# Supplementary material for: Aberrations of Chromosomes 1 and 16 in Breast Cancer: A Framework for Cooperation of Transcriptionally Dysregulated Genes
Source: Cancers (Basel). 2021 Mar 30;13(7):1585. doi: 10.3390/cancers13071585 (PMC8037453; doi:10.3390/cancers13071585)
Supplement: Supplementary file 1 [file cancers-13-01585-s001.zip]

Archive with 9 entries (8 files):
- cancers-1132998-supplementary materials/
- cancers-1132998-supplementary materials/cancers-1132998-supplementary materials.pdf
- cancers-1132998-supplementary materials/Table S1 Number samples of SNP-arrays RNAseq and WES analysis_FIXED.xlsx
- cancers-1132998-supplementary materials/Table S2 1q-OverUpT genes in 1,16-chromogroups.xlsx
- cancers-1132998-supplementary materials/Table S3 16q-UnderT genes in 1,16-chromogroups.xlsx
- cancers-1132998-supplementary materials/Table S4 Metascape_result.xlsx
- cancers-1132998-supplementary materials/Table S5 Analysis I and II GSEA Real Values.xlsx
- cancers-1132998-supplementary materials/Table S6 Analysis I and II GSEA ABS values.xlsx
- cancers-1132998-supplementary materials/Table S7 LvsD DEGs.xlsx
