# Supplementary material for: Aberrations of Chromosomes 1 and 16 in Breast Cancer: A Framework for Cooperation of Transcriptionally Dysregulated Genes
Source: Cancers (Basel). 2021 Mar 30;13(7):1585. doi: 10.3390/cancers13071585 (PMC8037453; doi:10.3390/cancers13071585)
Supplement: Supplementary file 1 [file cancers-13-01585-s001.zip › cancers-1132998-supplementary materials/Table S1 Number samples of SNP-arrays RNAseq and WES analysis_FIXED.xlsx]

## Sheet: Number of Samples
1,16 Chromogroups
G: gain; L:loss; D: disomic; NF: no filter during selection; chr; chromosome; w/o: without
Arm-level copy number				1,16-chromogroup name	Brief description of copy number aberrations in chr1 and chr16	Enriched conventional chromosome aberration	Number of samples
1p	1q	16p	16q				SNP array	RNA-Seq	WES
D	G	G/D	L	group A	1q-gain and 16q-loss	der(1;16)	178	175	151
L	G	NF	NF	group B	1q-gain/1p-loss	i(1q)	171	165	151
L	G	G/D	L	subgroup B1	B with 16q-loss	i(1q)	101	98	98
L	G	D	D	subgroup B2	B w/o 16q-loss	i(1q)	18	17	17
NF	G	D	D	group C	1q-gain and normal chr16		90	89	85
D	D	G/D	L	group D	16q-loss and normal chr1		75	72	69
D	D	D	L	subgroup D1	D w/o 16p-gain	del(16q)	28	27	25
D	D	G	L	subgroup D2	D with 16p-gain		47	45	44
D	D	D	D	Control (CTRL)	No aberrations in chr1 and chr16		71	68	48
Number of SNP -Arrays in 1,16 chromogroups, molecular subtypes and histological subtypes
	BRCA_sample	Luminal A	Luminal B	Her2-related	Basal-like	Normal-like	NA
Total Number SNP-Arrays	1084	499	197	78	171	36	103
1,16 Chromogroups	BRCA_sample	Luminal A	Luminal B	Her2-related	Basal-like	Normal-like	NA
group A	178	138	17	4	0	2	17
group B	171	80	57	15	7	0	12
subgroup B1	101	55	33	5	2	0	6
subgroup B2	18	6	10	1	1	0	0
group C	90	29	28	9	19	3	2
group D	75	60	8	2	0	2	3
subgroup D1	28	20	4	1	0	1	2
subgroup D2	47	40	4	1	0	1	1
Control	71	34	6	5	3	14	9
BRCA Histological subtype	BRCA_sample	Luminal A	Luminal B	Her2-related	Basal-like	Normal-like	NA
Breast Invasive Carcinoma (NOS)	78	41	13	2	12	3	7
Breast Invasive Ductal Carcinoma	780	315	169	72	153	20	51
Breast Invasive Lobular Carcinoma	201	134	11	3	2	12	39
Breast Invasive Mixed Mucinous Carcinoma	17	9	4	0	0	0	4
Metaplastic Breast Cancer	8	0	1	0	4	1	2
BRCA Histological subtype	BRCA_sample	group A	group B	subgroup B1	subgroup B2	group C	group D	subgroup D1	subgroup D2	Control
Breast Invasive Carcinoma (NOS)	78	17	10	5	3	15	9	4	5	8
Breast Invasive Ductal Carcinoma	780	87	120	64	15	71	55	17	37	41
Breast Invasive Lobular Carcinoma	201	73	40	31	0	1	11	7	4	11
Breast Invasive Mixed Mucinous Carcinoma	17	1	2	1	0	3	0	0	0	7
Metaplastic Breast Cancer	8	0	0	0	0	0	0	0	0	4
Number of RNAseq matched in SNP-arrays in 1,16 chromogroups, molecular subtypes and histological subtypes
RNA-seq	BRCA	Luminal A	Luminal B	Her2-related	Basal-like	Normal-like	NA
Total Number RNA-seq	1058	490	192	77	168	35	96
1,16 Chromogroups	BRCA_sample	Luminal A	Luminal B	Her2-related	Basal-like	Normal-like	NA
group A	175	135	17	4	0	2	17
group B	165	78	54	15	7	0	11
subgroup B1	98	54	31	5	2	0	6
subgroup B2	17	6	9	1	1	0	0
group C	89	29	27	9	19	3	2
group D	72	60	8	1	0	2	1
subgroup D1	27	20	4	1	0	1	1
subgroup D2	45	40	4	0	0	1	0
Control	68	33	6	5	2	13	9
BRCA Histological subtype	BRCA_sample	Luminal A	Luminal B	Her2-related	Basal-like	Normal-like	NA
Breast Invasive Carcinoma (NOS)	73	41	13	2	2	10	5
Breast Invasive Ductal Carcinoma	764	310	164	72	152	20	47
Breast Invasive Lobular Carcinoma	196	130	11	3	2	12	38
Breast Invasive Mixed Mucinous Carcinoma	17	9	4	0	0	0	4
Metaplastic Breast Cancer	7	0	0	1	3	1	2
	1,16-Chromogroups
BRCA Histological subtype	BRCA_sample	group A	group B	subgroup B1	subgroup B2	group C	group D	subgroup D1	subgroup D2	Control
Breast Invasive Carcinoma (NOS)	73	17	9	5	3	15	9	4	5	7
Breast Invasive Ductal Carcinoma	764	84	116	62	14	70	53	16	37	40
Breast Invasive Lobular Carcinoma	196	73	38	30	0	1	10	7	3	11
Breast Invasive Mixed Mucinous Carcinoma	17	1	2	1	0	3	0	0	0	7
Metaplastic Breast Cancer	7	0	0	0	0	0	0	0	0	3
Number of WES matched with RNA-seq and SNP-array in 1,16 chromogroups, molecular subtypes and histological subtypes
	TOT
Total Number WES	858
WES-arrays	TOT	group A	group B	subgroup B1	subgroup B2	group C	group D	subgroup D1	subgroup D2	Control
Breast Invasive Ductal Carcinoma	709	80	109	57	14	67	51	15	36	33
Breast Invasive Lobular Carcinoma	149	56	32	26	0	0	9	6	3	4

## Sheet: 1084 Samples SNP-Arrays
Patient ID	Sample ID	Diagnosis Age	Neoplasm Disease Stage American Joint Committee on Cancer Code	American Joint Committee on Cancer Publication Version Type	Aneuploidy Score	Cancer Type	TCGA PanCanAtlas Cancer Type Acronym	Cancer Type Detailed	Subtype	Tissue Prospective Collection Indicator	Tissue Retrospective Collection Indicator	Tissue Source Site	Tumor Disease Anatomic Site	Tumor Type	Patient Weight	Buffa Hypoxia Score	Ragnum Hypoxia Score	Winter Hypoxia Score	RNAseq_BRCA	A	B	B1	B2	C	D	D1	D2	CONTROL	Center of sequencing	Last Communication Contact from Initial Pathologic Diagnosis Date	Birth from Initial Pathologic Diagnosis Date	Last Alive Less Initial Pathologic Diagnosis Date Calculated Day Value	Disease Free (Months)	1p Status	1q Status	16p Status	16q Status	Disease Free Status	Months of disease-specific survival	Disease-specific Survival status	Ethnicity Category	Form completion date	Fraction Genome Altered	Neoplasm Histologic Grade	Neoadjuvant Therapy Type Administered Prior To Resection Text	ICD-10 Classification	International Classification of Diseases for Oncology, Third Edition ICD-O-3 Histology Code	International Classification of Diseases for Oncology, Third Edition ICD-O-3 Site Code	Informed consent verified
TCGA-3C-AAAU	TCGA-3C-AAAU-01	55	STAGE X	6TH	19	Invasive Breast Carcinoma	BRCA	Breast Invasive Lobular Carcinoma	BRCA_LumA	No	Yes	3C	Breast	Infiltrating Lobular Carcinoma	NA	-21	0	-28	TCGA-3C-AAAU-01										Columbia University	4047	-20211	0	59.4404	Not Called	NA	Not Called	Not Called	Recurred/Progressed	133.051	ALIVE OR DEAD TUMOR FREE	Not Hispanic Or Latino	1/13/14	0.7787	NA	No	C50.9	8520/3	C50.9	Yes
TCGA-3C-AALI	TCGA-3C-AALI-01	50	STAGE IIB	6TH	22	Invasive Breast Carcinoma	BRCA	Breast Invasive Ductal Carcinoma	BRCA_Her2	No	Yes	3C	Breast	Infiltrating Ductal Carcinoma	NA	5	18	20	TCGA-3C-AALI-01		GROUP B								Columbia University	4005	-18538	0	131.67	Lost	Gained	NA	Not Called	DiseaseFree	131.67	ALIVE OR DEAD TUMOR FREE	Not Hispanic Or Latino	7/28/14	0.7164	NA	No	C50.9	8500/3	C50.9	Yes
TCGA-3C-AALJ	TCGA-3C-AALJ-01	62	STAGE IIB	7TH	13	Invasive Breast Carcinoma	BRCA	Breast Invasive Ductal Carcinoma	BRCA_LumB	No	Yes	3C	Breast	Infiltrating Ductal Carcinoma	NA	-5	12	-10	TCGA-3C-AALJ-01					Group C					Columbia University	1474	-22848	0	48.4597	NA	Gained	Not Called	Not Called	DiseaseFree	48.4597	ALIVE OR DEAD TUMOR FREE	Not Hispanic Or Latino	7/28/14	0.534	NA	No	C50.9	8500/3	C50.9	Yes
TCGA-3C-AALK	TCGA-3C-AALK-01	52	STAGE IA	7TH	4	Invasive Breast Carcinoma	BRCA	Breast Invasive Ductal Carcinoma	BRCA_LumA	No	Yes	3C	Breast	Infiltrating Ductal Carcinoma	NA	-27	2	4	TCGA-3C-AALK-01	GROUP A									Columbia University	1448	-19074	0	NA	Not Called	Gained	Not Called	Lost	NA	47.605	ALIVE OR DEAD TUMOR FREE	Not Hispanic Or Latino	7/28/14	0.0764	NA	No	C50.9	8500/3	C50.9	Yes
TCGA-4H-AAAK	TCGA-4H-AAAK-01	50	STAGE IIIA	7TH	7	Invasive Breast Carcinoma	BRCA	Breast Invasive Lobular Carcinoma	BRCA_LumA	Yes	No	4H	Breast	Infiltrating Lobular Carcinoma	NA	-27	-4	-20	TCGA-4H-AAAK-01						GROUP D	Group D1			Proteogenex, Inc.	348	-18371	0	11.441	Not Called	Not Called	Not Called	Lost	DiseaseFree	11.441	ALIVE OR DEAD TUMOR FREE	Not Hispanic Or Latino	11/13/14	0.2364	NA	No	C50.9	8520/3	C50.9	Yes
TCGA-5L-AAT0	TCGA-5L-AAT0-01	42	STAGE IIA	7TH	3	Invasive Breast Carcinoma	BRCA	Breast Invasive Lobular Carcinoma	BRCA_LumA	No	Yes	5L	Breast	Infiltrating Lobular Carcinoma	NA	-25	-16	-28	TCGA-5L-AAT0-01	GROUP A									University of Sao Paulo	1477	-15393	0	NA	Not Called	Gained	Not Called	Lost	NA	48.5584	ALIVE OR DEAD TUMOR FREE	Hispanic Or Latino	8/15/14	0.0702	NA	No	C50.9	8520/3	C50.9	Yes
TCGA-5T-A9QA	TCGA-5T-A9QA-01	52	STAGE IIA	7TH	14	Invasive Breast Carcinoma	BRCA	Breast Invasive Carcinoma (NOS)	BRCA_LumB	Yes	No	5T	Breast	Other	NA	-13	4	-14	TCGA-5T-A9QA-01		GROUP B		Group B2	Group C					Holy Cross	303	-19031	0	NA	Lost	Gained	Not Called	Not Called	NA	9.96153	ALIVE OR DEAD TUMOR FREE	Not Hispanic Or Latino	12/23/13	0.4133	NA	No	C50.9	8523/3	C50.9	Yes
TCGA-A1-A0SB	TCGA-A1-A0SB-01	70	STAGE I	6TH	0	Invasive Breast Carcinoma	BRCA	Breast Invasive Carcinoma (NOS)	BRCA_Normal	No	Yes	A1	Breast	Other	NA	-35	-16	-40	TCGA-A1-A0SB-01									Control	UCSF	259	-25833	0	8.51498	Not Called	Not Called	Not Called	Not Called	DiseaseFree	8.51498	ALIVE OR DEAD TUMOR FREE	Not Hispanic Or Latino	6/30/11	0.0008	NA	No	C50.9	8200/3	C50.9	Yes
TCGA-A1-A0SD	TCGA-A1-A0SD-01	59	STAGE IIA	6TH	11	Invasive Breast Carcinoma	BRCA	Breast Invasive Ductal Carcinoma	BRCA_LumA	No	Yes	A1	Breast	Infiltrating Ductal Carcinoma	NA	-35	-6	-20	TCGA-A1-A0SD-01										UCSF	437	-21793	0	14.367	Lost	NA	Not Called	Lost	DiseaseFree	14.367	ALIVE OR DEAD TUMOR FREE	Not Hispanic Or Latino	2011-07-09	0.2474	NA	No	C50.9	8500/3	C50.9	Yes
TCGA-A1-A0SE	TCGA-A1-A0SE-01	56	STAGE I	6TH	10	Invasive Breast Carcinoma	BRCA	Breast Invasive Carcinoma (NOS)	BRCA_LumA	No	Yes	A1	Breast	Mixed Histology (NOS)	NA	-29	-4	-22	TCGA-A1-A0SE-01	GROUP A									UCSF	1321	-20717	0	43.4297	Not Called	Gained	Gained	Lost	DiseaseFree	43.4297	ALIVE OR DEAD TUMOR FREE	Not Hispanic Or Latino	2010-06-12	0.2134	NA	No	C50.9	8522/3	C50.9	Yes
TCGA-A1-A0SF	TCGA-A1-A0SF-01	54	STAGE IIA	6TH	14	Invasive Breast Carcinoma	BRCA	Breast Invasive Ductal Carcinoma	BRCA_LumA	No	Yes	A1	Breast	Infiltrating Ductal Carcinoma	NA	-21	-6	-32	TCGA-A1-A0SF-01										UCSF	1463	-19731	0	48.0981	NA	Gained	Gained	Lost	DiseaseFree	48.0981	ALIVE OR DEAD TUMOR FREE	Not Hispanic Or Latino	5/24/11	0.2015	NA	No	C50.9	8500/3	C50.9	Yes
TCGA-A1-A0SG	TCGA-A1-A0SG-01	61	STAGE IIB	6TH	4	Invasive Breast Carcinoma	BRCA	Breast Invasive Carcinoma (NOS)	BRCA_LumA	No	Yes	A1	Breast	Other	NA	-17	-2	-20	TCGA-A1-A0SG-01						GROUP D		Group D2		UCSF	434	-22380	0	14.2683	Not Called	Not Called	Gained	Lost	DiseaseFree	14.2683	ALIVE OR DEAD TUMOR FREE	Not Hispanic Or Latino	5/31/11	0.0969	NA	No	C50.9	8507/3	C50.9	Yes
TCGA-A1-A0SH	TCGA-A1-A0SH-01	39	STAGE IIA	6TH	2	Invasive Breast Carcinoma	BRCA	Breast Invasive Ductal Carcinoma	BRCA_LumA	No	Yes	A1	Breast	Infiltrating Ductal Carcinoma	NA	-29	-12	-34	TCGA-A1-A0SH-01										UCSF	1437	-14595	0	47.2433	NA	NA	NA	NA	DiseaseFree	47.2433	ALIVE OR DEAD TUMOR FREE	Not Hispanic Or Latino	2010-06-12	0.1789	NA	No	C50.9	8500/3	C50.9	Yes
TCGA-A1-A0SI	TCGA-A1-A0SI-01	52	STAGE IIB	6TH	15	Invasive Breast Carcinoma	BRCA	Breast Invasive Ductal Carcinoma	BRCA_LumB	No	Yes	A1	Breast	Infiltrating Ductal Carcinoma	NA	-9	10	-14	TCGA-A1-A0SI-01	GROUP A									UCSF	635	-19250	0	20.8765	Not Called	Gained	Gained	Lost	DiseaseFree	20.8765	ALIVE OR DEAD TUMOR FREE	Not Hispanic Or Latino	6/30/11	0.3313	NA	No	C50.9	8500/3	C50.9	Yes
TCGA-A1-A0SJ	TCGA-A1-A0SJ-01	39	STAGE IIIA	6TH	24	Invasive Breast Carcinoma	BRCA	Breast Invasive Ductal Carcinoma	BRCA_LumA	No	Yes	A1	Breast	Infiltrating Ductal Carcinoma	NA	-9	6	-12	TCGA-A1-A0SJ-01										UCSF	416	-14383	0	13.6766	Not Called	Gained	Gained	Gained	DiseaseFree	13.6766	ALIVE OR DEAD TUMOR FREE	Not Hispanic Or Latino	2010-06-12	0.46	NA	No	C50.9	8500/3	C50.9	Yes
TCGA-A1-A0SK	TCGA-A1-A0SK-01	54	STAGE IIA	6TH	16	Invasive Breast Carcinoma	BRCA	Breast Invasive Carcinoma (NOS)	BRCA_Basal	No	Yes	A1	Breast	Other	NA	27	14	22	TCGA-A1-A0SK-01										UCSF	NA	-20048	0	NA	NA	Lost	Lost	Lost	NA	31.7914	DEAD WITH TUMOR	Not Hispanic Or Latino	2010-06-12	0.4163	NA	No	C50.9	8013/3	C50.9	Yes
TCGA-A1-A0SM	TCGA-A1-A0SM-01	77	STAGE IIA	6TH	3	Invasive Breast Carcinoma	BRCA	Breast Invasive Ductal Carcinoma	NA	No	Yes	A1	Breast	Infiltrating Ductal Carcinoma	NA	-7	8	-8	TCGA-A1-A0SM-01										UCSF	242	-28198	0	7.95608	NA	Gained	Not Called	Lost	DiseaseFree	7.95608	ALIVE OR DEAD TUMOR FREE	Not Hispanic Or Latino	2010-06-12	0.1807	NA	No	C50.9	8500/3	C50.9	Yes
TCGA-A1-A0SN	TCGA-A1-A0SN-01	50	STAGE IIA	6TH	18	Invasive Breast Carcinoma	BRCA	Breast Invasive Ductal Carcinoma	BRCA_LumB	No	Yes	A1	Breast	Infiltrating Ductal Carcinoma	NA	-11	8	-8	TCGA-A1-A0SN-01		GROUP B								UCSF	1196	-18401	0	39.3201	Lost	Gained	NA	Lost	DiseaseFree	39.3201	ALIVE OR DEAD TUMOR FREE	Not Hispanic Or Latino	5/23/11	0.5518	NA	No	C50.9	8500/3	C50.9	Yes
TCGA-A1-A0SO	TCGA-A1-A0SO-01	67	STAGE IIB	6TH	NA	Invasive Breast Carcinoma	BRCA	Breast Invasive Ductal Carcinoma	BRCA_Basal	No	Yes	A1	Breast	Infiltrating Ductal Carcinoma	NA	-5	12	-22	TCGA-A1-A0SO-01										UCSF	852	-24826	0	28.0107	NA	NA	NA	NA	DiseaseFree	28.0107	ALIVE OR DEAD TUMOR FREE	Not Hispanic Or Latino	2010-06-12	0.77	NA	No	C50.9	8500/3	C50.9	Yes
TCGA-A1-A0SP	TCGA-A1-A0SP-01	40	STAGE IIA	6TH	13	Invasive Breast Carcinoma	BRCA	Breast Invasive Ductal Carcinoma	BRCA_Basal	No	Yes	A1	Breast	Infiltrating Ductal Carcinoma	NA	17	14	28	TCGA-A1-A0SP-01										UCSF	584	-14954	0	19.1998	Not Called	Not Called	Not Called	NA	DiseaseFree	19.1998	ALIVE OR DEAD TUMOR FREE	Not Hispanic Or Latino	2010-06-12	0.3918	NA	NA	C50.9	8500/3	C50.9	Yes
TCGA-A1-A0SQ	TCGA-A1-A0SQ-01	45	STAGE IIB	6TH	3	Invasive Breast Carcinoma	BRCA	Breast Invasive Ductal Carcinoma	BRCA_LumA	No	Yes	A1	Breast	Infiltrating Ductal Carcinoma	NA	-33	0	-26	TCGA-A1-A0SQ-01					Group C					UCSF	554	-16458	0	18.2135	Not Called	Gained	Not Called	Not Called	DiseaseFree	18.2135	ALIVE OR DEAD TUMOR FREE	Not Hispanic Or Latino	6/30/11	0.1094	NA	No	C50.9	8500/3	C50.9	Yes
TCGA-A2-A04N	TCGA-A2-A04N-01	66	STAGE IA	5TH	3	Invasive Breast Carcinoma	BRCA	Breast Invasive Ductal Carcinoma	BRCA_LumA	No	Yes	A2	Breast	Infiltrating Ductal Carcinoma	NA	-27	-8	-20	TCGA-A2-A04N-01										Walter Reed	4354	-24155	0	143.144	Not Called	Not Called	Gained	NA	DiseaseFree	143.144	ALIVE OR DEAD TUMOR FREE	Hispanic Or Latino	1/27/11	0.0862	NA	No	C50.9	8500/3	C50.9	Yes
TCGA-A2-A04P	TCGA-A2-A04P-01	36	STAGE IIIC	6TH	9	Invasive Breast Carcinoma	BRCA	Breast Invasive Ductal Carcinoma	BRCA_Basal	No	Yes	A2	Breast	Infiltrating Ductal Carcinoma	NA	17	12	4	TCGA-A2-A04P-01										Walter Reed	NA	-13238	0	NA	Not Called	Gained	NA	NA	NA	18.0162	DEAD WITH TUMOR	NA	8/26/10	0.6407	NA	No	C50.9	8500/3	C50.9	Yes
TCGA-A2-A04Q	TCGA-A2-A04Q-01	48	STAGE IA	6TH	11	Invasive Breast Carcinoma	BRCA	Breast Invasive Ductal Carcinoma	BRCA_Basal	No	Yes	A2	Breast	Infiltrating Ductal Carcinoma	NA	-3	12	-24	TCGA-A2-A04Q-01		GROUP B		Group B2	Group C					Walter Reed	2385	-17660	0	78.4101	Lost	Gained	Not Called	Not Called	DiseaseFree	78.4101	ALIVE OR DEAD TUMOR FREE	NA	2010-10-08	0.0853	NA	No	C50.9	8500/3	C50.9	Yes
TCGA-A2-A04R	TCGA-A2-A04R-01	36	STAGE IA	6TH	5	Invasive Breast Carcinoma	BRCA	Breast Invasive Ductal Carcinoma	BRCA_LumB	No	Yes	A2	Breast	Infiltrating Ductal Carcinoma	NA	-9	12	2	TCGA-A2-A04R-01		GROUP B								Walter Reed	3709	-13483	0	121.938	Lost	Gained	NA	NA	DiseaseFree	121.938	ALIVE OR DEAD TUMOR FREE	Not Hispanic Or Latino	2010-08-10	0.2643	NA	No	C50.9	8500/3	C50.9	Yes
TCGA-A2-A04T	TCGA-A2-A04T-01	62	STAGE IIA	6TH	14	Invasive Breast Carcinoma	BRCA	Breast Invasive Ductal Carcinoma	BRCA_Basal	No	Yes	A2	Breast	Infiltrating Ductal Carcinoma	NA	19	14	6	TCGA-A2-A04T-01										Walter Reed	2246	-22707	0	73.8403	NA	Gained	NA	Gained	DiseaseFree	73.8403	ALIVE OR DEAD TUMOR FREE	NA	2010-09-08	0.6936	NA	No	C50.9	8500/3	C50.9	Yes
TCGA-A2-A04U	TCGA-A2-A04U-01	47	STAGE IIA	6TH	21	Invasive Breast Carcinoma	BRCA	Breast Invasive Ductal Carcinoma	BRCA_Basal	No	Yes	A2	Breast	Infiltrating Ductal Carcinoma	NA	15	8	14	TCGA-A2-A04U-01										Walter Reed	2654	-17474	0	87.2538	Gained	Gained	Lost	Lost	DiseaseFree	87.2538	ALIVE OR DEAD TUMOR FREE	Not Hispanic Or Latino	2011-05-01	0.6677	NA	No	C50.9	8500/3	C50.9	Yes
TCGA-A2-A04V	TCGA-A2-A04V-01	39	STAGE IIA	6TH	6	Invasive Breast Carcinoma	BRCA	Breast Invasive Ductal Carcinoma	BRCA_LumA	No	Yes	A2	Breast	Infiltrating Ductal Carcinoma	NA	-31	0	-26	TCGA-A2-A04V-01						GROUP D		Group D2		Walter Reed	NA	-14250	0	48.3282	Not Called	Not Called	Gained	Lost	Recurred/Progressed	63.1226	DEAD WITH TUMOR	Not Hispanic Or Latino	2010-10-08	0.1132	NA	No	C50.9	8500/3	C50.9	Yes
TCGA-A2-A04W	TCGA-A2-A04W-01	50	STAGE IIB	6TH	17	Invasive Breast Carcinoma	BRCA	Breast Invasive Carcinoma (NOS)	BRCA_Her2	No	Yes	A2	Breast	Other	NA	31	16	16	TCGA-A2-A04W-01					Group C					Walter Reed	3102	-18345	0	101.982	NA	Gained	Not Called	Not Called	DiseaseFree	101.982	ALIVE OR DEAD TUMOR FREE	Not Hispanic Or Latino	2011-05-01	0.1065	NA	No	C50.9	8401/3	C50.9	Yes
TCGA-A2-A04X	TCGA-A2-A04X-01	34	STAGE IIA	6TH	8	Invasive Breast Carcinoma	BRCA	Breast Invasive Ductal Carcinoma	BRCA_Her2	No	Yes	A2	Breast	Infiltrating Ductal Carcinoma	NA	-5	16	12	TCGA-A2-A04X-01										Walter Reed	1686	-12642	0	55.4295	Not Called	Lost	Not Called	Not Called	DiseaseFree	55.4295	ALIVE OR DEAD TUMOR FREE	NA	2010-09-08	0.2434	NA	No	C50.9	8500/3	C50.9	Yes
TCGA-A2-A04Y	TCGA-A2-A04Y-01	53	STAGE IIB	6TH	4	Invasive Breast Carcinoma	BRCA	Breast Invasive Ductal Carcinoma	BRCA_LumB	No	Yes	A2	Breast	Infiltrating Ductal Carcinoma	NA	5	8	6	TCGA-A2-A04Y-01					Group C					Walter Reed	1099	-19533	0	36.1311	Not Called	Gained	Not Called	Not Called	DiseaseFree	36.1311	ALIVE OR DEAD TUMOR FREE	NA	2010-09-08	0.147	NA	No	C50.9	8500/3	C50.9	Yes
TCGA-A2-A0CK	TCGA-A2-A0CK-01	60	STAGE IIIA	5TH	4	Invasive Breast Carcinoma	BRCA	Breast Invasive Lobular Carcinoma	BRCA_LumA	No	Yes	A2	Breast	Infiltrating Lobular Carcinoma	NA	-27	-8	-30	TCGA-A2-A0CK-01	GROUP A									Walter Reed	4159	-22094	0	44.8433	Not Called	Gained	Not Called	Lost	Recurred/Progressed	136.733	ALIVE OR DEAD TUMOR FREE	Not Hispanic Or Latino	5/21/12	0.1005	NA	No	C50.9	8520/3	C50.9	Yes
TCGA-A2-A0CL	TCGA-A2-A0CL-01	37	STAGE IIIA	6TH	25	Invasive Breast Carcinoma	BRCA	Breast Invasive Ductal Carcinoma	BRCA_Normal	No	Yes	A2	Breast	Infiltrating Ductal Carcinoma	NA	-27	12	-40	TCGA-A2-A0CL-01										Walter Reed	3015	-13556	0	NA	Not Called	Gained	Not Called	Gained	NA	99.1222	ALIVE OR DEAD TUMOR FREE	Not Hispanic Or Latino	1/28/11	0.0591	NA	No	C50.9	8500/3	C50.9	Yes
TCGA-A2-A0CM	TCGA-A2-A0CM-01	40	STAGE IIA	6TH	24	Invasive Breast Carcinoma	BRCA	Breast Invasive Ductal Carcinoma	BRCA_Basal	No	Yes	A2	Breast	Infiltrating Ductal Carcinoma	NA	17	10	20	TCGA-A2-A0CM-01										Walter Reed	NA	-14969	0	12.5588	Not Called	NA	NA	NA	Recurred/Progressed	24.7888	DEAD WITH TUMOR	Not Hispanic Or Latino	2010-06-09	0.3928	NA	No	C50.9	8500/3	C50.9	Yes
TCGA-A2-A0CO	TCGA-A2-A0CO-01	85	STAGE IIB	7TH	8	Invasive Breast Carcinoma	BRCA	Breast Invasive Lobular Carcinoma	NA	No	Yes	A2	Breast	Infiltrating Lobular Carcinoma	NA	-35	-22	-32	TCGA-A2-A0CO-01										Walter Reed	3409	-31404	0	NA	NA	Gained	Gained	Lost	NA	114.804	ALIVE OR DEAD TUMOR FREE	Not Hispanic Or Latino	5/21/12	0.1329	NA	No	C50.9	8520/3	C50.9	Yes
TCGA-A2-A0CP	TCGA-A2-A0CP-01	60	STAGE IA	6TH	5	Invasive Breast Carcinoma	BRCA	Breast Invasive Ductal Carcinoma	BRCA_LumA	No	Yes	A2	Breast	Infiltrating Ductal Carcinoma	NA	-21	-14	-12	TCGA-A2-A0CP-01						GROUP D		Group D2		Walter Reed	2813	-22133	0	92.4812	Not Called	Not Called	Gained	Lost	DiseaseFree	92.4812	ALIVE OR DEAD TUMOR FREE	Not Hispanic Or Latino	2010-08-09	0.087	NA	No	C50.9	8500/3	C50.9	Yes
TCGA-A2-A0CQ	TCGA-A2-A0CQ-01	62	STAGE IA	6TH	5	Invasive Breast Carcinoma	BRCA	Breast Invasive Ductal Carcinoma	BRCA_LumA	No	Yes	A2	Breast	Infiltrating Ductal Carcinoma	NA	-23	-4	-20	TCGA-A2-A0CQ-01	GROUP A									Walter Reed	2695	-22810	0	88.6018	Not Called	Gained	Gained	Lost	DiseaseFree	88.6018	ALIVE OR DEAD TUMOR FREE	Not Hispanic Or Latino	2010-10-08	0.1198	NA	No	C50.9	8500/3	C50.9	Yes
TCGA-A2-A0CR	TCGA-A2-A0CR-01	54	STAGE IIB	7TH	6	Invasive Breast Carcinoma	BRCA	Breast Invasive Lobular Carcinoma	BRCA_LumA	No	Yes	A2	Breast	Infiltrating Lobular Carcinoma	NA	-17	-4	-16	TCGA-A2-A0CR-01										Walter Reed	3283	-20075	0	NA	Not Called	Not Called	Lost	Lost	NA	107.933	ALIVE OR DEAD TUMOR FREE	Not Hispanic Or Latino	2012-05-06	0	NA	No	C50.9	8520/3	C50.9	Yes
TCGA-A2-A0CS	TCGA-A2-A0CS-01	73	STAGE IV	NA	17	Invasive Breast Carcinoma	BRCA	Breast Invasive Ductal Carcinoma	BRCA_LumA	No	Yes	A2	Breast	Infiltrating Ductal Carcinoma	NA	-21	-10	-8	TCGA-A2-A0CS-01		GROUP B	GROUP B1							Walter Reed	2298	-26817	0	NA	Lost	Gained	Gained	Lost	NA	77.1937	ALIVE OR DEAD TUMOR FREE	Not Hispanic Or Latino	1/27/11	0.1967	NA	No	C50.9	8500/3	C50.9	Yes
TCGA-A2-A0CT	TCGA-A2-A0CT-01	71	STAGE IIA	6TH	25	Invasive Breast Carcinoma	BRCA	Breast Invasive Ductal Carcinoma	BRCA_LumA	No	Yes	A2	Breast	Infiltrating Ductal Carcinoma	NA	-13	2	-14	TCGA-A2-A0CT-01										Walter Reed	2289	-25959	0	75.254	Lost	NA	Gained	Lost	DiseaseFree	75.254	ALIVE OR DEAD TUMOR FREE	Not Hispanic Or Latino	2010-09-09	0.7056	NA	No	C50.9	8500/3	C50.9	Yes
TCGA-A2-A0CU	TCGA-A2-A0CU-01	73	STAGE IIA	6TH	20	Invasive Breast Carcinoma	BRCA	Breast Invasive Ductal Carcinoma	BRCA_LumA	No	Yes	A2	Breast	Infiltrating Ductal Carcinoma	NA	-15	4	-18	TCGA-A2-A0CU-01						GROUP D	Group D1			Walter Reed	NA	-26823	0	NA	Not Called	Not Called	Not Called	Lost	NA	5.19446	ALIVE OR DEAD TUMOR FREE	Not Hispanic Or Latino	2010-09-09	0.4388	NA	No	C50.9	8500/3	C50.9	Yes
TCGA-A2-A0CV	TCGA-A2-A0CV-01	41	STAGE IIB	6TH	24	Invasive Breast Carcinoma	BRCA	Breast Invasive Ductal Carcinoma	BRCA_LumA	No	Yes	A2	Breast	Infiltrating Ductal Carcinoma	NA	-23	-14	-26	TCGA-A2-A0CV-01	GROUP A									Walter Reed	3011	-15289	0	98.9907	Not Called	Gained	Gained	Lost	DiseaseFree	98.9907	ALIVE OR DEAD TUMOR FREE	Not Hispanic Or Latino	1/28/11	0.6142	NA	No	C50.9	8500/3	C50.9	Yes
TCGA-A2-A0CW	TCGA-A2-A0CW-01	67	STAGE IIB	6TH	15	Invasive Breast Carcinoma	BRCA	Breast Invasive Ductal Carcinoma	BRCA_LumB	No	Yes	A2	Breast	Infiltrating Ductal Carcinoma	NA	-1	20	4	TCGA-A2-A0CW-01		GROUP B		Group B2	Group C					Walter Reed	3283	-24541	0	107.933	Lost	Gained	Not Called	Not Called	DiseaseFree	107.933	ALIVE OR DEAD TUMOR FREE	Not Hispanic Or Latino	1/28/11	0.3083	NA	No	C50.9	8500/3	C50.9	Yes
TCGA-A2-A0CX	TCGA-A2-A0CX-01	52	STAGE IIA	6TH	19	Invasive Breast Carcinoma	BRCA	Breast Invasive Ductal Carcinoma	BRCA_Her2	No	Yes	A2	Breast	Infiltrating Ductal Carcinoma	NA	17	18	18	TCGA-A2-A0CX-01										Walter Reed	1728	-19152	0	56.8103	NA	Gained	Gained	NA	DiseaseFree	56.8103	ALIVE OR DEAD TUMOR FREE	Not Hispanic Or Latino	2010-10-09	0.3591	NA	No	C50.9	8500/3	C50.9	Yes
TCGA-A2-A0CZ	TCGA-A2-A0CZ-01	46	STAGE IIA	6TH	NA	Invasive Breast Carcinoma	BRCA	Breast Invasive Ductal Carcinoma	NA	No	Yes	A2	Breast	Infiltrating Ductal Carcinoma	NA	-35	-18	-18	TCGA-A2-A0CZ-01										Walter Reed	1616	-17026	0	NA	NA	NA	NA	NA	NA	53.1282	ALIVE OR DEAD TUMOR FREE	Not Hispanic Or Latino	9/14/10	NA	NA	No	C50.9	8500/3	C50.9	Yes
TCGA-A2-A0D0	TCGA-A2-A0D0-01	60	STAGE IIA	6TH	17	Invasive Breast Carcinoma	BRCA	Breast Invasive Ductal Carcinoma	BRCA_Basal	No	Yes	A2	Breast	Infiltrating Ductal Carcinoma	NA	29	14	24	TCGA-A2-A0D0-01										Walter Reed	2048	-22115	0	67.3308	NA	Gained	Lost	NA	DiseaseFree	67.3308	ALIVE OR DEAD TUMOR FREE	Not Hispanic Or Latino	9/16/10	0.7061	NA	No	C50.9	8500/3	C50.9	Yes
TCGA-A2-A0D1	TCGA-A2-A0D1-01	76	STAGE IIA	6TH	10	Invasive Breast Carcinoma	BRCA	Breast Invasive Ductal Carcinoma	BRCA_Her2	No	Yes	A2	Breast	Infiltrating Ductal Carcinoma	NA	9	14	6	TCGA-A2-A0D1-01										Walter Reed	1051	-28084	0	34.553	Not Called	Not Called	Not Called	NA	DiseaseFree	34.553	ALIVE OR DEAD TUMOR FREE	Not Hispanic Or Latino	9/21/10	0.2609	NA	No	C50.9	8500/3	C50.9	Yes
TCGA-A2-A0D2	TCGA-A2-A0D2-01	45	STAGE IIA	6TH	13	Invasive Breast Carcinoma	BRCA	Breast Invasive Ductal Carcinoma	BRCA_Basal	No	Yes	A2	Breast	Infiltrating Ductal Carcinoma	NA	17	16	10	TCGA-A2-A0D2-01										Walter Reed	1027	-16623	0	33.764	NA	NA	Lost	NA	DiseaseFree	33.764	ALIVE OR DEAD TUMOR FREE	Not Hispanic Or Latino	9/16/10	0.5025	NA	No	C50.9	8500/3	C50.9	Yes
TCGA-A2-A0D3	TCGA-A2-A0D3-01	42	STAGE IA	6TH	5	Invasive Breast Carcinoma	BRCA	Breast Invasive Ductal Carcinoma	BRCA_LumA	No	Yes	A2	Breast	Infiltrating Ductal Carcinoma	NA	-33	-14	-28	TCGA-A2-A0D3-01	GROUP A									Walter Reed	1873	-15524	0	61.5774	Not Called	Gained	Gained	Lost	DiseaseFree	61.5774	ALIVE OR DEAD TUMOR FREE	Not Hispanic Or Latino	1/28/11	0.1108	NA	No	C50.9	8500/3	C50.9	Yes
TCGA-A2-A0D4	TCGA-A2-A0D4-01	37	STAGE IIB	6TH	19	Invasive Breast Carcinoma	BRCA	Breast Invasive Ductal Carcinoma	BRCA_LumB	No	Yes	A2	Breast	Infiltrating Ductal Carcinoma	NA	-7	16	-10	TCGA-A2-A0D4-01		GROUP B								Walter Reed	767	-13805	0	25.2162	Lost	Gained	NA	Lost	DiseaseFree	25.2162	ALIVE OR DEAD TUMOR FREE	Not Hispanic Or Latino	9/21/10	0.3856	NA	No	C50.9	8500/3	C50.9	Yes
TCGA-A2-A0EM	TCGA-A2-A0EM-01	73	STAGE IA	5TH	5	Invasive Breast Carcinoma	BRCA	Breast Invasive Ductal Carcinoma	BRCA_LumA	No	Yes	A2	Breast	Infiltrating Ductal Carcinoma	NA	-37	-8	-24	TCGA-A2-A0EM-01	GROUP A									Walter Reed	3094	-26845	0	101.719	Not Called	Gained	Gained	Lost	DiseaseFree	101.719	ALIVE OR DEAD TUMOR FREE	Not Hispanic Or Latino	2010-06-09	0.1025	NA	No	C50.9	8500/3	C50.9	Yes
TCGA-A2-A0EN	TCGA-A2-A0EN-01	70	STAGE IIA	6TH	9	Invasive Breast Carcinoma	BRCA	Breast Invasive Lobular Carcinoma	BRCA_LumA	No	Yes	A2	Breast	Infiltrating Lobular Carcinoma	NA	-33	-16	-26	TCGA-A2-A0EN-01		GROUP B	GROUP B1							Walter Reed	2718	-25771	0	134.399	Lost	Gained	Not Called	Lost	DiseaseFree	134.399	ALIVE OR DEAD TUMOR FREE	Not Hispanic Or Latino	2/27/15	0.2206	NA	No	C50.9	8520/3	C50.9	Yes
TCGA-A2-A0EO	TCGA-A2-A0EO-01	54	STAGE IA	6TH	22	Invasive Breast Carcinoma	BRCA	Breast Invasive Ductal Carcinoma	BRCA_LumA	No	Yes	A2	Breast	Infiltrating Ductal Carcinoma	NA	-31	-6	-22	TCGA-A2-A0EO-01		GROUP B	GROUP B1							Walter Reed	2442	-19880	0	NA	Lost	Gained	Gained	Lost	NA	80.2841	ALIVE OR DEAD TUMOR FREE	Not Hispanic Or Latino	2010-10-08	0.2512	NA	No	C50.9	8500/3	C50.9	Yes
TCGA-A2-A0EP	TCGA-A2-A0EP-01	56	STAGE I	6TH	NA	Invasive Breast Carcinoma	BRCA	Breast Invasive Lobular Carcinoma	BRCA_LumA	No	Yes	A2	Breast	Infiltrating Lobular Carcinoma	NA	-29	-18	-46	TCGA-A2-A0EP-01										Walter Reed	3603	-20585	0	118.453	NA	NA	NA	NA	DiseaseFree	118.453	ALIVE OR DEAD TUMOR FREE	Not Hispanic Or Latino	8/16/12	0	NA	No	C50.9	8520/3	C50.9	Yes
TCGA-A2-A0EQ	TCGA-A2-A0EQ-01	64	STAGE IIA	6TH	21	Invasive Breast Carcinoma	BRCA	Breast Invasive Ductal Carcinoma	BRCA_Her2	No	Yes	A2	Breast	Infiltrating Ductal Carcinoma	NA	-1	20	-16	TCGA-A2-A0EQ-01										Walter Reed	2426	-23543	0	79.758	Lost	NA	NA	Lost	DiseaseFree	79.758	ALIVE OR DEAD TUMOR FREE	Not Hispanic Or Latino	2010-11-08	0.2545	NA	No	C50.9	8500/3	C50.9	Yes
TCGA-A2-A0ER	TCGA-A2-A0ER-01	63	STAGE IB	6TH	4	Invasive Breast Carcinoma	BRCA	Breast Invasive Ductal Carcinoma	BRCA_LumA	No	Yes	A2	Breast	Infiltrating Ductal Carcinoma	NA	-15	6	-26	TCGA-A2-A0ER-01									Control	Walter Reed	2263	-23021	0	74.3992	Not Called	Not Called	Not Called	Not Called	DiseaseFree	74.3992	ALIVE OR DEAD TUMOR FREE	Not Hispanic Or Latino	8/13/10	0.0756	NA	No	C50.9	8500/3	C50.9	Yes
TCGA-A2-A0ES	TCGA-A2-A0ES-01	52	STAGE IIA	6TH	0	Invasive Breast Carcinoma	BRCA	Breast Invasive Lobular Carcinoma	BRCA_LumA	No	Yes	A2	Breast	Infiltrating Lobular Carcinoma	NA	-43	-24	-34	TCGA-A2-A0ES-01									Control	Walter Reed	2190	-19160	0	71.9992	Not Called	Not Called	Not Called	Not Called	DiseaseFree	71.9992	ALIVE OR DEAD TUMOR FREE	Not Hispanic Or Latino	1/25/11	0.0056	NA	No	C50.9	8520/3	C50.9	Yes
TCGA-A2-A0ET	TCGA-A2-A0ET-01	58	STAGE IIIA	6TH	22	Invasive Breast Carcinoma	BRCA	Breast Invasive Ductal Carcinoma	BRCA_LumA	No	Yes	A2	Breast	Infiltrating Ductal Carcinoma	NA	-43	-10	-46	TCGA-A2-A0ET-01		GROUP B								Walter Reed	1066	-21464	0	35.0462	Lost	Gained	Gained	Gained	DiseaseFree	35.0462	ALIVE OR DEAD TUMOR FREE	Not Hispanic Or Latino	9/20/10	0.5078	NA	No	C50.9	8500/3	C50.9	Yes
TCGA-A2-A0EU	TCGA-A2-A0EU-01	79	STAGE IA	6TH	26	Invasive Breast Carcinoma	BRCA	Breast Invasive Ductal Carcinoma	BRCA_LumA	No	Yes	A2	Breast	Infiltrating Ductal Carcinoma	NA	-7	4	-14	TCGA-A2-A0EU-01						GROUP D		Group D2		Walter Reed	1043	-29144	0	34.29	Not Called	Not Called	Gained	Lost	DiseaseFree	34.29	ALIVE OR DEAD TUMOR FREE	Not Hispanic Or Latino	2010-11-08	0.5175	NA	No	C50.9	8500/3	C50.9	Yes
TCGA-A2-A0EV	TCGA-A2-A0EV-01	80	STAGE IA	6TH	15	Invasive Breast Carcinoma	BRCA	Breast Invasive Ductal Carcinoma	BRCA_LumA	No	Yes	A2	Breast	Infiltrating Ductal Carcinoma	NA	-31	6	-24	TCGA-A2-A0EV-01										Walter Reed	968	-29285	0	31.8243	Not Called	Gained	Gained	NA	DiseaseFree	31.8243	ALIVE OR DEAD TUMOR FREE	Not Hispanic Or Latino	2010-11-08	0.2086	NA	No	C50.9	8500/3	C50.9	Yes
TCGA-A2-A0EW	TCGA-A2-A0EW-01	53	STAGE IIIC	6TH	2	Invasive Breast Carcinoma	BRCA	Breast Invasive Lobular Carcinoma	BRCA_LumA	No	Yes	A2	Breast	Infiltrating Lobular Carcinoma	NA	-39	-16	-40	TCGA-A2-A0EW-01										Walter Reed	905	-19413	0	NA	Not Called	Not Called	Not Called	NA	NA	61.939	DEAD WITH TUMOR	Not Hispanic Or Latino	2011-05-01	0.0724	NA	No	C50.9	8520/3	C50.9	Yes
TCGA-A2-A0EX	TCGA-A2-A0EX-01	46	STAGE IIB	6TH	5	Invasive Breast Carcinoma	BRCA	Breast Invasive Lobular Carcinoma	BRCA_LumA	No	Yes	A2	Breast	Infiltrating Lobular Carcinoma	NA	-27	-16	-22	TCGA-A2-A0EX-01						GROUP D	Group D1			Walter Reed	752	-16858	0	24.723	Not Called	Not Called	Not Called	Lost	DiseaseFree	24.723	ALIVE OR DEAD TUMOR FREE	Not Hispanic Or Latino	8/13/10	0.1003	NA	No	C50.9	8520/3	C50.9	Yes
TCGA-A2-A0EY	TCGA-A2-A0EY-01	62	STAGE IIB	6TH	23	Invasive Breast Carcinoma	BRCA	Breast Invasive Ductal Carcinoma	BRCA_LumB	No	Yes	A2	Breast	Infiltrating Ductal Carcinoma	NA	-21	6	-6	TCGA-A2-A0EY-01		GROUP B	GROUP B1							Walter Reed	1925	-22872	0	63.287	Lost	Gained	Gained	Lost	DiseaseFree	63.287	ALIVE OR DEAD TUMOR FREE	Not Hispanic Or Latino	9/21/10	0.6388	NA	No	C50.9	8500/3	C50.9	Yes
TCGA-A2-A0ST	TCGA-A2-A0ST-01	62	STAGE IIA	6TH	NA	Invasive Breast Carcinoma	BRCA	Breast Invasive Ductal Carcinoma	BRCA_Basal	No	Yes	A2	Breast	Infiltrating Ductal Carcinoma	NA	-7	10	-26	TCGA-A2-A0ST-01										Walter Reed	3017	-22922	0	99.188	NA	NA	NA	NA	DiseaseFree	99.188	ALIVE OR DEAD TUMOR FREE	Not Hispanic Or Latino	2010-09-11	0.0109	NA	No	C50.9	8500/3	C50.9	Yes
TCGA-A2-A0SU	TCGA-A2-A0SU-01	66	STAGE IIA	NA	4	Invasive Breast Carcinoma	BRCA	Breast Invasive Ductal Carcinoma	BRCA_LumA	No	Yes	A2	Breast	Infiltrating Ductal Carcinoma	NA	-25	-4	-16	TCGA-A2-A0SU-01						GROUP D		Group D2		Walter Reed	1662	-24219	0	54.6405	Not Called	Not Called	Gained	Lost	DiseaseFree	54.6405	ALIVE OR DEAD TUMOR FREE	Not Hispanic Or Latino	11/17/10	0.1178	NA	No	C50.9	8500/3	C50.9	Yes
TCGA-A2-A0SV	TCGA-A2-A0SV-01	63	STAGE IV	6TH	13	Invasive Breast Carcinoma	BRCA	Breast Invasive Ductal Carcinoma	BRCA_LumB	No	Yes	A2	Breast	Infiltrating Ductal Carcinoma	NA	21	16	6	TCGA-A2-A0SV-01					Group C					Walter Reed	NA	-23126	0	NA	NA	Gained	Not Called	Not Called	NA	27.123	DEAD WITH TUMOR	Not Hispanic Or Latino	11/15/10	0.3799	NA	No	C50.9	8500/3	C50.9	Yes
TCGA-A2-A0SW	TCGA-A2-A0SW-01	82	STAGE IV	NA	13	Invasive Breast Carcinoma	BRCA	Breast Invasive Ductal Carcinoma	BRCA_LumB	No	Yes	A2	Breast	Infiltrating Ductal Carcinoma	NA	9	20	12	TCGA-A2-A0SW-01										Walter Reed	NA	-30085	0	NA	Not Called	Gained	Gained	Not Called	NA	44.8762	DEAD WITH TUMOR	Not Hispanic Or Latino	2010-08-11	0.4298	NA	No	C50.9	8500/3	C50.9	Yes
TCGA-A2-A0SX	TCGA-A2-A0SX-01	48	STAGE IA	6TH	11	Invasive Breast Carcinoma	BRCA	Breast Invasive Ductal Carcinoma	BRCA_Basal	No	Yes	A2	Breast	Infiltrating Ductal Carcinoma	NA	-3	2	-20	TCGA-A2-A0SX-01										Walter Reed	1534	-17774	0	40.7338	Not Called	Gained	Lost	Not Called	Recurred/Progressed	50.4323	ALIVE OR DEAD TUMOR FREE	Not Hispanic Or Latino	2010-09-11	0.3822	NA	No	C50.9	8500/3	C50.9	Yes
TCGA-A2-A0SY	TCGA-A2-A0SY-01	62	STAGE IIIA	NA	2	Invasive Breast Carcinoma	BRCA	Breast Invasive Lobular Carcinoma	BRCA_LumA	No	Yes	A2	Breast	Infiltrating Lobular Carcinoma	NA	-33	-6	-46	TCGA-A2-A0SY-01	GROUP A									Walter Reed	1347	-22928	0	44.2844	Not Called	Gained	Not Called	Lost	DiseaseFree	44.2844	ALIVE OR DEAD TUMOR FREE	Not Hispanic Or Latino	2010-12-11	0.1043	NA	No	C50.9	8520/3	C50.9	Yes
TCGA-A2-A0T0	TCGA-A2-A0T0-01	59	STAGE IIB	6TH	4	Invasive Breast Carcinoma	BRCA	Breast Invasive Ductal Carcinoma	BRCA_Basal	No	Yes	A2	Breast	Infiltrating Ductal Carcinoma	NA	39	12	14	TCGA-A2-A0T0-01					Group C					Walter Reed	533	-21575	0	17.5231	NA	Gained	Not Called	Not Called	DiseaseFree	17.5231	ALIVE OR DEAD TUMOR FREE	Not Hispanic Or Latino	2010-12-11	0.4533	NA	No	C50.9	8500/3	C50.9	Yes
TCGA-A2-A0T1	TCGA-A2-A0T1-01	55	STAGE IIIC	NA	17	Invasive Breast Carcinoma	BRCA	Breast Invasive Ductal Carcinoma	BRCA_Her2	No	Yes	A2	Breast	Infiltrating Ductal Carcinoma	NA	3	14	0	TCGA-A2-A0T1-01		GROUP B								Walter Reed	521	-20227	0	17.1286	Lost	Gained	Gained	NA	DiseaseFree	17.1286	ALIVE OR DEAD TUMOR FREE	Not Hispanic Or Latino	2010-12-11	0.1868	NA	No	C50.9	8500/3	C50.9	Yes
TCGA-A2-A0T2	TCGA-A2-A0T2-01	66	STAGE IV	NA	34	Invasive Breast Carcinoma	BRCA	Breast Invasive Ductal Carcinoma	BRCA_Basal	No	Yes	A2	Breast	Infiltrating Ductal Carcinoma	NA	39	2	24	TCGA-A2-A0T2-01										Walter Reed	NA	-24235	0	NA	Gained	NA	Gained	Lost	NA	8.38347	DEAD WITH TUMOR	Not Hispanic Or Latino	2010-12-11	0.9463	NA	No	C50.9	8500/3	C50.9	Yes
TCGA-A2-A0T3	TCGA-A2-A0T3-01	37	STAGE IB	7TH	31	Invasive Breast Carcinoma	BRCA	Breast Invasive Ductal Carcinoma	BRCA_LumB	No	Yes	A2	Breast	Infiltrating Ductal Carcinoma	NA	-9	8	-2	TCGA-A2-A0T3-01		GROUP B	GROUP B1							Walter Reed	1516	-13680	0	49.8405	Lost	Gained	Gained	Lost	DiseaseFree	49.8405	ALIVE OR DEAD TUMOR FREE	Not Hispanic Or Latino	2/21/11	0.5528	NA	No	C50.9	8500/3	C50.9	Yes
TCGA-A2-A0T4	TCGA-A2-A0T4-01	62	STAGE IIA	NA	7	Invasive Breast Carcinoma	BRCA	Breast Invasive Lobular Carcinoma	BRCA_LumA	No	Yes	A2	Breast	Infiltrating Lobular Carcinoma	NA	-11	12	-16	TCGA-A2-A0T4-01		GROUP B	GROUP B1							Walter Reed	624	-22849	0	20.5148	Lost	Gained	Not Called	Lost	DiseaseFree	20.5148	ALIVE OR DEAD TUMOR FREE	Not Hispanic Or Latino	11/17/10	0.2209	NA	No	C50.9	8520/3	C50.9	Yes
TCGA-A2-A0T5	TCGA-A2-A0T5-01	39	STAGE IIA	NA	5	Invasive Breast Carcinoma	BRCA	Breast Invasive Ductal Carcinoma	BRCA_LumA	No	Yes	A2	Breast	Infiltrating Ductal Carcinoma	NA	-23	0	-10	TCGA-A2-A0T5-01	GROUP A									Walter Reed	531	-14503	0	17.4573	Not Called	Gained	Gained	Lost	DiseaseFree	17.4573	ALIVE OR DEAD TUMOR FREE	Not Hispanic Or Latino	2010-09-11	0.1153	NA	No	C50.9	8500/3	C50.9	Yes
TCGA-A2-A0T6	TCGA-A2-A0T6-01	50	STAGE IIB	NA	6	Invasive Breast Carcinoma	BRCA	Breast Invasive Lobular Carcinoma	BRCA_LumA	No	Yes	A2	Breast	Infiltrating Lobular Carcinoma	NA	-39	-16	-44	TCGA-A2-A0T6-01	GROUP A									Walter Reed	575	-18334	0	18.9039	Not Called	Gained	Not Called	Lost	DiseaseFree	18.9039	ALIVE OR DEAD TUMOR FREE	Not Hispanic Or Latino	11/17/10	0.1161	NA	No	C50.9	8520/3	C50.9	Yes
TCGA-A2-A0T7	TCGA-A2-A0T7-01	51	STAGE IIA	NA	12	Invasive Breast Carcinoma	BRCA	Breast Invasive Ductal Carcinoma	BRCA_LumA	No	Yes	A2	Breast	Infiltrating Ductal Carcinoma	NA	-25	4	-22	TCGA-A2-A0T7-01										Walter Reed	631	-18756	0	20.745	NA	Gained	Not Called	Lost	DiseaseFree	20.745	ALIVE OR DEAD TUMOR FREE	Not Hispanic Or Latino	11/17/10	0.3425	NA	No	C50.9	8500/3	C50.9	Yes
TCGA-A2-A0YC	TCGA-A2-A0YC-01	59	STAGE IIB	NA	4	Invasive Breast Carcinoma	BRCA	Breast Invasive Ductal Carcinoma	BRCA_LumA	No	Yes	A2	Breast	Infiltrating Ductal Carcinoma	NA	-37	-6	-28	TCGA-A2-A0YC-01	GROUP A									Walter Reed	990	-21685	0	NA	Not Called	Gained	Gained	Lost	NA	32.5476	ALIVE OR DEAD TUMOR FREE	Not Hispanic Or Latino	2010-08-12	0.111	NA	No	C50.9	8500/3	C50.9	Yes
TCGA-A2-A0YD	TCGA-A2-A0YD-01	63	STAGE IIB	NA	6	Invasive Breast Carcinoma	BRCA	Breast Invasive Lobular Carcinoma	BRCA_LumA	No	Yes	A2	Breast	Infiltrating Lobular Carcinoma	NA	-39	-14	-26	TCGA-A2-A0YD-01	GROUP A									Walter Reed	769	-23021	0	25.2819	Not Called	Gained	Gained	Lost	DiseaseFree	25.2819	ALIVE OR DEAD TUMOR FREE	Not Hispanic Or Latino	2010-08-12	0.0935	NA	No	C50.9	8520/3	C50.9	Yes
TCGA-A2-A0YE	TCGA-A2-A0YE-01	48	STAGE IIB	NA	24	Invasive Breast Carcinoma	BRCA	Breast Invasive Ductal Carcinoma	BRCA_Basal	No	Yes	A2	Breast	Infiltrating Ductal Carcinoma	NA	-1	8	-4	TCGA-A2-A0YE-01										Walter Reed	554	-17727	0	18.2135	Lost	Not Called	Gained	Lost	DiseaseFree	18.2135	ALIVE OR DEAD TUMOR FREE	Not Hispanic Or Latino	2010-10-12	0.781	NA	No	C50.9	8500/3	C50.9	Yes
TCGA-A2-A0YF	TCGA-A2-A0YF-01	67	STAGE I	6TH	4	Invasive Breast Carcinoma	BRCA	Breast Invasive Ductal Carcinoma	BRCA_LumA	No	Yes	A2	Breast	Infiltrating Ductal Carcinoma	NA	-23	6	-16	TCGA-A2-A0YF-01										Walter Reed	1535	-24660	0	50.4652	NA	NA	Gained	Lost	DiseaseFree	50.4652	ALIVE OR DEAD TUMOR FREE	Not Hispanic Or Latino	2010-02-12	0.1229	NA	No	C50.9	8500/3	C50.9	Yes
TCGA-A2-A0YG	TCGA-A2-A0YG-01	63	STAGE IIIC	NA	29	Invasive Breast Carcinoma	BRCA	Breast Invasive Ductal Carcinoma	BRCA_LumB	No	Yes	A2	Breast	Infiltrating Ductal Carcinoma	NA	-11	14	-14	TCGA-A2-A0YG-01										Walter Reed	666	-23058	0	21.8957	Lost	NA	Not Called	NA	DiseaseFree	21.8957	ALIVE OR DEAD TUMOR FREE	Not Hispanic Or Latino	2011-03-01	0.3672	NA	No	C50.9	8500/3	C50.9	Yes
TCGA-A2-A0YH	TCGA-A2-A0YH-01	53	STAGE IIIA	NA	17	Invasive Breast Carcinoma	BRCA	Breast Invasive Ductal Carcinoma	BRCA_LumB	No	Yes	A2	Breast	Infiltrating Ductal Carcinoma	NA	11	10	2	TCGA-A2-A0YH-01		GROUP B								Walter Reed	659	-19596	0	21.6655	Lost	Gained	Gained	NA	DiseaseFree	21.6655	ALIVE OR DEAD TUMOR FREE	Not Hispanic Or Latino	12/14/10	0.3154	NA	No	C50.9	8500/3	C50.9	Yes
TCGA-A2-A0YI	TCGA-A2-A0YI-01	62	STAGE I	6TH	4	Invasive Breast Carcinoma	BRCA	Breast Invasive Ductal Carcinoma	BRCA_LumA	No	Yes	A2	Breast	Infiltrating Ductal Carcinoma	NA	-31	-12	-30	TCGA-A2-A0YI-01					Group C					Walter Reed	1505	-22961	0	49.4789	NA	Gained	Not Called	Not Called	DiseaseFree	49.4789	ALIVE OR DEAD TUMOR FREE	Not Hispanic Or Latino	12/14/10	0.1891	NA	No	C50.9	8522/3	C50.9	Yes
TCGA-A2-A0YJ	TCGA-A2-A0YJ-01	39	STAGE IIIA	NA	25	Invasive Breast Carcinoma	BRCA	Breast Invasive Ductal Carcinoma	BRCA_Basal	No	Yes	A2	Breast	Infiltrating Ductal Carcinoma	NA	21	14	14	TCGA-A2-A0YJ-01										Walter Reed	566	-14448	0	18.3779	NA	Gained	Gained	Not Called	Recurred/Progressed	18.608	ALIVE OR DEAD TUMOR FREE	Not Hispanic Or Latino	12/28/10	0.5313	NA	No	C50.9	8500/3	C50.9	Yes
TCGA-A2-A0YK	TCGA-A2-A0YK-01	61	STAGE IIA	NA	6	Invasive Breast Carcinoma	BRCA	Breast Invasive Lobular Carcinoma	BRCA_Normal	No	Yes	A2	Breast	Infiltrating Lobular Carcinoma	NA	-49	-14	-48	TCGA-A2-A0YK-01						GROUP D	Group D1			Walter Reed	588	-22625	0	NA	Not Called	Not Called	Not Called	Lost	NA	19.3313	ALIVE OR DEAD TUMOR FREE	Not Hispanic Or Latino	12/28/10	0.1055	NA	No	C50.9	8520/3	C50.9	Yes
TCGA-A2-A0YL	TCGA-A2-A0YL-01	48	STAGE IIIA	NA	4	Invasive Breast Carcinoma	BRCA	Breast Invasive Lobular Carcinoma	BRCA_LumA	No	Yes	A2	Breast	Infiltrating Lobular Carcinoma	NA	-39	0	-36	TCGA-A2-A0YL-01	GROUP A									Walter Reed	1474	-17702	0	48.4597	Not Called	Gained	Not Called	Lost	DiseaseFree	48.4597	ALIVE OR DEAD TUMOR FREE	Not Hispanic Or Latino	12/27/10	0.1036	NA	No	C50.9	8520/3	C50.9	Yes
TCGA-A2-A0YM	TCGA-A2-A0YM-01	67	STAGE IIA	NA	27	Invasive Breast Carcinoma	BRCA	Breast Invasive Ductal Carcinoma	BRCA_Basal	No	Yes	A2	Breast	Infiltrating Ductal Carcinoma	NA	27	14	28	TCGA-A2-A0YM-01										Walter Reed	965	-24831	0	31.7257	Lost	NA	Lost	Lost	DiseaseFree	31.7257	ALIVE OR DEAD TUMOR FREE	Not Hispanic Or Latino	2010-08-12	0.434	NA	No	C50.9	8500/3	C50.9	Yes
TCGA-A2-A0YT	TCGA-A2-A0YT-01	56	STAGE IIIB	NA	25	Invasive Breast Carcinoma	BRCA	Breast Invasive Ductal Carcinoma	BRCA_LumB	No	Yes	A2	Breast	Infiltrating Ductal Carcinoma	NA	-1	14	-10	TCGA-A2-A0YT-01										Walter Reed	NA	-20482	0	23.7696	NA	Gained	Gained	NA	DiseaseFree	23.7696	ALIVE OR DEAD TUMOR FREE	Not Hispanic Or Latino	2010-10-12	0.5755	NA	Yes	C50.9	8500/3	C50.9	Yes
TCGA-A2-A1FV	TCGA-A2-A1FV-01	74	STAGE IIB	7TH	12	Invasive Breast Carcinoma	BRCA	Breast Invasive Lobular Carcinoma	BRCA_LumA	Yes	No	A2	Breast	Infiltrating Lobular Carcinoma	NA	-23	-8	-32	TCGA-A2-A1FV-01										Walter Reed	714	-27287	0	23.4737	NA	NA	Not Called	Lost	DiseaseFree	23.4737	ALIVE OR DEAD TUMOR FREE	Not Hispanic Or Latino	5/26/11	0.3999	NA	No	C50.9	8520/3	C50.9	Yes
TCGA-A2-A1FW	TCGA-A2-A1FW-01	62	STAGE IIIA	7TH	21	Invasive Breast Carcinoma	BRCA	Breast Invasive Ductal Carcinoma	BRCA_LumB	Yes	No	A2	Breast	Infiltrating Ductal Carcinoma	NA	-9	10	-10	TCGA-A2-A1FW-01										Walter Reed	528	-22779	0	17.3587	Lost	Lost	Not Called	Not Called	DiseaseFree	17.3587	ALIVE OR DEAD TUMOR FREE	Not Hispanic Or Latino	2011-11-05	0.6055	NA	No	C50.9	8500/3	C50.9	Yes
TCGA-A2-A1FX	TCGA-A2-A1FX-01	61	STAGE IIIA	6TH	14	Invasive Breast Carcinoma	BRCA	Breast Invasive Ductal Carcinoma	BRCA_LumB	No	Yes	A2	Breast	Infiltrating Ductal Carcinoma	NA	-19	6	-18	TCGA-A2-A1FX-01										Walter Reed	1847	-22344	0	60.7226	NA	Not Called	Gained	Lost	DiseaseFree	60.7226	ALIVE OR DEAD TUMOR FREE	Not Hispanic Or Latino	2011-12-05	0.4239	NA	No	C50.9	8500/3	C50.9	Yes
TCGA-A2-A1FZ	TCGA-A2-A1FZ-01	63	STAGE IIA	7TH	2	Invasive Breast Carcinoma	BRCA	Breast Invasive Ductal Carcinoma	BRCA_LumA	Yes	No	A2	Breast	Infiltrating Ductal Carcinoma	NA	-43	-8	-38	TCGA-A2-A1FZ-01					Group C					Walter Reed	683	-23055	0	22.4545	Not Called	Gained	Not Called	Not Called	DiseaseFree	22.4545	ALIVE OR DEAD TUMOR FREE	Not Hispanic Or Latino	4/21/11	0.1009	NA	No	C50.9	8500/3	C50.9	Yes
TCGA-A2-A1G0	TCGA-A2-A1G0-01	49	STAGE IIB	7TH	16	Invasive Breast Carcinoma	BRCA	Breast Invasive Carcinoma (NOS)	BRCA_LumA	Yes	No	A2	Breast	Other	NA	-33	-14	-34	TCGA-A2-A1G0-01										Walter Reed	616	-18002	0	20.2518	Gained	Gained	Gained	NA	DiseaseFree	20.2518	ALIVE OR DEAD TUMOR FREE	Not Hispanic Or Latino	4/21/11	0.1485	NA	No	C50.9	8500/3	C50.9	Yes
TCGA-A2-A1G1	TCGA-A2-A1G1-01	85	STAGE IIB	7TH	20	Invasive Breast Carcinoma	BRCA	Breast Invasive Ductal Carcinoma	BRCA_Basal	Yes	No	A2	Breast	Infiltrating Ductal Carcinoma	NA	17	16	28	TCGA-A2-A1G1-01										Walter Reed	584	-31223	0	19.1998	NA	Not Called	Not Called	Not Called	DiseaseFree	19.1998	ALIVE OR DEAD TUMOR FREE	Not Hispanic Or Latino	2011-12-05	0.1756	NA	No	C50.9	8500/3	C50.9	Yes
TCGA-A2-A1G4	TCGA-A2-A1G4-01	71	STAGE IIIA	7TH	4	Invasive Breast Carcinoma	BRCA	Breast Invasive Ductal Carcinoma	BRCA_LumB	Yes	No	A2	Breast	Infiltrating Ductal Carcinoma	NA	-11	16	-22	TCGA-A2-A1G4-01										Walter Reed	595	-25966	0	19.5614	Not Called	Not Called	Not Called	NA	DiseaseFree	19.5614	ALIVE OR DEAD TUMOR FREE	Not Hispanic Or Latino	4/22/11	0.1531	NA	No	C50.9	8500/3	C50.9	Yes
TCGA-A2-A1G6	TCGA-A2-A1G6-01	50	STAGE IIIA	7TH	NA	Invasive Breast Carcinoma	BRCA	Breast Invasive Ductal Carcinoma	BRCA_Normal	Yes	No	A2	Breast	Infiltrating Ductal Carcinoma	NA	-33	-16	-36	TCGA-A2-A1G6-01										Walter Reed	501	-18514	0	16.4711	NA	NA	NA	NA	DiseaseFree	16.4711	ALIVE OR DEAD TUMOR FREE	Not Hispanic Or Latino	4/22/11	0.0001	NA	No	C50.9	8500/3	C50.9	Yes
TCGA-A2-A259	TCGA-A2-A259-01	70	STAGE I	6TH	4	Invasive Breast Carcinoma	BRCA	Breast Invasive Ductal Carcinoma	BRCA_LumA	No	Yes	A2	Breast	Infiltrating Ductal Carcinoma	NA	-19	-16	-18	TCGA-A2-A259-01						GROUP D		Group D2		Walter Reed	1596	-25666	0	NA	Not Called	Not Called	Gained	Lost	NA	52.4707	ALIVE OR DEAD TUMOR FREE	Not Hispanic Or Latino	6/20/11	0.1071	NA	No	C50.9	8500/3	C50.9	Yes
TCGA-A2-A25A	TCGA-A2-A25A-01	44	STAGE IIA	6TH	5	Invasive Breast Carcinoma	BRCA	Breast Invasive Lobular Carcinoma	BRCA_Normal	No	Yes	A2	Breast	Infiltrating Lobular Carcinoma	NA	-39	-2	-30	TCGA-A2-A25A-01										Walter Reed	3276	-16084	0	107.703	Not Called	NA	Not Called	Lost	DiseaseFree	107.703	ALIVE OR DEAD TUMOR FREE	Not Hispanic Or Latino	6/21/11	0.1189	NA	No	C50.9	8520/3	C50.9	Yes
TCGA-A2-A25B	TCGA-A2-A25B-01	39	STAGE IIB	7TH	NA	Invasive Breast Carcinoma	BRCA	Breast Invasive Ductal Carcinoma	BRCA_LumB	Yes	No	A2	Breast	Infiltrating Ductal Carcinoma	NA	-7	12	0	TCGA-A2-A25B-01										Walter Reed	1291	-14454	0	NA	NA	NA	NA	NA	NA	42.4434	ALIVE OR DEAD TUMOR FREE	Not Hispanic Or Latino	7/15/11	0.4302	NA	No	C50.9	8500/3	C50.9	Yes
TCGA-A2-A25C	TCGA-A2-A25C-01	50	STAGE IIB	7TH	10	Invasive Breast Carcinoma	BRCA	Breast Invasive Ductal Carcinoma	BRCA_LumB	Yes	No	A2	Breast	Infiltrating Ductal Carcinoma	NA	-25	6	-18	TCGA-A2-A25C-01		GROUP B		Group B2	Group C					Walter Reed	523	-18508	0	17.1943	Lost	Gained	Not Called	Not Called	DiseaseFree	17.1943	ALIVE OR DEAD TUMOR FREE	Not Hispanic Or Latino	7/15/11	0.3264	NA	No	C50.9	8500/3	C50.9	Yes
TCGA-A2-A25D	TCGA-A2-A25D-01	90	STAGE IIIC	7TH	7	Invasive Breast Carcinoma	BRCA	Breast Invasive Lobular Carcinoma	BRCA_LumA	Yes	No	A2	Breast	Infiltrating Lobular Carcinoma	NA	-9	6	-10	TCGA-A2-A25D-01										Walter Reed	552	-32872	0	NA	Not Called	NA	Not Called	NA	NA	18.1477	ALIVE OR DEAD TUMOR FREE	Not Hispanic Or Latino	6/21/11	0.2363	NA	No	C50.9	8520/3	C50.9	Yes
TCGA-A2-A25E	TCGA-A2-A25E-01	34	STAGE IIIA	6TH	5	Invasive Breast Carcinoma	BRCA	Breast Invasive Ductal Carcinoma	BRCA_LumB	No	Yes	A2	Breast	Infiltrating Ductal Carcinoma	NA	-11	16	-10	TCGA-A2-A25E-01					Group C					Walter Reed	3204	-12601	0	98.2674	Not Called	Gained	Not Called	Not Called	Recurred/Progressed	105.336	ALIVE OR DEAD TUMOR FREE	Not Hispanic Or Latino	7/21/11	0.3373	NA	No	C50.9	8500/3	C50.9	Yes
TCGA-A2-A25F	TCGA-A2-A25F-01	66	STAGE IIA	7TH	NA	Invasive Breast Carcinoma	BRCA	Breast Invasive Ductal Carcinoma	BRCA_Basal	Yes	No	A2	Breast	Infiltrating Ductal Carcinoma	NA	1	12	-28	TCGA-A2-A25F-01										Walter Reed	322	-24319	0	10.5862	NA	NA	NA	NA	DiseaseFree	10.5862	ALIVE OR DEAD TUMOR FREE	Not Hispanic Or Latino	7/26/11	0.0021	NA	No	C50.9	8500/3	C50.9	Yes
TCGA-A2-A3KC	TCGA-A2-A3KC-01	55	STAGE IIB	7TH	6	Invasive Breast Carcinoma	BRCA	Breast Invasive Lobular Carcinoma	NA	Yes	No	A2	Breast	Infiltrating Lobular Carcinoma	NA	-39	-6	-32	TCGA-A2-A3KC-01		GROUP B	GROUP B1							Walter Reed	1102	-20401	0	36.2297	Lost	Gained	Not Called	Lost	DiseaseFree	36.2297	ALIVE OR DEAD TUMOR FREE	Not Hispanic Or Latino	3/14/12	0.1404	NA	No	C50.9	8520/3	C50.9	Yes
TCGA-A2-A3KD	TCGA-A2-A3KD-01	47	STAGE IIIA	7TH	5	Invasive Breast Carcinoma	BRCA	Breast Invasive Mixed Mucinous Carcinoma	BRCA_LumA	Yes	No	A2	Breast	Mucinous Carcinoma	NA	-33	-10	-20	TCGA-A2-A3KD-01	GROUP A									Walter Reed	1206	-17372	0	NA	Not Called	Gained	Not Called	Lost	NA	39.6489	ALIVE OR DEAD TUMOR FREE	Not Hispanic Or Latino	2012-02-04	0.2021	NA	No	C50.9	8480/3	C50.9	Yes
TCGA-A2-A3XS	TCGA-A2-A3XS-01	62	STAGE IIIA	6TH	22	Invasive Breast Carcinoma	BRCA	Breast Invasive Ductal Carcinoma	NA	No	Yes	A2	Breast	Infiltrating Ductal Carcinoma	NA	7	6	-4	TCGA-A2-A3XS-01										Walter Reed	NA	-23000	0	22.4217	NA	NA	Not Called	Not Called	Recurred/Progressed	33.9284	DEAD WITH TUMOR	Not Hispanic Or Latino	8/15/12	0.5445	NA	No	C50.9	8500/3	C50.9	Yes
TCGA-A2-A3XT	TCGA-A2-A3XT-01	45	STAGE IIB	6TH	14	Invasive Breast Carcinoma	BRCA	Breast Invasive Ductal Carcinoma	BRCA_Basal	No	Yes	A2	Breast	Infiltrating Ductal Carcinoma	NA	27	12	4	TCGA-A2-A3XT-01										Walter Reed	2770	-16649	0	91.0675	NA	Gained	Lost	Lost	DiseaseFree	91.0675	ALIVE OR DEAD TUMOR FREE	Not Hispanic Or Latino	8/17/12	0.4752	NA	No	C50.9	8500/3	C50.9	Yes
TCGA-A2-A3XU	TCGA-A2-A3XU-01	35	STAGE IIB	6TH	10	Invasive Breast Carcinoma	BRCA	Breast Invasive Ductal Carcinoma	BRCA_Basal	No	Yes	A2	Breast	Infiltrating Ductal Carcinoma	NA	29	4	8	TCGA-A2-A3XU-01					Group C					Walter Reed	NA	-13046	0	18.871	NA	Gained	Not Called	Not Called	Recurred/Progressed	29.9832	DEAD WITH TUMOR	Not Hispanic Or Latino	8/29/12	0.3244	NA	No	C50.9	8500/3	C50.9	Yes
TCGA-A2-A3XV	TCGA-A2-A3XV-01	46	STAGE IIA	7TH	6	Invasive Breast Carcinoma	BRCA	Breast Invasive Ductal Carcinoma	BRCA_Her2	Yes	No	A2	Breast	Infiltrating Ductal Carcinoma	NA	13	0	2	TCGA-A2-A3XV-01									Control	Walter Reed	996	-16971	0	32.7448	Not Called	Not Called	Not Called	Not Called	DiseaseFree	32.7448	ALIVE OR DEAD TUMOR FREE	Not Hispanic Or Latino	8/24/12	0.1244	NA	No	C50.9	8500/3	C50.9	Yes
TCGA-A2-A3XW	TCGA-A2-A3XW-01	42	STAGE IIB	7TH	NA	Invasive Breast Carcinoma	BRCA	Breast Invasive Ductal Carcinoma	BRCA_Normal	Yes	No	A2	Breast	Infiltrating Ductal Carcinoma	NA	-5	-4	2	TCGA-A2-A3XW-01										Walter Reed	1712	-15670	0	56.2843	NA	NA	NA	NA	DiseaseFree	56.2843	ALIVE OR DEAD TUMOR FREE	Not Hispanic Or Latino	8/15/12	0.0011	NA	No	C50.9	8500/3	C50.9	Yes
TCGA-A2-A3XX	TCGA-A2-A3XX-01	49	STAGE IIA	7TH	23	Invasive Breast Carcinoma	BRCA	Breast Invasive Ductal Carcinoma	BRCA_Basal	Yes	No	A2	Breast	Infiltrating Ductal Carcinoma	NA	25	14	2	TCGA-A2-A3XX-01										Walter Reed	1168	-17981	0	47.3091	Not Called	Gained	Gained	Gained	DiseaseFree	47.3091	ALIVE OR DEAD TUMOR FREE	Not Hispanic Or Latino	8/15/12	0.555	NA	No	C50.9	8500/3	C50.9	Yes
TCGA-A2-A3XY	TCGA-A2-A3XY-01	49	STAGE IIB	7TH	8	Invasive Breast Carcinoma	BRCA	Breast Invasive Ductal Carcinoma	NA	Yes	No	A2	Breast	Infiltrating Ductal Carcinoma	NA	13	16	6	TCGA-A2-A3XY-01										Walter Reed	1064	-18059	0	26.3668	Not Called	Not Called	Gained	Gained	Recurred/Progressed	35.9339	DEAD WITH TUMOR	Not Hispanic Or Latino	8/14/12	0.1367	NA	No	C50.9	8500/3	C50.9	Yes
TCGA-A2-A3XZ	TCGA-A2-A3XZ-01	46	STAGE I	6TH	9	Invasive Breast Carcinoma	BRCA	Breast Invasive Ductal Carcinoma	BRCA_Her2	No	Yes	A2	Breast	Infiltrating Ductal Carcinoma	NA	-5	10	2	TCGA-A2-A3XZ-01					Group C					Walter Reed	1532	-16978	0	50.3666	NA	Gained	Not Called	Not Called	DiseaseFree	50.3666	ALIVE OR DEAD TUMOR FREE	Not Hispanic Or Latino	8/21/12	0.1157	NA	No	C50.9	8500/3	C50.9	Yes
TCGA-A2-A3Y0	TCGA-A2-A3Y0-01	57	STAGE IIB	7TH	6	Invasive Breast Carcinoma	BRCA	Breast Invasive Ductal Carcinoma	BRCA_Basal	No	Yes	A2	Breast	Infiltrating Ductal Carcinoma	NA	45	20	38	TCGA-A2-A3Y0-01										Walter Reed	1546	-21024	0	NA	NA	Not Called	Not Called	Not Called	NA	50.8268	ALIVE OR DEAD TUMOR FREE	Not Hispanic Or Latino	8/24/12	0.4308	NA	No	C50.9	8500/3	C50.9	Yes
TCGA-A2-A4RW	TCGA-A2-A4RW-01	49	STAGE IIIC	7TH	5	Invasive Breast Carcinoma	BRCA	Breast Invasive Lobular Carcinoma	NA	Yes	No	A2	Breast	Infiltrating Lobular Carcinoma	NA	-31	-14	-30	TCGA-A2-A4RW-01										Walter Reed	222	-18060	0	7.29855	NA	Gained	Not Called	NA	DiseaseFree	7.29855	ALIVE OR DEAD TUMOR FREE	Not Hispanic Or Latino	2/27/13	0.3425	NA	No	C50.9	8520/3	C50.9	Yes
TCGA-A2-A4RX	TCGA-A2-A4RX-01	67	STAGE IIA	7TH	20	Invasive Breast Carcinoma	BRCA	Metaplastic Breast Cancer	NA	Yes	No	A2	Breast	Metaplastic Carcinoma	NA	15	12	32	TCGA-A2-A4RX-01									Control	Walter Reed	742	-24779	0	24.3943	Not Called	Not Called	Not Called	Not Called	DiseaseFree	24.3943	ALIVE OR DEAD TUMOR FREE	Not Hispanic Or Latino	2/28/13	0.3733	NA	No	C50.9	8575/3	C50.9	Yes
TCGA-A2-A4RY	TCGA-A2-A4RY-01	46	STAGE IIIC	7TH	0	Invasive Breast Carcinoma	BRCA	Breast Invasive Lobular Carcinoma	NA	Yes	No	A2	Breast	Infiltrating Lobular Carcinoma	NA	-47	-20	-52	TCGA-A2-A4RY-01									Control	Walter Reed	648	-17157	0	21.3039	Not Called	Not Called	Not Called	Not Called	DiseaseFree	21.3039	ALIVE OR DEAD TUMOR FREE	Not Hispanic Or Latino	2/26/13	0.004	NA	No	C50.9	8520/3	C50.9	Yes
TCGA-A2-A4S0	TCGA-A2-A4S0-01	77	STAGE IIA	7TH	0	Invasive Breast Carcinoma	BRCA	Breast Invasive Mixed Mucinous Carcinoma	NA	Yes	No	A2	Breast	Mucinous Carcinoma	NA	-39	-16	-42	TCGA-A2-A4S0-01									Control	Walter Reed	706	-28416	0	23.2107	Not Called	Not Called	Not Called	Not Called	DiseaseFree	23.2107	ALIVE OR DEAD TUMOR FREE	Not Hispanic Or Latino	2/26/13	0.0001	NA	No	C50.9	8480/3	C50.9	Yes
TCGA-A2-A4S1	TCGA-A2-A4S1-01	66	STAGE IIA	7TH	26	Invasive Breast Carcinoma	BRCA	Metaplastic Breast Cancer	BRCA_Basal	Yes	No	A2	Breast	Metaplastic Carcinoma	NA	1	-10	-8	TCGA-A2-A4S1-01										Walter Reed	820	-24353	0	26.9586	NA	Not Called	Gained	NA	DiseaseFree	26.9586	ALIVE OR DEAD TUMOR FREE	Not Hispanic Or Latino	2/26/13	0.3185	NA	No	C50.9	8575/3	C50.9	Yes
TCGA-A2-A4S2	TCGA-A2-A4S2-01	62	STAGE IIIA	7TH	13	Invasive Breast Carcinoma	BRCA	Breast Invasive Lobular Carcinoma	BRCA_LumA	Yes	No	A2	Breast	Infiltrating Lobular Carcinoma	NA	-41	-14	-32	TCGA-A2-A4S2-01										Walter Reed	643	-22936	0	21.1395	NA	Gained	Gained	Not Called	DiseaseFree	21.1395	ALIVE OR DEAD TUMOR FREE	Not Hispanic Or Latino	2/28/13	0.328	NA	No	C50.9	8524/3	C50.9	Yes
TCGA-A2-A4S3	TCGA-A2-A4S3-01	59	STAGE IIB	7TH	11	Invasive Breast Carcinoma	BRCA	Breast Invasive Ductal Carcinoma	BRCA_LumB	Yes	No	A2	Breast	Infiltrating Ductal Carcinoma	NA	3	14	2	TCGA-A2-A4S3-01										Walter Reed	666	-21762	0	21.8957	Lost	Not Called	Gained	Lost	DiseaseFree	21.8957	ALIVE OR DEAD TUMOR FREE	Not Hispanic Or Latino	2/28/13	0.4494	NA	No	C50.9	8500/3	C50.9	Yes
TCGA-A7-A0CD	TCGA-A7-A0CD-01	66	STAGE I	6TH	27	Invasive Breast Carcinoma	BRCA	Breast Invasive Ductal Carcinoma	BRCA_LumA	Yes	No	A7	Breast	Infiltrating Ductal Carcinoma	NA	-29	-4	-28	TCGA-A7-A0CD-01	GROUP A									Christiana Healthcare	1165	-24242	0	38.301	Not Called	Gained	Gained	Lost	DiseaseFree	38.301	ALIVE OR DEAD TUMOR FREE	Not Hispanic Or Latino	2010-05-10	0.5843	NA	No	C50.9	8500/3	C50.9	Yes
TCGA-A7-A0CE	TCGA-A7-A0CE-01	57	STAGE IIA	NA	10	Invasive Breast Carcinoma	BRCA	Breast Invasive Ductal Carcinoma	BRCA_Basal	Yes	No	A7	Breast	Infiltrating Ductal Carcinoma	NA	41	16	28	TCGA-A7-A0CE-01										Christiana Healthcare	1074	-20863	0	35.3092	Not Called	Gained	NA	NA	DiseaseFree	35.3092	ALIVE OR DEAD TUMOR FREE	Not Hispanic Or Latino	2010-04-10	0.4998	NA	No	C50.9	8500/3	C50.9	Yes
TCGA-A7-A0CG	TCGA-A7-A0CG-01	78	STAGE IIA	NA	7	Invasive Breast Carcinoma	BRCA	Breast Invasive Carcinoma (NOS)	BRCA_LumA	Yes	No	A7	Breast	Mixed Histology (NOS)	NA	-31	2	-38	TCGA-A7-A0CG-01	GROUP A									Christiana Healthcare	1043	-28596	0	NA	Not Called	Gained	Not Called	Lost	NA	34.29	ALIVE OR DEAD TUMOR FREE	Not Hispanic Or Latino	2010-07-10	0.1221	NA	No	C50.9	8522/3	C50.9	Yes
TCGA-A7-A0CH	TCGA-A7-A0CH-01	79	STAGE IIA	NA	3	Invasive Breast Carcinoma	BRCA	Breast Invasive Ductal Carcinoma	BRCA_LumA	Yes	No	A7	Breast	Infiltrating Ductal Carcinoma	NA	-31	-12	-26	TCGA-A7-A0CH-01	GROUP A									Christiana Healthcare	1079	-29104	0	35.4736	Not Called	Gained	Gained	Lost	DiseaseFree	35.4736	ALIVE OR DEAD TUMOR FREE	Not Hispanic Or Latino	2010-04-10	0.0627	NA	No	C50.9	8500/3	C50.9	Yes
TCGA-A7-A0CJ	TCGA-A7-A0CJ-01	57	STAGE IIA	NA	22	Invasive Breast Carcinoma	BRCA	Breast Invasive Ductal Carcinoma	BRCA_LumB	Yes	No	A7	Breast	Infiltrating Ductal Carcinoma	NA	21	20	16	TCGA-A7-A0CJ-01										Christiana Healthcare	931	-21014	0	NA	Lost	Not Called	NA	Lost	NA	30.6079	ALIVE OR DEAD TUMOR FREE	Not Hispanic Or Latino	2010-07-10	0.5648	NA	No	C50.9	8500/3	C50.9	Yes
TCGA-A7-A0D9	TCGA-A7-A0D9-01	37	STAGE IIA	NA	7	Invasive Breast Carcinoma	BRCA	Breast Invasive Ductal Carcinoma	BRCA_LumA	Yes	No	A7	Breast	Infiltrating Ductal Carcinoma	NA	-23	-6	-20	TCGA-A7-A0D9-01									Control	Christiana Healthcare	1139	-13836	0	37.4462	Not Called	Not Called	Not Called	Not Called	DiseaseFree	37.4462	ALIVE OR DEAD TUMOR FREE	Not Hispanic Or Latino	2010-04-10	0.1867	NA	No	C50.9	8500/3	C50.9	Yes
TCGA-A7-A0DA	TCGA-A7-A0DA-01	62	STAGE IIA	NA	16	Invasive Breast Carcinoma	BRCA	Breast Invasive Ductal Carcinoma	BRCA_Basal	Yes	No	A7	Breast	Infiltrating Ductal Carcinoma	NA	11	6	2	TCGA-A7-A0DA-01										Christiana Healthcare	1085	-22708	0	35.6708	NA	NA	NA	NA	DiseaseFree	35.6708	ALIVE OR DEAD TUMOR FREE	Not Hispanic Or Latino	2011-10-01	0.7563	NA	No	C50.9	8500/3	C50.9	Yes
TCGA-A7-A0DB	TCGA-A7-A0DB-01	56	STAGE IIA	NA	17	Invasive Breast Carcinoma	BRCA	Breast Invasive Ductal Carcinoma	BRCA_LumA	Yes	No	A7	Breast	Infiltrating Ductal Carcinoma	NA	-23	-14	-24	TCGA-A7-A0DB-01	GROUP A									Christiana Healthcare	1007	-20570	0	NA	Not Called	Gained	Gained	Lost	NA	33.1065	ALIVE OR DEAD TUMOR FREE	Not Hispanic Or Latino	2010-04-10	0.3296	NA	No	C50.9	8500/3	C50.9	Yes
TCGA-A7-A0DC	TCGA-A7-A0DC-01	63	STAGE IA	NA	NA	Invasive Breast Carcinoma	BRCA	Breast Invasive Ductal Carcinoma	NA	Yes	No	A7	Breast	Infiltrating Ductal Carcinoma	NA	NA	NA	NA	TCGA-A7-A0DC-01										Christiana Healthcare	906	-23294	0	29.786	NA	NA	NA	NA	DiseaseFree	29.786	ALIVE OR DEAD TUMOR FREE	Not Hispanic Or Latino	2010-04-10	0.3192	NA	No	C50.9	8500/3	C50.9	Yes
TCGA-A7-A13D	TCGA-A7-A13D-01	46	STAGE IIA	NA	28	Invasive Breast Carcinoma	BRCA	Breast Invasive Ductal Carcinoma	BRCA_Basal	Yes	No	A7	Breast	Infiltrating Ductal Carcinoma	NA	47	26	34	TCGA-A7-A13D-01										Christiana Healthcare	965	-17070	0	31.7257	NA	Not Called	Lost	Lost	DiseaseFree	31.7257	ALIVE OR DEAD TUMOR FREE	Not Hispanic Or Latino	2/23/11	0.7824	NA	No	C50.9	8500/3	C50.9	Yes
TCGA-A7-A13E	TCGA-A7-A13E-01	62	STAGE IIB	NA	22	Invasive Breast Carcinoma	BRCA	Breast Invasive Ductal Carcinoma	BRCA_Basal	Yes	No	A7	Breast	Infiltrating Ductal Carcinoma	NA	11	8	-14	TCGA-A7-A13E-01					Group C					Christiana Healthcare	326	-22690	0	18.2793	NA	Gained	Not Called	Not Called	Recurred/Progressed	20.1861	DEAD WITH TUMOR	Not Hispanic Or Latino	2/28/11	0.6513	NA	No	C50.9	8500/3	C50.9	Yes
TCGA-A7-A13F	TCGA-A7-A13F-01	44	STAGE IIIA	NA	25	Invasive Breast Carcinoma	BRCA	Breast Invasive Ductal Carcinoma	BRCA_LumB	Yes	No	A7	Breast	Infiltrating Ductal Carcinoma	NA	-9	14	-10	TCGA-A7-A13F-01										Christiana Healthcare	765	-16363	0	25.1504	NA	Gained	Lost	Lost	DiseaseFree	25.1504	ALIVE OR DEAD TUMOR FREE	Not Hispanic Or Latino	2011-02-03	0.2607	NA	No	C50.9	8500/3	C50.9	Yes
TCGA-A7-A13G	TCGA-A7-A13G-01	79	STAGE IIA	7TH	4	Invasive Breast Carcinoma	BRCA	Breast Invasive Ductal Carcinoma	BRCA_LumA	Yes	No	A7	Breast	Infiltrating Ductal Carcinoma	NA	-29	-12	-30	#N/A	GROUP A									Christiana Healthcare	718	-28969	0	23.6052	Not Called	Gained	Gained	Lost	DiseaseFree	23.6052	ALIVE OR DEAD TUMOR FREE	Not Hispanic Or Latino	5/16/11	0.115	NA	No	C50.9	8500/3	C50.9	Yes
TCGA-A7-A13H	TCGA-A7-A13H-01	61	STAGE IIB	7TH	5	Invasive Breast Carcinoma	BRCA	Breast Invasive Lobular Carcinoma	NA	Yes	No	A7	Breast	Infiltrating Lobular Carcinoma	NA	-39	-20	-34	TCGA-A7-A13H-01	GROUP A									Christiana Healthcare	899	-22643	0	29.5558	Not Called	Gained	Gained	Lost	DiseaseFree	29.5558	ALIVE OR DEAD TUMOR FREE	Not Hispanic Or Latino	6/22/12	0.1215	NA	No	C50.9	8520/3	C50.9	Yes
TCGA-A7-A26E	TCGA-A7-A26E-01	71	STAGE IIIA	7TH	5	Invasive Breast Carcinoma	BRCA	Breast Invasive Lobular Carcinoma	BRCA_LumA	Yes	No	A7	Breast	Infiltrating Lobular Carcinoma	NA	-37	-10	-30	TCGA-A7-A26E-01	GROUP A									Christiana Healthcare	954	-26274	0	31.364	Not Called	Gained	Not Called	Lost	DiseaseFree	31.364	ALIVE OR DEAD TUMOR FREE	Not Hispanic Or Latino	7/28/11	NA	NA	No	C50.9	8520/3	C50.9	Yes
TCGA-A7-A26F	TCGA-A7-A26F-01	55	STAGE IA	7TH	9	Invasive Breast Carcinoma	BRCA	Breast Invasive Carcinoma (NOS)	BRCA_Basal	Yes	No	A7	Breast	Other	NA	17	14	16	#N/A										Christiana Healthcare	738	-20210	0	24.2627	NA	Not Called	Not Called	Not Called	DiseaseFree	24.2627	ALIVE OR DEAD TUMOR FREE	Not Hispanic Or Latino	2011-08-08	0.3177	NA	No	C50.9	8575/3	C50.9	Yes
TCGA-A7-A26G	TCGA-A7-A26G-01	50	STAGE IIA	7TH	10	Invasive Breast Carcinoma	BRCA	Breast Invasive Carcinoma (NOS)	BRCA_Basal	Yes	No	A7	Breast	Other	NA	-17	6	-18	TCGA-A7-A26G-01										Christiana Healthcare	722	-18362	0	23.7367	Not Called	NA	Not Called	Not Called	DiseaseFree	23.7367	ALIVE OR DEAD TUMOR FREE	Not Hispanic Or Latino	2011-10-08	0.249	NA	No	C50.9	8575/3	C50.9	Yes
TCGA-A7-A26H	TCGA-A7-A26H-01	72	STAGE IIA	7TH	8	Invasive Breast Carcinoma	BRCA	Breast Invasive Ductal Carcinoma	BRCA_LumA	Yes	No	A7	Breast	Infiltrating Ductal Carcinoma	NA	-23	0	-20	TCGA-A7-A26H-01		GROUP B								Christiana Healthcare	724	-26423	0	9.56702	Lost	Gained	Gained	Not Called	Recurred/Progressed	23.8025	ALIVE OR DEAD TUMOR FREE	Not Hispanic Or Latino	2011-04-08	0.2219	NA	No	C50.9	8500/3	C50.9	Yes
TCGA-A7-A26I	TCGA-A7-A26I-01	65	STAGE IIA	7TH	26	Invasive Breast Carcinoma	BRCA	Breast Invasive Ductal Carcinoma	BRCA_Basal	Yes	No	A7	Breast	Infiltrating Ductal Carcinoma	NA	19	14	10	#N/A										Christiana Healthcare	661	-23948	0	21.7313	Not Called	NA	NA	Lost	DiseaseFree	21.7313	ALIVE OR DEAD TUMOR FREE	Not Hispanic Or Latino	7/29/11	0.6589	NA	No	C50.9	8500/3	C50.9	Yes
TCGA-A7-A26J	TCGA-A7-A26J-01	49	STAGE IIA	7TH	18	Invasive Breast Carcinoma	BRCA	Breast Invasive Ductal Carcinoma	BRCA_LumA	Yes	No	A7	Breast	Infiltrating Ductal Carcinoma	NA	-31	4	-28	TCGA-A7-A26J-01	GROUP A									Christiana Healthcare	627	-17930	0	20.6135	Not Called	Gained	Gained	Lost	DiseaseFree	20.6135	ALIVE OR DEAD TUMOR FREE	Not Hispanic Or Latino	7/28/11	NA	NA	No	C50.9	8500/3	C50.9	Yes
TCGA-A7-A2KD	TCGA-A7-A2KD-01	53	STAGE IIIA	7TH	17	Invasive Breast Carcinoma	BRCA	Breast Invasive Ductal Carcinoma	BRCA_LumB	Yes	No	A7	Breast	Infiltrating Ductal Carcinoma	NA	-17	16	-4	TCGA-A7-A2KD-01										Christiana Healthcare	679	-19563	0	22.323	NA	Not Called	Not Called	Lost	DiseaseFree	22.323	ALIVE OR DEAD TUMOR FREE	Not Hispanic Or Latino	2011-11-10	0.376	NA	No	C50.9	8500/3	C50.9	Yes
TCGA-A7-A3IY	TCGA-A7-A3IY-01	71	STAGE I	7TH	1	Invasive Breast Carcinoma	BRCA	Breast Invasive Mixed Mucinous Carcinoma	NA	Yes	No	A7	Breast	Mucinous Carcinoma	NA	1	-14	8	TCGA-A7-A3IY-01									Control	Christiana Healthcare	345	-26042	0	11.3423	Not Called	Not Called	Not Called	Not Called	DiseaseFree	11.3423	ALIVE OR DEAD TUMOR FREE	Not Hispanic Or Latino	3/19/12	0.0079	NA	No	C50.9	8480/3	C50.9	Yes
TCGA-A7-A3IZ	TCGA-A7-A3IZ-01	62	STAGE IIA	7TH	5	Invasive Breast Carcinoma	BRCA	Breast Invasive Lobular Carcinoma	NA	Yes	No	A7	Breast	Infiltrating Lobular Carcinoma	NA	-31	-2	-42	TCGA-A7-A3IZ-01	GROUP A									Christiana Healthcare	322	-22997	0	10.5862	Not Called	Gained	Not Called	Lost	DiseaseFree	10.5862	ALIVE OR DEAD TUMOR FREE	Not Hispanic Or Latino	2012-12-03	0.1728	NA	No	C50.9	8520/3	C50.9	Yes
TCGA-A7-A3J0	TCGA-A7-A3J0-01	62	STAGE IIA	7TH	11	Invasive Breast Carcinoma	BRCA	Breast Invasive Mixed Mucinous Carcinoma	NA	Yes	No	A7	Breast	Mucinous Carcinoma	NA	-27	-8	-34	TCGA-A7-A3J0-01									Control	Christiana Healthcare	313	-22672	0	10.2903	Not Called	Not Called	Not Called	Not Called	DiseaseFree	10.2903	ALIVE OR DEAD TUMOR FREE	Not Hispanic Or Latino	3/13/12	0.224	NA	No	C50.9	8480/3	C50.9	Yes
TCGA-A7-A3J1	TCGA-A7-A3J1-01	63	STAGE IA	7TH	6	Invasive Breast Carcinoma	BRCA	Breast Invasive Lobular Carcinoma	NA	Yes	No	A7	Breast	Infiltrating Lobular Carcinoma	NA	-41	-18	-62	TCGA-A7-A3J1-01										Christiana Healthcare	343	-23209	0	11.2766	NA	Gained	Not Called	Lost	DiseaseFree	11.2766	ALIVE OR DEAD TUMOR FREE	Not Hispanic Or Latino	2012-12-03	0.2148	NA	No	C50.9	8520/3	C50.9	Yes
TCGA-A7-A3RF	TCGA-A7-A3RF-01	79	STAGE IIA	7TH	0	Invasive Breast Carcinoma	BRCA	Breast Invasive Mixed Mucinous Carcinoma	BRCA_LumA	Yes	No	A7	Breast	Mucinous Carcinoma	NA	-9	-6	-14	TCGA-A7-A3RF-01									Control	Christiana Healthcare	408	-29184	0	5.72049	Not Called	Not Called	Not Called	Not Called	Recurred/Progressed	13.4136	ALIVE OR DEAD TUMOR FREE	Not Hispanic Or Latino	2012-03-05	0.0023	NA	No	C50.9	8480/3	C50.9	Yes
TCGA-A7-A425	TCGA-A7-A425-01	70	STAGE IIIC	7TH	25	Invasive Breast Carcinoma	BRCA	Breast Invasive Lobular Carcinoma	BRCA_LumA	Yes	No	A7	Breast	Infiltrating Lobular Carcinoma	NA	-21	-6	-18	TCGA-A7-A425-01		GROUP B								Christiana Healthcare	447	-25678	0	13.7752	Lost	Gained	Gained	NA	Recurred/Progressed	14.6957	ALIVE OR DEAD TUMOR FREE	Not Hispanic Or Latino	2012-05-11	0.1447	NA	No	C50.9	8520/3	C50.9	Yes
TCGA-A7-A426	TCGA-A7-A426-01	50	STAGE IIIC	7TH	7	Invasive Breast Carcinoma	BRCA	Breast Invasive Lobular Carcinoma	NA	Yes	No	A7	Breast	Infiltrating Lobular Carcinoma	NA	-37	-14	-30	TCGA-A7-A426-01	GROUP A									Christiana Healthcare	364	-18296	0	11.967	Not Called	Gained	Gained	Lost	DiseaseFree	11.967	ALIVE OR DEAD TUMOR FREE	Not Hispanic Or Latino	2012-05-11	0.1708	NA	No	C50.9	8520/3	C50.9	Yes
TCGA-A7-A4SA	TCGA-A7-A4SA-01	40	STAGE IIB	7TH	10	Invasive Breast Carcinoma	BRCA	Breast Invasive Lobular Carcinoma	NA	Yes	No	A7	Breast	Infiltrating Lobular Carcinoma	NA	-15	6	0	TCGA-A7-A4SA-01										Christiana Healthcare	454	-14906	0	14.9259	Not Called	NA	Not Called	Lost	DiseaseFree	14.9259	ALIVE OR DEAD TUMOR FREE	Not Hispanic Or Latino	2/19/13	0.3754	NA	No	C50.9	8520/3	C50.9	Yes
TCGA-A7-A4SB	TCGA-A7-A4SB-01	56	STAGE IIIA	7TH	18	Invasive Breast Carcinoma	BRCA	Breast Invasive Lobular Carcinoma	NA	Yes	No	A7	Breast	Infiltrating Lobular Carcinoma	NA	-17	6	-38	TCGA-A7-A4SB-01	GROUP A									Christiana Healthcare	418	-20539	0	13.7423	Not Called	Gained	Gained	Lost	DiseaseFree	13.7423	ALIVE OR DEAD TUMOR FREE	Not Hispanic Or Latino	2/20/13	0.5065	NA	No	C50.9	8520/3	C50.9	Yes
TCGA-A7-A4SC	TCGA-A7-A4SC-01	62	STAGE IIB	7TH	NA	Invasive Breast Carcinoma	BRCA	Breast Invasive Lobular Carcinoma	NA	Yes	No	A7	Breast	Infiltrating Lobular Carcinoma	NA	-43	-16	-44	TCGA-A7-A4SC-01										Christiana Healthcare	446	-23008	0	14.6629	NA	NA	NA	NA	DiseaseFree	14.6629	ALIVE OR DEAD TUMOR FREE	Not Hispanic Or Latino	2/20/13	NA	NA	No	C50.9	8520/3	C50.9	Yes
TCGA-A7-A4SD	TCGA-A7-A4SD-01	52	STAGE IIA	7TH	20	Invasive Breast Carcinoma	BRCA	Breast Invasive Ductal Carcinoma	BRCA_Basal	Yes	No	A7	Breast	Infiltrating Ductal Carcinoma	NA	27	22	30	TCGA-A7-A4SD-01										Christiana Healthcare	441	-19131	0	14.4985	Not Called	Gained	Lost	NA	DiseaseFree	14.4985	ALIVE OR DEAD TUMOR FREE	Not Hispanic Or Latino	2/19/13	0.3712	NA	No	C50.9	8500/3	C50.9	Yes
TCGA-A7-A4SE	TCGA-A7-A4SE-01	54	STAGE IIA	7TH	15	Invasive Breast Carcinoma	BRCA	Breast Invasive Ductal Carcinoma	BRCA_Basal	Yes	No	A7	Breast	Infiltrating Ductal Carcinoma	NA	21	20	26	TCGA-A7-A4SE-01										Christiana Healthcare	644	-20080	0	21.1724	NA	NA	Gained	Lost	DiseaseFree	21.1724	ALIVE OR DEAD TUMOR FREE	Not Hispanic Or Latino	2/22/13	0.7743	NA	No	C50.9	8500/3	C50.9	Yes
TCGA-A7-A4SF	TCGA-A7-A4SF-01	54	STAGE IIA	7TH	22	Invasive Breast Carcinoma	BRCA	Breast Invasive Ductal Carcinoma	NA	Yes	No	A7	Breast	Infiltrating Ductal Carcinoma	NA	-5	14	6	TCGA-A7-A4SF-01		GROUP B								Christiana Healthcare	545	-19985	0	NA	Lost	Gained	Gained	Not Called	NA	17.9176	ALIVE OR DEAD TUMOR FREE	Not Hispanic Or Latino	2/25/13	0.596	NA	No	C50.9	8500/3	C50.9	Yes
TCGA-A7-A56D	TCGA-A7-A56D-01	84	STAGE IIA	7TH	14	Invasive Breast Carcinoma	BRCA	Breast Invasive Ductal Carcinoma	BRCA_LumA	Yes	No	A7	Breast	Infiltrating Ductal Carcinoma	NA	21	-2	30	TCGA-A7-A56D-01										Christiana Healthcare	448	-30783	0	14.7286	NA	Gained	Not Called	Lost	DiseaseFree	14.7286	ALIVE OR DEAD TUMOR FREE	Not Hispanic Or Latino	2013-01-04	0.4656	NA	No	C50.9	8500/3	C50.9	Yes
TCGA-A7-A5ZV	TCGA-A7-A5ZV-01	62	STAGE IIA	7TH	19	Invasive Breast Carcinoma	BRCA	Breast Invasive Carcinoma (NOS)	BRCA_Basal	Yes	No	A7	Breast	Infiltrating Carcinoma (NOS)	NA	29	18	16	TCGA-A7-A5ZV-01										Christiana Healthcare	368	-22966	0	12.0985	NA	Not Called	Not Called	NA	DiseaseFree	12.0985	ALIVE OR DEAD TUMOR FREE	Not Hispanic Or Latino	5/14/13	0.5955	NA	No	C50.9	8010/3	C50.9	Yes
TCGA-A7-A5ZW	TCGA-A7-A5ZW-01	47	STAGE IIA	7TH	2	Invasive Breast Carcinoma	BRCA	Breast Invasive Ductal Carcinoma	BRCA_LumA	Yes	No	A7	Breast	Infiltrating Ductal Carcinoma	NA	-31	-14	-28	TCGA-A7-A5ZW-01	GROUP A									Christiana Healthcare	326	-17529	0	10.7177	Not Called	Gained	Not Called	Lost	DiseaseFree	10.7177	ALIVE OR DEAD TUMOR FREE	Not Hispanic Or Latino	5/13/13	0.0489	NA	No	C50.9	8500/3	C50.9	Yes
TCGA-A7-A5ZX	TCGA-A7-A5ZX-01	48	STAGE IIIC	7TH	3	Invasive Breast Carcinoma	BRCA	Breast Invasive Lobular Carcinoma	BRCA_LumA	Yes	No	A7	Breast	Infiltrating Lobular Carcinoma	NA	-35	-16	-32	TCGA-A7-A5ZX-01	GROUP A									Christiana Healthcare	336	-17683	0	NA	Not Called	Gained	Not Called	Lost	NA	11.0465	ALIVE OR DEAD TUMOR FREE	Not Hispanic Or Latino	5/13/13	0.0684	NA	No	C50.9	8520/3	C50.9	Yes
TCGA-A7-A6VV	TCGA-A7-A6VV-01	51	STAGE IIA	7TH	23	Invasive Breast Carcinoma	BRCA	Breast Invasive Ductal Carcinoma	BRCA_Basal	Yes	No	A7	Breast	Infiltrating Ductal Carcinoma	NA	33	22	36	TCGA-A7-A6VV-01										Christiana Healthcare	313	-18695	0	10.2903	Not Called	Lost	Not Called	Lost	DiseaseFree	10.2903	ALIVE OR DEAD TUMOR FREE	Not Hispanic Or Latino	10/22/13	0.6645	NA	No	C50.9	8500/3	C50.9	Yes
TCGA-A7-A6VW	TCGA-A7-A6VW-01	48	STAGE IIA	7TH	13	Invasive Breast Carcinoma	BRCA	Breast Invasive Ductal Carcinoma	BRCA_Basal	Yes	No	A7	Breast	Infiltrating Ductal Carcinoma	NA	35	14	20	TCGA-A7-A6VW-01										Christiana Healthcare	285	-17539	0	NA	NA	NA	Lost	Lost	NA	9.36976	ALIVE OR DEAD TUMOR FREE	Not Hispanic Or Latino	10/29/13	0.5937	NA	No	C50.9	8500/3	C50.9	Yes
TCGA-A7-A6VX	TCGA-A7-A6VX-01	68	STAGE IIA	7TH	17	Invasive Breast Carcinoma	BRCA	Breast Invasive Ductal Carcinoma	BRCA_LumB	Yes	No	A7	Breast	Infiltrating Ductal Carcinoma	NA	-11	2	-6	TCGA-A7-A6VX-01										Christiana Healthcare	317	-25066	0	10.4218	NA	Gained	Gained	NA	DiseaseFree	10.4218	ALIVE OR DEAD TUMOR FREE	Not Hispanic Or Latino	10/29/13	0.6347	NA	No	C50.9	8500/3	C50.9	Yes
TCGA-A7-A6VY	TCGA-A7-A6VY-01	48	STAGE IIB	7TH	7	Invasive Breast Carcinoma	BRCA	Breast Invasive Ductal Carcinoma	BRCA_Basal	Yes	No	A7	Breast	Infiltrating Ductal Carcinoma	NA	43	22	42	TCGA-A7-A6VY-01										Christiana Healthcare	266	-17640	0	8.74511	NA	NA	Not Called	NA	DiseaseFree	8.74511	ALIVE OR DEAD TUMOR FREE	Not Hispanic Or Latino	10/25/13	0.4614	NA	No	C50.9	8500/3	C50.9	Yes
TCGA-A8-A06N	TCGA-A8-A06N-01	66	STAGE IIIB	6TH	21	Invasive Breast Carcinoma	BRCA	Breast Invasive Ductal Carcinoma	BRCA_LumB	No	Yes	A8	Breast	Infiltrating Ductal Carcinoma	NA	-23	-2	-40	TCGA-A8-A06N-01										Indivumed	0	-24288	0	0	NA	Gained	Gained	Lost	DiseaseFree	0	ALIVE OR DEAD TUMOR FREE	NA	5/27/11	0.5584	NA	No	C50.9	8500/3	C50.9	Yes
TCGA-A8-A06O	TCGA-A8-A06O-01	60	STAGE I	6TH	22	Invasive Breast Carcinoma	BRCA	Breast Invasive Ductal Carcinoma	BRCA_LumB	No	Yes	A8	Breast	Infiltrating Ductal Carcinoma	NA	-5	16	-4	TCGA-A8-A06O-01		GROUP B	GROUP B1							Indivumed	396	-22157	0	13.019	Lost	Gained	Not Called	Lost	DiseaseFree	13.019	ALIVE OR DEAD TUMOR FREE	NA	5/27/11	0.3914	NA	No	C50.9	8500/3	C50.9	Yes
TCGA-A8-A06P	TCGA-A8-A06P-01	63	STAGE IIIA	6TH	5	Invasive Breast Carcinoma	BRCA	Breast Invasive Ductal Carcinoma	BRCA_LumA	No	Yes	A8	Breast	Infiltrating Ductal Carcinoma	NA	-19	-16	-18	TCGA-A8-A06P-01						GROUP D		Group D2		Indivumed	396	-23011	0	13.019	Not Called	Not Called	Gained	Lost	DiseaseFree	13.019	ALIVE OR DEAD TUMOR FREE	NA	5/27/11	0.0945	NA	No	C50.9	8500/3	C50.9	Yes
TCGA-A8-A06Q	TCGA-A8-A06Q-01	63	STAGE IIIA	5TH	20	Invasive Breast Carcinoma	BRCA	Breast Invasive Ductal Carcinoma	BRCA_LumB	No	Yes	A8	Breast	Infiltrating Ductal Carcinoma	NA	11	18	-10	TCGA-A8-A06Q-01	GROUP A									Indivumed	31	-23164	0	1.01917	Not Called	Gained	Gained	Lost	DiseaseFree	1.01917	ALIVE OR DEAD TUMOR FREE	NA	5/27/11	0.6549	NA	No	C50.9	8500/3	C50.9	Yes
TCGA-A8-A06R	TCGA-A8-A06R-01	69	STAGE IIB	5TH	20	Invasive Breast Carcinoma	BRCA	Breast Invasive Ductal Carcinoma	BRCA_LumB	No	Yes	A8	Breast	Infiltrating Ductal Carcinoma	NA	25	6	16	TCGA-A8-A06R-01										Indivumed	547	-25477	0	17.9834	Lost	Lost	Gained	Lost	DiseaseFree	17.9834	ALIVE OR DEAD TUMOR FREE	NA	5/27/11	0.5927	NA	No	C50.9	8500/3	C50.9	Yes
TCGA-A8-A06T	TCGA-A8-A06T-01	75	STAGE IIIA	6TH	27	Invasive Breast Carcinoma	BRCA	Breast Invasive Ductal Carcinoma	BRCA_LumA	No	Yes	A8	Breast	Infiltrating Ductal Carcinoma	NA	-17	-8	-20	TCGA-A8-A06T-01	GROUP A									Indivumed	1614	-27393	0	53.0624	Not Called	Gained	Gained	Lost	DiseaseFree	53.0624	ALIVE OR DEAD TUMOR FREE	NA	5/27/11	0.7708	NA	No	C50.9	8500/3	C50.9	Yes
TCGA-A8-A06U	TCGA-A8-A06U-01	80	STAGE IIB	6TH	19	Invasive Breast Carcinoma	BRCA	Breast Invasive Ductal Carcinoma	BRCA_LumA	No	Yes	A8	Breast	Infiltrating Ductal Carcinoma	NA	-13	4	-10	TCGA-A8-A06U-01		GROUP B	GROUP B1							Indivumed	NA	-29525	0	29.0298	Lost	Gained	Gained	Lost	DiseaseFree	29.0298	ALIVE OR DEAD TUMOR FREE	NA	5/27/11	0.6192	NA	No	C50.9	8500/3	C50.9	Yes
TCGA-A8-A06X	TCGA-A8-A06X-01	77	STAGE IIB	6TH	11	Invasive Breast Carcinoma	BRCA	Breast Invasive Ductal Carcinoma	BRCA_LumB	No	Yes	A8	Breast	Infiltrating Ductal Carcinoma	NA	-3	10	-14	TCGA-A8-A06X-01										Indivumed	NA	-28338	0	31.0024	Not Called	NA	Gained	Lost	DiseaseFree	31.0024	ALIVE OR DEAD TUMOR FREE	NA	5/27/11	0.6033	NA	No	C50.9	8500/3	C50.9	Yes
TCGA-A8-A06Y	TCGA-A8-A06Y-01	66	STAGE IIA	6TH	12	Invasive Breast Carcinoma	BRCA	Breast Invasive Ductal Carcinoma	BRCA_LumA	No	Yes	A8	Breast	Infiltrating Ductal Carcinoma	NA	-25	-14	-8	TCGA-A8-A06Y-01		GROUP B								Indivumed	791	-24442	0	26.0052	Lost	Gained	Gained	Gained	Recurred/Progressed	26.0052	ALIVE OR DEAD TUMOR FREE	NA	5/27/11	0.3042	NA	No	C50.9	8500/3	C50.9	Yes
TCGA-A8-A06Z	TCGA-A8-A06Z-01	84	STAGE IIB	6TH	24	Invasive Breast Carcinoma	BRCA	Breast Invasive Ductal Carcinoma	BRCA_LumB	No	Yes	A8	Breast	Infiltrating Ductal Carcinoma	NA	9	0	-18	TCGA-A8-A06Z-01										Indivumed	31	-30984	0	NA	Gained	Gained	Gained	Lost	NA	1.01917	ALIVE OR DEAD TUMOR FREE	NA	5/27/11	0.7074	NA	No	C50.9	8500/3	C50.9	Yes
TCGA-A8-A075	TCGA-A8-A075-01	42	STAGE IIB	6TH	19	Invasive Breast Carcinoma	BRCA	Breast Invasive Ductal Carcinoma	BRCA_LumB	No	Yes	A8	Breast	Infiltrating Ductal Carcinoma	NA	13	24	18	TCGA-A8-A075-01										Indivumed	518	-15369	0	17.03	Lost	NA	Gained	Lost	DiseaseFree	17.03	ALIVE OR DEAD TUMOR FREE	NA	5/27/11	0.5033	NA	No	C50.9	8500/3	C50.9	Yes
TCGA-A8-A076	TCGA-A8-A076-01	66	STAGE IIA	5TH	20	Invasive Breast Carcinoma	BRCA	Breast Invasive Ductal Carcinoma	BRCA_LumB	No	Yes	A8	Breast	Infiltrating Ductal Carcinoma	NA	3	14	20	TCGA-A8-A076-01					Group C					Indivumed	1642	-24230	0	53.983	NA	Gained	Not Called	Not Called	DiseaseFree	53.983	ALIVE OR DEAD TUMOR FREE	NA	5/27/11	0.5527	NA	No	C50.9	8500/3	C50.9	Yes
TCGA-A8-A079	TCGA-A8-A079-01	69	STAGE IIIB	5TH	14	Invasive Breast Carcinoma	BRCA	Breast Invasive Ductal Carcinoma	BRCA_LumB	No	Yes	A8	Breast	Infiltrating Ductal Carcinoma	NA	1	16	2	TCGA-A8-A079-01										Indivumed	274	-25294	0	9.00812	NA	Not Called	Not Called	Lost	DiseaseFree	9.00812	ALIVE OR DEAD TUMOR FREE	NA	5/27/11	0.3639	NA	No	C50.9	8500/3	C50.9	Yes
TCGA-A8-A07B	TCGA-A8-A07B-01	69	STAGE IIA	6TH	16	Invasive Breast Carcinoma	BRCA	Breast Invasive Ductal Carcinoma	BRCA_LumA	No	Yes	A8	Breast	Infiltrating Ductal Carcinoma	NA	-5	6	-22	TCGA-A8-A07B-01										Indivumed	1308	-25475	0	43.0023	Lost	NA	Lost	Lost	DiseaseFree	43.0023	ALIVE OR DEAD TUMOR FREE	NA	5/27/11	0.3844	NA	No	C50.9	8500/3	C50.9	Yes
TCGA-A8-A07C	TCGA-A8-A07C-01	57	STAGE IIA	6TH	NA	Invasive Breast Carcinoma	BRCA	Breast Invasive Ductal Carcinoma	NA	No	Yes	A8	Breast	Infiltrating Ductal Carcinoma	NA	1	8	-16	TCGA-A8-A07C-01										Indivumed	1034	-20820	0	33.9941	NA	NA	NA	NA	DiseaseFree	33.9941	ALIVE OR DEAD TUMOR FREE	NA	5/27/11	NA	NA	No	C50.9	8500/3	C50.9	Yes
TCGA-A8-A07E	TCGA-A8-A07E-01	81	STAGE X	6TH	6	Invasive Breast Carcinoma	BRCA	Breast Invasive Ductal Carcinoma	BRCA_LumA	No	Yes	A8	Breast	Infiltrating Ductal Carcinoma	NA	-9	14	-8	TCGA-A8-A07E-01	GROUP A									Indivumed	608	-29800	0	19.9888	Not Called	Gained	Not Called	Lost	DiseaseFree	19.9888	ALIVE OR DEAD TUMOR FREE	NA	5/27/11	0.2136	NA	No	C50.9	8500/3	C50.9	Yes
TCGA-A8-A07F	TCGA-A8-A07F-01	65	STAGE IIB	6TH	22	Invasive Breast Carcinoma	BRCA	Breast Invasive Ductal Carcinoma	BRCA_LumA	No	Yes	A8	Breast	Infiltrating Ductal Carcinoma	NA	-29	-4	-24	TCGA-A8-A07F-01		GROUP B	GROUP B1							Indivumed	577	-23742	0	18.9697	Lost	Gained	Gained	Lost	DiseaseFree	18.9697	ALIVE OR DEAD TUMOR FREE	NA	5/27/11	0.6103	NA	No	C50.9	8500/3	C50.9	Yes
TCGA-A8-A07G	TCGA-A8-A07G-01	65	STAGE IIA	6TH	5	Invasive Breast Carcinoma	BRCA	Breast Invasive Ductal Carcinoma	BRCA_LumA	No	Yes	A8	Breast	Infiltrating Ductal Carcinoma	NA	-11	-4	-12	TCGA-A8-A07G-01										Indivumed	577	-23926	0	18.9697	Not Called	Gained	Not Called	NA	DiseaseFree	18.9697	ALIVE OR DEAD TUMOR FREE	NA	5/27/11	0.2875	NA	No	C50.9	8500/3	C50.9	Yes
TCGA-A8-A07I	TCGA-A8-A07I-01	69	STAGE IIIA	6TH	5	Invasive Breast Carcinoma	BRCA	Breast Invasive Ductal Carcinoma	BRCA_Her2	No	Yes	A8	Breast	Infiltrating Ductal Carcinoma	NA	-23	8	-30	TCGA-A8-A07I-01										Indivumed	426	-25263	0	14.0053	NA	NA	Not Called	Not Called	DiseaseFree	14.0053	ALIVE OR DEAD TUMOR FREE	NA	5/27/11	0.2446	NA	No	C50.9	8500/3	C50.9	Yes
TCGA-A8-A07J	TCGA-A8-A07J-01	35	STAGE IIB	6TH	6	Invasive Breast Carcinoma	BRCA	Breast Invasive Ductal Carcinoma	BRCA_LumA	No	Yes	A8	Breast	Infiltrating Ductal Carcinoma	NA	-43	-20	-48	TCGA-A8-A07J-01						GROUP D		Group D2		Indivumed	365	-12965	0	11.9999	Not Called	Not Called	Gained	Lost	DiseaseFree	11.9999	ALIVE OR DEAD TUMOR FREE	NA	5/27/11	0.1612	NA	No	C50.9	8500/3	C50.9	Yes
TCGA-A8-A07L	TCGA-A8-A07L-01	58	STAGE IIIA	6TH	5	Invasive Breast Carcinoma	BRCA	Breast Invasive Ductal Carcinoma	BRCA_LumB	No	Yes	A8	Breast	Infiltrating Ductal Carcinoma	NA	1	6	12	TCGA-A8-A07L-01										Indivumed	975	-21428	0	32.0544	NA	NA	Not Called	Lost	DiseaseFree	32.0544	ALIVE OR DEAD TUMOR FREE	NA	5/27/11	0.4588	NA	No	C50.9	8500/3	C50.9	Yes
TCGA-A8-A07O	TCGA-A8-A07O-01	51	STAGE IIA	6TH	11	Invasive Breast Carcinoma	BRCA	Breast Invasive Ductal Carcinoma	BRCA_Basal	No	Yes	A8	Breast	Infiltrating Ductal Carcinoma	NA	27	16	14	TCGA-A8-A07O-01					Group C					Indivumed	304	-18870	0	9.99441	NA	Gained	Not Called	Not Called	DiseaseFree	9.99441	ALIVE OR DEAD TUMOR FREE	NA	5/27/11	0.3136	NA	No	C50.9	8500/3	C50.9	Yes
TCGA-A8-A07P	TCGA-A8-A07P-01	68	STAGE IIB	6TH	5	Invasive Breast Carcinoma	BRCA	Breast Invasive Ductal Carcinoma	BRCA_LumA	No	Yes	A8	Breast	Infiltrating Ductal Carcinoma	NA	-5	-2	-6	TCGA-A8-A07P-01						GROUP D		Group D2		Indivumed	334	-24929	0	10.9807	Not Called	Not Called	Gained	Lost	DiseaseFree	10.9807	ALIVE OR DEAD TUMOR FREE	NA	5/27/11	0.283	NA	No	C50.9	8500/3	C50.9	Yes
TCGA-A8-A07R	TCGA-A8-A07R-01	80	STAGE IIIC	6TH	13	Invasive Breast Carcinoma	BRCA	Breast Invasive Ductal Carcinoma	NA	No	Yes	A8	Breast	Infiltrating Ductal Carcinoma	NA	35	14	34	TCGA-A8-A07R-01										Indivumed	273	-29251	0	NA	Lost	NA	NA	Lost	NA	8.97524	ALIVE OR DEAD TUMOR FREE	NA	5/27/11	0.7041	NA	No	C50.9	8500/3	C50.9	Yes
TCGA-A8-A07S	TCGA-A8-A07S-01	73	STAGE IIA	6TH	5	Invasive Breast Carcinoma	BRCA	Breast Invasive Carcinoma (NOS)	NA	No	Yes	A8	Breast	Mixed Histology (NOS)	NA	-25	0	-26	TCGA-A8-A07S-01	GROUP A									Indivumed	243	-26998	0	NA	Not Called	Gained	Gained	Lost	NA	7.98895	ALIVE OR DEAD TUMOR FREE	NA	5/27/11	0.1065	NA	No	C50.9	8522/3	C50.9	Yes
TCGA-A8-A07U	TCGA-A8-A07U-01	66	STAGE IIIA	6TH	26	Invasive Breast Carcinoma	BRCA	Breast Invasive Ductal Carcinoma	BRCA_Basal	No	Yes	A8	Breast	Infiltrating Ductal Carcinoma	NA	11	16	-10	TCGA-A8-A07U-01										Indivumed	760	-24411	0	24.986	Lost	NA	Lost	NA	DiseaseFree	24.986	ALIVE OR DEAD TUMOR FREE	NA	5/27/11	0.0901	NA	No	C50.9	8500/3	C50.9	Yes
TCGA-A8-A07W	TCGA-A8-A07W-01	76	STAGE IV	6TH	26	Invasive Breast Carcinoma	BRCA	Breast Invasive Ductal Carcinoma	BRCA_LumB	No	Yes	A8	Breast	Infiltrating Ductal Carcinoma	NA	5	18	4	TCGA-A8-A07W-01		GROUP B		Group B2	Group C					Indivumed	304	-27942	0	NA	Lost	Gained	Not Called	Not Called	NA	9.99441	ALIVE OR DEAD TUMOR FREE	NA	5/25/11	0.4787	NA	No	C50.9	8500/3	C50.9	Yes
TCGA-A8-A07Z	TCGA-A8-A07Z-01	85	STAGE IIA	6TH	11	Invasive Breast Carcinoma	BRCA	Breast Invasive Ductal Carcinoma	BRCA_LumA	No	Yes	A8	Breast	Infiltrating Ductal Carcinoma	NA	-11	6	-4	TCGA-A8-A07Z-01										Indivumed	1371	-31351	0	45.0735	Not Called	Gained	Gained	Not Called	DiseaseFree	45.0735	ALIVE OR DEAD TUMOR FREE	NA	5/27/11	0.8203	NA	No	C50.9	8500/3	C50.9	Yes
TCGA-A8-A081	TCGA-A8-A081-01	80	STAGE IIA	6TH	22	Invasive Breast Carcinoma	BRCA	Breast Invasive Ductal Carcinoma	BRCA_LumB	No	Yes	A8	Breast	Infiltrating Ductal Carcinoma	NA	-9	20	-16	TCGA-A8-A081-01										Indivumed	0	-29555	0	0	Lost	NA	Gained	Lost	DiseaseFree	0	ALIVE OR DEAD TUMOR FREE	NA	5/27/11	0.645	NA	No	C50.9	8500/3	C50.9	Yes
TCGA-A8-A082	TCGA-A8-A082-01	58	STAGE IIB	6TH	5	Invasive Breast Carcinoma	BRCA	Breast Invasive Ductal Carcinoma	BRCA_LumB	No	Yes	A8	Breast	Infiltrating Ductal Carcinoma	NA	-7	12	-16	TCGA-A8-A082-01									Control	Indivumed	-31	-21338	0	18.0491	Not Called	Not Called	Not Called	Not Called	DiseaseFree	18.0491	ALIVE OR DEAD TUMOR FREE	NA	5/27/11	0.1231	NA	No	C50.9	8500/3	C50.9	Yes
TCGA-A8-A083	TCGA-A8-A083-01	67	STAGE IIB	6TH	8	Invasive Breast Carcinoma	BRCA	Breast Invasive Ductal Carcinoma	BRCA_LumA	No	Yes	A8	Breast	Infiltrating Ductal Carcinoma	NA	-35	-22	-42	TCGA-A8-A083-01	GROUP A									Indivumed	0	-24746	0	0	Not Called	Gained	Gained	Lost	DiseaseFree	0	ALIVE OR DEAD TUMOR FREE	NA	5/27/11	0.1819	NA	No	C50.9	8500/3	C50.9	Yes
TCGA-A8-A085	TCGA-A8-A085-01	44	STAGE IIB	6TH	4	Invasive Breast Carcinoma	BRCA	Breast Invasive Ductal Carcinoma	NA	No	Yes	A8	Breast	Infiltrating Ductal Carcinoma	NA	-15	2	-18	TCGA-A8-A085-01										Indivumed	1124	-16377	0	36.953	Not Called	NA	NA	Not Called	DiseaseFree	36.953	ALIVE OR DEAD TUMOR FREE	NA	5/27/11	0.2398	NA	No	C50.9	8500/3	C50.9	Yes
TCGA-A8-A086	TCGA-A8-A086-01	59	STAGE IIA	6TH	13	Invasive Breast Carcinoma	BRCA	Breast Invasive Ductal Carcinoma	BRCA_LumA	No	Yes	A8	Breast	Infiltrating Ductal Carcinoma	NA	-9	6	2	TCGA-A8-A086-01						GROUP D		Group D2		Indivumed	396	-21731	0	13.019	Not Called	Not Called	Gained	Lost	DiseaseFree	13.019	ALIVE OR DEAD TUMOR FREE	NA	5/27/11	0.2758	NA	No	C50.9	8500/3	C50.9	Yes
TCGA-A8-A08A	TCGA-A8-A08A-01	89	STAGE I	5TH	3	Invasive Breast Carcinoma	BRCA	Breast Invasive Ductal Carcinoma	BRCA_LumA	No	Yes	A8	Breast	Infiltrating Ductal Carcinoma	NA	-41	-14	-20	TCGA-A8-A08A-01	GROUP A									Indivumed	30	-32750	0	0.986291	Not Called	Gained	Gained	Lost	DiseaseFree	0.986291	ALIVE OR DEAD TUMOR FREE	NA	5/27/11	0.0864	NA	No	C50.9	8500/3	C50.9	Yes
TCGA-A8-A08B	TCGA-A8-A08B-01	52	STAGE IIA	6TH	19	Invasive Breast Carcinoma	BRCA	Breast Invasive Ductal Carcinoma	BRCA_Her2	No	Yes	A8	Breast	Infiltrating Ductal Carcinoma	NA	5	24	-4	TCGA-A8-A08B-01		GROUP B	GROUP B1							Indivumed	1156	-19114	0	38.0051	Lost	Gained	Gained	Lost	DiseaseFree	38.0051	ALIVE OR DEAD TUMOR FREE	NA	5/27/11	0.3997	NA	No	C50.9	8500/3	C50.9	Yes
TCGA-A8-A08C	TCGA-A8-A08C-01	65	STAGE IIA	6TH	15	Invasive Breast Carcinoma	BRCA	Breast Invasive Ductal Carcinoma	NA	No	Yes	A8	Breast	Infiltrating Ductal Carcinoma	NA	-35	-16	-40	TCGA-A8-A08C-01	GROUP A									Indivumed	881	-24017	0	28.9641	Not Called	Gained	Gained	Lost	DiseaseFree	28.9641	ALIVE OR DEAD TUMOR FREE	NA	5/27/11	0.6502	NA	No	C50.9	8500/3	C50.9	Yes
TCGA-A8-A08G	TCGA-A8-A08G-01	41	STAGE IIA	6TH	24	Invasive Breast Carcinoma	BRCA	Breast Invasive Ductal Carcinoma	BRCA_LumB	No	Yes	A8	Breast	Infiltrating Ductal Carcinoma	NA	-9	10	2	TCGA-A8-A08G-01		GROUP B	GROUP B1							Indivumed	607	-14976	0	19.9559	Lost	Gained	Not Called	Lost	DiseaseFree	19.9559	ALIVE OR DEAD TUMOR FREE	NA	5/27/11	0.5338	NA	No	C50.9	8500/3	C50.9	Yes
TCGA-A8-A08H	TCGA-A8-A08H-01	66	STAGE IIA	6TH	0	Invasive Breast Carcinoma	BRCA	Breast Invasive Ductal Carcinoma	BRCA_Normal	No	Yes	A8	Breast	Infiltrating Ductal Carcinoma	NA	-3	12	-16	TCGA-A8-A08H-01									Control	Indivumed	0	-24137	0	0	Not Called	Not Called	Not Called	Not Called	DiseaseFree	0	ALIVE OR DEAD TUMOR FREE	NA	5/27/11	0	NA	No	C50.9	8500/3	C50.9	Yes
TCGA-A8-A08I	TCGA-A8-A08I-01	53	STAGE IIA	6TH	19	Invasive Breast Carcinoma	BRCA	Breast Invasive Ductal Carcinoma	BRCA_LumB	No	Yes	A8	Breast	Infiltrating Ductal Carcinoma	NA	-7	8	-26	TCGA-A8-A08I-01										Indivumed	365	-19389	0	11.9999	NA	NA	Gained	Gained	DiseaseFree	11.9999	ALIVE OR DEAD TUMOR FREE	NA	5/27/11	0.6372	NA	No	C50.9	8500/3	C50.9	Yes
TCGA-A8-A08J	TCGA-A8-A08J-01	52	STAGE IV	6TH	16	Invasive Breast Carcinoma	BRCA	Breast Invasive Ductal Carcinoma	BRCA_Her2	No	Yes	A8	Breast	Infiltrating Ductal Carcinoma	NA	11	12	8	TCGA-A8-A08J-01		GROUP B								Indivumed	NA	-19266	0	NA	Lost	Gained	Not Called	NA	NA	37.0516	DEAD WITH TUMOR	NA	5/27/11	0.4491	NA	No	C50.9	8541/3	C50.9	Yes
TCGA-A8-A08L	TCGA-A8-A08L-01	89	STAGE IIIA	6TH	9	Invasive Breast Carcinoma	BRCA	Breast Invasive Ductal Carcinoma	BRCA_Her2	No	Yes	A8	Breast	Infiltrating Ductal Carcinoma	NA	5	16	-14	TCGA-A8-A08L-01										Indivumed	NA	-32842	0	9.99441	NA	Gained	Not Called	NA	DiseaseFree	9.99441	ALIVE OR DEAD TUMOR FREE	NA	5/27/11	0.5383	NA	No	C50.9	8500/3	C50.9	Yes
TCGA-A8-A08O	TCGA-A8-A08O-01	45	STAGE IV	6TH	7	Invasive Breast Carcinoma	BRCA	Breast Invasive Ductal Carcinoma	BRCA_LumA	No	Yes	A8	Breast	Infiltrating Ductal Carcinoma	NA	-27	0	-22	TCGA-A8-A08O-01						GROUP D	Group D1			Indivumed	943	-16681	0	NA	Not Called	Not Called	Not Called	Lost	NA	31.0024	ALIVE OR DEAD TUMOR FREE	NA	5/27/11	0.6432	NA	No	C50.9	8500/3	C50.9	Yes
TCGA-A8-A08P	TCGA-A8-A08P-01	70	STAGE IIIA	6TH	NA	Invasive Breast Carcinoma	BRCA	Breast Invasive Ductal Carcinoma	BRCA_LumB	No	Yes	A8	Breast	Infiltrating Ductal Carcinoma	NA	3	18	-12	TCGA-A8-A08P-01										Indivumed	943	-25598	0	31.0024	NA	NA	NA	NA	DiseaseFree	31.0024	ALIVE OR DEAD TUMOR FREE	NA	5/27/11	0.5434	NA	No	C50.9	8500/3	C50.9	Yes
TCGA-A8-A08R	TCGA-A8-A08R-01	52	STAGE IIB	6TH	17	Invasive Breast Carcinoma	BRCA	Breast Invasive Ductal Carcinoma	BRCA_Basal	No	Yes	A8	Breast	Infiltrating Ductal Carcinoma	NA	5	18	8	TCGA-A8-A08R-01										Indivumed	30	-19298	0	0.986291	NA	Gained	NA	NA	DiseaseFree	0.986291	ALIVE OR DEAD TUMOR FREE	NA	5/27/11	0.5152	NA	No	C50.9	8500/3	C50.9	Yes
TCGA-A8-A08T	TCGA-A8-A08T-01	64	STAGE IV	6TH	8	Invasive Breast Carcinoma	BRCA	Breast Invasive Ductal Carcinoma	BRCA_LumA	No	Yes	A8	Breast	Infiltrating Ductal Carcinoma	NA	-17	-6	-28	TCGA-A8-A08T-01	GROUP A									Indivumed	2830	-23560	0	NA	Not Called	Gained	Gained	Lost	NA	112.075	DEAD WITH TUMOR	NA	5/27/11	0.2105	NA	No	C50.9	8500/3	C50.9	Yes
TCGA-A8-A08X	TCGA-A8-A08X-01	43	STAGE IIIC	6TH	23	Invasive Breast Carcinoma	BRCA	Breast Invasive Ductal Carcinoma	BRCA_Her2	No	Yes	A8	Breast	Infiltrating Ductal Carcinoma	NA	9	16	0	TCGA-A8-A08X-01		GROUP B								Indivumed	1308	-15705	0	12.0327	Lost	Gained	Lost	Lost	Recurred/Progressed	43.0023	ALIVE OR DEAD TUMOR FREE	NA	5/27/11	0.3454	NA	No	C50.9	8500/3	C50.9	Yes
TCGA-A8-A08Z	TCGA-A8-A08Z-01	76	STAGE IIIB	6TH	6	Invasive Breast Carcinoma	BRCA	Breast Invasive Ductal Carcinoma	BRCA_LumA	No	Yes	A8	Breast	Infiltrating Ductal Carcinoma	NA	-23	0	-10	TCGA-A8-A08Z-01	GROUP A									Indivumed	1217	-28003	0	40.0105	Not Called	Gained	Gained	Lost	DiseaseFree	40.0105	ALIVE OR DEAD TUMOR FREE	NA	5/27/11	0.1054	NA	No	C50.9	8500/3	C50.9	Yes
TCGA-A8-A090	TCGA-A8-A090-01	74	STAGE IIA	6TH	17	Invasive Breast Carcinoma	BRCA	Breast Invasive Ductal Carcinoma	BRCA_LumA	No	Yes	A8	Breast	Infiltrating Ductal Carcinoma	NA	-27	12	-24	TCGA-A8-A090-01										Indivumed	0	-27121	0	0	Lost	NA	NA	Lost	DiseaseFree	0	ALIVE OR DEAD TUMOR FREE	NA	5/27/11	0.2863	NA	No	C50.9	8500/3	C50.9	Yes
TCGA-A8-A091	TCGA-A8-A091-01	61	STAGE IIA	6TH	17	Invasive Breast Carcinoma	BRCA	Breast Invasive Ductal Carcinoma	BRCA_LumA	No	Yes	A8	Breast	Infiltrating Ductal Carcinoma	NA	-27	-10	-24	TCGA-A8-A091-01						GROUP D		Group D2		Indivumed	1004	-22554	0	7.98895	Not Called	Not Called	Gained	Lost	Recurred/Progressed	33.0079	ALIVE OR DEAD TUMOR FREE	NA	5/27/11	0.3068	NA	No	C50.9	8500/3	C50.9	Yes
TCGA-A8-A092	TCGA-A8-A092-01	48	STAGE IIIA	6TH	24	Invasive Breast Carcinoma	BRCA	Breast Invasive Ductal Carcinoma	BRCA_LumB	No	Yes	A8	Breast	Infiltrating Ductal Carcinoma	NA	-5	18	-2	TCGA-A8-A092-01		GROUP B	GROUP B1							Indivumed	942	-17807	0	30.9695	Lost	Gained	Gained	Lost	DiseaseFree	30.9695	ALIVE OR DEAD TUMOR FREE	NA	5/27/11	0.5728	NA	No	C50.9	8500/3	C50.9	Yes
TCGA-A8-A093	TCGA-A8-A093-01	61	STAGE IIA	6TH	22	Invasive Breast Carcinoma	BRCA	Breast Invasive Ductal Carcinoma	BRCA_LumA	No	Yes	A8	Breast	Infiltrating Ductal Carcinoma	NA	-35	-12	-24	TCGA-A8-A093-01		GROUP B	GROUP B1							Indivumed	546	-22373	0	17.9505	Lost	Gained	Gained	Lost	DiseaseFree	17.9505	ALIVE OR DEAD TUMOR FREE	NA	5/27/11	0.4219	NA	No	C50.9	8500/3	C50.9	Yes
TCGA-A8-A094	TCGA-A8-A094-01	75	STAGE IIA	6TH	11	Invasive Breast Carcinoma	BRCA	Breast Invasive Ductal Carcinoma	BRCA_Her2	No	Yes	A8	Breast	Infiltrating Ductal Carcinoma	NA	13	20	0	TCGA-A8-A094-01										Indivumed	0	-27729	0	0	Lost	Not Called	Not Called	NA	DiseaseFree	0	ALIVE OR DEAD TUMOR FREE	NA	5/27/11	0.4871	NA	No	C50.9	8500/3	C50.9	Yes
TCGA-A8-A095	TCGA-A8-A095-01	45	STAGE I	6TH	9	Invasive Breast Carcinoma	BRCA	Breast Invasive Ductal Carcinoma	BRCA_LumB	No	Yes	A8	Breast	Infiltrating Ductal Carcinoma	NA	-21	10	-10	TCGA-A8-A095-01										Indivumed	1277	-16742	0	41.9831	Not Called	Gained	Gained	Not Called	DiseaseFree	41.9831	ALIVE OR DEAD TUMOR FREE	NA	5/27/11	0.0741	NA	No	C50.9	8500/3	C50.9	Yes
TCGA-A8-A096	TCGA-A8-A096-01	73	STAGE IIA	6TH	2	Invasive Breast Carcinoma	BRCA	Breast Invasive Ductal Carcinoma	BRCA_LumB	No	Yes	A8	Breast	Infiltrating Ductal Carcinoma	NA	-33	-2	-36	TCGA-A8-A096-01	GROUP A									Indivumed	0	-26723	0	0	Not Called	Gained	Not Called	Lost	DiseaseFree	0	ALIVE OR DEAD TUMOR FREE	NA	5/27/11	0.0683	NA	No	C50.9	8500/3	C50.9	Yes
TCGA-A8-A097	TCGA-A8-A097-01	65	STAGE IIB	6TH	17	Invasive Breast Carcinoma	BRCA	Breast Invasive Ductal Carcinoma	BRCA_LumA	No	Yes	A8	Breast	Infiltrating Ductal Carcinoma	NA	-17	14	-8	TCGA-A8-A097-01										Indivumed	365	-23741	0	11.9999	NA	Gained	Not Called	NA	DiseaseFree	11.9999	ALIVE OR DEAD TUMOR FREE	NA	5/27/11	0.3867	NA	No	C50.9	8500/3	C50.9	Yes
TCGA-A8-A099	TCGA-A8-A099-01	76	STAGE X	6TH	5	Invasive Breast Carcinoma	BRCA	Breast Invasive Ductal Carcinoma	BRCA_LumA	No	Yes	A8	Breast	Infiltrating Ductal Carcinoma	NA	-35	-16	-36	TCGA-A8-A099-01		GROUP B	GROUP B1							Indivumed	304	-28063	0	NA	Lost	Gained	Not Called	Lost	NA	9.99441	ALIVE OR DEAD TUMOR FREE	NA	5/27/11	0.1923	NA	No	C50.9	8500/3	C50.9	Yes
TCGA-A8-A09A	TCGA-A8-A09A-01	40	STAGE X	6TH	13	Invasive Breast Carcinoma	BRCA	Breast Invasive Ductal Carcinoma	BRCA_LumA	No	Yes	A8	Breast	Infiltrating Ductal Carcinoma	NA	-27	2	-22	TCGA-A8-A09A-01										Indivumed	304	-14883	0	NA	Not Called	NA	Gained	Not Called	NA	9.99441	ALIVE OR DEAD TUMOR FREE	NA	5/27/11	0.426	NA	No	C50.9	8500/3	C50.9	Yes
TCGA-A8-A09B	TCGA-A8-A09B-01	58	STAGE IIIB	6TH	26	Invasive Breast Carcinoma	BRCA	Breast Invasive Ductal Carcinoma	BRCA_LumA	No	Yes	A8	Breast	Infiltrating Ductal Carcinoma	NA	-37	-6	-18	TCGA-A8-A09B-01	GROUP A									Indivumed	365	-21520	0	11.9999	Not Called	Gained	Gained	Lost	DiseaseFree	11.9999	ALIVE OR DEAD TUMOR FREE	NA	5/27/11	0.5104	NA	No	C50.9	8500/3	C50.9	Yes
TCGA-A8-A09C	TCGA-A8-A09C-01	69	STAGE X	6TH	19	Invasive Breast Carcinoma	BRCA	Breast Invasive Ductal Carcinoma	BRCA_LumB	No	Yes	A8	Breast	Infiltrating Ductal Carcinoma	NA	-19	10	-8	#N/A		GROUP B		Group B2	Group C					Indivumed	31	-25355	0	NA	Lost	Gained	Not Called	Not Called	NA	1.01917	ALIVE OR DEAD TUMOR FREE	NA	5/27/11	0.4981	NA	No	C50.9	8500/3	C50.9	Yes
TCGA-A8-A09D	TCGA-A8-A09D-01	47	STAGE IIB	5TH	4	Invasive Breast Carcinoma	BRCA	Breast Invasive Ductal Carcinoma	BRCA_LumA	No	Yes	A8	Breast	Infiltrating Ductal Carcinoma	NA	-13	2	-18	TCGA-A8-A09D-01									Control	Indivumed	1522	-17440	0	50.0378	Not Called	Not Called	Not Called	Not Called	DiseaseFree	50.0378	ALIVE OR DEAD TUMOR FREE	NA	5/27/11	0.2338	NA	No	C50.9	8500/3	C50.9	Yes
TCGA-A8-A09G	TCGA-A8-A09G-01	79	STAGE IIIC	6TH	9	Invasive Breast Carcinoma	BRCA	Breast Invasive Ductal Carcinoma	BRCA_Her2	No	Yes	A8	Breast	Infiltrating Ductal Carcinoma	NA	-11	14	-28	TCGA-A8-A09G-01	GROUP A									Indivumed	0	-29006	0	0	Not Called	Gained	Not Called	Lost	DiseaseFree	0	ALIVE OR DEAD TUMOR FREE	NA	5/27/11	0.2213	NA	No	C50.9	8500/3	C50.9	Yes
TCGA-A8-A09I	TCGA-A8-A09I-01	84	STAGE IIA	6TH	16	Invasive Breast Carcinoma	BRCA	Breast Invasive Ductal Carcinoma	BRCA_LumB	No	Yes	A8	Breast	Infiltrating Ductal Carcinoma	NA	-3	18	2	TCGA-A8-A09I-01		GROUP B		Group B2	Group C					Indivumed	1371	-30711	0	45.0735	Lost	Gained	Not Called	Not Called	DiseaseFree	45.0735	ALIVE OR DEAD TUMOR FREE	NA	5/27/11	0.3571	NA	No	C50.9	8500/3	C50.9	Yes
TCGA-A8-A09M	TCGA-A8-A09M-01	75	STAGE IIIC	6TH	2	Invasive Breast Carcinoma	BRCA	Breast Invasive Ductal Carcinoma	BRCA_LumB	No	Yes	A8	Breast	Infiltrating Ductal Carcinoma	NA	-11	14	-8	TCGA-A8-A09M-01										Indivumed	1006	-27455	0	33.0736	Not Called	NA	NA	NA	DiseaseFree	33.0736	ALIVE OR DEAD TUMOR FREE	NA	5/27/11	0.4565	NA	No	C50.9	8500/3	C50.9	Yes
TCGA-A8-A09N	TCGA-A8-A09N-01	57	STAGE IIIC	6TH	14	Invasive Breast Carcinoma	BRCA	Breast Invasive Ductal Carcinoma	BRCA_LumB	No	Yes	A8	Breast	Infiltrating Ductal Carcinoma	NA	-1	8	-10	TCGA-A8-A09N-01						GROUP D	Group D1			Indivumed	31	-21002	0	1.01917	Not Called	Not Called	Not Called	Lost	DiseaseFree	1.01917	ALIVE OR DEAD TUMOR FREE	NA	5/27/11	0.6977	NA	No	C50.9	8500/3	C50.9	Yes
TCGA-A8-A09Q	TCGA-A8-A09Q-01	83	STAGE IIIB	6TH	24	Invasive Breast Carcinoma	BRCA	Breast Invasive Ductal Carcinoma	BRCA_LumB	No	Yes	A8	Breast	Infiltrating Ductal Carcinoma	NA	-7	2	-18	TCGA-A8-A09Q-01		GROUP B								Indivumed	761	-30528	0	NA	Lost	Gained	NA	Lost	NA	25.0189	ALIVE OR DEAD TUMOR FREE	NA	5/27/11	0.5959	NA	No	C50.9	8500/3	C50.9	Yes
TCGA-A8-A09R	TCGA-A8-A09R-01	82	STAGE IIB	6TH	20	Invasive Breast Carcinoma	BRCA	Breast Invasive Ductal Carcinoma	BRCA_LumB	No	Yes	A8	Breast	Infiltrating Ductal Carcinoma	NA	-31	2	-24	TCGA-A8-A09R-01		GROUP B	GROUP B1							Indivumed	273	-30196	0	8.97524	Lost	Gained	Not Called	Lost	DiseaseFree	8.97524	ALIVE OR DEAD TUMOR FREE	NA	5/27/11	0.4749	NA	No	C50.9	8500/3	C50.9	Yes
TCGA-A8-A09T	TCGA-A8-A09T-01	68	STAGE X	6TH	13	Invasive Breast Carcinoma	BRCA	Breast Invasive Lobular Carcinoma	BRCA_LumA	No	Yes	A8	Breast	Infiltrating Lobular Carcinoma	NA	-21	-2	-24	TCGA-A8-A09T-01						GROUP D		Group D2		Indivumed	579	-25110	0	19.0354	Not Called	Not Called	Gained	Lost	DiseaseFree	19.0354	ALIVE OR DEAD TUMOR FREE	NA	5/27/11	0.093	NA	No	C50.9	8520/3	C50.9	Yes
TCGA-A8-A09V	TCGA-A8-A09V-01	51	STAGE IIA	6TH	3	Invasive Breast Carcinoma	BRCA	Breast Invasive Lobular Carcinoma	BRCA_LumA	No	Yes	A8	Breast	Infiltrating Lobular Carcinoma	NA	-33	-8	-40	TCGA-A8-A09V-01	GROUP A									Indivumed	457	-18628	0	15.0245	Not Called	Gained	Gained	Lost	DiseaseFree	15.0245	ALIVE OR DEAD TUMOR FREE	NA	5/27/11	0.0703	NA	No	C50.9	8520/3	C50.9	Yes
TCGA-A8-A09W	TCGA-A8-A09W-01	70	STAGE IIIB	5TH	7	Invasive Breast Carcinoma	BRCA	Breast Invasive Lobular Carcinoma	BRCA_LumB	No	Yes	A8	Breast	Infiltrating Lobular Carcinoma	NA	5	12	8	TCGA-A8-A09W-01										Indivumed	30	-25659	0	NA	NA	Gained	Not Called	Lost	NA	0.986291	ALIVE OR DEAD TUMOR FREE	NA	5/27/11	0.3816	NA	No	C50.9	8520/3	C50.9	Yes
TCGA-A8-A09X	TCGA-A8-A09X-01	62	STAGE IIIC	6TH	21	Invasive Breast Carcinoma	BRCA	Breast Invasive Lobular Carcinoma	BRCA_Her2	No	Yes	A8	Breast	Infiltrating Lobular Carcinoma	NA	5	16	2	TCGA-A8-A09X-01		GROUP B	GROUP B1							Indivumed	NA	-22858	0	NA	Lost	Gained	Gained	Lost	NA	14.0053	NA	NA	5/27/11	0.1791	NA	No	C50.9	8520/3	C50.9	Yes
TCGA-A8-A09Z	TCGA-A8-A09Z-01	83	STAGE IIB	6TH	4	Invasive Breast Carcinoma	BRCA	Breast Invasive Lobular Carcinoma	BRCA_LumB	No	Yes	A8	Breast	Infiltrating Lobular Carcinoma	NA	-29	-12	-32	TCGA-A8-A09Z-01	GROUP A									Indivumed	0	-30590	0	NA	Not Called	Gained	Not Called	Lost	NA	0	ALIVE OR DEAD TUMOR FREE	NA	5/27/11	0.1205	NA	No	C50.9	8520/3	C50.9	Yes
TCGA-A8-A0A1	TCGA-A8-A0A1-01	84	STAGE IIA	6TH	3	Invasive Breast Carcinoma	BRCA	Breast Invasive Lobular Carcinoma	BRCA_LumA	No	Yes	A8	Breast	Infiltrating Lobular Carcinoma	NA	-35	-6	-44	TCGA-A8-A0A1-01										Indivumed	365	-30742	0	11.9999	NA	Gained	Not Called	Lost	DiseaseFree	11.9999	ALIVE OR DEAD TUMOR FREE	NA	5/27/11	0.117	NA	No	C50.9	8520/3	C50.9	Yes
TCGA-A8-A0A2	TCGA-A8-A0A2-01	66	STAGE IIA	6TH	17	Invasive Breast Carcinoma	BRCA	Breast Invasive Lobular Carcinoma	BRCA_LumA	No	Yes	A8	Breast	Infiltrating Lobular Carcinoma	NA	-33	-4	-24	TCGA-A8-A0A2-01		GROUP B	GROUP B1							Indivumed	579	-24380	0	19.0354	Lost	Gained	Not Called	Lost	DiseaseFree	19.0354	ALIVE OR DEAD TUMOR FREE	NA	5/27/11	0.3321	NA	No	C50.9	8520/3	C50.9	Yes
TCGA-A8-A0A4	TCGA-A8-A0A4-01	73	STAGE IIA	6TH	7	Invasive Breast Carcinoma	BRCA	Breast Invasive Lobular Carcinoma	BRCA_LumA	No	Yes	A8	Breast	Infiltrating Lobular Carcinoma	NA	-27	-2	-34	TCGA-A8-A0A4-01										Indivumed	396	-26693	0	13.019	NA	NA	Not Called	Lost	DiseaseFree	13.019	ALIVE OR DEAD TUMOR FREE	NA	5/27/11	0.2609	NA	No	C50.9	8520/3	C50.9	Yes
TCGA-A8-A0A6	TCGA-A8-A0A6-01	64	STAGE IIIC	6TH	17	Invasive Breast Carcinoma	BRCA	Breast Invasive Lobular Carcinoma	BRCA_LumA	No	Yes	A8	Breast	Infiltrating Lobular Carcinoma	NA	-39	-18	-44	TCGA-A8-A0A6-01		GROUP B	GROUP B1							Indivumed	640	-23404	0	21.0409	Lost	Gained	Not Called	Lost	DiseaseFree	21.0409	ALIVE OR DEAD TUMOR FREE	NA	5/27/11	0.1429	NA	No	C50.9	8520/3	C50.9	Yes
TCGA-A8-A0A7	TCGA-A8-A0A7-01	57	STAGE IIB	6TH	15	Invasive Breast Carcinoma	BRCA	Breast Invasive Lobular Carcinoma	BRCA_Her2	No	Yes	A8	Breast	Infiltrating Lobular Carcinoma	NA	-3	10	-24	TCGA-A8-A0A7-01										Indivumed	30	-20940	0	0.986291	Not Called	Not Called	Not Called	NA	DiseaseFree	0.986291	ALIVE OR DEAD TUMOR FREE	NA	5/27/11	0.0491	NA	No	C50.9	8520/3	C50.9	Yes
TCGA-A8-A0A9	TCGA-A8-A0A9-01	80	STAGE IIA	6TH	33	Invasive Breast Carcinoma	BRCA	Breast Invasive Ductal Carcinoma	BRCA_LumA	No	Yes	A8	Breast	Infiltrating Ductal Carcinoma	NA	-27	-2	-22	TCGA-A8-A0A9-01		GROUP B	GROUP B1							Indivumed	822	-29370	0	27.0244	Lost	Gained	Gained	Lost	DiseaseFree	27.0244	ALIVE OR DEAD TUMOR FREE	NA	5/27/11	0.4832	NA	No	C50.9	8500/3	C50.9	Yes
TCGA-A8-A0AB	TCGA-A8-A0AB-01	54	STAGE IIA	6TH	17	Invasive Breast Carcinoma	BRCA	Breast Invasive Lobular Carcinoma	BRCA_LumA	No	Yes	A8	Breast	Infiltrating Lobular Carcinoma	NA	-27	4	-24	TCGA-A8-A0AB-01		GROUP B	GROUP B1							Indivumed	518	-19814	0	17.03	Lost	Gained	Gained	Lost	DiseaseFree	17.03	ALIVE OR DEAD TUMOR FREE	NA	5/27/11	0.2947	NA	No	C50.9	8520/3	C50.9	Yes
TCGA-A8-A0AD	TCGA-A8-A0AD-01	83	STAGE I	6TH	8	Invasive Breast Carcinoma	BRCA	Breast Invasive Carcinoma (NOS)	BRCA_LumA	No	Yes	A8	Breast	Mixed Histology (NOS)	NA	-29	0	-24	TCGA-A8-A0AD-01						GROUP D		Group D2		Indivumed	1157	-30407	0	38.0379	Not Called	Not Called	Gained	Lost	DiseaseFree	38.0379	ALIVE OR DEAD TUMOR FREE	NA	5/27/11	0.1633	NA	No	C50.9	8522/3	C50.9	Yes
TCGA-AC-A23C	TCGA-AC-A23C-01	62	STAGE IIB	7TH	4	Invasive Breast Carcinoma	BRCA	Breast Invasive Ductal Carcinoma	BRCA_LumA	No	Yes	AC	Breast	Infiltrating Ductal Carcinoma	NA	-25	-2	-24	TCGA-AC-A23C-01										International Genomics Consortium	585	-22751	0	19.2327	Not Called	NA	Not Called	Not Called	DiseaseFree	19.2327	ALIVE OR DEAD TUMOR FREE	NA	7/14/11	0.1676	NA	No	C50.9	8500/3	C50.9	Yes
TCGA-AC-A23E	TCGA-AC-A23E-01	50	STAGE IIB	7TH	19	Invasive Breast Carcinoma	BRCA	Breast Invasive Ductal Carcinoma	BRCA_LumA	NA	NA	AC	Breast	Infiltrating Ductal Carcinoma	NA	9	-2	2	TCGA-AC-A23E-01										International Genomics Consortium	698	-18500	0	22.9477	Not Called	Gained	Gained	NA	DiseaseFree	22.9477	ALIVE OR DEAD TUMOR FREE	NA	7/18/11	0.1121	NA	No	C50.9	8500/3	C50.9	Yes
TCGA-AC-A23G	TCGA-AC-A23G-01	76	STAGE IIA	6TH	18	Invasive Breast Carcinoma	BRCA	Breast Invasive Lobular Carcinoma	NA	No	Yes	AC	Breast	Infiltrating Lobular Carcinoma	NA	-41	-18	-28	TCGA-AC-A23G-01	GROUP A									International Genomics Consortium	2248	-27934	0	73.906	Not Called	Gained	Gained	Lost	DiseaseFree	73.906	ALIVE OR DEAD TUMOR FREE	NA	7/14/11	0.0984	NA	No	C50.9	8520/3	C50.9	Yes
TCGA-AC-A23H	TCGA-AC-A23H-01	90	STAGE IIA	7TH	16	Invasive Breast Carcinoma	BRCA	Breast Invasive Ductal Carcinoma	BRCA_Her2	No	Yes	AC	Breast	Infiltrating Ductal Carcinoma	NA	7	18	10	TCGA-AC-A23H-01										International Genomics Consortium	81	-32873	0	NA	Not Called	Gained	Not Called	NA	NA	5.72049	DEAD WITH TUMOR	Not Hispanic Or Latino	7/13/11	0.2724	NA	No	C50.9	8500/3	C50.9	Yes
TCGA-AC-A2B8	TCGA-AC-A2B8-01	84	STAGE IIB	7TH	3	Invasive Breast Carcinoma	BRCA	Breast Invasive Lobular Carcinoma	BRCA_LumA	Yes	No	AC	Breast	Infiltrating Lobular Carcinoma	NA	-29	-4	-20	TCGA-AC-A2B8-01	GROUP A									International Genomics Consortium	677	-31003	0	22.2573	Not Called	Gained	Gained	Lost	DiseaseFree	22.2573	ALIVE OR DEAD TUMOR FREE	Not Hispanic Or Latino	2011-12-09	0.1088	NA	No	C50.9	8520/3	C50.9	Yes
TCGA-AC-A2BK	TCGA-AC-A2BK-01	78	STAGE IIIA	6TH	14	Invasive Breast Carcinoma	BRCA	Breast Invasive Ductal Carcinoma	BRCA_Basal	No	Yes	AC	Breast	Infiltrating Ductal Carcinoma	NA	9	10	8	TCGA-AC-A2BK-01		GROUP B								International Genomics Consortium	2222	-28625	0	73.0513	Lost	Gained	Lost	Lost	DiseaseFree	73.0513	ALIVE OR DEAD TUMOR FREE	NA	9/16/11	0.5065	NA	No	C50.9	8500/3	C50.9	Yes
TCGA-AC-A2BM	TCGA-AC-A2BM-01	41	STAGE IIB	6TH	18	Invasive Breast Carcinoma	BRCA	Breast Invasive Ductal Carcinoma	BRCA_LumB	No	Yes	AC	Breast	Infiltrating Ductal Carcinoma	NA	-23	6	-42	TCGA-AC-A2BM-01		GROUP B	GROUP B1							International Genomics Consortium	3022	-15212	0	99.3523	Lost	Gained	Not Called	Lost	DiseaseFree	99.3523	ALIVE OR DEAD TUMOR FREE	NA	2011-12-09	0.3919	NA	No	C50.9	8500/3	C50.9	Yes
TCGA-AC-A2FB	TCGA-AC-A2FB-01	65	STAGE IIA	6TH	4	Invasive Breast Carcinoma	BRCA	Breast Invasive Lobular Carcinoma	BRCA_LumA	No	Yes	AC	Breast	Infiltrating Lobular Carcinoma	NA	-45	-8	-40	TCGA-AC-A2FB-01										International Genomics Consortium	1234	-23851	0	40.5694	Not Called	Gained	Lost	Lost	DiseaseFree	40.5694	ALIVE OR DEAD TUMOR FREE	Not Hispanic Or Latino	9/20/11	0.0024	NA	No	C50.9	8520/3	C50.9	Yes
TCGA-AC-A2FE	TCGA-AC-A2FE-01	62	STAGE IIIC	6TH	5	Invasive Breast Carcinoma	BRCA	Breast Invasive Lobular Carcinoma	NA	No	Yes	AC	Breast	Infiltrating Lobular Carcinoma	NA	-29	-14	-32	TCGA-AC-A2FE-01		GROUP B								International Genomics Consortium	2240	-22746	0	25.1833	Lost	Gained	Not Called	NA	Recurred/Progressed	86.6621	DEAD WITH TUMOR	Not Hispanic Or Latino	2012-03-12	0.1862	NA	No	C50.9	8520/3	C50.9	Yes
TCGA-AC-A2FF	TCGA-AC-A2FF-01	40	STAGE IIB	6TH	0	Invasive Breast Carcinoma	BRCA	Breast Invasive Lobular Carcinoma	BRCA_LumA	No	Yes	AC	Breast	Infiltrating Lobular Carcinoma	NA	-37	-8	-36	TCGA-AC-A2FF-01									Control	International Genomics Consortium	2759	NA	0	90.7059	Not Called	Not Called	Not Called	Not Called	DiseaseFree	90.7059	ALIVE OR DEAD TUMOR FREE	Not Hispanic Or Latino	9/23/11	0.0011	NA	No	C50.9	8520/3	C50.9	Yes
TCGA-AC-A2FG	TCGA-AC-A2FG-01	79	STAGE IIB	6TH	3	Invasive Breast Carcinoma	BRCA	Breast Invasive Lobular Carcinoma	BRCA_LumA	No	Yes	AC	Breast	Infiltrating Lobular Carcinoma	NA	-35	-16	-28	TCGA-AC-A2FG-01	GROUP A									International Genomics Consortium	1853	-29211	0	60.9199	Not Called	Gained	Gained	Lost	DiseaseFree	60.9199	ALIVE OR DEAD TUMOR FREE	NA	9/21/11	0.0788	NA	No	C50.9	8520/3	C50.9	Yes
TCGA-AC-A2FK	TCGA-AC-A2FK-01	45	STAGE IIIC	6TH	0	Invasive Breast Carcinoma	BRCA	Breast Invasive Lobular Carcinoma	BRCA_Normal	No	Yes	AC	Breast	Infiltrating Lobular Carcinoma	NA	-41	-16	-32	TCGA-AC-A2FK-01									Control	International Genomics Consortium	2650	-16627	0	87.1223	Not Called	Not Called	Not Called	Not Called	DiseaseFree	87.1223	ALIVE OR DEAD TUMOR FREE	Hispanic Or Latino	9/13/11	0	NA	No	C50.9	8520/3	C50.9	Yes
TCGA-AC-A2FM	TCGA-AC-A2FM-01	87	STAGE IIB	6TH	11	Invasive Breast Carcinoma	BRCA	Breast Invasive Lobular Carcinoma	NA	No	Yes	AC	Breast	Infiltrating Lobular Carcinoma	NA	-11	-2	-4	TCGA-AC-A2FM-01										International Genomics Consortium	NA	-31805	0	25.6436	Lost	Not Called	Not Called	Lost	Recurred/Progressed	26.0381	DEAD WITH TUMOR	Not Hispanic Or Latino	2/22/12	0.4843	NA	No	C50.9	8520/3	C50.9	Yes
TCGA-AC-A2FO	TCGA-AC-A2FO-01	65	STAGE IIB	6TH	2	Invasive Breast Carcinoma	BRCA	Breast Invasive Lobular Carcinoma	BRCA_LumA	No	Yes	AC	Breast	Infiltrating Lobular Carcinoma	NA	-35	-12	-44	TCGA-AC-A2FO-01										International Genomics Consortium	2255	-23928	0	74.1362	Not Called	NA	Not Called	Lost	DiseaseFree	74.1362	ALIVE OR DEAD TUMOR FREE	Not Hispanic Or Latino	9/21/11	0.1185	NA	No	C50.9	8520/3	C50.9	Yes
TCGA-AC-A2QH	TCGA-AC-A2QH-01	58	STAGE IIB	7TH	18	Invasive Breast Carcinoma	BRCA	Metaplastic Breast Cancer	BRCA_Basal	Yes	No	AC	Breast	Metaplastic Carcinoma	NA	19	14	22	#N/A									Control	International Genomics Consortium	1005	-21488	0	33.0407	Not Called	Not Called	Not Called	Not Called	DiseaseFree	33.0407	ALIVE OR DEAD TUMOR FREE	Not Hispanic Or Latino	10/18/11	0.4092	NA	No	C50.9	8575/3	C50.9	Yes
TCGA-AC-A2QI	TCGA-AC-A2QI-01	76	STAGE IIIA	7TH	5	Invasive Breast Carcinoma	BRCA	Breast Invasive Lobular Carcinoma	NA	Yes	No	AC	Breast	Infiltrating Lobular Carcinoma	NA	-37	-22	-26	TCGA-AC-A2QI-01	GROUP A									International Genomics Consortium	588	-27865	0	19.3313	Not Called	Gained	Gained	Lost	DiseaseFree	19.3313	ALIVE OR DEAD TUMOR FREE	Not Hispanic Or Latino	10/18/11	0.0938	NA	No	C50.9	8520/3	C50.9	Yes
TCGA-AC-A2QJ	TCGA-AC-A2QJ-01	48	STAGE IIIB	7TH	23	Invasive Breast Carcinoma	BRCA	Metaplastic Breast Cancer	NA	Yes	No	AC	Breast	Metaplastic Carcinoma	NA	29	-6	16	TCGA-AC-A2QJ-01									Control	International Genomics Consortium	69	-17569	0	7.7917	Not Called	Not Called	Not Called	Not Called	Recurred/Progressed	14.6629	DEAD WITH TUMOR	Hispanic Or Latino	10/18/11	0.1854	NA	No	C50.9	8575/3	C50.9	Yes
TCGA-AC-A3BB	TCGA-AC-A3BB-01	46	STAGE IIIA	7TH	13	Invasive Breast Carcinoma	BRCA	Breast Invasive Lobular Carcinoma	NA	Yes	No	AC	Breast	Infiltrating Lobular Carcinoma	NA	-41	-22	-32	TCGA-AC-A3BB-01		GROUP B								International Genomics Consortium	987	-16983	0	32.449	Lost	Gained	Gained	NA	DiseaseFree	32.449	ALIVE OR DEAD TUMOR FREE	Not Hispanic Or Latino	2012-03-02	0.1171	NA	No	C50.9	8520/3	C50.9	Yes
TCGA-AC-A3EH	TCGA-AC-A3EH-01	79	STAGE IIIC	7TH	13	Invasive Breast Carcinoma	BRCA	Breast Invasive Lobular Carcinoma	NA	Yes	No	AC	Breast	Infiltrating Lobular Carcinoma	NA	-13	-2	-8	TCGA-AC-A3EH-01		GROUP B	GROUP B1							International Genomics Consortium	17	-29014	0	6.47664	Lost	Gained	Not Called	Lost	DiseaseFree	6.47664	ALIVE OR DEAD TUMOR FREE	Not Hispanic Or Latino	9/24/12	0.3579	NA	No	C50.9	8022/3	C50.9	Yes
TCGA-AC-A3HN	TCGA-AC-A3HN-01	87	STAGE IIB	7TH	5	Invasive Breast Carcinoma	BRCA	Breast Invasive Lobular Carcinoma	BRCA_LumA	Yes	No	AC	Breast	Infiltrating Lobular Carcinoma	NA	-43	-16	-32	TCGA-AC-A3HN-01	GROUP A									International Genomics Consortium	496	-32061	0	16.3067	Not Called	Gained	Not Called	Lost	DiseaseFree	16.3067	ALIVE OR DEAD TUMOR FREE	Not Hispanic Or Latino	4/13/12	0.1499	NA	No	C50.9	8520/3	C50.9	Yes
TCGA-AC-A3OD	TCGA-AC-A3OD-01	68	STAGE IIB	7TH	6	Invasive Breast Carcinoma	BRCA	Breast Invasive Lobular Carcinoma	BRCA_LumA	Yes	No	AC	Breast	Infiltrating Lobular Carcinoma	NA	-27	2	-44	#N/A										International Genomics Consortium	451	-25186	0	14.8272	NA	Gained	NA	Lost	DiseaseFree	14.8272	ALIVE OR DEAD TUMOR FREE	Not Hispanic Or Latino	4/19/12	0.267	NA	No	C50.9	8520/3	C50.9	Yes
TCGA-AC-A3QP	TCGA-AC-A3QP-01	79	STAGE IIB	7TH	2	Invasive Breast Carcinoma	BRCA	Breast Invasive Lobular Carcinoma	BRCA_LumA	Yes	No	AC	Breast	Infiltrating Lobular Carcinoma	NA	-11	-22	-2	TCGA-AC-A3QP-01						GROUP D		Group D2		International Genomics Consortium	675	-29113	0	22.1915	Not Called	Not Called	Gained	Lost	DiseaseFree	22.1915	ALIVE OR DEAD TUMOR FREE	Not Hispanic Or Latino	2012-05-07	0.0716	NA	No	C50.9	8520/3	C50.9	Yes
TCGA-AC-A3QQ	TCGA-AC-A3QQ-01	54	STAGE IA	7TH	6	Invasive Breast Carcinoma	BRCA	Breast Invasive Lobular Carcinoma	BRCA_LumA	Yes	No	AC	Breast	Infiltrating Lobular Carcinoma	NA	3	0	-8	#N/A										International Genomics Consortium	734	-19723	0	NA	NA	Gained	Gained	Lost	NA	24.1312	ALIVE OR DEAD TUMOR FREE	Not Hispanic Or Latino	2012-03-12	0.1273	NA	No	C50.9	8520/3	C50.9	Yes
TCGA-AC-A3TM	TCGA-AC-A3TM-01	50	STAGE IIIA	7TH	5	Invasive Breast Carcinoma	BRCA	Breast Invasive Lobular Carcinoma	NA	Yes	No	AC	Breast	Infiltrating Lobular Carcinoma	NA	5	4	14	TCGA-AC-A3TM-01	GROUP A									International Genomics Consortium	762	-18535	0	25.0518	Not Called	Gained	Gained	Lost	DiseaseFree	25.0518	ALIVE OR DEAD TUMOR FREE	Not Hispanic Or Latino	2012-01-08	0.1223	NA	No	C50.9	8520/3	C50.9	Yes
TCGA-AC-A3TN	TCGA-AC-A3TN-01	75	STAGE IIB	7TH	4	Invasive Breast Carcinoma	BRCA	Breast Invasive Lobular Carcinoma	NA	Yes	No	AC	Breast	Infiltrating Lobular Carcinoma	NA	-23	-18	-12	TCGA-AC-A3TN-01	GROUP A									International Genomics Consortium	456	-27421	0	14.9916	Not Called	Gained	Not Called	Lost	DiseaseFree	14.9916	ALIVE OR DEAD TUMOR FREE	Not Hispanic Or Latino	2012-01-08	0.071	NA	No	C50.9	8520/3	C50.9	Yes
TCGA-AC-A3W5	TCGA-AC-A3W5-01	65	STAGE IIA	7TH	23	Invasive Breast Carcinoma	BRCA	Breast Invasive Lobular Carcinoma	BRCA_Her2	Yes	No	AC	Breast	Infiltrating Lobular Carcinoma	NA	-5	0	4	TCGA-AC-A3W5-01										International Genomics Consortium	504	-24029	0	NA	NA	Gained	Gained	Lost	NA	16.5697	ALIVE OR DEAD TUMOR FREE	Not Hispanic Or Latino	9/24/12	0.3754	NA	No	C50.9	8520/3	C50.9	Yes
TCGA-AC-A3W6	TCGA-AC-A3W6-01	90	STAGE IIIA	7TH	6	Invasive Breast Carcinoma	BRCA	Breast Invasive Lobular Carcinoma	NA	Yes	No	AC	Breast	Infiltrating Lobular Carcinoma	NA	-23	-12	-14	TCGA-AC-A3W6-01						GROUP D	Group D1			International Genomics Consortium	602	-32872	0	19.7916	Not Called	Not Called	Not Called	Lost	DiseaseFree	19.7916	ALIVE OR DEAD TUMOR FREE	Not Hispanic Or Latino	9/24/12	0.1051	NA	No	C50.9	8520/3	C50.9	Yes
TCGA-AC-A3W7	TCGA-AC-A3W7-01	66	STAGE IIB	7TH	8	Invasive Breast Carcinoma	BRCA	Breast Invasive Lobular Carcinoma	NA	Yes	No	AC	Breast	Infiltrating Lobular Carcinoma	NA	-31	-14	-32	TCGA-AC-A3W7-01	GROUP A									International Genomics Consortium	471	-24327	0	15.4848	Not Called	Gained	Not Called	Lost	DiseaseFree	15.4848	ALIVE OR DEAD TUMOR FREE	Not Hispanic Or Latino	10/17/12	0.1454	NA	No	C50.9	8520/3	C50.9	Yes
TCGA-AC-A3YI	TCGA-AC-A3YI-01	74	STAGE IIIC	7TH	0	Invasive Breast Carcinoma	BRCA	Breast Invasive Lobular Carcinoma	BRCA_Normal	Yes	No	AC	Breast	Infiltrating Lobular Carcinoma	NA	-13	-16	4	TCGA-AC-A3YI-01									Control	International Genomics Consortium	707	-27143	0	23.2436	Not Called	Not Called	Not Called	Not Called	DiseaseFree	23.2436	ALIVE OR DEAD TUMOR FREE	Not Hispanic Or Latino	2012-08-10	0.0325	NA	No	C50.9	8520/3	C50.9	Yes
TCGA-AC-A3YJ	TCGA-AC-A3YJ-01	66	STAGE IIA	7TH	1	Invasive Breast Carcinoma	BRCA	Breast Invasive Carcinoma (NOS)	BRCA_LumA	Yes	No	AC	Breast	Other	NA	-17	-20	-18	TCGA-AC-A3YJ-01					Group C					International Genomics Consortium	754	-24439	0	24.7888	Not Called	Gained	Not Called	Not Called	DiseaseFree	24.7888	ALIVE OR DEAD TUMOR FREE	Not Hispanic Or Latino	2012-03-10	0.0443	NA	No	C50.9	8050/3	C50.9	Yes
TCGA-AC-A4ZE	TCGA-AC-A4ZE-01	63	STAGE IIB	7TH	7	Invasive Breast Carcinoma	BRCA	Breast Invasive Lobular Carcinoma	BRCA_LumA	Yes	No	AC	Breast	Infiltrating Lobular Carcinoma	NA	-31	-2	-40	TCGA-AC-A4ZE-01	GROUP A									International Genomics Consortium	890	-23284	0	29.26	Not Called	Gained	Not Called	Lost	DiseaseFree	29.26	ALIVE OR DEAD TUMOR FREE	Not Hispanic Or Latino	2015-09-06	0.182	NA	No	C50.9	8520/3	C50.9	Yes
TCGA-AC-A5EH	TCGA-AC-A5EH-01	76	STAGE IIB	7TH	25	Invasive Breast Carcinoma	BRCA	Breast Invasive Ductal Carcinoma	BRCA_Her2	Yes	No	AC	Breast	Infiltrating Ductal Carcinoma	NA	21	16	36	TCGA-AC-A5EH-01	GROUP A									International Genomics Consortium	511	-27964	0	16.7998	Not Called	Gained	Gained	Lost	DiseaseFree	16.7998	ALIVE OR DEAD TUMOR FREE	Not Hispanic Or Latino	2013-12-07	0.2183	NA	No	C50.9	8500/3	C50.9	Yes
TCGA-AC-A5EI	TCGA-AC-A5EI-01	88	STAGE IB	7TH	8	Invasive Breast Carcinoma	BRCA	Breast Invasive Carcinoma (NOS)	NA	Yes	No	AC	Breast	Other	NA	NA	NA	NA	#N/A										International Genomics Consortium	442	-32375	0	14.5313	NA	Not Called	Not Called	Not Called	DiseaseFree	14.5313	ALIVE OR DEAD TUMOR FREE	Not Hispanic Or Latino	2013-12-07	0.1868	NA	No	C50.9	9020/3	C50.9	Yes
TCGA-AC-A5XS	TCGA-AC-A5XS-01	74	STAGE IIA	7TH	9	Invasive Breast Carcinoma	BRCA	Breast Invasive Lobular Carcinoma	BRCA_LumA	Yes	No	AC	Breast	Infiltrating Lobular Carcinoma	NA	-9	-10	-8	TCGA-AC-A5XS-01										International Genomics Consortium	588	-27160	0	19.3313	NA	Gained	Gained	Lost	DiseaseFree	19.3313	ALIVE OR DEAD TUMOR FREE	Not Hispanic Or Latino	7/15/13	0.2478	NA	No	C50.9	8520/3	C50.9	Yes
TCGA-AC-A5XU	TCGA-AC-A5XU-01	74	STAGE IIB	7TH	4	Invasive Breast Carcinoma	BRCA	Breast Invasive Ductal Carcinoma	BRCA_LumA	Yes	No	AC	Breast	Infiltrating Ductal Carcinoma	NA	-7	2	-6	TCGA-AC-A5XU-01										International Genomics Consortium	455	-27191	0	14.9587	Not Called	Gained	Gained	Not Called	DiseaseFree	14.9587	ALIVE OR DEAD TUMOR FREE	Not Hispanic Or Latino	7/15/13	0.5906	NA	No	C50.9	8500/3	C50.9	Yes
TCGA-AC-A62V	TCGA-AC-A62V-01	58	STAGE IV	7TH	18	Invasive Breast Carcinoma	BRCA	Breast Invasive Ductal Carcinoma	NA	Yes	No	AC	Breast	Infiltrating Ductal Carcinoma	NA	9	14	12	TCGA-AC-A62V-01										International Genomics Consortium	2	-21389	0	NA	NA	Gained	Gained	NA	NA	11.441	DEAD WITH TUMOR	Not Hispanic Or Latino	10/21/13	0.4895	NA	No	C50.9	8500/3	C50.9	Yes
TCGA-AC-A62X	TCGA-AC-A62X-01	72	STAGE IIA	7TH	29	Invasive Breast Carcinoma	BRCA	Breast Invasive Ductal Carcinoma	BRCA_Basal	Yes	No	AC	Breast	Infiltrating Ductal Carcinoma	NA	29	16	14	TCGA-AC-A62X-01										International Genomics Consortium	417	-26627	0	13.7094	NA	Gained	Not Called	Lost	DiseaseFree	13.7094	ALIVE OR DEAD TUMOR FREE	Not Hispanic Or Latino	10/21/13	0.5697	NA	No	C50.9	8500/3	C50.9	Yes
TCGA-AC-A62Y	TCGA-AC-A62Y-01	79	STAGE IIB	7TH	22	Invasive Breast Carcinoma	BRCA	Breast Invasive Lobular Carcinoma	BRCA_LumA	Yes	No	AC	Breast	Infiltrating Lobular Carcinoma	NA	-11	-12	-6	TCGA-AC-A62Y-01										International Genomics Consortium	530	-28876	0	NA	Not Called	Gained	Gained	Gained	NA	17.4245	ALIVE OR DEAD TUMOR FREE	Not Hispanic Or Latino	9/19/13	0.4145	NA	No	C50.9	8520/3	C50.9	Yes
TCGA-AC-A6IV	TCGA-AC-A6IV-01	47	STAGE IIB	7TH	6	Invasive Breast Carcinoma	BRCA	Breast Invasive Lobular Carcinoma	BRCA_LumA	Yes	No	AC	Breast	Infiltrating Lobular Carcinoma	NA	-33	-2	-22	TCGA-AC-A6IV-01	GROUP A									International Genomics Consortium	568	-17521	0	18.6738	Not Called	Gained	Gained	Lost	DiseaseFree	18.6738	ALIVE OR DEAD TUMOR FREE	Not Hispanic Or Latino	9/19/13	0.0215	NA	No	C50.9	8524/3	C50.9	Yes
TCGA-AC-A6IW	TCGA-AC-A6IW-01	73	STAGE IIA	7TH	13	Invasive Breast Carcinoma	BRCA	Breast Invasive Ductal Carcinoma	BRCA_Basal	Yes	No	AC	Breast	Infiltrating Ductal Carcinoma	NA	23	4	12	TCGA-AC-A6IW-01					Group C					International Genomics Consortium	413	-26896	0	13.5779	NA	Gained	Not Called	Not Called	DiseaseFree	13.5779	ALIVE OR DEAD TUMOR FREE	Not Hispanic Or Latino	10/15/13	0.1742	NA	No	C50.9	8500/3	C50.9	Yes
TCGA-AC-A6IX	TCGA-AC-A6IX-01	49	STAGE IIIC	7TH	5	Invasive Breast Carcinoma	BRCA	Breast Invasive Lobular Carcinoma	BRCA_LumA	Yes	No	AC	Breast	Infiltrating Lobular Carcinoma	NA	-41	-4	-54	TCGA-AC-A6IX-01										International Genomics Consortium	373	-17969	0	12.2629	NA	Gained	Not Called	Lost	DiseaseFree	12.2629	ALIVE OR DEAD TUMOR FREE	Not Hispanic Or Latino	10/21/13	0.1912	NA	No	C50.9	8520/3	C50.9	Yes
TCGA-AC-A6NO	TCGA-AC-A6NO-01	43	STAGE IIB	7TH	8	Invasive Breast Carcinoma	BRCA	Breast Invasive Ductal Carcinoma	BRCA_LumA	Yes	No	AC	Breast	Infiltrating Ductal Carcinoma	NA	-29	8	-14	TCGA-AC-A6NO-01	GROUP A									International Genomics Consortium	51	-15996	0	1.67669	Not Called	Gained	Gained	Lost	DiseaseFree	1.67669	ALIVE OR DEAD TUMOR FREE	Not Hispanic Or Latino	2014-10-04	0.1481	NA	No	C50.9	8500/3	C50.9	Yes
TCGA-AC-A7VB	TCGA-AC-A7VB-01	51	STAGE IIA	7TH	8	Invasive Breast Carcinoma	BRCA	Breast Invasive Ductal Carcinoma	BRCA_LumB	Yes	No	AC	Breast	Infiltrating Ductal Carcinoma	NA	-1	4	-12	TCGA-AC-A7VB-01										International Genomics Consortium	250	-18806	0	8.21909	Not Called	NA	NA	Lost	DiseaseFree	8.21909	ALIVE OR DEAD TUMOR FREE	Not Hispanic Or Latino	2/26/14	0.2511	NA	No	C50.9	8500/3	C50.9	Yes
TCGA-AC-A7VC	TCGA-AC-A7VC-01	56	STAGE IIB	7TH	1	Invasive Breast Carcinoma	BRCA	Metaplastic Breast Cancer	BRCA_Basal	Yes	No	AC	Breast	Metaplastic Carcinoma	NA	31	16	36	TCGA-AC-A7VC-01										International Genomics Consortium	1	-20479	0	0.0328764	Not Called	NA	Not Called	Not Called	DiseaseFree	0.0328764	ALIVE OR DEAD TUMOR FREE	Not Hispanic Or Latino	3/29/14	0.2899	NA	No	C50.9	8575/3	C50.9	Yes
TCGA-AC-A8OP	TCGA-AC-A8OP-01	72	STAGE IA	7TH	20	Invasive Breast Carcinoma	BRCA	Breast Invasive Ductal Carcinoma	BRCA_LumA	Yes	No	AC	Breast	Infiltrating Ductal Carcinoma	NA	-31	-8	-30	TCGA-AC-A8OP-01		GROUP B								International Genomics Consortium	614	-26550	0	20.1861	Lost	Gained	Lost	Lost	DiseaseFree	20.1861	ALIVE OR DEAD TUMOR FREE	Not Hispanic Or Latino	2/26/14	0.2658	NA	No	C50.9	8500/3	C50.9	Yes
TCGA-AC-A8OQ	TCGA-AC-A8OQ-01	72	STAGE IIB	7TH	23	Invasive Breast Carcinoma	BRCA	Breast Invasive Ductal Carcinoma	BRCA_Basal	Yes	No	AC	Breast	Infiltrating Ductal Carcinoma	NA	5	14	2	TCGA-AC-A8OQ-01										International Genomics Consortium	34	-26535	0	1.1178	NA	Gained	Lost	NA	DiseaseFree	1.1178	ALIVE OR DEAD TUMOR FREE	Not Hispanic Or Latino	2/26/14	0.2666	NA	No	C50.9	8500/3	C50.9	Yes
TCGA-AC-A8OR	TCGA-AC-A8OR-01	75	STAGE IA	7TH	1	Invasive Breast Carcinoma	BRCA	Breast Invasive Mixed Mucinous Carcinoma	BRCA_LumA	Yes	No	AC	Breast	Mucinous Carcinoma	NA	-23	-12	-18	TCGA-AC-A8OR-01									Control	International Genomics Consortium	40	-27605	0	1.31505	Not Called	Not Called	Not Called	Not Called	DiseaseFree	1.31505	ALIVE OR DEAD TUMOR FREE	Not Hispanic Or Latino	2/26/14	0.0328	NA	No	C50.9	8480/3	C50.9	Yes
TCGA-AC-A8OS	TCGA-AC-A8OS-01	71	STAGE IIA	7TH	8	Invasive Breast Carcinoma	BRCA	Breast Invasive Lobular Carcinoma	BRCA_LumA	Yes	No	AC	Breast	Infiltrating Lobular Carcinoma	NA	-35	-8	-38	TCGA-AC-A8OS-01						GROUP D	Group D1			International Genomics Consortium	70	-26248	0	2.30134	Not Called	Not Called	Not Called	Lost	DiseaseFree	2.30134	ALIVE OR DEAD TUMOR FREE	Not Hispanic Or Latino	2/26/14	0.1344	NA	No	C50.9	8520/3	C50.9	Yes
TCGA-AN-A03X	TCGA-AN-A03X-01	74	STAGE IIA	NA	14	Invasive Breast Carcinoma	BRCA	Breast Invasive Ductal Carcinoma	BRCA_LumA	No	Yes	AN	Breast	Infiltrating Ductal Carcinoma	NA	-19	-12	-28	TCGA-AN-A03X-01		GROUP B	GROUP B1							Cureline	10	-27163	0	0.328764	Lost	Gained	Gained	Lost	DiseaseFree	0.328764	ALIVE OR DEAD TUMOR FREE	Not Hispanic Or Latino	12/28/10	0.3072	NA	No	C50.9	8500/3	C50.9	Yes
TCGA-AN-A03Y	TCGA-AN-A03Y-01	66	STAGE IIA	NA	24	Invasive Breast Carcinoma	BRCA	Breast Invasive Ductal Carcinoma	BRCA_LumB	No	Yes	AN	Breast	Infiltrating Ductal Carcinoma	NA	-5	14	-14	TCGA-AN-A03Y-01		GROUP B	GROUP B1							Cureline	10	-24232	0	0.328764	Lost	Gained	Not Called	Lost	DiseaseFree	0.328764	ALIVE OR DEAD TUMOR FREE	Not Hispanic Or Latino	12/29/10	0.3773	NA	No	C50.9	8500/3	C50.9	Yes
TCGA-AN-A041	TCGA-AN-A041-01	29	STAGE IIB	7TH	14	Invasive Breast Carcinoma	BRCA	Breast Invasive Ductal Carcinoma	BRCA_LumA	No	Yes	AN	Breast	Infiltrating Ductal Carcinoma	NA	-37	-8	-10	TCGA-AN-A041-01		GROUP B		Group B2	Group C					Cureline	7	-10812	0	0.230134	Lost	Gained	Not Called	Not Called	DiseaseFree	0.230134	ALIVE OR DEAD TUMOR FREE	Not Hispanic Or Latino	2011-01-04	0.3265	NA	No	C50.9	8500/3	C50.9	Yes
TCGA-AN-A046	TCGA-AN-A046-01	68	STAGE IIA	NA	7	Invasive Breast Carcinoma	BRCA	Breast Invasive Ductal Carcinoma	BRCA_LumA	No	Yes	AN	Breast	Infiltrating Ductal Carcinoma	NA	-21	-4	-16	TCGA-AN-A046-01										Cureline	10	-25158	0	0.328764	Lost	NA	Lost	Lost	DiseaseFree	0.328764	ALIVE OR DEAD TUMOR FREE	Not Hispanic Or Latino	12/28/10	0.0264	NA	No	C50.9	8500/3	C50.9	Yes
TCGA-AN-A049	TCGA-AN-A049-01	62	STAGE IIA	NA	10	Invasive Breast Carcinoma	BRCA	Breast Invasive Ductal Carcinoma	BRCA_LumA	No	Yes	AN	Breast	Infiltrating Ductal Carcinoma	NA	-11	6	-8	TCGA-AN-A049-01										Cureline	19	-22710	0	NA	NA	NA	Gained	Lost	NA	0.624651	ALIVE OR DEAD TUMOR FREE	Not Hispanic Or Latino	12/29/10	0.3796	NA	No	C50.9	8500/3	C50.9	Yes
TCGA-AN-A04A	TCGA-AN-A04A-01	36	STAGE IIIA	7TH	14	Invasive Breast Carcinoma	BRCA	Breast Invasive Ductal Carcinoma	BRCA_LumA	No	Yes	AN	Breast	Infiltrating Ductal Carcinoma	NA	1	4	22	TCGA-AN-A04A-01		GROUP B								Cureline	90	-13445	0	NA	Lost	Gained	Gained	NA	NA	2.95887	ALIVE OR DEAD TUMOR FREE	Not Hispanic Or Latino	12/29/10	0.5374	NA	No	C50.9	8500/3	C50.9	Yes
TCGA-AN-A04C	TCGA-AN-A04C-01	51	STAGE IIB	NA	19	Invasive Breast Carcinoma	BRCA	Breast Invasive Ductal Carcinoma	BRCA_Her2	No	Yes	AN	Breast	Infiltrating Ductal Carcinoma	NA	9	14	-2	TCGA-AN-A04C-01										Cureline	54	-18851	0	NA	Lost	Not Called	Not Called	Lost	NA	1.77532	ALIVE OR DEAD TUMOR FREE	Not Hispanic Or Latino	12/29/10	0.339	NA	No	C50.9	8500/3	C50.9	Yes
TCGA-AN-A04D	TCGA-AN-A04D-01	58	STAGE IIB	NA	4	Invasive Breast Carcinoma	BRCA	Breast Invasive Ductal Carcinoma	BRCA_Basal	No	Yes	AN	Breast	Infiltrating Ductal Carcinoma	NA	5	12	-22	TCGA-AN-A04D-01					Group C					Cureline	52	-21426	0	NA	NA	Gained	Not Called	Not Called	NA	1.70957	ALIVE OR DEAD TUMOR FREE	Not Hispanic Or Latino	12/20/10	0.3686	NA	No	C50.9	8500/3	C50.9	Yes
TCGA-AN-A0AJ	TCGA-AN-A0AJ-01	79	STAGE IIB	NA	16	Invasive Breast Carcinoma	BRCA	Breast Invasive Ductal Carcinoma	BRCA_LumB	No	Yes	AN	Breast	Infiltrating Ductal Carcinoma	NA	21	24	22	TCGA-AN-A0AJ-01		GROUP B	GROUP B1							Cureline	303	-29131	0	9.96153	Lost	Gained	Gained	Lost	DiseaseFree	9.96153	ALIVE OR DEAD TUMOR FREE	Not Hispanic Or Latino	12/20/10	0.6855	NA	No	C50.9	8522/3	C50.9	Yes
TCGA-AN-A0AK	TCGA-AN-A0AK-01	76	STAGE IIA	NA	12	Invasive Breast Carcinoma	BRCA	Breast Invasive Ductal Carcinoma	BRCA_LumB	No	Yes	AN	Breast	Infiltrating Ductal Carcinoma	NA	9	12	2	TCGA-AN-A0AK-01		GROUP B								Cureline	224	-27977	0	7.3643	Lost	Gained	Not Called	NA	DiseaseFree	7.3643	ALIVE OR DEAD TUMOR FREE	Not Hispanic Or Latino	12/21/10	0.2818	NA	No	C50.9	8500/3	C50.9	Yes
TCGA-AN-A0AL	TCGA-AN-A0AL-01	41	STAGE IIIB	7TH	6	Invasive Breast Carcinoma	BRCA	Breast Invasive Ductal Carcinoma	BRCA_Basal	No	Yes	AN	Breast	Infiltrating Ductal Carcinoma	NA	21	14	16	TCGA-AN-A0AL-01										Cureline	227	-15286	0	7.46293	Not Called	NA	Lost	NA	DiseaseFree	7.46293	ALIVE OR DEAD TUMOR FREE	Not Hispanic Or Latino	12/21/10	0.4407	NA	No	C50.9	8500/3	C50.9	Yes
TCGA-AN-A0AM	TCGA-AN-A0AM-01	56	STAGE IIA	NA	21	Invasive Breast Carcinoma	BRCA	Breast Invasive Ductal Carcinoma	BRCA_LumB	No	Yes	AN	Breast	Infiltrating Ductal Carcinoma	NA	19	18	12	TCGA-AN-A0AM-01										Cureline	5	-20713	0	0.164382	NA	Gained	Gained	Not Called	DiseaseFree	0.164382	ALIVE OR DEAD TUMOR FREE	Not Hispanic Or Latino	12/28/10	0.2787	NA	No	C50.9	8500/3	C50.9	Yes
TCGA-AN-A0AR	TCGA-AN-A0AR-01	55	STAGE IIA	NA	10	Invasive Breast Carcinoma	BRCA	Breast Invasive Ductal Carcinoma	BRCA_Basal	No	Yes	AN	Breast	Infiltrating Ductal Carcinoma	NA	9	10	14	TCGA-AN-A0AR-01										Cureline	10	-20152	0	0.328764	NA	Not Called	Not Called	NA	DiseaseFree	0.328764	ALIVE OR DEAD TUMOR FREE	Not Hispanic Or Latino	12/28/10	0.5378	NA	No	C50.9	8500/3	C50.9	Yes
TCGA-AN-A0AS	TCGA-AN-A0AS-01	70	STAGE IIIA	NA	24	Invasive Breast Carcinoma	BRCA	Breast Invasive Ductal Carcinoma	BRCA_LumA	No	Yes	AN	Breast	Infiltrating Ductal Carcinoma	NA	19	-4	10	TCGA-AN-A0AS-01										Cureline	10	-25658	0	0.328764	Lost	NA	Lost	Lost	DiseaseFree	0.328764	ALIVE OR DEAD TUMOR FREE	Not Hispanic Or Latino	12/28/10	0.2493	NA	No	C50.9	8500/3	C50.9	Yes
TCGA-AN-A0AT	TCGA-AN-A0AT-01	62	STAGE IIA	NA	8	Invasive Breast Carcinoma	BRCA	Breast Invasive Ductal Carcinoma	BRCA_Basal	No	Yes	AN	Breast	Infiltrating Ductal Carcinoma	NA	33	22	34	TCGA-AN-A0AT-01										Cureline	10	-22798	0	0.328764	NA	NA	Not Called	Not Called	DiseaseFree	0.328764	ALIVE OR DEAD TUMOR FREE	Not Hispanic Or Latino	12/28/10	0.4552	NA	No	C50.9	8500/3	C50.9	Yes
TCGA-AN-A0FD	TCGA-AN-A0FD-01	71	STAGE IIA	NA	6	Invasive Breast Carcinoma	BRCA	Breast Invasive Ductal Carcinoma	BRCA_LumA	No	Yes	AN	Breast	Infiltrating Ductal Carcinoma	NA	-7	4	0	TCGA-AN-A0FD-01									Control	Cureline	196	-26007	0	6.44376	Not Called	Not Called	Not Called	Not Called	DiseaseFree	6.44376	ALIVE OR DEAD TUMOR FREE	Not Hispanic Or Latino	12/20/10	0.171	NA	No	C50.9	8500/3	C50.9	Yes
TCGA-AN-A0FF	TCGA-AN-A0FF-01	32	STAGE IA	NA	4	Invasive Breast Carcinoma	BRCA	Breast Invasive Ductal Carcinoma	BRCA_LumB	No	Yes	AN	Breast	Infiltrating Ductal Carcinoma	NA	-29	2	-36	TCGA-AN-A0FF-01					Group C					Cureline	172	-11929	0	5.65473	Not Called	Gained	Not Called	Not Called	DiseaseFree	5.65473	ALIVE OR DEAD TUMOR FREE	Not Hispanic Or Latino	12/27/10	0.1509	NA	No	C50.9	8500/3	C50.9	Yes
TCGA-AN-A0FJ	TCGA-AN-A0FJ-01	59	STAGE IV	NA	12	Invasive Breast Carcinoma	BRCA	Breast Invasive Ductal Carcinoma	BRCA_Basal	No	Yes	AN	Breast	Infiltrating Ductal Carcinoma	NA	29	18	6	TCGA-AN-A0FJ-01										Cureline	242	-21910	0	NA	Not Called	Not Called	Not Called	NA	NA	7.95608	ALIVE OR DEAD TUMOR FREE	Not Hispanic Or Latino	12/27/10	0.6191	NA	No	C50.9	8500/3	C50.9	Yes
TCGA-AN-A0FK	TCGA-AN-A0FK-01	88	STAGE IIIB	NA	23	Invasive Breast Carcinoma	BRCA	Breast Invasive Ductal Carcinoma	BRCA_LumA	No	Yes	AN	Breast	Infiltrating Ductal Carcinoma	NA	-15	-14	-16	TCGA-AN-A0FK-01		GROUP B	GROUP B1							Cureline	213	-32462	0	7.00266	Lost	Gained	Gained	Lost	DiseaseFree	7.00266	ALIVE OR DEAD TUMOR FREE	Not Hispanic Or Latino	12/20/10	0.5521	NA	No	C50.9	8500/3	C50.9	Yes
TCGA-AN-A0FL	TCGA-AN-A0FL-01	62	STAGE IIA	NA	7	Invasive Breast Carcinoma	BRCA	Breast Invasive Ductal Carcinoma	BRCA_Basal	No	Yes	AN	Breast	Infiltrating Ductal Carcinoma	NA	5	-2	0	TCGA-AN-A0FL-01					Group C					Cureline	231	-22805	0	7.59444	Not Called	Gained	Not Called	Not Called	DiseaseFree	7.59444	ALIVE OR DEAD TUMOR FREE	Not Hispanic Or Latino	12/28/10	0.5381	NA	No	C50.9	8500/3	C50.9	Yes
TCGA-AN-A0FN	TCGA-AN-A0FN-01	61	STAGE IA	7TH	3	Invasive Breast Carcinoma	BRCA	Breast Invasive Lobular Carcinoma	BRCA_LumA	No	Yes	AN	Breast	Infiltrating Lobular Carcinoma	NA	-29	-16	-26	TCGA-AN-A0FN-01		GROUP B								Cureline	218	-22629	0	7.16704	Lost	Gained	NA	Lost	DiseaseFree	7.16704	ALIVE OR DEAD TUMOR FREE	Not Hispanic Or Latino	12/28/10	0.0004	NA	No	C50.9	8500/3	C50.9	Yes
TCGA-AN-A0FS	TCGA-AN-A0FS-01	55	STAGE IA	7TH	3	Invasive Breast Carcinoma	BRCA	Breast Invasive Lobular Carcinoma	BRCA_LumA	No	Yes	AN	Breast	Infiltrating Lobular Carcinoma	NA	-35	-12	-32	TCGA-AN-A0FS-01	GROUP A									Cureline	210	-20352	0	6.90403	Not Called	Gained	Not Called	Lost	DiseaseFree	6.90403	ALIVE OR DEAD TUMOR FREE	Not Hispanic Or Latino	12/20/10	0.1049	NA	No	C50.9	8500/3	C50.9	Yes
TCGA-AN-A0FT	TCGA-AN-A0FT-01	63	STAGE IIB	NA	19	Invasive Breast Carcinoma	BRCA	Breast Invasive Ductal Carcinoma	BRCA_LumA	No	Yes	AN	Breast	Infiltrating Ductal Carcinoma	NA	-11	0	-8	TCGA-AN-A0FT-01		GROUP B								Cureline	214	-23300	0	7.03554	Lost	Gained	NA	Not Called	DiseaseFree	7.03554	ALIVE OR DEAD TUMOR FREE	Not Hispanic Or Latino	12/28/10	0.5805	NA	No	C50.9	8500/3	C50.9	Yes
TCGA-AN-A0FV	TCGA-AN-A0FV-01	58	STAGE IIA	7TH	19	Invasive Breast Carcinoma	BRCA	Breast Invasive Ductal Carcinoma	BRCA_Her2	No	Yes	AN	Breast	Infiltrating Ductal Carcinoma	NA	19	16	36	TCGA-AN-A0FV-01		GROUP B								Cureline	10	-21479	0	0.328764	Lost	Gained	Gained	NA	DiseaseFree	0.328764	ALIVE OR DEAD TUMOR FREE	Not Hispanic Or Latino	12/28/10	0.5399	NA	No	C50.9	8500/3	C50.9	Yes
TCGA-AN-A0FW	TCGA-AN-A0FW-01	67	STAGE IIIA	NA	20	Invasive Breast Carcinoma	BRCA	Breast Invasive Ductal Carcinoma	BRCA_LumA	No	Yes	AN	Breast	Infiltrating Ductal Carcinoma	NA	-13	10	0	TCGA-AN-A0FW-01		GROUP B	GROUP B1							Cureline	11	-24692	0	0.36164	Lost	Gained	Gained	Lost	DiseaseFree	0.36164	ALIVE OR DEAD TUMOR FREE	Not Hispanic Or Latino	12/28/10	0.1949	NA	No	C50.9	8500/3	C50.9	Yes
TCGA-AN-A0FX	TCGA-AN-A0FX-01	52	STAGE IIA	NA	14	Invasive Breast Carcinoma	BRCA	Breast Invasive Ductal Carcinoma	BRCA_Basal	No	Yes	AN	Breast	Infiltrating Ductal Carcinoma	NA	17	12	24	TCGA-AN-A0FX-01										Cureline	10	-19309	0	0.328764	Not Called	Gained	NA	NA	DiseaseFree	0.328764	ALIVE OR DEAD TUMOR FREE	Not Hispanic Or Latino	11/28/10	0.5402	NA	No	C50.9	8500/3	C50.9	Yes
TCGA-AN-A0FY	TCGA-AN-A0FY-01	55	STAGE IA	7TH	19	Invasive Breast Carcinoma	BRCA	Breast Invasive Ductal Carcinoma	BRCA_LumB	No	Yes	AN	Breast	Infiltrating Ductal Carcinoma	NA	19	16	8	TCGA-AN-A0FY-01									Control	Cureline	10	-20347	0	0.328764	Not Called	Not Called	Not Called	Not Called	DiseaseFree	0.328764	ALIVE OR DEAD TUMOR FREE	Not Hispanic Or Latino	12/29/10	0.35	NA	No	C50.9	8500/3	C50.9	Yes
TCGA-AN-A0FZ	TCGA-AN-A0FZ-01	45	STAGE IIIA	NA	16	Invasive Breast Carcinoma	BRCA	Breast Invasive Ductal Carcinoma	BRCA_LumA	No	Yes	AN	Breast	Infiltrating Ductal Carcinoma	NA	-9	-2	-18	TCGA-AN-A0FZ-01										Cureline	10	-16533	0	0.328764	Not Called	Gained	Gained	Not Called	DiseaseFree	0.328764	ALIVE OR DEAD TUMOR FREE	Not Hispanic Or Latino	12/29/10	0.4504	NA	No	C50.9	8500/3	C50.9	Yes
TCGA-AN-A0G0	TCGA-AN-A0G0-01	56	STAGE IIA	NA	NA	Invasive Breast Carcinoma	BRCA	Breast Invasive Ductal Carcinoma	NA	No	Yes	AN	Breast	Infiltrating Ductal Carcinoma	NA	11	18	12	TCGA-AN-A0G0-01										Cureline	16	-20504	0	0.526022	NA	NA	NA	NA	DiseaseFree	0.526022	ALIVE OR DEAD TUMOR FREE	Not Hispanic Or Latino	12/29/10	NA	NA	No	C50.9	8500/3	C50.9	Yes
TCGA-AN-A0XL	TCGA-AN-A0XL-01	61	STAGE IIA	7TH	13	Invasive Breast Carcinoma	BRCA	Breast Invasive Ductal Carcinoma	BRCA_LumA	No	Yes	AN	Breast	Infiltrating Ductal Carcinoma	NA	-31	0	-30	TCGA-AN-A0XL-01	GROUP A									Cureline	163	-22341	0	5.35885	Not Called	Gained	Gained	Lost	DiseaseFree	5.35885	ALIVE OR DEAD TUMOR FREE	Not Hispanic Or Latino	3/25/11	0.3332	NA	No	C50.9	8500/3	C50.9	Yes
TCGA-AN-A0XN	TCGA-AN-A0XN-01	68	STAGE IIIA	7TH	12	Invasive Breast Carcinoma	BRCA	Breast Invasive Ductal Carcinoma	BRCA_LumA	No	Yes	AN	Breast	Infiltrating Ductal Carcinoma	NA	19	6	10	TCGA-AN-A0XN-01										Cureline	10	-25029	0	0.328764	Not Called	Gained	NA	Lost	DiseaseFree	0.328764	ALIVE OR DEAD TUMOR FREE	Not Hispanic Or Latino	3/25/11	0.5133	NA	No	C50.9	8500/3	C50.9	Yes
TCGA-AN-A0XO	TCGA-AN-A0XO-01	59	STAGE IIIA	7TH	4	Invasive Breast Carcinoma	BRCA	Breast Invasive Ductal Carcinoma	BRCA_LumA	No	Yes	AN	Breast	Infiltrating Ductal Carcinoma	NA	-11	0	0	TCGA-AN-A0XO-01										Cureline	375	-21640	0	12.3286	NA	Gained	Not Called	NA	DiseaseFree	12.3286	ALIVE OR DEAD TUMOR FREE	Not Hispanic Or Latino	2011-01-05	0.2092	NA	No	C50.9	8500/3	C50.9	Yes
TCGA-AN-A0XP	TCGA-AN-A0XP-01	69	STAGE IIIA	7TH	14	Invasive Breast Carcinoma	BRCA	Breast Invasive Ductal Carcinoma	BRCA_LumA	No	Yes	AN	Breast	Infiltrating Ductal Carcinoma	NA	-39	-12	-32	TCGA-AN-A0XP-01		GROUP B	GROUP B1							Cureline	9	-25305	0	0.295887	Lost	Gained	Not Called	Lost	DiseaseFree	0.295887	ALIVE OR DEAD TUMOR FREE	Not Hispanic Or Latino	3/25/11	0.1617	NA	No	C50.9	8500/3	C50.9	Yes
TCGA-AN-A0XR	TCGA-AN-A0XR-01	55	STAGE IIIA	7TH	6	Invasive Breast Carcinoma	BRCA	Breast Invasive Ductal Carcinoma	BRCA_LumB	No	Yes	AN	Breast	Infiltrating Ductal Carcinoma	NA	-7	10	-8	TCGA-AN-A0XR-01	GROUP A									Cureline	10	-20381	0	0.328764	Not Called	Gained	Gained	Lost	DiseaseFree	0.328764	ALIVE OR DEAD TUMOR FREE	Not Hispanic Or Latino	3/25/11	0.1201	NA	No	C50.9	8500/3	C50.9	Yes
TCGA-AN-A0XS	TCGA-AN-A0XS-01	63	STAGE IIIA	7TH	19	Invasive Breast Carcinoma	BRCA	Breast Invasive Ductal Carcinoma	BRCA_LumA	No	Yes	AN	Breast	Infiltrating Ductal Carcinoma	NA	-33	-12	-32	TCGA-AN-A0XS-01										Cureline	10	-23358	0	0.328764	Lost	Lost	Gained	Lost	DiseaseFree	0.328764	ALIVE OR DEAD TUMOR FREE	Not Hispanic Or Latino	3/28/11	0.0804	NA	No	C50.9	8500/3	C50.9	Yes
TCGA-AN-A0XT	TCGA-AN-A0XT-01	54	STAGE IIIA	7TH	9	Invasive Breast Carcinoma	BRCA	Breast Invasive Ductal Carcinoma	BRCA_LumA	No	Yes	AN	Breast	Infiltrating Ductal Carcinoma	NA	-35	-14	-36	TCGA-AN-A0XT-01										Cureline	10	-19794	0	0.328764	NA	Not Called	Gained	Lost	DiseaseFree	0.328764	ALIVE OR DEAD TUMOR FREE	Not Hispanic Or Latino	3/28/11	0.3076	NA	No	C50.9	8500/3	C50.9	Yes
TCGA-AN-A0XU	TCGA-AN-A0XU-01	54	STAGE IIA	7TH	10	Invasive Breast Carcinoma	BRCA	Breast Invasive Ductal Carcinoma	BRCA_Basal	No	Yes	AN	Breast	Infiltrating Ductal Carcinoma	NA	35	28	30	TCGA-AN-A0XU-01										Cureline	10	-20052	0	0.328764	NA	NA	Not Called	NA	DiseaseFree	0.328764	ALIVE OR DEAD TUMOR FREE	Not Hispanic Or Latino	3/28/11	0.4834	NA	No	C50.9	8500/3	C50.9	Yes
TCGA-AN-A0XV	TCGA-AN-A0XV-01	67	STAGE IIIA	7TH	2	Invasive Breast Carcinoma	BRCA	Breast Invasive Ductal Carcinoma	BRCA_LumA	No	Yes	AN	Breast	Infiltrating Ductal Carcinoma	NA	-17	0	-26	TCGA-AN-A0XV-01									Control	Cureline	162	-24779	0	5.32597	Not Called	Not Called	Not Called	Not Called	DiseaseFree	5.32597	ALIVE OR DEAD TUMOR FREE	Not Hispanic Or Latino	3/29/11	0.0851	NA	No	C50.9	8500/3	C50.9	Yes
TCGA-AN-A0XW	TCGA-AN-A0XW-01	36	STAGE IIIA	7TH	6	Invasive Breast Carcinoma	BRCA	Breast Invasive Ductal Carcinoma	BRCA_LumA	No	Yes	AN	Breast	Infiltrating Ductal Carcinoma	NA	-3	10	-18	TCGA-AN-A0XW-01					Group C					Cureline	170	-13208	0	5.58898	NA	Gained	Not Called	Not Called	DiseaseFree	5.58898	ALIVE OR DEAD TUMOR FREE	Not Hispanic Or Latino	3/29/11	0.2488	NA	No	C50.9	8500/3	C50.9	Yes
TCGA-AO-A03L	TCGA-AO-A03L-01	34	STAGE IIIA	6TH	23	Invasive Breast Carcinoma	BRCA	Breast Invasive Ductal Carcinoma	BRCA_LumA	No	Yes	AO	Breast	Infiltrating Ductal Carcinoma	NA	-7	16	14	TCGA-AO-A03L-01	GROUP A									MSKCC	2442	-12443	0	80.2841	Not Called	Gained	Gained	Lost	DiseaseFree	80.2841	ALIVE OR DEAD TUMOR FREE	Not Hispanic Or Latino	2010-07-12	0.6527	NA	No	C50.9	8500/3	C50.9	Yes
TCGA-AO-A03M	TCGA-AO-A03M-01	29	STAGE I	6TH	14	Invasive Breast Carcinoma	BRCA	Breast Invasive Ductal Carcinoma	BRCA_LumA	No	Yes	AO	Breast	Infiltrating Ductal Carcinoma	NA	9	16	16	#N/A									Control	MSKCC	1866	-10616	0	61.3473	Not Called	Not Called	Not Called	Not Called	DiseaseFree	61.3473	ALIVE OR DEAD TUMOR FREE	Not Hispanic Or Latino	2011-09-01	0.163	NA	No	C50.9	8500/3	C50.9	Yes
TCGA-AO-A03N	TCGA-AO-A03N-01	59	STAGE IIB	6TH	23	Invasive Breast Carcinoma	BRCA	Breast Invasive Ductal Carcinoma	BRCA_LumB	No	Yes	AO	Breast	Infiltrating Ductal Carcinoma	NA	9	16	18	#N/A		GROUP B	GROUP B1							MSKCC	2031	-21816	0	54.0816	Lost	Gained	Gained	Lost	Recurred/Progressed	66.7719	ALIVE OR DEAD TUMOR FREE	Not Hispanic Or Latino	1/13/11	0.4975	NA	No	C50.9	8500/3	C50.9	Yes
TCGA-AO-A03O	TCGA-AO-A03O-01	69	STAGE IIA	NA	24	Invasive Breast Carcinoma	BRCA	Breast Invasive Ductal Carcinoma	BRCA_LumB	No	Yes	AO	Breast	Infiltrating Ductal Carcinoma	NA	-5	18	-22	TCGA-AO-A03O-01		GROUP B								MSKCC	NA	-25362	0	81.632	Lost	Gained	NA	Lost	DiseaseFree	81.632	ALIVE OR DEAD TUMOR FREE	Not Hispanic Or Latino	9/19/10	0.3537	NA	No	C50.9	8500/3	C50.9	Yes
TCGA-AO-A03P	TCGA-AO-A03P-01	54	STAGE IIB	6TH	11	Invasive Breast Carcinoma	BRCA	Breast Invasive Ductal Carcinoma	BRCA_LumB	No	Yes	AO	Breast	Infiltrating Ductal Carcinoma	NA	-15	4	-6	TCGA-AO-A03P-01		GROUP B								MSKCC	2576	-19724	0	NA	Lost	Gained	Not Called	NA	NA	95.7031	DEAD WITH TUMOR	Not Hispanic Or Latino	9/19/10	0.4219	NA	No	C50.9	8500/3	C50.9	Yes
TCGA-AO-A03R	TCGA-AO-A03R-01	57	STAGE IIB	NA	8	Invasive Breast Carcinoma	BRCA	Breast Invasive Ductal Carcinoma	BRCA_Normal	No	Yes	AO	Breast	Infiltrating Ductal Carcinoma	NA	9	4	-4	TCGA-AO-A03R-01	GROUP A									MSKCC	2091	-20930	0	68.7445	Not Called	Gained	Not Called	Lost	DiseaseFree	68.7445	ALIVE OR DEAD TUMOR FREE	Not Hispanic Or Latino	9/19/10	0.2442	NA	No	C50.9	8500/3	C50.9	Yes
TCGA-AO-A03T	TCGA-AO-A03T-01	42	STAGE IIB	6TH	6	Invasive Breast Carcinoma	BRCA	Breast Invasive Ductal Carcinoma	BRCA_Normal	No	Yes	AO	Breast	Infiltrating Ductal Carcinoma	NA	13	14	-10	TCGA-AO-A03T-01										MSKCC	1456	-15540	0	69.8294	Not Called	NA	Not Called	Not Called	DiseaseFree	69.8294	ALIVE OR DEAD TUMOR FREE	Not Hispanic Or Latino	9/19/10	0.2679	NA	No	C50.9	8500/3	C50.9	Yes
TCGA-AO-A03U	TCGA-AO-A03U-01	31	STAGE I	6TH	1	Invasive Breast Carcinoma	BRCA	Breast Invasive Carcinoma (NOS)	BRCA_Normal	No	Yes	AO	Breast	Other	NA	-21	-16	-26	#N/A									Control	MSKCC	NA	-11354	0	58.9473	Not Called	Not Called	Not Called	Not Called	DiseaseFree	58.9473	ALIVE OR DEAD TUMOR FREE	Not Hispanic Or Latino	2011-09-01	0.001	NA	No	C50.9	8502/3	C50.9	Yes
TCGA-AO-A03V	TCGA-AO-A03V-01	41	STAGE I	6TH	7	Invasive Breast Carcinoma	BRCA	Breast Invasive Ductal Carcinoma	BRCA_LumA	No	Yes	AO	Breast	Infiltrating Ductal Carcinoma	NA	-21	-8	-18	TCGA-AO-A03V-01										MSKCC	886	-15284	0	44.416	Not Called	Not Called	Gained	NA	DiseaseFree	44.416	ALIVE OR DEAD TUMOR FREE	Not Hispanic Or Latino	2011-09-01	0.3132	NA	No	C50.9	8500/3	C50.9	Yes
TCGA-AO-A0J2	TCGA-AO-A0J2-01	41	STAGE IA	NA	9	Invasive Breast Carcinoma	BRCA	Breast Invasive Ductal Carcinoma	BRCA_Her2	No	Yes	AO	Breast	Infiltrating Ductal Carcinoma	NA	31	16	18	TCGA-AO-A0J2-01										MSKCC	997	-15324	0	32.7777	NA	Gained	NA	NA	DiseaseFree	32.7777	ALIVE OR DEAD TUMOR FREE	Not Hispanic Or Latino	9/19/10	0.7158	NA	No	C50.9	8500/3	C50.9	Yes
TCGA-AO-A0J3	TCGA-AO-A0J3-01	67	STAGE IIB	NA	12	Invasive Breast Carcinoma	BRCA	Breast Invasive Carcinoma (NOS)	BRCA_LumB	No	Yes	AO	Breast	Other	NA	-19	0	-24	TCGA-AO-A0J3-01										MSKCC	651	-24519	0	21.4025	NA	NA	Not Called	NA	DiseaseFree	21.4025	ALIVE OR DEAD TUMOR FREE	Not Hispanic Or Latino	9/19/10	0.5363	NA	No	C50.9	8523/3	C50.9	Yes
TCGA-AO-A0J4	TCGA-AO-A0J4-01	41	STAGE IA	NA	19	Invasive Breast Carcinoma	BRCA	Breast Invasive Ductal Carcinoma	BRCA_Basal	No	Yes	AO	Breast	Infiltrating Ductal Carcinoma	NA	23	20	20	TCGA-AO-A0J4-01										MSKCC	1587	-15052	0	52.1748	Gained	NA	Not Called	NA	DiseaseFree	52.1748	ALIVE OR DEAD TUMOR FREE	Not Hispanic Or Latino	9/19/10	0.4434	NA	No	C50.9	8500/3	C50.9	Yes
TCGA-AO-A0J5	TCGA-AO-A0J5-01	48	STAGE IV	NA	3	Invasive Breast Carcinoma	BRCA	Breast Invasive Carcinoma (NOS)	BRCA_LumA	No	Yes	AO	Breast	Other	NA	-33	2	-48	TCGA-AO-A0J5-01					Group C					MSKCC	705	-17815	0	NA	Not Called	Gained	Not Called	Not Called	NA	26.0381	DEAD WITH TUMOR	Not Hispanic Or Latino	2010-07-12	0.1273	NA	Yes	C50.9	8523/3	C50.9	Yes
TCGA-AO-A0J6	TCGA-AO-A0J6-01	61	STAGE IIA	NA	5	Invasive Breast Carcinoma	BRCA	Breast Invasive Ductal Carcinoma	BRCA_Basal	No	Yes	AO	Breast	Infiltrating Ductal Carcinoma	NA	31	16	26	TCGA-AO-A0J6-01										MSKCC	1140	-22462	0	37.479	NA	NA	Not Called	Not Called	DiseaseFree	37.479	ALIVE OR DEAD TUMOR FREE	Not Hispanic Or Latino	9/19/10	0.4668	NA	No	C50.9	8500/3	C50.9	Yes
TCGA-AO-A0J7	TCGA-AO-A0J7-01	71	STAGE IIB	NA	15	Invasive Breast Carcinoma	BRCA	Breast Invasive Carcinoma (NOS)	BRCA_LumB	No	Yes	AO	Breast	Other	NA	-17	10	-12	TCGA-AO-A0J7-01										MSKCC	618	-26281	0	20.3176	Lost	Not Called	Not Called	Lost	DiseaseFree	20.3176	ALIVE OR DEAD TUMOR FREE	Not Hispanic Or Latino	9/19/10	0.7671	NA	No	C50.9	8523/3	C50.9	Yes
TCGA-AO-A0J8	TCGA-AO-A0J8-01	61	STAGE IIA	NA	6	Invasive Breast Carcinoma	BRCA	Breast Invasive Lobular Carcinoma	BRCA_LumA	No	Yes	AO	Breast	Infiltrating Lobular Carcinoma	NA	-29	-12	-36	TCGA-AO-A0J8-01	GROUP A									MSKCC	680	-22284	0	22.3559	Not Called	Gained	Gained	Lost	DiseaseFree	22.3559	ALIVE OR DEAD TUMOR FREE	Not Hispanic Or Latino	9/19/10	0.1308	NA	No	C50.9	8520/3	C50.9	Yes
TCGA-AO-A0J9	TCGA-AO-A0J9-01	61	STAGE IIIC	NA	17	Invasive Breast Carcinoma	BRCA	Breast Invasive Lobular Carcinoma	BRCA_LumA	No	Yes	AO	Breast	Infiltrating Lobular Carcinoma	NA	-23	4	0	TCGA-AO-A0J9-01										MSKCC	1613	-22642	0	35.0462	NA	Gained	Gained	Lost	Recurred/Progressed	53.0296	ALIVE OR DEAD TUMOR FREE	Not Hispanic Or Latino	9/19/10	0.3623	NA	No	C50.9	8520/3	C50.9	Yes
TCGA-AO-A0JA	TCGA-AO-A0JA-01	36	STAGE IIIC	NA	10	Invasive Breast Carcinoma	BRCA	Breast Invasive Ductal Carcinoma	BRCA_LumA	No	Yes	AO	Breast	Infiltrating Ductal Carcinoma	NA	-33	8	-26	TCGA-AO-A0JA-01		GROUP B								MSKCC	655	-13307	0	4.70132	Lost	Gained	Not Called	NA	Recurred/Progressed	21.534	ALIVE OR DEAD TUMOR FREE	Not Hispanic Or Latino	9/19/10	0.3029	NA	No	C50.9	8500/3	C50.9	Yes
TCGA-AO-A0JB	TCGA-AO-A0JB-01	50	STAGE IIIA	NA	7	Invasive Breast Carcinoma	BRCA	Breast Invasive Ductal Carcinoma	BRCA_Normal	No	Yes	AO	Breast	Infiltrating Ductal Carcinoma	NA	-7	2	-6	TCGA-AO-A0JB-01										MSKCC	1542	-18561	0	50.6953	Not Called	Gained	Not Called	NA	DiseaseFree	50.6953	ALIVE OR DEAD TUMOR FREE	Not Hispanic Or Latino	9/19/10	0.4249	NA	No	C50.9	8500/3	C50.9	Yes
TCGA-AO-A0JC	TCGA-AO-A0JC-01	64	STAGE IIA	NA	NA	Invasive Breast Carcinoma	BRCA	Breast Invasive Ductal Carcinoma	BRCA_LumA	No	Yes	AO	Breast	Infiltrating Ductal Carcinoma	NA	-41	-8	-66	TCGA-AO-A0JC-01										MSKCC	1547	-23404	0	50.8597	NA	NA	NA	NA	DiseaseFree	50.8597	ALIVE OR DEAD TUMOR FREE	Not Hispanic Or Latino	9/20/10	0.0001	NA	No	C50.9	8500/3	C50.9	Yes
TCGA-AO-A0JD	TCGA-AO-A0JD-01	59	STAGE IIIA	NA	7	Invasive Breast Carcinoma	BRCA	Breast Invasive Ductal Carcinoma	BRCA_LumB	No	Yes	AO	Breast	Infiltrating Ductal Carcinoma	NA	7	16	14	TCGA-AO-A0JD-01										MSKCC	2190	-21831	0	71.9992	NA	NA	Not Called	Lost	DiseaseFree	71.9992	ALIVE OR DEAD TUMOR FREE	Not Hispanic Or Latino	9/20/10	0.3929	NA	No	C50.9	8500/3	C50.9	Yes
TCGA-AO-A0JE	TCGA-AO-A0JE-01	53	STAGE IIIA	NA	12	Invasive Breast Carcinoma	BRCA	Breast Invasive Ductal Carcinoma	BRCA_Her2	No	Yes	AO	Breast	Infiltrating Ductal Carcinoma	NA	-5	14	8	TCGA-AO-A0JE-01										MSKCC	2335	-19516	0	NA	NA	Gained	Gained	Not Called	NA	76.7663	ALIVE OR DEAD TUMOR FREE	Not Hispanic Or Latino	9/20/10	0.3619	NA	No	C50.9	8500/3	C50.9	Yes
TCGA-AO-A0JF	TCGA-AO-A0JF-01	68	STAGE IIA	NA	2	Invasive Breast Carcinoma	BRCA	Breast Invasive Ductal Carcinoma	BRCA_LumA	No	Yes	AO	Breast	Infiltrating Ductal Carcinoma	NA	-35	-14	-32	TCGA-AO-A0JF-01	GROUP A									MSKCC	1980	-24923	0	65.0952	Not Called	Gained	Not Called	Lost	DiseaseFree	65.0952	ALIVE OR DEAD TUMOR FREE	Not Hispanic Or Latino	9/20/10	0.0531	NA	No	C50.9	8500/3	C50.9	Yes
TCGA-AO-A0JG	TCGA-AO-A0JG-01	49	STAGE IIIA	NA	6	Invasive Breast Carcinoma	BRCA	Breast Invasive Carcinoma (NOS)	BRCA_LumA	No	Yes	AO	Breast	Other	NA	-39	-24	-42	TCGA-AO-A0JG-01					Group C					MSKCC	798	-18021	0	NA	Not Called	Gained	Not Called	Not Called	NA	26.2353	ALIVE OR DEAD TUMOR FREE	Not Hispanic Or Latino	9/20/10	0.2284	NA	No	C50.9	8523/3	C50.9	Yes
TCGA-AO-A0JI	TCGA-AO-A0JI-01	56	STAGE IIA	NA	7	Invasive Breast Carcinoma	BRCA	Breast Invasive Ductal Carcinoma	BRCA_LumA	No	Yes	AO	Breast	Infiltrating Ductal Carcinoma	NA	-27	0	-32	TCGA-AO-A0JI-01										MSKCC	1528	-20694	0	50.2351	Lost	Not Called	Not Called	Lost	DiseaseFree	50.2351	ALIVE OR DEAD TUMOR FREE	Not Hispanic Or Latino	2010-07-12	0.2489	NA	No	C50.9	8500/3	C50.9	Yes
TCGA-AO-A0JJ	TCGA-AO-A0JJ-01	54	STAGE IIB	NA	4	Invasive Breast Carcinoma	BRCA	Breast Invasive Lobular Carcinoma	BRCA_LumA	No	Yes	AO	Breast	Infiltrating Lobular Carcinoma	NA	-35	-6	-52	TCGA-AO-A0JJ-01	GROUP A									MSKCC	1887	-19758	0	62.0377	Not Called	Gained	Not Called	Lost	DiseaseFree	62.0377	ALIVE OR DEAD TUMOR FREE	Not Hispanic Or Latino	9/20/10	0.1567	NA	No	C50.9	8520/3	C50.9	Yes
TCGA-AO-A0JL	TCGA-AO-A0JL-01	59	STAGE IIIA	NA	25	Invasive Breast Carcinoma	BRCA	Breast Invasive Ductal Carcinoma	NA	No	Yes	AO	Breast	Infiltrating Ductal Carcinoma	NA	15	16	6	TCGA-AO-A0JL-01		GROUP B								MSKCC	1683	-21895	0	55.3309	Lost	Gained	Gained	Not Called	DiseaseFree	55.3309	ALIVE OR DEAD TUMOR FREE	Not Hispanic Or Latino	9/20/10	0.631	NA	No	C50.9	8500/3	C50.9	Yes
TCGA-AO-A0JM	TCGA-AO-A0JM-01	40	STAGE IIB	NA	15	Invasive Breast Carcinoma	BRCA	Breast Invasive Ductal Carcinoma	BRCA_LumB	No	Yes	AO	Breast	Infiltrating Ductal Carcinoma	NA	-9	16	18	TCGA-AO-A0JM-01										MSKCC	2184	-14653	0	71.802	NA	Gained	Gained	Not Called	DiseaseFree	71.802	ALIVE OR DEAD TUMOR FREE	Hispanic Or Latino	9/20/10	0.3307	NA	No	C50.9	8500/3	C50.9	Yes
TCGA-AO-A124	TCGA-AO-A124-01	38	STAGE IIA	5TH	15	Invasive Breast Carcinoma	BRCA	Breast Invasive Carcinoma (NOS)	BRCA_Basal	No	Yes	AO	Breast	Other	NA	23	12	12	TCGA-AO-A124-01										MSKCC	3506	-14174	0	115.264	NA	NA	NA	Lost	DiseaseFree	115.264	ALIVE OR DEAD TUMOR FREE	Not Hispanic Or Latino	2010-07-12	0.7327	NA	No	C50.9	8523/3	C50.9	Yes
TCGA-AO-A125	TCGA-AO-A125-01	72	STAGE IIA	5TH	5	Invasive Breast Carcinoma	BRCA	Breast Invasive Carcinoma (NOS)	BRCA_LumA	No	Yes	AO	Breast	Other	NA	-17	-4	-22	TCGA-AO-A125-01	GROUP A									MSKCC	3019	-26466	0	113.621	Not Called	Gained	Gained	Lost	DiseaseFree	113.621	ALIVE OR DEAD TUMOR FREE	Not Hispanic Or Latino	2010-07-12	0.1154	NA	No	C50.9	8050/3	C50.9	Yes
TCGA-AO-A126	TCGA-AO-A126-01	39	STAGE IIA	NA	4	Invasive Breast Carcinoma	BRCA	Breast Invasive Ductal Carcinoma	BRCA_LumA	No	Yes	AO	Breast	Infiltrating Ductal Carcinoma	NA	-9	-10	-12	TCGA-AO-A126-01						GROUP D	Group D1			MSKCC	3307	-14264	0	8.77799	Not Called	Not Called	Not Called	Lost	Recurred/Progressed	108.722	ALIVE OR DEAD TUMOR FREE	Not Hispanic Or Latino	2010-07-12	0.1535	NA	No	C50.9	8500/3	C50.9	Yes
TCGA-AO-A128	TCGA-AO-A128-01	61	STAGE IIA	NA	25	Invasive Breast Carcinoma	BRCA	Breast Invasive Ductal Carcinoma	BRCA_Basal	No	Yes	AO	Breast	Infiltrating Ductal Carcinoma	NA	-3	4	-46	TCGA-AO-A128-01										MSKCC	3248	-22340	0	106.782	Not Called	Gained	Lost	Lost	DiseaseFree	106.782	ALIVE OR DEAD TUMOR FREE	Not Hispanic Or Latino	2010-07-12	0.1548	NA	No	C50.9	8500/3	C50.9	Yes
TCGA-AO-A129	TCGA-AO-A129-01	29	STAGE IIB	5TH	9	Invasive Breast Carcinoma	BRCA	Breast Invasive Ductal Carcinoma	BRCA_Basal	No	Yes	AO	Breast	Infiltrating Ductal Carcinoma	NA	33	24	10	TCGA-AO-A129-01										MSKCC	3286	-10898	0	108.032	NA	Gained	NA	NA	DiseaseFree	108.032	ALIVE OR DEAD TUMOR FREE	Not Hispanic Or Latino	2010-08-12	0.3991	NA	No	C50.9	8500/3	C50.9	Yes
TCGA-AO-A12A	TCGA-AO-A12A-01	47	STAGE IIA	6TH	25	Invasive Breast Carcinoma	BRCA	Breast Invasive Ductal Carcinoma	BRCA_LumA	No	Yes	AO	Breast	Infiltrating Ductal Carcinoma	NA	-39	-6	-18	TCGA-AO-A12A-01		GROUP B	GROUP B1							MSKCC	2755	-17420	0	NA	Lost	Gained	Gained	Lost	NA	102.311	ALIVE OR DEAD TUMOR FREE	Not Hispanic Or Latino	2010-08-12	0.1372	NA	No	C50.9	8500/3	C50.9	Yes
TCGA-AO-A12B	TCGA-AO-A12B-01	63	STAGE IIA	6TH	19	Invasive Breast Carcinoma	BRCA	Breast Invasive Ductal Carcinoma	BRCA_LumA	No	Yes	AO	Breast	Infiltrating Ductal Carcinoma	NA	-29	-14	-34	TCGA-AO-A12B-01		GROUP B	GROUP B1							MSKCC	2989	-23150	0	98.2674	Lost	Gained	Not Called	Lost	DiseaseFree	98.2674	ALIVE OR DEAD TUMOR FREE	Hispanic Or Latino	2010-08-12	0.1121	NA	No	C50.9	8500/3	C50.9	Yes
TCGA-AO-A12D	TCGA-AO-A12D-01	43	STAGE IIA	6TH	16	Invasive Breast Carcinoma	BRCA	Breast Invasive Ductal Carcinoma	BRCA_Her2	No	Yes	AO	Breast	Infiltrating Ductal Carcinoma	NA	-15	6	-32	TCGA-AO-A12D-01					Group C					MSKCC	2515	-15774	0	82.684	Not Called	Gained	Not Called	Not Called	DiseaseFree	82.684	ALIVE OR DEAD TUMOR FREE	Not Hispanic Or Latino	2010-08-12	0.325	NA	No	C50.9	8500/3	C50.9	Yes
TCGA-AO-A12E	TCGA-AO-A12E-01	51	STAGE IIB	6TH	18	Invasive Breast Carcinoma	BRCA	Breast Invasive Lobular Carcinoma	BRCA_LumA	No	Yes	AO	Breast	Infiltrating Lobular Carcinoma	NA	-13	12	-10	TCGA-AO-A12E-01										MSKCC	1743	-18721	0	70.4211	Not Called	NA	Gained	Lost	DiseaseFree	70.4211	ALIVE OR DEAD TUMOR FREE	Not Hispanic Or Latino	2010-08-12	0.4013	NA	No	C50.9	8520/3	C50.9	Yes
TCGA-AO-A12F	TCGA-AO-A12F-01	36	STAGE IIA	6TH	21	Invasive Breast Carcinoma	BRCA	Breast Invasive Ductal Carcinoma	BRCA_Basal	No	Yes	AO	Breast	Infiltrating Ductal Carcinoma	NA	11	14	8	TCGA-AO-A12F-01										MSKCC	1471	-13409	0	60.5582	NA	Gained	NA	NA	DiseaseFree	60.5582	ALIVE OR DEAD TUMOR FREE	Not Hispanic Or Latino	2010-08-12	0.6214	NA	No	C50.9	8500/3	C50.9	Yes
TCGA-AO-A12G	TCGA-AO-A12G-01	75	STAGE IIA	6TH	6	Invasive Breast Carcinoma	BRCA	Breast Invasive Carcinoma (NOS)	BRCA_LumA	No	Yes	AO	Breast	Other	NA	-21	2	-16	TCGA-AO-A12G-01	GROUP A									MSKCC	1266	-27705	0	53.8843	Not Called	Gained	Not Called	Lost	DiseaseFree	53.8843	ALIVE OR DEAD TUMOR FREE	Not Hispanic Or Latino	2010-08-12	0.2741	NA	No	C50.9	8022/3	C50.9	Yes
TCGA-AO-A12H	TCGA-AO-A12H-01	69	STAGE IIA	6TH	0	Invasive Breast Carcinoma	BRCA	Breast Invasive Carcinoma (NOS)	BRCA_LumA	No	Yes	AO	Breast	Other	NA	-27	-14	-38	TCGA-AO-A12H-01									Control	MSKCC	1234	-25515	0	40.5694	Not Called	Not Called	Not Called	Not Called	DiseaseFree	40.5694	ALIVE OR DEAD TUMOR FREE	Not Hispanic Or Latino	2010-08-12	0	NA	No	C50.9	8523/3	C50.9	Yes
TCGA-AO-A1KO	TCGA-AO-A1KO-01	46	STAGE IIB	6TH	NA	Invasive Breast Carcinoma	BRCA	Breast Invasive Lobular Carcinoma	BRCA_Normal	No	Yes	AO	Breast	Infiltrating Lobular Carcinoma	NA	-37	-18	-30	TCGA-AO-A1KO-01										MSKCC	448	-16817	0	20.4491	NA	NA	NA	NA	DiseaseFree	20.4491	ALIVE OR DEAD TUMOR FREE	Not Hispanic Or Latino	2011-01-04	0	NA	No	C50.9	8520/3	C50.9	Yes
TCGA-AO-A1KP	TCGA-AO-A1KP-01	77	STAGE IIA	6TH	7	Invasive Breast Carcinoma	BRCA	Breast Invasive Ductal Carcinoma	BRCA_LumB	No	Yes	AO	Breast	Infiltrating Ductal Carcinoma	NA	-23	8	-30	TCGA-AO-A1KP-01		GROUP B	GROUP B1							MSKCC	2513	-28247	0	97.0839	Lost	Gained	Gained	Lost	DiseaseFree	97.0839	ALIVE OR DEAD TUMOR FREE	Not Hispanic Or Latino	2011-01-04	0.1817	NA	No	C50.9	8500/3	C50.9	Yes
TCGA-AO-A1KQ	TCGA-AO-A1KQ-01	84	STAGE IIIB	6TH	NA	Invasive Breast Carcinoma	BRCA	Breast Invasive Ductal Carcinoma	NA	No	Yes	AO	Breast	Infiltrating Ductal Carcinoma	NA	13	18	16	TCGA-AO-A1KQ-01										MSKCC	1882	-30859	0	61.8733	NA	NA	NA	NA	DiseaseFree	61.8733	ALIVE OR DEAD TUMOR FREE	Not Hispanic Or Latino	2011-01-04	0.5026	NA	No	C50.9	8500/3	C50.9	Yes
TCGA-AO-A1KR	TCGA-AO-A1KR-01	51	STAGE IIA	6TH	13	Invasive Breast Carcinoma	BRCA	Breast Invasive Ductal Carcinoma	BRCA_Basal	No	Yes	AO	Breast	Infiltrating Ductal Carcinoma	NA	23	20	10	TCGA-AO-A1KR-01										MSKCC	2513	-18900	0	82.6183	NA	Gained	Not Called	Lost	DiseaseFree	82.6183	ALIVE OR DEAD TUMOR FREE	Not Hispanic Or Latino	9/15/11	0.4509	NA	No	C50.9	8500/3	C50.9	Yes
TCGA-AO-A1KS	TCGA-AO-A1KS-01	69	STAGE IIA	7TH	24	Invasive Breast Carcinoma	BRCA	Breast Invasive Lobular Carcinoma	BRCA_LumB	No	Yes	AO	Breast	Infiltrating Lobular Carcinoma	NA	-15	4	-18	TCGA-AO-A1KS-01		GROUP B	GROUP B1							MSKCC	16	-25230	0	11.5067	Lost	Gained	Gained	Lost	DiseaseFree	11.5067	ALIVE OR DEAD TUMOR FREE	Not Hispanic Or Latino	2011-01-04	0.4859	NA	No	C50.9	8520/3	C50.9	Yes
TCGA-AO-A1KT	TCGA-AO-A1KT-01	78	STAGE IIA	6TH	11	Invasive Breast Carcinoma	BRCA	Breast Invasive Ductal Carcinoma	BRCA_LumB	No	Yes	AO	Breast	Infiltrating Ductal Carcinoma	NA	23	20	34	TCGA-AO-A1KT-01										MSKCC	541	-28660	0	17.7861	NA	Gained	Gained	NA	DiseaseFree	17.7861	ALIVE OR DEAD TUMOR FREE	Not Hispanic Or Latino	2011-01-04	0.3513	NA	No	C50.9	8500/3	C50.9	Yes
TCGA-AQ-A04H	TCGA-AQ-A04H-01	61	STAGE IIIA	6TH	15	Invasive Breast Carcinoma	BRCA	Breast Invasive Ductal Carcinoma	BRCA_LumB	No	Yes	AQ	Breast	Infiltrating Ductal Carcinoma	NA	-9	6	-20	#N/A										UNC	754	-22539	0	24.7888	NA	Gained	Gained	Not Called	DiseaseFree	24.7888	ALIVE OR DEAD TUMOR FREE	Not Hispanic Or Latino	12/15/10	0.4203	NA	No	C50.9	8500/3	C50.9	Yes
TCGA-AQ-A04J	TCGA-AQ-A04J-01	45	STAGE IIA	NA	5	Invasive Breast Carcinoma	BRCA	Breast Invasive Ductal Carcinoma	BRCA_Basal	No	Yes	AQ	Breast	Infiltrating Ductal Carcinoma	NA	15	14	-6	TCGA-AQ-A04J-01										UNC	819	-16615	0	26.9257	Not Called	NA	Not Called	Not Called	DiseaseFree	26.9257	ALIVE OR DEAD TUMOR FREE	Not Hispanic Or Latino	10/15/10	0.3431	NA	No	C50.9	8500/3	C50.9	Yes
TCGA-AQ-A04L	TCGA-AQ-A04L-01	48	STAGE IIA	5TH	19	Invasive Breast Carcinoma	BRCA	Breast Invasive Ductal Carcinoma	NA	No	Yes	AQ	Breast	Infiltrating Ductal Carcinoma	NA	15	10	10	#N/A										UNC	3957	-17759	0	130.092	Gained	Not Called	Not Called	Not Called	DiseaseFree	130.092	ALIVE OR DEAD TUMOR FREE	Not Hispanic Or Latino	12/15/10	0.5876	NA	No	C50.9	8500/3	C50.9	Yes
TCGA-AQ-A0Y5	TCGA-AQ-A0Y5-01	70	STAGE IIIA	7TH	20	Invasive Breast Carcinoma	BRCA	Breast Invasive Ductal Carcinoma	BRCA_LumA	Yes	No	AQ	Breast	Infiltrating Ductal Carcinoma	NA	7	6	16	TCGA-AQ-A0Y5-01		GROUP B								UNC	NA	-25793	0	5.65473	Lost	Gained	Gained	Not Called	DiseaseFree	5.65473	ALIVE OR DEAD TUMOR FREE	Not Hispanic Or Latino	2011-07-04	0.4961	NA	Yes	C50.9	8500/3	C50.9	Yes
TCGA-AQ-A1H2	TCGA-AQ-A1H2-01	84	STAGE IIIA	7TH	10	Invasive Breast Carcinoma	BRCA	Breast Invasive Ductal Carcinoma	BRCA_LumA	Yes	No	AQ	Breast	Infiltrating Ductal Carcinoma	NA	-19	-10	-22	TCGA-AQ-A1H2-01						GROUP D		Group D2		UNC	475	-30958	0	15.6163	Not Called	Not Called	Gained	Lost	DiseaseFree	15.6163	ALIVE OR DEAD TUMOR FREE	Not Hispanic Or Latino	4/20/11	0.3295	NA	No	C50.9	8500/3	C50.9	Yes
TCGA-AQ-A1H3	TCGA-AQ-A1H3-01	49	STAGE IIIC	7TH	9	Invasive Breast Carcinoma	BRCA	Breast Invasive Ductal Carcinoma	BRCA_LumA	Yes	No	AQ	Breast	Infiltrating Ductal Carcinoma	NA	-33	2	-22	TCGA-AQ-A1H3-01	GROUP A									UNC	989	-18177	0	32.5147	Not Called	Gained	Gained	Lost	DiseaseFree	32.5147	ALIVE OR DEAD TUMOR FREE	Not Hispanic Or Latino	4/20/11	0.2038	NA	No	C50.9	8500/3	C50.9	Yes
TCGA-AQ-A54N	TCGA-AQ-A54N-01	51	STAGE IIA	7TH	23	Invasive Breast Carcinoma	BRCA	Breast Invasive Ductal Carcinoma	NA	Yes	No	AQ	Breast	Infiltrating Ductal Carcinoma	NA	-1	4	-10	TCGA-AQ-A54N-01										UNC	78	-18741	0	2.56436	Not Called	NA	Lost	Lost	DiseaseFree	2.56436	ALIVE OR DEAD TUMOR FREE	Hispanic Or Latino	2/26/13	0.6816	NA	No	C50.9	8500/3	C50.9	Yes
TCGA-AQ-A54O	TCGA-AQ-A54O-01	51	STAGE IIA	7TH	20	Invasive Breast Carcinoma	BRCA	Breast Invasive Ductal Carcinoma	NA	Yes	No	AQ	Breast	Infiltrating Ductal Carcinoma	NA	-17	-10	-16	TCGA-AQ-A54O-01										UNC	1001	-18694	0	32.9092	Not Called	Gained	Gained	Gained	DiseaseFree	32.9092	ALIVE OR DEAD TUMOR FREE	Not Hispanic Or Latino	2/26/13	0.4149	NA	No	C50.9	8500/3	C50.9	Yes
TCGA-AQ-A7U7	TCGA-AQ-A7U7-01	55	STAGE IIIA	7TH	10	Invasive Breast Carcinoma	BRCA	Breast Invasive Lobular Carcinoma	BRCA_LumA	Yes	No	AQ	Breast	Infiltrating Lobular Carcinoma	NA	-43	-12	-38	TCGA-AQ-A7U7-01		GROUP B								UNC	304	-20239	0	19.1998	Lost	Gained	Not Called	NA	DiseaseFree	19.1998	ALIVE OR DEAD TUMOR FREE	Not Hispanic Or Latino	12/18/13	0.2481	NA	No	C50.9	8520/3	C50.9	Yes
TCGA-AR-A0TP	TCGA-AR-A0TP-01	43	STAGE IIA	6TH	5	Invasive Breast Carcinoma	BRCA	Breast Invasive Ductal Carcinoma	BRCA_Basal	No	Yes	AR	Breast	Infiltrating Ductal Carcinoma	NA	21	18	8	TCGA-AR-A0TP-01					Group C					Mayo	4275	-15812	0	140.546	Not Called	Gained	Not Called	Not Called	DiseaseFree	140.546	ALIVE OR DEAD TUMOR FREE	Not Hispanic Or Latino	2/25/11	0.5144	NA	No	C50.9	8500/3	C50.9	Yes
TCGA-AR-A0TQ	TCGA-AR-A0TQ-01	27	STAGE IIIA	6TH	11	Invasive Breast Carcinoma	BRCA	Breast Invasive Ductal Carcinoma	BRCA_LumB	No	Yes	AR	Breast	Infiltrating Ductal Carcinoma	NA	-3	20	0	TCGA-AR-A0TQ-01										Mayo	2991	-9873	0	98.3332	Lost	NA	Not Called	Not Called	DiseaseFree	98.3332	ALIVE OR DEAD TUMOR FREE	Not Hispanic Or Latino	2011-07-03	0.1275	NA	No	C50.9	8500/3	C50.9	Yes
TCGA-AR-A0TR	TCGA-AR-A0TR-01	68	STAGE IIB	NA	19	Invasive Breast Carcinoma	BRCA	Breast Invasive Ductal Carcinoma	BRCA_LumA	No	Yes	AR	Breast	Infiltrating Ductal Carcinoma	NA	-35	-18	-42	TCGA-AR-A0TR-01										Mayo	NA	-25190	0	5.26022	Not Called	Gained	Gained	Gained	DiseaseFree	5.26022	NA	Not Hispanic Or Latino	2011-08-03	0.6024	NA	No	C50.9	8500/3	C50.9	Yes
TCGA-AR-A0TS	TCGA-AR-A0TS-01	46	STAGE IIB	6TH	14	Invasive Breast Carcinoma	BRCA	Breast Invasive Ductal Carcinoma	BRCA_Basal	No	Yes	AR	Breast	Infiltrating Ductal Carcinoma	NA	-19	6	-30	TCGA-AR-A0TS-01										Mayo	2558	-17141	0	84.0977	NA	Not Called	Gained	Not Called	DiseaseFree	84.0977	ALIVE OR DEAD TUMOR FREE	Not Hispanic Or Latino	2011-08-03	0.0895	NA	No	C50.9	8500/3	C50.9	Yes
TCGA-AR-A0TT	TCGA-AR-A0TT-01	53	STAGE IIIA	6TH	12	Invasive Breast Carcinoma	BRCA	Breast Invasive Ductal Carcinoma	BRCA_LumB	No	Yes	AR	Breast	Infiltrating Ductal Carcinoma	NA	-19	8	-34	TCGA-AR-A0TT-01										Mayo	3316	-19679	0	109.018	Lost	NA	NA	Not Called	DiseaseFree	109.018	ALIVE OR DEAD TUMOR FREE	NA	2011-08-03	0.3875	NA	No	C50.9	8500/3	C50.9	Yes
TCGA-AR-A0TU	TCGA-AR-A0TU-01	35	STAGE IIA	6TH	NA	Invasive Breast Carcinoma	BRCA	Breast Invasive Ductal Carcinoma	NA	No	Yes	AR	Breast	Infiltrating Ductal Carcinoma	NA	15	14	0	TCGA-AR-A0TU-01										Mayo	709	-13039	0	23.3093	NA	NA	NA	NA	DiseaseFree	23.3093	ALIVE OR DEAD TUMOR FREE	NA	2011-10-03	NA	NA	No	C50.9	8500/3	C50.9	Yes
TCGA-AR-A0TV	TCGA-AR-A0TV-01	66	STAGE IIA	6TH	15	Invasive Breast Carcinoma	BRCA	Breast Invasive Ductal Carcinoma	BRCA_LumB	No	Yes	AR	Breast	Infiltrating Ductal Carcinoma	NA	-1	10	-26	TCGA-AR-A0TV-01						GROUP D		Group D2		Mayo	2288	-24279	0	75.2211	Not Called	Not Called	Gained	Lost	DiseaseFree	75.2211	ALIVE OR DEAD TUMOR FREE	NA	2011-10-03	0.3859	NA	No	C50.9	8500/3	C50.9	Yes
TCGA-AR-A0TW	TCGA-AR-A0TW-01	50	STAGE IIIA	NA	16	Invasive Breast Carcinoma	BRCA	Breast Invasive Ductal Carcinoma	BRCA_LumA	No	Yes	AR	Breast	Infiltrating Ductal Carcinoma	NA	-3	-8	-2	TCGA-AR-A0TW-01										Mayo	3009	-18263	0	24.2956	Not Called	NA	Gained	NA	Recurred/Progressed	98.9249	ALIVE OR DEAD TUMOR FREE	Not Hispanic Or Latino	2011-10-03	0.4849	NA	No	C50.9	8500/3	C50.9	Yes
TCGA-AR-A0TX	TCGA-AR-A0TX-01	64	STAGE IIA	NA	7	Invasive Breast Carcinoma	BRCA	Breast Invasive Ductal Carcinoma	BRCA_Her2	No	Yes	AR	Breast	Infiltrating Ductal Carcinoma	NA	-9	8	-24	TCGA-AR-A0TX-01										Mayo	1972	-23653	0	64.8322	Not Called	Not Called	NA	Not Called	DiseaseFree	64.8322	ALIVE OR DEAD TUMOR FREE	NA	2011-10-03	0.2237	NA	No	C50.9	8500/3	C50.9	Yes
TCGA-AR-A0TY	TCGA-AR-A0TY-01	54	STAGE IIA	NA	8	Invasive Breast Carcinoma	BRCA	Breast Invasive Ductal Carcinoma	BRCA_LumB	No	Yes	AR	Breast	Infiltrating Ductal Carcinoma	NA	3	14	2	TCGA-AR-A0TY-01										Mayo	NA	-19836	0	17.8847	NA	Not Called	NA	Not Called	Recurred/Progressed	55.8569	DEAD WITH TUMOR	Not Hispanic Or Latino	2011-10-03	0.3607	NA	No	C50.9	8500/3	C50.9	Yes
TCGA-AR-A0TZ	TCGA-AR-A0TZ-01	43	STAGE IIIA	NA	9	Invasive Breast Carcinoma	BRCA	Breast Invasive Ductal Carcinoma	BRCA_LumA	No	Yes	AR	Breast	Infiltrating Ductal Carcinoma	NA	-29	4	-24	TCGA-AR-A0TZ-01										Mayo	2316	-15720	0	43.1667	NA	Not Called	Not Called	Lost	Recurred/Progressed	107.243	NA	Not Hispanic Or Latino	2011-07-03	0.8185	NA	No	C50.9	8500/3	C50.9	Yes
TCGA-AR-A0U0	TCGA-AR-A0U0-01	73	STAGE IIB	NA	20	Invasive Breast Carcinoma	BRCA	Breast Invasive Ductal Carcinoma	BRCA_Basal	No	Yes	AR	Breast	Infiltrating Ductal Carcinoma	NA	17	14	-2	TCGA-AR-A0U0-01										Mayo	1988	-26993	0	65.3582	Not Called	NA	Not Called	Not Called	DiseaseFree	65.3582	ALIVE OR DEAD TUMOR FREE	NA	2011-07-03	0.4875	NA	No	C50.9	8500/3	C50.9	Yes
TCGA-AR-A0U1	TCGA-AR-A0U1-01	36	STAGE IIB	6TH	6	Invasive Breast Carcinoma	BRCA	Breast Invasive Ductal Carcinoma	NA	No	Yes	AR	Breast	Infiltrating Ductal Carcinoma	NA	NA	NA	NA	#N/A										Mayo	4052	-13467	0	133.215	Not Called	NA	Not Called	Not Called	DiseaseFree	133.215	ALIVE OR DEAD TUMOR FREE	Not Hispanic Or Latino	2/28/11	0.4237	NA	No	C50.9	8500/3	C50.9	Yes
TCGA-AR-A0U2	TCGA-AR-A0U2-01	47	STAGE IIIA	NA	22	Invasive Breast Carcinoma	BRCA	Breast Invasive Ductal Carcinoma	BRCA_LumB	No	Yes	AR	Breast	Infiltrating Ductal Carcinoma	NA	-7	16	-22	TCGA-AR-A0U2-01		GROUP B	GROUP B1							Mayo	NA	-17390	0	52.8981	Lost	Gained	Gained	Lost	Recurred/Progressed	83.8676	DEAD WITH TUMOR	Not Hispanic Or Latino	2/24/11	0.6621	NA	No	C50.9	8500/3	C50.9	Yes
TCGA-AR-A0U3	TCGA-AR-A0U3-01	59	STAGE IIB	6TH	14	Invasive Breast Carcinoma	BRCA	Breast Invasive Ductal Carcinoma	BRCA_LumA	No	Yes	AR	Breast	Infiltrating Ductal Carcinoma	NA	-5	14	-16	TCGA-AR-A0U3-01										Mayo	4080	-21755	0	134.136	Lost	NA	Not Called	Lost	DiseaseFree	134.136	ALIVE OR DEAD TUMOR FREE	Hispanic Or Latino	2/25/11	0.5081	NA	No	C50.9	8500/3	C50.9	Yes
TCGA-AR-A0U4	TCGA-AR-A0U4-01	54	STAGE IIA	6TH	11	Invasive Breast Carcinoma	BRCA	Breast Invasive Ductal Carcinoma	BRCA_Basal	No	Yes	AR	Breast	Infiltrating Ductal Carcinoma	NA	27	22	4	TCGA-AR-A0U4-01										Mayo	3261	-19729	0	107.21	Not Called	Gained	Not Called	NA	DiseaseFree	107.21	ALIVE OR DEAD TUMOR FREE	Not Hispanic Or Latino	2011-10-03	0.4452	NA	No	C50.9	8500/3	C50.9	Yes
TCGA-AR-A1AH	TCGA-AR-A1AH-01	51	STAGE IIB	6TH	12	Invasive Breast Carcinoma	BRCA	Breast Invasive Ductal Carcinoma	BRCA_Basal	No	Yes	AR	Breast	Infiltrating Ductal Carcinoma	NA	13	6	12	TCGA-AR-A1AH-01										Mayo	3807	-18991	0	125.16	NA	Not Called	Not Called	Lost	DiseaseFree	125.16	ALIVE OR DEAD TUMOR FREE	Not Hispanic Or Latino	6/13/11	0.9025	NA	No	C50.9	8500/3	C50.9	Yes
TCGA-AR-A1AI	TCGA-AR-A1AI-01	47	STAGE IIA	6TH	22	Invasive Breast Carcinoma	BRCA	Breast Invasive Ductal Carcinoma	BRCA_Basal	No	Yes	AR	Breast	Medullary Carcinoma	NA	21	18	10	TCGA-AR-A1AI-01										Mayo	3296	-17229	0	19.3313	Gained	Gained	Gained	Not Called	Recurred/Progressed	108.36	ALIVE OR DEAD TUMOR FREE	Not Hispanic Or Latino	6/15/11	0.4681	NA	No	C50.9	8510/3	C50.9	Yes
TCGA-AR-A1AJ	TCGA-AR-A1AJ-01	83	STAGE I	6TH	33	Invasive Breast Carcinoma	BRCA	Breast Invasive Ductal Carcinoma	BRCA_Basal	No	Yes	AR	Breast	Infiltrating Ductal Carcinoma	NA	11	8	-24	TCGA-AR-A1AJ-01		GROUP B								Mayo	3072	-30489	0	100.996	Lost	Gained	Gained	Gained	DiseaseFree	100.996	ALIVE OR DEAD TUMOR FREE	Not Hispanic Or Latino	6/13/11	0.0657	NA	No	C50.9	8500/3	C50.9	Yes
TCGA-AR-A1AK	TCGA-AR-A1AK-01	70	STAGE I	6TH	14	Invasive Breast Carcinoma	BRCA	Breast Invasive Lobular Carcinoma	BRCA_LumA	No	Yes	AR	Breast	Infiltrating Lobular Carcinoma	NA	-27	2	-26	TCGA-AR-A1AK-01	GROUP A									Mayo	3159	-25825	0	103.856	Not Called	Gained	Gained	Lost	DiseaseFree	103.856	ALIVE OR DEAD TUMOR FREE	Not Hispanic Or Latino	6/15/11	0.2941	NA	No	C50.9	8520/3	C50.9	Yes
TCGA-AR-A1AL	TCGA-AR-A1AL-01	60	STAGE IIIA	6TH	3	Invasive Breast Carcinoma	BRCA	Breast Invasive Lobular Carcinoma	BRCA_LumA	No	Yes	AR	Breast	Infiltrating Lobular Carcinoma	NA	-41	-10	-32	TCGA-AR-A1AL-01	GROUP A									Mayo	2971	-22023	0	97.6756	Not Called	Gained	Gained	Lost	DiseaseFree	97.6756	ALIVE OR DEAD TUMOR FREE	Not Hispanic Or Latino	6/15/11	0.0817	NA	No	C50.9	8520/3	C50.9	Yes
TCGA-AR-A1AM	TCGA-AR-A1AM-01	52	STAGE IIIA	6TH	3	Invasive Breast Carcinoma	BRCA	Breast Invasive Lobular Carcinoma	NA	No	Yes	AR	Breast	Infiltrating Lobular Carcinoma	NA	-39	-14	-36	TCGA-AR-A1AM-01										Mayo	2991	-19123	0	98.3332	Not Called	NA	Not Called	Lost	DiseaseFree	98.3332	ALIVE OR DEAD TUMOR FREE	Not Hispanic Or Latino	11/20/12	0.1216	NA	No	C50.9	8520/3	C50.9	Yes
TCGA-AR-A1AN	TCGA-AR-A1AN-01	46	STAGE IIA	6TH	9	Invasive Breast Carcinoma	BRCA	Breast Invasive Ductal Carcinoma	BRCA_LumA	No	Yes	AR	Breast	Infiltrating Ductal Carcinoma	NA	-27	-8	2	TCGA-AR-A1AN-01										Mayo	2920	-16974	0	95.9989	Not Called	Gained	Not Called	NA	DiseaseFree	95.9989	ALIVE OR DEAD TUMOR FREE	Hispanic Or Latino	6/14/11	0.3367	NA	No	C50.9	8500/3	C50.9	Yes
TCGA-AR-A1AO	TCGA-AR-A1AO-01	47	STAGE IIA	6TH	0	Invasive Breast Carcinoma	BRCA	Breast Invasive Ductal Carcinoma	BRCA_Normal	No	Yes	AR	Breast	Infiltrating Ductal Carcinoma	NA	-7	8	-8	TCGA-AR-A1AO-01									Control	Mayo	2618	-17332	0	86.0703	Not Called	Not Called	Not Called	Not Called	DiseaseFree	86.0703	ALIVE OR DEAD TUMOR FREE	Not Hispanic Or Latino	6/13/11	0.0002	NA	No	C50.9	8500/3	C50.9	Yes
TCGA-AR-A1AP	TCGA-AR-A1AP-01	80	STAGE I	6TH	12	Invasive Breast Carcinoma	BRCA	Breast Invasive Ductal Carcinoma	BRCA_LumA	No	Yes	AR	Breast	Infiltrating Ductal Carcinoma	NA	-9	4	-20	TCGA-AR-A1AP-01	GROUP A									Mayo	2856	-29406	0	93.8949	Not Called	Gained	Not Called	Lost	DiseaseFree	93.8949	ALIVE OR DEAD TUMOR FREE	Not Hispanic Or Latino	6/13/11	0.2882	NA	No	C50.9	8500/3	C50.9	Yes
TCGA-AR-A1AQ	TCGA-AR-A1AQ-01	49	STAGE IIA	6TH	18	Invasive Breast Carcinoma	BRCA	Breast Invasive Ductal Carcinoma	BRCA_Basal	No	Yes	AR	Breast	Infiltrating Ductal Carcinoma	NA	19	16	-10	TCGA-AR-A1AQ-01										Mayo	3021	-18109	0	99.3195	NA	Not Called	Lost	Lost	DiseaseFree	99.3195	ALIVE OR DEAD TUMOR FREE	Not Hispanic Or Latino	6/14/11	0.4982	NA	No	C50.9	8500/3	C50.9	Yes
TCGA-AR-A1AR	TCGA-AR-A1AR-01	50	STAGE IIIA	6TH	17	Invasive Breast Carcinoma	BRCA	Breast Invasive Ductal Carcinoma	BRCA_Basal	No	Yes	AR	Breast	Infiltrating Ductal Carcinoma	NA	7	12	-14	TCGA-AR-A1AR-01										Mayo	NA	-18482	0	8.81086	Not Called	Gained	Lost	Lost	Recurred/Progressed	17.2272	DEAD WITH TUMOR	Not Hispanic Or Latino	6/28/11	0.4696	NA	No	C50.9	8500/3	C50.9	Yes
TCGA-AR-A1AS	TCGA-AR-A1AS-01	54	STAGE IIB	6TH	6	Invasive Breast Carcinoma	BRCA	Breast Invasive Ductal Carcinoma	BRCA_LumA	No	Yes	AR	Breast	Infiltrating Ductal Carcinoma	NA	11	10	14	TCGA-AR-A1AS-01										Mayo	1150	-20028	0	37.8078	Not Called	Gained	Gained	Not Called	DiseaseFree	37.8078	ALIVE OR DEAD TUMOR FREE	NA	6/14/11	0.1378	NA	No	C50.9	8500/3	C50.9	Yes
TCGA-AR-A1AT	TCGA-AR-A1AT-01	62	STAGE IIA	6TH	NA	Invasive Breast Carcinoma	BRCA	Breast Invasive Lobular Carcinoma	NA	No	Yes	AR	Breast	Infiltrating Lobular Carcinoma	NA	-11	16	-20	TCGA-AR-A1AT-01										Mayo	NA	-22942	0	41.8187	NA	NA	NA	NA	DiseaseFree	41.8187	NA	Not Hispanic Or Latino	6/14/11	NA	NA	No	C50.9	8520/3	C50.9	Yes
TCGA-AR-A1AU	TCGA-AR-A1AU-01	39	STAGE IIIA	6TH	6	Invasive Breast Carcinoma	BRCA	Breast Invasive Ductal Carcinoma	BRCA_LumA	No	Yes	AR	Breast	Infiltrating Ductal Carcinoma	NA	-17	14	-28	TCGA-AR-A1AU-01					Group C					Mayo	2868	-14564	0	94.2894	NA	Gained	Not Called	Not Called	DiseaseFree	94.2894	ALIVE OR DEAD TUMOR FREE	Not Hispanic Or Latino	6/14/11	0.2156	NA	No	C50.9	8500/3	C50.9	Yes
TCGA-AR-A1AV	TCGA-AR-A1AV-01	68	STAGE IIB	6TH	23	Invasive Breast Carcinoma	BRCA	Breast Invasive Ductal Carcinoma	NA	No	Yes	AR	Breast	Infiltrating Ductal Carcinoma	NA	-41	-4	-42	TCGA-AR-A1AV-01		GROUP B								Mayo	1864	-24875	0	61.2815	Lost	Gained	Gained	Not Called	DiseaseFree	61.2815	ALIVE OR DEAD TUMOR FREE	Hispanic Or Latino	6/14/11	0.189	NA	No	C50.9	8500/3	C50.9	Yes
TCGA-AR-A1AW	TCGA-AR-A1AW-01	65	STAGE IIA	6TH	12	Invasive Breast Carcinoma	BRCA	Breast Invasive Ductal Carcinoma	BRCA_LumB	No	Yes	AR	Breast	Infiltrating Ductal Carcinoma	NA	-31	14	-60	TCGA-AR-A1AW-01										Mayo	2632	-23855	0	86.5306	Not Called	Gained	Not Called	NA	DiseaseFree	86.5306	ALIVE OR DEAD TUMOR FREE	Not Hispanic Or Latino	6/14/11	0.1214	NA	No	C50.9	8500/3	C50.9	Yes
TCGA-AR-A1AX	TCGA-AR-A1AX-01	64	STAGE I	6TH	7	Invasive Breast Carcinoma	BRCA	Breast Invasive Ductal Carcinoma	BRCA_LumA	No	Yes	AR	Breast	Infiltrating Ductal Carcinoma	NA	-27	10	-34	TCGA-AR-A1AX-01						GROUP D		Group D2		Mayo	2629	-23507	0	86.4319	Not Called	Not Called	Gained	Lost	DiseaseFree	86.4319	ALIVE OR DEAD TUMOR FREE	Not Hispanic Or Latino	6/14/11	0.0366	NA	No	C50.9	8500/3	C50.9	Yes
TCGA-AR-A1AY	TCGA-AR-A1AY-01	65	STAGE I	6TH	13	Invasive Breast Carcinoma	BRCA	Breast Invasive Ductal Carcinoma	BRCA_Basal	No	Yes	AR	Breast	Infiltrating Ductal Carcinoma	NA	23	16	4	TCGA-AR-A1AY-01										Mayo	1026	-23927	0	33.7311	Not Called	Gained	Not Called	NA	DiseaseFree	33.7311	ALIVE OR DEAD TUMOR FREE	Not Hispanic Or Latino	6/14/11	0.5101	NA	No	C50.9	8500/3	C50.9	Yes
TCGA-AR-A24H	TCGA-AR-A24H-01	65	STAGE IIA	5TH	15	Invasive Breast Carcinoma	BRCA	Breast Invasive Lobular Carcinoma	BRCA_LumB	No	Yes	AR	Breast	Infiltrating Lobular Carcinoma	NA	-13	4	-12	TCGA-AR-A24H-01										Mayo	4894	-24046	0	160.897	NA	NA	Not Called	Lost	DiseaseFree	160.897	ALIVE OR DEAD TUMOR FREE	Not Hispanic Or Latino	8/29/11	0.4579	NA	No	C50.9	8520/3	C50.9	Yes
TCGA-AR-A24K	TCGA-AR-A24K-01	46	STAGE IIA	6TH	18	Invasive Breast Carcinoma	BRCA	Breast Invasive Ductal Carcinoma	BRCA_LumB	No	Yes	AR	Breast	Infiltrating Ductal Carcinoma	NA	-17	10	-14	TCGA-AR-A24K-01										Mayo	1548	-16961	0	50.8926	Not Called	Gained	NA	Lost	DiseaseFree	50.8926	ALIVE OR DEAD TUMOR FREE	NA	2011-12-08	0.2005	NA	No	C50.9	8500/3	C50.9	Yes
TCGA-AR-A24L	TCGA-AR-A24L-01	26	STAGE IIB	6TH	8	Invasive Breast Carcinoma	BRCA	Breast Invasive Ductal Carcinoma	BRCA_LumA	No	Yes	AR	Breast	Infiltrating Ductal Carcinoma	NA	-27	8	-14	TCGA-AR-A24L-01										Mayo	2221	-9706	0	46.4872	NA	Gained	Gained	Lost	Recurred/Progressed	94.2236	DEAD WITH TUMOR	Not Hispanic Or Latino	2011-12-08	0.3426	NA	No	C50.9	8500/3	C50.9	Yes
TCGA-AR-A24M	TCGA-AR-A24M-01	38	STAGE IIIA	6TH	4	Invasive Breast Carcinoma	BRCA	Breast Invasive Carcinoma (NOS)	BRCA_LumA	No	Yes	AR	Breast	Mixed Histology (NOS)	NA	-37	2	-26	TCGA-AR-A24M-01					Group C					Mayo	3660	-14119	0	120.327	Not Called	Gained	Not Called	Not Called	DiseaseFree	120.327	ALIVE OR DEAD TUMOR FREE	Not Hispanic Or Latino	2011-12-08	0.1579	NA	No	C50.9	8522/3	C50.9	Yes
TCGA-AR-A24N	TCGA-AR-A24N-01	54	STAGE I	6TH	3	Invasive Breast Carcinoma	BRCA	Breast Invasive Ductal Carcinoma	BRCA_LumB	No	Yes	AR	Breast	Infiltrating Ductal Carcinoma	NA	-19	12	-18	TCGA-AR-A24N-01										Mayo	3035	-19989	0	99.7797	Not Called	Gained	Gained	Not Called	DiseaseFree	99.7797	ALIVE OR DEAD TUMOR FREE	Not Hispanic Or Latino	8/16/11	0.1106	NA	No	C50.9	8500/3	C50.9	Yes
TCGA-AR-A24O	TCGA-AR-A24O-01	43	STAGE IIIA	6TH	5	Invasive Breast Carcinoma	BRCA	Breast Invasive Carcinoma (NOS)	BRCA_LumA	No	Yes	AR	Breast	Mixed Histology (NOS)	NA	-35	-2	-34	TCGA-AR-A24O-01						GROUP D	Group D1			Mayo	3607	-15977	0	84.1963	Not Called	Not Called	Not Called	Lost	Recurred/Progressed	118.585	ALIVE OR DEAD TUMOR FREE	Not Hispanic Or Latino	8/16/11	0.0332	NA	No	C50.9	8522/3	C50.9	Yes
TCGA-AR-A24P	TCGA-AR-A24P-01	47	STAGE I	6TH	8	Invasive Breast Carcinoma	BRCA	Breast Invasive Ductal Carcinoma	BRCA_LumA	No	Yes	AR	Breast	Infiltrating Ductal Carcinoma	NA	-27	4	-14	TCGA-AR-A24P-01	GROUP A									Mayo	84	-17490	0	2.76161	Not Called	Gained	Gained	Lost	DiseaseFree	2.76161	ALIVE OR DEAD TUMOR FREE	Not Hispanic Or Latino	8/16/11	0.1587	NA	No	C50.9	8500/3	C50.9	Yes
TCGA-AR-A24Q	TCGA-AR-A24Q-01	49	STAGE IIB	6TH	16	Invasive Breast Carcinoma	BRCA	Breast Invasive Ductal Carcinoma	BRCA_Basal	No	Yes	AR	Breast	Infiltrating Ductal Carcinoma	NA	21	14	18	TCGA-AR-A24Q-01										Mayo	3172	-18084	0	104.284	NA	NA	Gained	Not Called	DiseaseFree	104.284	ALIVE OR DEAD TUMOR FREE	NA	8/30/11	0.664	NA	No	C50.9	8500/3	C50.9	Yes
TCGA-AR-A24R	TCGA-AR-A24R-01	45	STAGE IIIA	6TH	17	Invasive Breast Carcinoma	BRCA	Breast Invasive Ductal Carcinoma	BRCA_LumB	No	Yes	AR	Breast	Infiltrating Ductal Carcinoma	NA	-13	18	-12	TCGA-AR-A24R-01		GROUP B		Group B2	Group C					Mayo	3430	-16642	0	112.766	Lost	Gained	Not Called	Not Called	DiseaseFree	112.766	ALIVE OR DEAD TUMOR FREE	Not Hispanic Or Latino	8/26/11	0.3412	NA	No	C50.9	8500/3	C50.9	Yes
TCGA-AR-A24S	TCGA-AR-A24S-01	61	STAGE I	6TH	16	Invasive Breast Carcinoma	BRCA	Breast Invasive Ductal Carcinoma	BRCA_LumB	No	Yes	AR	Breast	Infiltrating Ductal Carcinoma	NA	-13	12	-24	TCGA-AR-A24S-01										Mayo	2976	-22587	0	97.84	NA	Not Called	NA	Lost	DiseaseFree	97.84	ALIVE OR DEAD TUMOR FREE	Not Hispanic Or Latino	8/30/11	0.3411	NA	No	C50.9	8500/3	C50.9	Yes
TCGA-AR-A24T	TCGA-AR-A24T-01	46	STAGE IIIC	6TH	NA	Invasive Breast Carcinoma	BRCA	Breast Invasive Lobular Carcinoma	BRCA_LumA	No	Yes	AR	Breast	Infiltrating Lobular Carcinoma	NA	-37	-12	-30	TCGA-AR-A24T-01										Mayo	3202	-17135	0	105.27	NA	NA	NA	NA	DiseaseFree	105.27	ALIVE OR DEAD TUMOR FREE	Not Hispanic Or Latino	8/30/11	0.2168	NA	No	C50.9	8520/3	C50.9	Yes
TCGA-AR-A24U	TCGA-AR-A24U-01	47	STAGE IIA	6TH	8	Invasive Breast Carcinoma	BRCA	Breast Invasive Ductal Carcinoma	BRCA_Her2	No	Yes	AR	Breast	Infiltrating Ductal Carcinoma	NA	-7	12	-14	TCGA-AR-A24U-01										Mayo	2363	-17523	0	102.837	Not Called	Gained	NA	Lost	DiseaseFree	102.837	ALIVE OR DEAD TUMOR FREE	Not Hispanic Or Latino	8/26/11	0.1646	NA	No	C50.9	8500/3	C50.9	Yes
TCGA-AR-A24V	TCGA-AR-A24V-01	52	STAGE IIB	6TH	23	Invasive Breast Carcinoma	BRCA	Breast Invasive Ductal Carcinoma	BRCA_LumA	No	Yes	AR	Breast	Infiltrating Ductal Carcinoma	NA	-17	0	-10	TCGA-AR-A24V-01						GROUP D	Group D1			Mayo	3203	-19027	0	105.303	Not Called	Not Called	Not Called	Lost	DiseaseFree	105.303	ALIVE OR DEAD TUMOR FREE	Not Hispanic Or Latino	8/29/11	0.2671	NA	No	C50.9	8500/3	C50.9	Yes
TCGA-AR-A24W	TCGA-AR-A24W-01	55	STAGE IIB	6TH	28	Invasive Breast Carcinoma	BRCA	Breast Invasive Ductal Carcinoma	BRCA_LumA	No	Yes	AR	Breast	Infiltrating Ductal Carcinoma	NA	-27	-18	-20	TCGA-AR-A24W-01										Mayo	991	-20123	0	50.9583	NA	Gained	Gained	Gained	DiseaseFree	50.9583	ALIVE OR DEAD TUMOR FREE	NA	2011-10-11	0.1024	NA	No	C50.9	8500/3	C50.9	Yes
TCGA-AR-A24X	TCGA-AR-A24X-01	52	STAGE IIA	6TH	4	Invasive Breast Carcinoma	BRCA	Breast Invasive Carcinoma (NOS)	BRCA_LumA	No	Yes	AR	Breast	Mixed Histology (NOS)	NA	-35	-6	-32	TCGA-AR-A24X-01	GROUP A									Mayo	3004	-19030	0	98.7606	Not Called	Gained	Gained	Lost	DiseaseFree	98.7606	ALIVE OR DEAD TUMOR FREE	NA	8/30/11	0.0713	NA	No	C50.9	8522/3	C50.9	Yes
TCGA-AR-A24Z	TCGA-AR-A24Z-01	57	STAGE IIA	6TH	18	Invasive Breast Carcinoma	BRCA	Breast Invasive Ductal Carcinoma	BRCA_LumB	No	Yes	AR	Breast	Infiltrating Ductal Carcinoma	NA	-13	6	-24	TCGA-AR-A24Z-01					Group C					Mayo	3001	-20900	0	98.6619	NA	Gained	Not Called	Not Called	DiseaseFree	98.6619	ALIVE OR DEAD TUMOR FREE	NA	8/30/11	0.5036	NA	No	C50.9	8500/3	C50.9	Yes
TCGA-AR-A250	TCGA-AR-A250-01	58	STAGE IIA	6TH	19	Invasive Breast Carcinoma	BRCA	Breast Invasive Ductal Carcinoma	BRCA_LumB	No	Yes	AR	Breast	Infiltrating Ductal Carcinoma	NA	-15	8	-18	TCGA-AR-A250-01					Group C					Mayo	2707	-21309	0	88.9963	NA	Gained	Not Called	Not Called	DiseaseFree	88.9963	ALIVE OR DEAD TUMOR FREE	Not Hispanic Or Latino	8/30/11	0.3845	NA	No	C50.9	8500/3	C50.9	Yes
TCGA-AR-A251	TCGA-AR-A251-01	51	STAGE IIIA	6TH	13	Invasive Breast Carcinoma	BRCA	Breast Invasive Ductal Carcinoma	BRCA_Basal	No	Yes	AR	Breast	Infiltrating Ductal Carcinoma	NA	9	10	4	TCGA-AR-A251-01										Mayo	3030	-18771	0	99.6153	NA	NA	NA	Lost	DiseaseFree	99.6153	ALIVE OR DEAD TUMOR FREE	Not Hispanic Or Latino	8/30/11	0.6718	NA	No	C50.9	8500/3	C50.9	Yes
TCGA-AR-A252	TCGA-AR-A252-01	50	STAGE I	6TH	16	Invasive Breast Carcinoma	BRCA	Breast Invasive Ductal Carcinoma	BRCA_LumA	No	Yes	AR	Breast	Infiltrating Ductal Carcinoma	NA	-35	-4	-48	TCGA-AR-A252-01		GROUP B		Group B2	Group C					Mayo	2838	-18611	0	93.3031	Lost	Gained	Not Called	Not Called	DiseaseFree	93.3031	ALIVE OR DEAD TUMOR FREE	Not Hispanic Or Latino	8/30/11	0.0162	NA	No	C50.9	8500/3	C50.9	Yes
TCGA-AR-A254	TCGA-AR-A254-01	50	STAGE IIIA	6TH	11	Invasive Breast Carcinoma	BRCA	Breast Invasive Ductal Carcinoma	BRCA_Her2	No	Yes	AR	Breast	Infiltrating Ductal Carcinoma	NA	-5	20	4	TCGA-AR-A254-01										Mayo	2605	-18270	0	85.6429	NA	Gained	Gained	Lost	DiseaseFree	85.6429	ALIVE OR DEAD TUMOR FREE	Not Hispanic Or Latino	8/31/11	0.2369	NA	No	C50.9	8500/3	C50.9	Yes
TCGA-AR-A255	TCGA-AR-A255-01	62	STAGE I	6TH	25	Invasive Breast Carcinoma	BRCA	Breast Invasive Ductal Carcinoma	BRCA_LumA	No	Yes	AR	Breast	Infiltrating Ductal Carcinoma	NA	-31	6	-12	TCGA-AR-A255-01										Mayo	2161	-22809	0	71.0458	Lost	NA	Gained	Lost	DiseaseFree	71.0458	ALIVE OR DEAD TUMOR FREE	Not Hispanic Or Latino	8/31/11	0.6568	NA	No	C50.9	8500/3	C50.9	Yes
TCGA-AR-A256	TCGA-AR-A256-01	45	STAGE IIA	5TH	17	Invasive Breast Carcinoma	BRCA	Breast Invasive Ductal Carcinoma	BRCA_Basal	No	Yes	AR	Breast	Infiltrating Ductal Carcinoma	NA	11	6	12	TCGA-AR-A256-01										Mayo	NA	-16642	0	53.9172	NA	Gained	Not Called	Lost	Recurred/Progressed	93.8291	NA	NA	8/31/11	0.6832	NA	No	C50.9	8500/3	C50.9	Yes
TCGA-AR-A2LE	TCGA-AR-A2LE-01	69	STAGE I	5TH	4	Invasive Breast Carcinoma	BRCA	Breast Invasive Lobular Carcinoma	BRCA_LumA	No	Yes	AR	Breast	Infiltrating Lobular Carcinoma	NA	-37	-22	-40	TCGA-AR-A2LE-01	GROUP A									Mayo	5062	-25499	0	166.42	Not Called	Gained	Not Called	Lost	DiseaseFree	166.42	ALIVE OR DEAD TUMOR FREE	Not Hispanic Or Latino	2012-12-01	0.0725	NA	No	C50.9	8520/3	C50.9	Yes
TCGA-AR-A2LH	TCGA-AR-A2LH-01	55	STAGE III	6TH	3	Invasive Breast Carcinoma	BRCA	Breast Invasive Lobular Carcinoma	BRCA_Normal	No	Yes	AR	Breast	Infiltrating Lobular Carcinoma	NA	-3	-2	-10	TCGA-AR-A2LH-01									Control	Mayo	NA	-20288	0	14.2683	Not Called	Not Called	Not Called	Not Called	Recurred/Progressed	20.2518	NA	Not Hispanic Or Latino	2012-12-01	0	NA	No	C50.9	8520/3	C50.9	Yes
TCGA-AR-A2LJ	TCGA-AR-A2LJ-01	40	STAGE IIIA	6TH	3	Invasive Breast Carcinoma	BRCA	Breast Invasive Lobular Carcinoma	NA	No	Yes	AR	Breast	Infiltrating Lobular Carcinoma	NA	-15	-4	-14	TCGA-AR-A2LJ-01	GROUP A									Mayo	2632	-14723	0	86.5306	Not Called	Gained	Not Called	Lost	DiseaseFree	86.5306	ALIVE OR DEAD TUMOR FREE	Not Hispanic Or Latino	2012-12-01	0.0874	NA	No	C50.9	8520/3	C50.9	Yes
TCGA-AR-A2LK	TCGA-AR-A2LK-01	62	STAGE III	6TH	26	Invasive Breast Carcinoma	BRCA	Breast Invasive Lobular Carcinoma	BRCA_LumB	No	Yes	AR	Breast	Infiltrating Lobular Carcinoma	NA	-17	10	-12	TCGA-AR-A2LK-01		GROUP B	GROUP B1							Mayo	1304	-22800	0	42.8708	Lost	Gained	Gained	Lost	Recurred/Progressed	54.2131	NA	Not Hispanic Or Latino	1/25/12	0.6563	NA	No	C50.9	8520/3	C50.9	Yes
TCGA-AR-A2LM	TCGA-AR-A2LM-01	49	STAGE II	6TH	4	Invasive Breast Carcinoma	BRCA	Breast Invasive Lobular Carcinoma	BRCA_LumA	No	Yes	AR	Breast	Infiltrating Lobular Carcinoma	NA	-43	-16	-40	TCGA-AR-A2LM-01	GROUP A									Mayo	1935	-18053	0	63.6157	Not Called	Gained	Gained	Lost	DiseaseFree	63.6157	ALIVE OR DEAD TUMOR FREE	Not Hispanic Or Latino	2012-12-01	0.1	NA	No	C50.9	8520/3	C50.9	Yes
TCGA-AR-A2LN	TCGA-AR-A2LN-01	65	STAGE IIA	7TH	2	Invasive Breast Carcinoma	BRCA	Breast Invasive Lobular Carcinoma	BRCA_LumA	No	Yes	AR	Breast	Infiltrating Lobular Carcinoma	NA	-45	-20	-38	TCGA-AR-A2LN-01	GROUP A									Mayo	1161	-23992	0	38.1694	Not Called	Gained	Not Called	Lost	DiseaseFree	38.1694	ALIVE OR DEAD TUMOR FREE	Not Hispanic Or Latino	2012-12-01	0.0982	NA	No	C50.9	8520/3	C50.9	Yes
TCGA-AR-A2LO	TCGA-AR-A2LO-01	46	STAGE IIB	7TH	11	Invasive Breast Carcinoma	BRCA	Breast Invasive Lobular Carcinoma	BRCA_LumA	No	Yes	AR	Breast	Infiltrating Lobular Carcinoma	NA	-35	4	-20	TCGA-AR-A2LO-01		GROUP B	GROUP B1							Mayo	1198	-17080	0	39.3859	Lost	Gained	Gained	Lost	DiseaseFree	39.3859	ALIVE OR DEAD TUMOR FREE	Not Hispanic Or Latino	2012-12-01	0.2232	NA	No	C50.9	8520/3	C50.9	Yes
TCGA-AR-A2LQ	TCGA-AR-A2LQ-01	59	STAGE IIB	7TH	1	Invasive Breast Carcinoma	BRCA	Breast Invasive Lobular Carcinoma	BRCA_Normal	No	Yes	AR	Breast	Infiltrating Lobular Carcinoma	NA	-37	-16	-22	TCGA-AR-A2LQ-01					Group C					Mayo	1233	-21865	0	40.5365	NA	Gained	Not Called	Not Called	DiseaseFree	40.5365	ALIVE OR DEAD TUMOR FREE	Not Hispanic Or Latino	2012-12-01	0	NA	No	C50.9	8520/3	C50.9	Yes
TCGA-AR-A5QM	TCGA-AR-A5QM-01	62	STAGE IIA	6TH	19	Invasive Breast Carcinoma	BRCA	Breast Invasive Lobular Carcinoma	BRCA_LumA	No	Yes	AR	Breast	Infiltrating Lobular Carcinoma	NA	-29	-10	-4	TCGA-AR-A5QM-01										Mayo	2231	-22780	0	NA	Not Called	Gained	Gained	Not Called	NA	73.3471	ALIVE OR DEAD TUMOR FREE	Not Hispanic Or Latino	5/15/13	0.3151	NA	No	C50.9	8520/3	C50.9	Yes
TCGA-AR-A5QN	TCGA-AR-A5QN-01	68	STAGE IIIC	7TH	6	Invasive Breast Carcinoma	BRCA	Breast Invasive Lobular Carcinoma	BRCA_LumA	No	Yes	AR	Breast	Infiltrating Lobular Carcinoma	NA	-29	-4	-34	TCGA-AR-A5QN-01		GROUP B								Mayo	1013	-25089	0	NA	Lost	Gained	Not Called	NA	NA	33.3037	ALIVE OR DEAD TUMOR FREE	Not Hispanic Or Latino	5/15/13	0.2012	NA	No	C50.9	8520/3	C50.9	Yes
TCGA-AR-A5QP	TCGA-AR-A5QP-01	54	STAGE IIB	7TH	8	Invasive Breast Carcinoma	BRCA	Breast Invasive Lobular Carcinoma	BRCA_LumA	No	Yes	AR	Breast	Infiltrating Lobular Carcinoma	NA	-13	-12	-30	TCGA-AR-A5QP-01										Mayo	1185	-19805	0	NA	Not Called	Gained	Gained	Not Called	NA	38.9585	ALIVE OR DEAD TUMOR FREE	Not Hispanic Or Latino	5/15/13	0.1282	NA	No	C50.9	8520/3	C50.9	Yes
TCGA-AR-A5QQ	TCGA-AR-A5QQ-01	68	STAGE IIIA	7TH	7	Invasive Breast Carcinoma	BRCA	Breast Invasive Carcinoma (NOS)	BRCA_Basal	No	Yes	AR	Breast	Other	NA	47	26	78	TCGA-AR-A5QQ-01									Control	Mayo	NA	-24841	0	NA	Not Called	Not Called	Not Called	Not Called	NA	10.5862	DEAD WITH TUMOR	Not Hispanic Or Latino	5/15/13	0.0004	NA	No	C50.9	8575/3	C50.9	Yes
TCGA-B6-A0I1	TCGA-B6-A0I1-01	73	STAGE IIA	5TH	9	Invasive Breast Carcinoma	BRCA	Breast Invasive Ductal Carcinoma	BRCA_Basal	No	Yes	B6	Breast	Infiltrating Ductal Carcinoma	NA	37	20	24	TCGA-B6-A0I1-01					Group C					Duke	NA	-26902	0	36.8215	NA	Gained	Not Called	Not Called	Recurred/Progressed	77.6211	ALIVE OR DEAD TUMOR FREE	Not Hispanic Or Latino	2012-11-01	0.3742	NA	No	C50.9	8500/3	C50.9	Yes
TCGA-B6-A0I2	TCGA-B6-A0I2-01	45	STAGE IA	4TH	23	Invasive Breast Carcinoma	BRCA	Breast Invasive Ductal Carcinoma	BRCA_Basal	No	Yes	B6	Breast	Infiltrating Ductal Carcinoma	NA	15	10	6	TCGA-B6-A0I2-01										Duke	4361	-16702	0	NA	NA	Gained	Gained	Lost	NA	143.374	ALIVE OR DEAD TUMOR FREE	Not Hispanic Or Latino	2010-02-11	0.8535	NA	No	C50.9	8500/3	C50.9	Yes
TCGA-B6-A0I5	TCGA-B6-A0I5-01	49	STAGE IIB	3RD	11	Invasive Breast Carcinoma	BRCA	Breast Invasive Ductal Carcinoma	BRCA_LumA	No	Yes	B6	Breast	Infiltrating Ductal Carcinoma	NA	9	2	10	TCGA-B6-A0I5-01	GROUP A									Duke	8556	-18038	0	281.29	Not Called	Gained	Gained	Lost	DiseaseFree	281.29	ALIVE OR DEAD TUMOR FREE	Not Hispanic Or Latino	2010-02-11	0.2451	NA	No	C50.9	8500/3	C50.9	Yes
TCGA-B6-A0I6	TCGA-B6-A0I6-01	49	STAGE IIA	3RD	NA	Invasive Breast Carcinoma	BRCA	Breast Invasive Ductal Carcinoma	NA	No	Yes	B6	Breast	Infiltrating Ductal Carcinoma	NA	29	18	12	TCGA-B6-A0I6-01										Duke	NA	-18014	0	28.2408	NA	NA	NA	NA	Recurred/Progressed	32.5805	DEAD WITH TUMOR	Not Hispanic Or Latino	2010-02-11	NA	NA	No	C50.9	8500/3	C50.9	Yes
TCGA-B6-A0I8	TCGA-B6-A0I8-01	46	STAGE X	4TH	NA	Invasive Breast Carcinoma	BRCA	Breast Invasive Ductal Carcinoma	NA	No	Yes	B6	Breast	Infiltrating Ductal Carcinoma	NA	-25	-12	-10	TCGA-B6-A0I8-01										Duke	NA	-17073	0	NA	NA	NA	NA	NA	NA	24.6244	DEAD WITH TUMOR	Not Hispanic Or Latino	2010-02-11	NA	NA	No	C50.9	8500/3	C50.9	Yes
TCGA-B6-A0I9	TCGA-B6-A0I9-01	62	STAGE IV	3RD	12	Invasive Breast Carcinoma	BRCA	Breast Invasive Ductal Carcinoma	BRCA_Her2	No	Yes	B6	Breast	Infiltrating Ductal Carcinoma	NA	1	16	4	TCGA-B6-A0I9-01		GROUP B								Duke	NA	-22798	0	NA	Lost	Gained	Not Called	NA	NA	11.9012	DEAD WITH TUMOR	Not Hispanic Or Latino	2010-02-11	0.495	NA	No	C50.9	8500/3	C50.9	Yes
TCGA-B6-A0IA	TCGA-B6-A0IA-01	51	STAGE IIA	NA	6	Invasive Breast Carcinoma	BRCA	Breast Invasive Carcinoma (NOS)	BRCA_LumA	No	Yes	B6	Breast	Other	NA	3	2	0	TCGA-B6-A0IA-01	GROUP A									Duke	8391	-18748	0	275.865	Not Called	Gained	Gained	Lost	DiseaseFree	275.865	ALIVE OR DEAD TUMOR FREE	Not Hispanic Or Latino	2010-02-11	0.2386	NA	No	C50.9	8523/3	C50.9	Yes
TCGA-B6-A0IB	TCGA-B6-A0IB-01	64	STAGE IV	3RD	21	Invasive Breast Carcinoma	BRCA	Breast Invasive Ductal Carcinoma	BRCA_LumB	No	Yes	B6	Breast	Infiltrating Ductal Carcinoma	NA	-5	12	-2	TCGA-B6-A0IB-01		GROUP B	GROUP B1							Duke	NA	-23646	0	NA	Lost	Gained	Gained	Lost	NA	129.566	DEAD WITH TUMOR	Not Hispanic Or Latino	2010-02-11	0.5461	NA	No	C50.9	8500/3	C50.9	Yes
TCGA-B6-A0IC	TCGA-B6-A0IC-01	90	STAGE X	3RD	4	Invasive Breast Carcinoma	BRCA	Breast Invasive Carcinoma (NOS)	BRCA_LumA	No	Yes	B6	Breast	Other	NA	-35	-10	-44	TCGA-B6-A0IC-01						GROUP D		Group D2		Duke	NA	-32872	0	50.6953	Not Called	Not Called	Gained	Lost	DiseaseFree	50.6953	ALIVE OR DEAD TUMOR FREE	Not Hispanic Or Latino	2010-02-11	0.0787	NA	No	C50.9	8503/3	C50.9	Yes
TCGA-B6-A0IE	TCGA-B6-A0IE-01	38	STAGE IIIA	4TH	12	Invasive Breast Carcinoma	BRCA	Breast Invasive Carcinoma (NOS)	BRCA_LumA	No	Yes	B6	Breast	Mixed Histology (NOS)	NA	-5	8	4	TCGA-B6-A0IE-01										Duke	NA	-13982	0	27.4189	Not Called	Gained	Gained	Gained	Recurred/Progressed	65.5226	DEAD WITH TUMOR	Not Hispanic Or Latino	2010-02-11	0.349	NA	No	C50.9	8520/3	C50.9	Yes
TCGA-B6-A0IG	TCGA-B6-A0IG-01	50	STAGE IIB	4TH	11	Invasive Breast Carcinoma	BRCA	Breast Invasive Ductal Carcinoma	BRCA_LumA	No	Yes	B6	Breast	Infiltrating Ductal Carcinoma	NA	15	18	24	TCGA-B6-A0IG-01										Duke	NA	-18433	0	NA	Lost	Not Called	Gained	Not Called	NA	146.497	DEAD WITH TUMOR	Not Hispanic Or Latino	2010-02-11	0.3174	NA	No	C50.9	8500/3	C50.9	Yes
TCGA-B6-A0IH	TCGA-B6-A0IH-01	81	STAGE IIIA	4TH	27	Invasive Breast Carcinoma	BRCA	Breast Invasive Lobular Carcinoma	BRCA_LumA	No	Yes	B6	Breast	Infiltrating Lobular Carcinoma	NA	-39	-16	-30	TCGA-B6-A0IH-01		GROUP B	GROUP B1							Duke	NA	-29907	0	112.371	Lost	Gained	Gained	Lost	DiseaseFree	112.371	NA	Not Hispanic Or Latino	3/15/11	0.1988	NA	No	C50.9	8520/3	C50.9	Yes
TCGA-B6-A0IJ	TCGA-B6-A0IJ-01	42	STAGE IIB	NA	14	Invasive Breast Carcinoma	BRCA	Breast Invasive Ductal Carcinoma	BRCA_Basal	No	Yes	B6	Breast	Infiltrating Ductal Carcinoma	NA	21	10	6	TCGA-B6-A0IJ-01										Duke	7106	-15625	0	233.619	NA	Gained	Lost	NA	DiseaseFree	233.619	ALIVE OR DEAD TUMOR FREE	Not Hispanic Or Latino	2010-02-11	0.5979	NA	No	C50.9	8500/3	C50.9	Yes
TCGA-B6-A0IK	TCGA-B6-A0IK-01	63	STAGE IIIB	4TH	13	Invasive Breast Carcinoma	BRCA	Breast Invasive Ductal Carcinoma	BRCA_Her2	No	Yes	B6	Breast	Infiltrating Ductal Carcinoma	NA	19	20	34	TCGA-B6-A0IK-01									Control	Duke	NA	-23150	0	16.0765	Not Called	Not Called	Not Called	Not Called	Recurred/Progressed	18.7724	DEAD WITH TUMOR	Not Hispanic Or Latino	2010-02-11	0.3518	NA	No	C50.9	8500/3	C50.9	Yes
TCGA-B6-A0IM	TCGA-B6-A0IM-01	75	STAGE IIB	4TH	9	Invasive Breast Carcinoma	BRCA	Breast Invasive Carcinoma (NOS)	BRCA_LumA	No	Yes	B6	Breast	Other	NA	-19	8	-28	TCGA-B6-A0IM-01						GROUP D	Group D1			Duke	3836	-27557	0	127.33	Not Called	Not Called	Not Called	Lost	DiseaseFree	127.33	ALIVE OR DEAD TUMOR FREE	Not Hispanic Or Latino	2010-02-11	0.2215	NA	No	C50.9	8523/3	C50.9	Yes
TCGA-B6-A0IN	TCGA-B6-A0IN-01	45	STAGE X	4TH	7	Invasive Breast Carcinoma	BRCA	Breast Invasive Carcinoma (NOS)	BRCA_LumB	No	Yes	B6	Breast	Other	NA	7	0	-8	TCGA-B6-A0IN-01					Group C					Duke	NA	-16705	0	46.4214	Not Called	Gained	Not Called	Not Called	Recurred/Progressed	84.5909	DEAD WITH TUMOR	Not Hispanic Or Latino	2010-02-11	0.2325	NA	No	C50.9	8523/3	C50.9	Yes
TCGA-B6-A0IO	TCGA-B6-A0IO-01	66	STAGE IIA	NA	21	Invasive Breast Carcinoma	BRCA	Breast Invasive Ductal Carcinoma	BRCA_LumA	No	Yes	B6	Breast	Infiltrating Ductal Carcinoma	NA	-13	12	-24	TCGA-B6-A0IO-01										Duke	5042	-24322	0	165.763	Not Called	Gained	Gained	Gained	DiseaseFree	165.763	ALIVE OR DEAD TUMOR FREE	Not Hispanic Or Latino	2010-02-11	0.327	NA	No	C50.9	8500/3	C50.9	Yes
TCGA-B6-A0IP	TCGA-B6-A0IP-01	74	STAGE IA	NA	2	Invasive Breast Carcinoma	BRCA	Breast Invasive Lobular Carcinoma	BRCA_LumA	No	Yes	B6	Breast	Infiltrating Lobular Carcinoma	NA	-31	-2	-30	TCGA-B6-A0IP-01	GROUP A									Duke	3374	-27047	0	129.073	Not Called	Gained	Not Called	Lost	DiseaseFree	129.073	ALIVE OR DEAD TUMOR FREE	Not Hispanic Or Latino	2010-02-11	0.0661	NA	No	C50.9	8520/3	C50.9	Yes
TCGA-B6-A0IQ	TCGA-B6-A0IQ-01	40	STAGE IIIA	4TH	14	Invasive Breast Carcinoma	BRCA	Breast Invasive Ductal Carcinoma	BRCA_Basal	No	Yes	B6	Breast	Infiltrating Ductal Carcinoma	NA	31	14	12	TCGA-B6-A0IQ-01										Duke	4285	-14669	0	140.875	Not Called	Gained	NA	Lost	DiseaseFree	140.875	ALIVE OR DEAD TUMOR FREE	Not Hispanic Or Latino	2010-02-11	0.5981	NA	No	C50.9	8500/3	C50.9	Yes
TCGA-B6-A0RE	TCGA-B6-A0RE-01	61	STAGE X	NA	20	Invasive Breast Carcinoma	BRCA	Breast Invasive Ductal Carcinoma	BRCA_Basal	No	Yes	B6	Breast	Infiltrating Ductal Carcinoma	NA	27	10	24	TCGA-B6-A0RE-01										Duke	7777	-22449	0	255.679	NA	Gained	Lost	Lost	DiseaseFree	255.679	ALIVE OR DEAD TUMOR FREE	Not Hispanic Or Latino	2010-02-11	0.5386	NA	No	C50.9	8500/3	C50.9	Yes
TCGA-B6-A0RG	TCGA-B6-A0RG-01	26	STAGE IIB	4TH	7	Invasive Breast Carcinoma	BRCA	Breast Invasive Ductal Carcinoma	BRCA_LumA	No	Yes	B6	Breast	Infiltrating Ductal Carcinoma	NA	-21	4	-4	TCGA-B6-A0RG-01										Duke	2082	-9840	0	68.4486	Not Called	Gained	NA	Lost	DiseaseFree	68.4486	ALIVE OR DEAD TUMOR FREE	Not Hispanic Or Latino	2010-02-11	0.3585	NA	No	C50.9	8500/3	C50.9	Yes
TCGA-B6-A0RH	TCGA-B6-A0RH-01	51	STAGE IIA	6TH	10	Invasive Breast Carcinoma	BRCA	Breast Invasive Ductal Carcinoma	BRCA_Her2	No	Yes	B6	Breast	Infiltrating Ductal Carcinoma	NA	17	12	22	TCGA-B6-A0RH-01	GROUP A									Duke	5749	-18759	0	71.1773	Not Called	Gained	Not Called	Lost	Recurred/Progressed	212.25	ALIVE OR DEAD TUMOR FREE	Not Hispanic Or Latino	3/15/11	0.2783	NA	No	C50.9	8500/3	C50.9	Yes
TCGA-B6-A0RI	TCGA-B6-A0RI-01	44	STAGE IIIB	3RD	3	Invasive Breast Carcinoma	BRCA	Breast Invasive Ductal Carcinoma	BRCA_LumA	No	Yes	B6	Breast	Infiltrating Ductal Carcinoma	NA	-15	12	-18	TCGA-B6-A0RI-01										Duke	7126	-16138	0	36.164	Not Called	Gained	NA	Lost	Recurred/Progressed	234.277	ALIVE OR DEAD TUMOR FREE	Not Hispanic Or Latino	2010-02-11	0.0928	NA	No	C50.9	8500/3	C50.9	Yes
TCGA-B6-A0RL	TCGA-B6-A0RL-01	60	STAGE IIA	4TH	9	Invasive Breast Carcinoma	BRCA	Breast Invasive Ductal Carcinoma	BRCA_LumB	No	Yes	B6	Breast	Infiltrating Ductal Carcinoma	NA	-1	8	2	TCGA-B6-A0RL-01										Duke	NA	-22238	0	81.1717	Lost	Not Called	Gained	Lost	DiseaseFree	81.1717	ALIVE OR DEAD TUMOR FREE	Not Hispanic Or Latino	2010-02-11	0.3215	NA	No	C50.9	8500/3	C50.9	Yes
TCGA-B6-A0RM	TCGA-B6-A0RM-01	57	STAGE X	4TH	4	Invasive Breast Carcinoma	BRCA	Breast Invasive Ductal Carcinoma	BRCA_LumA	No	Yes	B6	Breast	Infiltrating Ductal Carcinoma	NA	-13	-2	-18	TCGA-B6-A0RM-01						GROUP D		Group D2		Duke	NA	-21047	0	NA	Not Called	Not Called	Gained	Lost	NA	78.0156	ALIVE OR DEAD TUMOR FREE	Not Hispanic Or Latino	2010-02-11	0.0804	NA	No	C50.9	8500/3	C50.9	Yes
TCGA-B6-A0RN	TCGA-B6-A0RN-01	60	STAGE IA	NA	4	Invasive Breast Carcinoma	BRCA	Breast Invasive Ductal Carcinoma	BRCA_LumA	No	Yes	B6	Breast	Infiltrating Ductal Carcinoma	NA	-37	-16	-34	TCGA-B6-A0RN-01	GROUP A									Duke	8008	-22077	0	263.274	Not Called	Gained	Gained	Lost	DiseaseFree	263.274	ALIVE OR DEAD TUMOR FREE	Not Hispanic Or Latino	2010-02-11	0.0741	NA	No	C50.9	8500/3	C50.9	Yes
TCGA-B6-A0RO	TCGA-B6-A0RO-01	71	STAGE IIIB	4TH	19	Invasive Breast Carcinoma	BRCA	Breast Invasive Ductal Carcinoma	BRCA_LumA	No	Yes	B6	Breast	Infiltrating Ductal Carcinoma	NA	-17	-10	0	TCGA-B6-A0RO-01										Duke	4929	-26269	0	162.048	NA	Gained	Gained	Gained	DiseaseFree	162.048	ALIVE OR DEAD TUMOR FREE	Not Hispanic Or Latino	2010-02-11	0.4705	NA	No	C50.9	8500/3	C50.9	Yes
TCGA-B6-A0RP	TCGA-B6-A0RP-01	73	STAGE IIIB	4TH	20	Invasive Breast Carcinoma	BRCA	Breast Invasive Carcinoma (NOS)	BRCA_LumA	No	Yes	B6	Breast	Mixed Histology (NOS)	NA	-41	-20	-42	TCGA-B6-A0RP-01		GROUP B	GROUP B1							Duke	NA	-26941	0	91.6264	Lost	Gained	Gained	Lost	Recurred/Progressed	102.771	DEAD WITH TUMOR	Not Hispanic Or Latino	2010-02-11	0.4882	NA	No	C50.9	8522/3	C50.9	Yes
TCGA-B6-A0RQ	TCGA-B6-A0RQ-01	68	STAGE IIB	4TH	NA	Invasive Breast Carcinoma	BRCA	Breast Invasive Lobular Carcinoma	BRCA_Normal	No	Yes	B6	Breast	Infiltrating Lobular Carcinoma	NA	-39	-22	-52	TCGA-B6-A0RQ-01										Duke	NA	-25010	0	140.283	NA	NA	NA	NA	DiseaseFree	140.283	ALIVE OR DEAD TUMOR FREE	Not Hispanic Or Latino	3/15/11	0.0134	NA	No	C50.9	8520/3	C50.9	Yes
TCGA-B6-A0RS	TCGA-B6-A0RS-01	38	STAGE IIA	3RD	13	Invasive Breast Carcinoma	BRCA	Breast Invasive Ductal Carcinoma	BRCA_Her2	No	Yes	B6	Breast	Infiltrating Ductal Carcinoma	NA	17	22	28	TCGA-B6-A0RS-01		GROUP B								Duke	NA	-14134	0	67.1006	Lost	Gained	Not Called	NA	Recurred/Progressed	100.7	DEAD WITH TUMOR	Not Hispanic Or Latino	2010-02-11	0.4276	NA	No	C50.9	8500/3	C50.9	Yes
TCGA-B6-A0RT	TCGA-B6-A0RT-01	39	STAGE IIIA	4TH	2	Invasive Breast Carcinoma	BRCA	Breast Invasive Ductal Carcinoma	BRCA_Basal	No	Yes	B6	Breast	Infiltrating Ductal Carcinoma	NA	-9	10	-40	TCGA-B6-A0RT-01										Duke	2721	-14374	0	NA	Not Called	NA	Not Called	Not Called	NA	89.4566	ALIVE OR DEAD TUMOR FREE	Not Hispanic Or Latino	2010-03-11	0.0237	NA	No	C50.9	8500/3	C50.9	Yes
TCGA-B6-A0RU	TCGA-B6-A0RU-01	40	STAGE IA	3RD	13	Invasive Breast Carcinoma	BRCA	Breast Invasive Carcinoma (NOS)	BRCA_Basal	No	Yes	B6	Breast	Other	NA	23	14	20	TCGA-B6-A0RU-01										Duke	8605	-14920	0	101.128	NA	NA	Not Called	Not Called	Recurred/Progressed	282.901	ALIVE OR DEAD TUMOR FREE	Not Hispanic Or Latino	2010-02-11	0.3834	NA	No	C50.9	8523/3	C50.9	Yes
TCGA-B6-A0RV	TCGA-B6-A0RV-01	42	STAGE IIIA	4TH	7	Invasive Breast Carcinoma	BRCA	Breast Invasive Carcinoma (NOS)	BRCA_LumA	No	Yes	B6	Breast	Mixed Histology (NOS)	NA	-23	-4	-30	TCGA-B6-A0RV-01						GROUP D	Group D1			Duke	5156	-15507	0	169.51	Not Called	Not Called	Not Called	Lost	DiseaseFree	169.51	ALIVE OR DEAD TUMOR FREE	Not Hispanic Or Latino	2010-02-11	0.1644	NA	No	C50.9	8522/3	C50.9	Yes
TCGA-B6-A0WS	TCGA-B6-A0WS-01	58	STAGE X	4TH	9	Invasive Breast Carcinoma	BRCA	Breast Invasive Ductal Carcinoma	BRCA_LumA	No	Yes	B6	Breast	Infiltrating Ductal Carcinoma	NA	-21	0	-36	TCGA-B6-A0WS-01						GROUP D		Group D2		Duke	NA	-21230	0	NA	Not Called	Not Called	Gained	Lost	NA	97.4784	ALIVE OR DEAD TUMOR FREE	Not Hispanic Or Latino	3/15/11	0.2277	NA	No	C50.9	8500/3	C50.9	Yes
TCGA-B6-A0WT	TCGA-B6-A0WT-01	61	STAGE IIB	4TH	3	Invasive Breast Carcinoma	BRCA	Breast Invasive Ductal Carcinoma	BRCA_LumA	No	Yes	B6	Breast	Infiltrating Ductal Carcinoma	NA	-33	10	-24	TCGA-B6-A0WT-01										Duke	5739	-22362	0	126.968	Not Called	Gained	Gained	NA	Recurred/Progressed	188.677	ALIVE OR DEAD TUMOR FREE	Not Hispanic Or Latino	12/14/10	0.152	NA	No	C50.9	8500/3	C50.9	Yes
TCGA-B6-A0WV	TCGA-B6-A0WV-01	67	STAGE IIB	4TH	24	Invasive Breast Carcinoma	BRCA	Breast Invasive Ductal Carcinoma	BRCA_LumB	No	Yes	B6	Breast	Infiltrating Ductal Carcinoma	NA	3	24	10	TCGA-B6-A0WV-01					Group C					Duke	NA	-24803	0	79.4621	NA	Gained	Not Called	Not Called	DiseaseFree	79.4621	ALIVE OR DEAD TUMOR FREE	Not Hispanic Or Latino	12/14/10	0.4345	NA	No	C50.9	8500/3	C50.9	Yes
TCGA-B6-A0WW	TCGA-B6-A0WW-01	58	STAGE X	4TH	9	Invasive Breast Carcinoma	BRCA	Breast Invasive Ductal Carcinoma	BRCA_LumB	No	Yes	B6	Breast	Infiltrating Ductal Carcinoma	NA	-23	4	-26	TCGA-B6-A0WW-01		GROUP B	GROUP B1							Duke	NA	-21479	0	14.6957	Lost	Gained	Not Called	Lost	Recurred/Progressed	18.345	DEAD WITH TUMOR	Not Hispanic Or Latino	12/14/10	0.3127	NA	No	C50.9	8500/3	C50.9	Yes
TCGA-B6-A0WX	TCGA-B6-A0WX-01	40	STAGE IIIA	5TH	16	Invasive Breast Carcinoma	BRCA	Breast Invasive Carcinoma (NOS)	BRCA_Basal	No	Yes	B6	Breast	Other	NA	-9	2	-30	TCGA-B6-A0WX-01					Group C					Duke	NA	-14784	0	18.5094	NA	Gained	Not Called	Not Called	Recurred/Progressed	21.008	DEAD WITH TUMOR	Not Hispanic Or Latino	12/14/10	0.4622	NA	No	C50.9	8520/3	C50.9	Yes
TCGA-B6-A0WY	TCGA-B6-A0WY-01	40	STAGE IIIA	4TH	25	Invasive Breast Carcinoma	BRCA	Breast Invasive Ductal Carcinoma	BRCA_LumA	No	Yes	B6	Breast	Infiltrating Ductal Carcinoma	NA	-29	-10	0	TCGA-B6-A0WY-01										Duke	NA	-14778	0	66.1143	Lost	Not Called	Gained	Gained	Recurred/Progressed	113.785	DEAD WITH TUMOR	Not Hispanic Or Latino	12/14/10	0.0836	NA	No	C50.9	8500/3	C50.9	Yes
TCGA-B6-A0WZ	TCGA-B6-A0WZ-01	50	STAGE II	4TH	11	Invasive Breast Carcinoma	BRCA	Breast Invasive Ductal Carcinoma	BRCA_LumA	No	Yes	B6	Breast	Infiltrating Ductal Carcinoma	NA	3	10	12	TCGA-B6-A0WZ-01										Duke	6292	-18584	0	206.858	Not Called	NA	Gained	NA	DiseaseFree	206.858	ALIVE OR DEAD TUMOR FREE	Not Hispanic Or Latino	12/14/10	0.2496	NA	No	C50.9	8500/3	C50.9	Yes
TCGA-B6-A0X0	TCGA-B6-A0X0-01	54	STAGE I	4TH	5	Invasive Breast Carcinoma	BRCA	Breast Invasive Carcinoma (NOS)	BRCA_LumA	No	Yes	B6	Breast	Other	NA	-33	-8	-32	TCGA-B6-A0X0-01	GROUP A									Duke	NA	-19802	0	129.697	Not Called	Gained	Gained	Lost	DiseaseFree	129.697	NA	Not Hispanic Or Latino	3/15/11	0.1143	NA	No	C50.919	8201/3	C50.9	Yes
TCGA-B6-A0X1	TCGA-B6-A0X1-01	48	STAGE IIB	4TH	13	Invasive Breast Carcinoma	BRCA	Breast Invasive Ductal Carcinoma	BRCA_Basal	No	Yes	B6	Breast	Infiltrating Ductal Carcinoma	NA	17	10	-8	TCGA-B6-A0X1-01										Duke	5677	-17624	0	16.1094	NA	Not Called	Not Called	Lost	Recurred/Progressed	245.093	ALIVE OR DEAD TUMOR FREE	Not Hispanic Or Latino	12/14/10	0.8331	NA	No	C50.9	8500/3	C50.9	Yes
TCGA-B6-A0X4	TCGA-B6-A0X4-01	62	STAGE IIB	4TH	0	Invasive Breast Carcinoma	BRCA	Breast Invasive Ductal Carcinoma	BRCA_LumA	No	Yes	B6	Breast	Infiltrating Ductal Carcinoma	NA	-9	-2	-16	TCGA-B6-A0X4-01										Duke	NA	-22688	0	23.5395	Not Called	NA	Not Called	Not Called	Recurred/Progressed	28.2737	DEAD WITH TUMOR	Not Hispanic Or Latino	12/14/10	0.0305	NA	No	C50.9	8500/3	C50.9	Yes
TCGA-B6-A0X5	TCGA-B6-A0X5-01	61	STAGE IIB	4TH	3	Invasive Breast Carcinoma	BRCA	Breast Invasive Ductal Carcinoma	BRCA_LumB	No	Yes	B6	Breast	Infiltrating Ductal Carcinoma	NA	-11	20	-32	TCGA-B6-A0X5-01									Control	Duke	NA	-22380	0	44.1529	Not Called	Not Called	Not Called	Not Called	Recurred/Progressed	68.9417	DEAD WITH TUMOR	Not Hispanic Or Latino	12/14/10	0.0827	NA	No	C50.9	8500/3	C50.9	Yes
TCGA-B6-A0X7	TCGA-B6-A0X7-01	62	STAGE X	4TH	5	Invasive Breast Carcinoma	BRCA	Breast Invasive Carcinoma (NOS)	BRCA_LumA	No	Yes	B6	Breast	Mixed Histology (NOS)	NA	-35	-18	-38	TCGA-B6-A0X7-01										Duke	NA	-22723	0	NA	NA	Gained	Not Called	Lost	NA	58.5528	ALIVE OR DEAD TUMOR FREE	Not Hispanic Or Latino	12/14/10	0.1698	NA	No	C50.9	8500/3	C50.9	Yes
TCGA-B6-A1KC	TCGA-B6-A1KC-01	67	STAGE IIB	6TH	27	Invasive Breast Carcinoma	BRCA	Breast Invasive Ductal Carcinoma	BRCA_LumB	No	Yes	B6	Breast	Infiltrating Ductal Carcinoma	NA	-23	10	-40	#N/A										Duke	1326	-24791	0	43.594	NA	Gained	Lost	Lost	DiseaseFree	43.594	ALIVE OR DEAD TUMOR FREE	Not Hispanic Or Latino	7/19/11	0.5293	NA	No	C50.9	8500/3	C50.9	Yes
TCGA-B6-A1KF	TCGA-B6-A1KF-01	68	STAGE IIB	5TH	22	Invasive Breast Carcinoma	BRCA	Breast Invasive Ductal Carcinoma	BRCA_Basal	No	Yes	B6	Breast	Infiltrating Ductal Carcinoma	NA	13	18	2	TCGA-B6-A1KF-01		GROUP B								Duke	3088	-24891	0	101.522	Lost	Gained	Gained	Gained	DiseaseFree	101.522	ALIVE OR DEAD TUMOR FREE	Not Hispanic Or Latino	7/19/11	0.5575	NA	No	C50.9	8500/3	C50.9	Yes
TCGA-B6-A1KI	TCGA-B6-A1KI-01	63	STAGE I	6TH	29	Invasive Breast Carcinoma	BRCA	Breast Invasive Ductal Carcinoma	BRCA_LumA	No	Yes	B6	Breast	Infiltrating Ductal Carcinoma	NA	-35	-16	-26	TCGA-B6-A1KI-01		GROUP B	GROUP B1							Duke	2236	-23031	0	73.5115	Lost	Gained	Gained	Lost	DiseaseFree	73.5115	ALIVE OR DEAD TUMOR FREE	Not Hispanic Or Latino	7/19/11	0.1086	NA	No	C50.9	8500/3	C50.9	Yes
TCGA-B6-A1KN	TCGA-B6-A1KN-01	57	STAGE IIIB	5TH	17	Invasive Breast Carcinoma	BRCA	Breast Invasive Ductal Carcinoma	BRCA_LumB	No	Yes	B6	Breast	Infiltrating Ductal Carcinoma	NA	-17	8	-10	TCGA-B6-A1KN-01										Duke	4233	-21183	0	139.166	Lost	Not Called	Not Called	Not Called	DiseaseFree	139.166	ALIVE OR DEAD TUMOR FREE	Not Hispanic Or Latino	7/19/11	0.2858	NA	No	C50.9	8500/3	C50.9	Yes
TCGA-B6-A2IU	TCGA-B6-A2IU-01	62	STAGE IIA	5TH	9	Invasive Breast Carcinoma	BRCA	Breast Invasive Lobular Carcinoma	BRCA_LumA	No	Yes	B6	Breast	Infiltrating Lobular Carcinoma	NA	-31	-4	-28	TCGA-B6-A2IU-01	GROUP A									Duke	5176	-22905	0	170.168	Not Called	Gained	Gained	Lost	DiseaseFree	170.168	ALIVE OR DEAD TUMOR FREE	Hispanic Or Latino	2012-11-01	0.2248	NA	No	C50.9	8520/3	C50.9	Yes
TCGA-B6-A3ZX	TCGA-B6-A3ZX-01	50	STAGE IV	6TH	19	Invasive Breast Carcinoma	BRCA	Breast Invasive Carcinoma (NOS)	NA	No	Yes	B6	Breast	Mixed Histology (NOS)	NA	-19	2	-44	TCGA-B6-A3ZX-01										Duke	1132	-18434	0	NA	NA	Gained	Lost	Lost	NA	37.8736	DEAD WITH TUMOR	Not Hispanic Or Latino	9/20/12	0.0451	NA	No	C50.9	8522/3	C50.9	Yes
TCGA-B6-A400	TCGA-B6-A400-01	43	STAGE IIIA	6TH	6	Invasive Breast Carcinoma	BRCA	Breast Invasive Ductal Carcinoma	NA	No	Yes	B6	Breast	Infiltrating Ductal Carcinoma	NA	21	16	44	TCGA-B6-A400-01										Duke	215	-16022	0	7.06842	Not Called	NA	Not Called	Not Called	DiseaseFree	7.06842	ALIVE OR DEAD TUMOR FREE	Not Hispanic Or Latino	9/20/12	0.3384	NA	No	C50.9	8500/3	C50.9	Yes
TCGA-B6-A401	TCGA-B6-A401-01	47	STAGE IIA	6TH	24	Invasive Breast Carcinoma	BRCA	Breast Invasive Ductal Carcinoma	BRCA_LumA	No	Yes	B6	Breast	Infiltrating Ductal Carcinoma	NA	-9	-8	-6	TCGA-B6-A401-01										Duke	2596	-17438	0	85.347	Not Called	Gained	Gained	Gained	DiseaseFree	85.347	ALIVE OR DEAD TUMOR FREE	Not Hispanic Or Latino	9/20/12	0.3026	NA	No	C50.9	8500/3	C50.9	Yes
TCGA-B6-A402	TCGA-B6-A402-01	47	STAGE I	6TH	17	Invasive Breast Carcinoma	BRCA	Breast Invasive Ductal Carcinoma	NA	No	Yes	B6	Breast	Infiltrating Ductal Carcinoma	NA	13	14	16	TCGA-B6-A402-01										Duke	2134	-17314	0	49.8405	NA	Gained	Not Called	NA	Recurred/Progressed	74.991	ALIVE OR DEAD TUMOR FREE	Not Hispanic Or Latino	9/20/12	0.5552	NA	No	C50.9	8500/3	C50.9	Yes
TCGA-B6-A408	TCGA-B6-A408-01	55	STAGE IIIC	6TH	21	Invasive Breast Carcinoma	BRCA	Breast Invasive Carcinoma (NOS)	NA	No	Yes	B6	Breast	Mixed Histology (NOS)	NA	-17	-10	-16	TCGA-B6-A408-01										Duke	2072	-20102	0	68.1198	Gained	Gained	Gained	Lost	DiseaseFree	68.1198	ALIVE OR DEAD TUMOR FREE	Not Hispanic Or Latino	9/20/12	0.2495	NA	No	C50.9	8522/3	C50.9	Yes
TCGA-B6-A409	TCGA-B6-A409-01	44	STAGE IIIA	6TH	30	Invasive Breast Carcinoma	BRCA	Breast Invasive Ductal Carcinoma	BRCA_Basal	No	Yes	B6	Breast	Infiltrating Ductal Carcinoma	NA	17	10	14	TCGA-B6-A409-01										Duke	NA	-16178	0	14.9916	NA	Gained	Not Called	Gained	Recurred/Progressed	18.8381	DEAD WITH TUMOR	Not Hispanic Or Latino	9/20/12	0.5715	NA	No	C50.9	8500/3	C50.9	Yes
TCGA-B6-A40B	TCGA-B6-A40B-01	76	STAGE I	6TH	7	Invasive Breast Carcinoma	BRCA	Breast Invasive Lobular Carcinoma	BRCA_LumA	No	Yes	B6	Breast	Infiltrating Lobular Carcinoma	NA	-11	-4	12	TCGA-B6-A40B-01		GROUP B	GROUP B1							Duke	3152	-27811	0	103.626	Lost	Gained	Not Called	Lost	DiseaseFree	103.626	ALIVE OR DEAD TUMOR FREE	Not Hispanic Or Latino	9/20/12	0.2049	NA	No	C50.9	8520/3	C50.9	Yes
TCGA-B6-A40C	TCGA-B6-A40C-01	51	STAGE IIB	6TH	8	Invasive Breast Carcinoma	BRCA	Breast Invasive Lobular Carcinoma	BRCA_LumA	No	Yes	B6	Breast	Infiltrating Lobular Carcinoma	NA	-15	8	-8	TCGA-B6-A40C-01	GROUP A									Duke	2164	-18852	0	71.1444	Not Called	Gained	Gained	Lost	DiseaseFree	71.1444	ALIVE OR DEAD TUMOR FREE	Not Hispanic Or Latino	9/20/12	0.2042	NA	No	C50.9	8520/3	C50.9	Yes
TCGA-BH-A0AU	TCGA-BH-A0AU-01	45	STAGE IIA	6TH	25	Invasive Breast Carcinoma	BRCA	Breast Invasive Ductal Carcinoma	BRCA_LumB	No	Yes	BH	Breast	Infiltrating Ductal Carcinoma	NA	-21	22	-28	TCGA-BH-A0AU-01										University of Pittsburgh	1914	-16688	0	62.9253	NA	Gained	Gained	NA	DiseaseFree	62.9253	ALIVE OR DEAD TUMOR FREE	Not Hispanic Or Latino	7/27/11	0.4255	NA	No	C50.9	8500/3	C50.9	Yes
TCGA-BH-A0AV	TCGA-BH-A0AV-01	52	STAGE I	6TH	12	Invasive Breast Carcinoma	BRCA	Breast Invasive Ductal Carcinoma	BRCA_Basal	No	Yes	BH	Breast	Infiltrating Ductal Carcinoma	NA	27	20	8	TCGA-BH-A0AV-01										University of Pittsburgh	1820	-19314	0	59.835	Not Called	NA	Not Called	Lost	DiseaseFree	59.835	ALIVE OR DEAD TUMOR FREE	NA	2011-02-08	0.6161	NA	No	C50.9	8500/3	C50.9	Yes
TCGA-BH-A0AW	TCGA-BH-A0AW-01	56	STAGE IIA	NA	16	Invasive Breast Carcinoma	BRCA	Breast Invasive Ductal Carcinoma	BRCA_Her2	No	Yes	BH	Breast	Infiltrating Ductal Carcinoma	NA	3	10	10	TCGA-BH-A0AW-01										University of Pittsburgh	622	-20468	0	20.4491	NA	Gained	Gained	Lost	DiseaseFree	20.4491	ALIVE OR DEAD TUMOR FREE	NA	2010-03-11	0.2907	NA	No	C50.9	8500/3	C50.9	Yes
TCGA-BH-A0AY	TCGA-BH-A0AY-01	62	STAGE IIA	NA	25	Invasive Breast Carcinoma	BRCA	Breast Invasive Ductal Carcinoma	BRCA_LumA	No	Yes	BH	Breast	Infiltrating Ductal Carcinoma	NA	-7	0	-12	TCGA-BH-A0AY-01		GROUP B	GROUP B1							University of Pittsburgh	777	-22703	0	25.5449	Lost	Gained	Gained	Lost	DiseaseFree	25.5449	ALIVE OR DEAD TUMOR FREE	NA	2010-03-11	0.2207	NA	No	C50.9	8500/3	C50.9	Yes
TCGA-BH-A0AZ	TCGA-BH-A0AZ-01	47	STAGE IIIA	6TH	3	Invasive Breast Carcinoma	BRCA	Breast Invasive Ductal Carcinoma	BRCA_LumA	No	Yes	BH	Breast	Infiltrating Ductal Carcinoma	NA	-39	-12	-28	TCGA-BH-A0AZ-01										University of Pittsburgh	1919	-17465	0	63.0897	NA	Gained	Not Called	NA	DiseaseFree	63.0897	ALIVE OR DEAD TUMOR FREE	Not Hispanic Or Latino	7/27/11	0.2853	NA	No	C50.9	8500/3	C50.9	Yes
TCGA-BH-A0B0	TCGA-BH-A0B0-01	56	STAGE I	6TH	9	Invasive Breast Carcinoma	BRCA	Breast Invasive Ductal Carcinoma	BRCA_LumA	No	Yes	BH	Breast	Infiltrating Ductal Carcinoma	NA	-17	-4	-28	TCGA-BH-A0B0-01	GROUP A									University of Pittsburgh	2477	-20776	0	81.4347	Not Called	Gained	Not Called	Lost	DiseaseFree	81.4347	ALIVE OR DEAD TUMOR FREE	NA	7/27/11	0.2342	NA	No	C50.9	8500/3	C50.9	Yes
TCGA-BH-A0B1	TCGA-BH-A0B1-01	66	STAGE IIB	NA	NA	Invasive Breast Carcinoma	BRCA	Breast Invasive Ductal Carcinoma	NA	No	Yes	BH	Breast	Infiltrating Ductal Carcinoma	NA	-11	6	-18	TCGA-BH-A0B1-01										University of Pittsburgh	1148	-24315	0	37.7421	NA	NA	NA	NA	DiseaseFree	37.7421	ALIVE OR DEAD TUMOR FREE	NA	2010-03-11	NA	NA	No	C50.9	8500/3	C50.9	Yes
TCGA-BH-A0B2	TCGA-BH-A0B2-01	43	STAGE I	6TH	8	Invasive Breast Carcinoma	BRCA	Breast Invasive Ductal Carcinoma	NA	No	Yes	BH	Breast	Infiltrating Ductal Carcinoma	NA	NA	NA	NA	TCGA-BH-A0B2-01		GROUP B	GROUP B1							University of Pittsburgh	1242	-15917	0	NA	Lost	Gained	Not Called	Lost	NA	NA	NA	Not Hispanic Or Latino	7/14/11	0.2464	NA	No	C50.9	8500/3	C50.9	Yes
TCGA-BH-A0B3	TCGA-BH-A0B3-01	53	STAGE IIB	NA	8	Invasive Breast Carcinoma	BRCA	Breast Invasive Ductal Carcinoma	BRCA_Basal	No	Yes	BH	Breast	Infiltrating Ductal Carcinoma	NA	37	30	42	TCGA-BH-A0B3-01										University of Pittsburgh	1203	-19479	0	39.5503	NA	Gained	Gained	Not Called	DiseaseFree	39.5503	ALIVE OR DEAD TUMOR FREE	NA	2010-03-11	0.2146	NA	No	C50.9	8500/3	C50.9	Yes
TCGA-BH-A0B4	TCGA-BH-A0B4-01	65	STAGE IIIA	NA	4	Invasive Breast Carcinoma	BRCA	Breast Invasive Ductal Carcinoma	NA	No	Yes	BH	Breast	Infiltrating Ductal Carcinoma	NA	-7	6	12	TCGA-BH-A0B4-01										University of Pittsburgh	1191	-23980	0	39.1557	NA	NA	Not Called	Lost	DiseaseFree	39.1557	ALIVE OR DEAD TUMOR FREE	NA	2010-04-11	0.3681	NA	No	C50.9	8500/3	C50.9	Yes
TCGA-BH-A0B5	TCGA-BH-A0B5-01	40	STAGE IIIA	6TH	21	Invasive Breast Carcinoma	BRCA	Breast Invasive Lobular Carcinoma	BRCA_LumA	No	Yes	BH	Breast	Infiltrating Lobular Carcinoma	NA	-31	6	-32	TCGA-BH-A0B5-01		GROUP B	GROUP B1							University of Pittsburgh	2136	-14920	0	NA	Lost	Gained	Gained	Lost	NA	70.2239	ALIVE OR DEAD TUMOR FREE	Not Hispanic Or Latino	2011-02-08	0.2328	NA	No	C50.9	8520/3	C50.9	Yes
TCGA-BH-A0B7	TCGA-BH-A0B7-01	42	STAGE IIB	6TH	10	Invasive Breast Carcinoma	BRCA	Breast Invasive Ductal Carcinoma	BRCA_Her2	No	Yes	BH	Breast	Infiltrating Ductal Carcinoma	NA	-9	4	-14	TCGA-BH-A0B7-01					Group C					University of Pittsburgh	2559	-15593	0	84.1306	Not Called	Gained	Not Called	Not Called	DiseaseFree	84.1306	ALIVE OR DEAD TUMOR FREE	Not Hispanic Or Latino	2011-04-08	0.1253	NA	No	C50.9	8500/3	C50.9	Yes
TCGA-BH-A0B8	TCGA-BH-A0B8-01	64	STAGE I	NA	NA	Invasive Breast Carcinoma	BRCA	Breast Invasive Ductal Carcinoma	NA	No	Yes	BH	Breast	Infiltrating Ductal Carcinoma	NA	-33	0	-14	TCGA-BH-A0B8-01										University of Pittsburgh	1569	-23380	0	51.583	NA	NA	NA	NA	DiseaseFree	51.583	ALIVE OR DEAD TUMOR FREE	NA	2010-03-11	NA	NA	No	C50.9	8500/3	C50.9	Yes
TCGA-BH-A0B9	TCGA-BH-A0B9-01	44	STAGE IA	NA	8	Invasive Breast Carcinoma	BRCA	Breast Invasive Ductal Carcinoma	BRCA_Basal	No	Yes	BH	Breast	Infiltrating Ductal Carcinoma	NA	33	12	8	TCGA-BH-A0B9-01										University of Pittsburgh	1572	-16310	0	51.6816	NA	NA	Not Called	Not Called	DiseaseFree	51.6816	ALIVE OR DEAD TUMOR FREE	NA	2010-04-11	0.307	NA	No	C50.9	8500/3	C50.9	Yes
TCGA-BH-A0BA	TCGA-BH-A0BA-01	51	STAGE IIIC	NA	34	Invasive Breast Carcinoma	BRCA	Breast Invasive Carcinoma (NOS)	BRCA_LumA	No	Yes	BH	Breast	Mixed Histology (NOS)	NA	-23	2	-14	TCGA-BH-A0BA-01		GROUP B	GROUP B1							University of Pittsburgh	1132	-18839	0	37.216	Lost	Gained	Gained	Lost	DiseaseFree	37.216	ALIVE OR DEAD TUMOR FREE	NA	2010-04-11	0.8633	NA	No	C50.9	8522/3	C50.9	Yes
TCGA-BH-A0BC	TCGA-BH-A0BC-01	60	STAGE IIIC	NA	3	Invasive Breast Carcinoma	BRCA	Breast Invasive Ductal Carcinoma	BRCA_LumA	No	Yes	BH	Breast	Infiltrating Ductal Carcinoma	NA	-3	12	-20	TCGA-BH-A0BC-01										University of Pittsburgh	974	-21949	0	32.0216	Not Called	Gained	Not Called	NA	DiseaseFree	32.0216	ALIVE OR DEAD TUMOR FREE	NA	2010-04-11	0.1967	NA	No	C50.9	8500/3	C50.9	Yes
TCGA-BH-A0BD	TCGA-BH-A0BD-01	47	STAGE IIA	6TH	5	Invasive Breast Carcinoma	BRCA	Breast Invasive Ductal Carcinoma	BRCA_LumB	No	Yes	BH	Breast	Infiltrating Ductal Carcinoma	NA	-11	14	-24	TCGA-BH-A0BD-01					Group C					University of Pittsburgh	554	-17275	0	18.2135	Not Called	Gained	Not Called	Not Called	DiseaseFree	18.2135	ALIVE OR DEAD TUMOR FREE	NA	2010-04-11	0.1794	NA	No	C50.9	8500/3	C50.9	Yes
TCGA-BH-A0BF	TCGA-BH-A0BF-01	56	STAGE IIB	6TH	12	Invasive Breast Carcinoma	BRCA	Breast Invasive Ductal Carcinoma	BRCA_LumB	No	Yes	BH	Breast	Infiltrating Ductal Carcinoma	NA	-27	20	-24	TCGA-BH-A0BF-01	GROUP A									University of Pittsburgh	782	-20691	0	43.5283	Not Called	Gained	Not Called	Lost	DiseaseFree	43.5283	ALIVE OR DEAD TUMOR FREE	Not Hispanic Or Latino	2011-05-08	0.2904	NA	No	C50.9	8500/3	C50.9	Yes
TCGA-BH-A0BG	TCGA-BH-A0BG-01	73	STAGE I	6TH	19	Invasive Breast Carcinoma	BRCA	Breast Invasive Ductal Carcinoma	BRCA_Basal	No	Yes	BH	Breast	Infiltrating Ductal Carcinoma	NA	-9	4	-18	TCGA-BH-A0BG-01										University of Pittsburgh	1871	-26988	0	61.5117	Not Called	Gained	Gained	Gained	DiseaseFree	61.5117	ALIVE OR DEAD TUMOR FREE	Not Hispanic Or Latino	2011-08-08	0.4262	NA	No	C50.9	8500/3	C50.9	Yes
TCGA-BH-A0BJ	TCGA-BH-A0BJ-01	41	STAGE IIB	NA	16	Invasive Breast Carcinoma	BRCA	Breast Invasive Ductal Carcinoma	BRCA_LumA	No	Yes	BH	Breast	Infiltrating Ductal Carcinoma	NA	-27	-18	-44	TCGA-BH-A0BJ-01					Group C					University of Pittsburgh	660	-15027	0	21.6984	Not Called	Gained	Not Called	Not Called	DiseaseFree	21.6984	ALIVE OR DEAD TUMOR FREE	NA	2010-08-11	0.4003	NA	No	C50.9	8500/3	C50.9	Yes
TCGA-BH-A0BL	TCGA-BH-A0BL-01	35	STAGE I	6TH	17	Invasive Breast Carcinoma	BRCA	Breast Invasive Ductal Carcinoma	BRCA_Basal	No	Yes	BH	Breast	Infiltrating Ductal Carcinoma	NA	13	14	2	TCGA-BH-A0BL-01										University of Pittsburgh	2278	-12841	0	74.8923	Lost	NA	NA	Not Called	DiseaseFree	74.8923	ALIVE OR DEAD TUMOR FREE	Not Hispanic Or Latino	2011-08-08	0.3435	NA	No	C50.9	8500/3	C50.9	Yes
TCGA-BH-A0BM	TCGA-BH-A0BM-01	54	STAGE IIB	6TH	4	Invasive Breast Carcinoma	BRCA	Breast Invasive Ductal Carcinoma	BRCA_LumA	No	Yes	BH	Breast	Infiltrating Ductal Carcinoma	NA	-21	-18	-30	TCGA-BH-A0BM-01	GROUP A									University of Pittsburgh	1876	-20049	0	61.676	Not Called	Gained	Not Called	Lost	DiseaseFree	61.676	ALIVE OR DEAD TUMOR FREE	NA	2010-08-11	0.0936	NA	No	C50.9	8500/3	C50.9	Yes
TCGA-BH-A0BO	TCGA-BH-A0BO-01	54	STAGE I	6TH	3	Invasive Breast Carcinoma	BRCA	Breast Invasive Ductal Carcinoma	BRCA_LumA	No	Yes	BH	Breast	Infiltrating Ductal Carcinoma	NA	-23	-16	-10	TCGA-BH-A0BO-01										University of Pittsburgh	2197	-19767	0	72.2293	Not Called	Gained	Lost	Lost	DiseaseFree	72.2293	ALIVE OR DEAD TUMOR FREE	Not Hispanic Or Latino	2011-09-08	0.018	NA	No	C50.9	8500/3	C50.9	Yes
TCGA-BH-A0BP	TCGA-BH-A0BP-01	76	STAGE I	6TH	15	Invasive Breast Carcinoma	BRCA	Breast Invasive Ductal Carcinoma	BRCA_LumA	No	Yes	BH	Breast	Infiltrating Ductal Carcinoma	NA	-17	-12	-6	TCGA-BH-A0BP-01										University of Pittsburgh	1481	-27917	0	75.4841	NA	NA	Gained	Lost	DiseaseFree	75.4841	ALIVE OR DEAD TUMOR FREE	Not Hispanic Or Latino	2011-09-08	0.6741	NA	No	C50.9	8500/3	C50.9	Yes
TCGA-BH-A0BQ	TCGA-BH-A0BQ-01	39	STAGE I	6TH	5	Invasive Breast Carcinoma	BRCA	Breast Invasive Ductal Carcinoma	BRCA_LumA	No	Yes	BH	Breast	Infiltrating Ductal Carcinoma	NA	-27	-6	-18	TCGA-BH-A0BQ-01	GROUP A									University of Pittsburgh	2255	-14494	0	56.1857	Not Called	Gained	Gained	Lost	Recurred/Progressed	74.1362	ALIVE OR DEAD TUMOR FREE	Not Hispanic Or Latino	2011-10-08	0.1009	NA	No	C50.9	8500/3	C50.9	Yes
TCGA-BH-A0BR	TCGA-BH-A0BR-01	59	STAGE I	6TH	12	Invasive Breast Carcinoma	BRCA	Breast Invasive Ductal Carcinoma	BRCA_LumA	No	Yes	BH	Breast	Infiltrating Ductal Carcinoma	NA	15	10	22	TCGA-BH-A0BR-01									Control	University of Pittsburgh	2330	-21622	0	76.6019	Not Called	Not Called	Not Called	Not Called	DiseaseFree	76.6019	ALIVE OR DEAD TUMOR FREE	Not Hispanic Or Latino	2011-10-08	0.4653	NA	No	C50.9	8500/3	C50.9	Yes
TCGA-BH-A0BS	TCGA-BH-A0BS-01	55	STAGE IIIA	6TH	2	Invasive Breast Carcinoma	BRCA	Breast Invasive Ductal Carcinoma	BRCA_LumA	No	Yes	BH	Breast	Infiltrating Ductal Carcinoma	NA	-23	-2	4	#N/A	GROUP A									University of Pittsburgh	2612	-20374	0	85.873	Not Called	Gained	Not Called	Lost	DiseaseFree	85.873	ALIVE OR DEAD TUMOR FREE	Not Hispanic Or Latino	8/18/11	0.0493	NA	No	C50.9	8500/3	C50.9	Yes
TCGA-BH-A0BT	TCGA-BH-A0BT-01	56	STAGE IIA	6TH	21	Invasive Breast Carcinoma	BRCA	Breast Invasive Ductal Carcinoma	BRCA_LumA	No	Yes	BH	Breast	Infiltrating Ductal Carcinoma	NA	-17	-10	-4	TCGA-BH-A0BT-01										University of Pittsburgh	2365	-20625	0	77.7526	NA	Gained	Gained	Lost	DiseaseFree	77.7526	ALIVE OR DEAD TUMOR FREE	Not Hispanic Or Latino	2011-02-08	0.3749	NA	No	C50.9	8500/3	C50.9	Yes
TCGA-BH-A0BV	TCGA-BH-A0BV-01	78	STAGE IIB	NA	14	Invasive Breast Carcinoma	BRCA	Breast Invasive Ductal Carcinoma	BRCA_LumA	No	Yes	BH	Breast	Infiltrating Ductal Carcinoma	NA	-43	-6	-40	TCGA-BH-A0BV-01		GROUP B		Group B2	Group C					University of Pittsburgh	1519	-28699	0	49.9392	Lost	Gained	Not Called	Not Called	DiseaseFree	49.9392	ALIVE OR DEAD TUMOR FREE	NA	2010-09-11	0.1734	NA	No	C50.9	8500/3	C50.9	Yes
TCGA-BH-A0BW	TCGA-BH-A0BW-01	71	STAGE I	6TH	10	Invasive Breast Carcinoma	BRCA	Breast Invasive Ductal Carcinoma	BRCA_Basal	No	Yes	BH	Breast	Infiltrating Ductal Carcinoma	NA	-13	2	-12	TCGA-BH-A0BW-01										University of Pittsburgh	2371	-25974	0	77.9498	Not Called	Not Called	Not Called	NA	DiseaseFree	77.9498	ALIVE OR DEAD TUMOR FREE	Not Hispanic Or Latino	2011-10-08	0.3953	NA	No	C50.9	8500/3	C50.9	Yes
TCGA-BH-A0BZ	TCGA-BH-A0BZ-01	59	STAGE IIIA	6TH	20	Invasive Breast Carcinoma	BRCA	Breast Invasive Ductal Carcinoma	BRCA_LumB	No	Yes	BH	Breast	Infiltrating Ductal Carcinoma	NA	5	18	-8	TCGA-BH-A0BZ-01					Group C					University of Pittsburgh	2255	-21856	0	74.1362	Gained	Gained	Not Called	Not Called	DiseaseFree	74.1362	ALIVE OR DEAD TUMOR FREE	Not Hispanic Or Latino	2011-10-08	0.15	NA	No	C50.9	8500/3	C50.9	Yes
TCGA-BH-A0C0	TCGA-BH-A0C0-01	62	STAGE IIA	NA	16	Invasive Breast Carcinoma	BRCA	Breast Invasive Ductal Carcinoma	BRCA_LumB	No	Yes	BH	Breast	Infiltrating Ductal Carcinoma	NA	7	18	0	TCGA-BH-A0C0-01										University of Pittsburgh	1270	-23006	0	41.753	Lost	NA	Gained	Lost	DiseaseFree	41.753	ALIVE OR DEAD TUMOR FREE	NA	2010-08-11	0.3023	NA	No	C50.9	8500/3	C50.9	Yes
TCGA-BH-A0C1	TCGA-BH-A0C1-01	61	STAGE IIIA	6TH	19	Invasive Breast Carcinoma	BRCA	Breast Invasive Lobular Carcinoma	BRCA_LumA	No	Yes	BH	Breast	Infiltrating Lobular Carcinoma	NA	-33	-6	-44	#N/A		GROUP B								University of Pittsburgh	1339	-22377	0	36.9201	Lost	Gained	NA	Lost	Recurred/Progressed	46.3885	DEAD WITH TUMOR	Not Hispanic Or Latino	2011-11-08	0.1678	NA	No	C50.9	8520/3	C50.9	Yes
TCGA-BH-A0C3	TCGA-BH-A0C3-01	47	STAGE I	6TH	11	Invasive Breast Carcinoma	BRCA	Breast Invasive Carcinoma (NOS)	BRCA_LumB	No	Yes	BH	Breast	Mixed Histology (NOS)	NA	-23	2	-12	TCGA-BH-A0C3-01	GROUP A									University of Pittsburgh	2709	-17221	0	87.9114	Not Called	Gained	Gained	Lost	Recurred/Progressed	89.062	ALIVE OR DEAD TUMOR FREE	NA	2011-11-08	0.1667	NA	No	C50.9	8522/3	C50.9	Yes
TCGA-BH-A0C7	TCGA-BH-A0C7-01	48	STAGE IIB	6TH	19	Invasive Breast Carcinoma	BRCA	Breast Invasive Ductal Carcinoma	BRCA_LumB	No	Yes	BH	Breast	Infiltrating Ductal Carcinoma	NA	-25	14	-16	#N/A		GROUP B	GROUP B1							University of Pittsburgh	2767	-17871	0	90.9689	Lost	Gained	Gained	Lost	DiseaseFree	90.9689	ALIVE OR DEAD TUMOR FREE	Not Hispanic Or Latino	2011-11-08	0.3045	NA	No	C50.9	8500/3	C50.9	Yes
TCGA-BH-A0DD	TCGA-BH-A0DD-01	58	STAGE IIB	6TH	15	Invasive Breast Carcinoma	BRCA	Breast Invasive Ductal Carcinoma	NA	No	Yes	BH	Breast	Infiltrating Ductal Carcinoma	NA	-23	6	-14	TCGA-BH-A0DD-01					Group C					University of Pittsburgh	2486	-21386	0	81.7306	NA	Gained	Not Called	Not Called	DiseaseFree	81.7306	ALIVE OR DEAD TUMOR FREE	NA	8/18/11	0.3503	NA	No	C50.9	8500/3	C50.9	Yes
TCGA-BH-A0DE	TCGA-BH-A0DE-01	62	STAGE IIA	6TH	7	Invasive Breast Carcinoma	BRCA	Breast Invasive Ductal Carcinoma	BRCA_LumA	No	Yes	BH	Breast	Infiltrating Ductal Carcinoma	NA	-39	-14	-24	TCGA-BH-A0DE-01										University of Pittsburgh	2372	-22656	0	77.9827	NA	Not Called	Gained	Lost	DiseaseFree	77.9827	ALIVE OR DEAD TUMOR FREE	Not Hispanic Or Latino	2011-11-08	0.1869	NA	No	C50.9	8500/3	C50.9	Yes
TCGA-BH-A0DG	TCGA-BH-A0DG-01	30	STAGE IIA	6TH	2	Invasive Breast Carcinoma	BRCA	Breast Invasive Ductal Carcinoma	BRCA_LumA	No	Yes	BH	Breast	Infiltrating Ductal Carcinoma	NA	-27	6	-24	TCGA-BH-A0DG-01										University of Pittsburgh	2041	-11204	0	67.1006	NA	Gained	NA	Not Called	DiseaseFree	67.1006	ALIVE OR DEAD TUMOR FREE	Not Hispanic Or Latino	2011-02-08	0.1591	NA	No	C50.9	8500/3	C50.9	Yes
TCGA-BH-A0DH	TCGA-BH-A0DH-01	63	STAGE IIB	NA	9	Invasive Breast Carcinoma	BRCA	Breast Invasive Ductal Carcinoma	BRCA_LumA	No	Yes	BH	Breast	Infiltrating Ductal Carcinoma	NA	-21	4	-14	TCGA-BH-A0DH-01										University of Pittsburgh	1156	-23366	0	38.0051	NA	Not Called	Gained	Lost	DiseaseFree	38.0051	ALIVE OR DEAD TUMOR FREE	NA	2010-08-11	0.2305	NA	No	C50.9	8500/3	C50.9	Yes
TCGA-BH-A0DI	TCGA-BH-A0DI-01	63	STAGE IIB	6TH	8	Invasive Breast Carcinoma	BRCA	Breast Invasive Ductal Carcinoma	BRCA_LumA	No	Yes	BH	Breast	Infiltrating Ductal Carcinoma	NA	-35	-10	-22	TCGA-BH-A0DI-01										University of Pittsburgh	912	-23327	0	29.9832	Not Called	NA	Not Called	Not Called	DiseaseFree	29.9832	ALIVE OR DEAD TUMOR FREE	Not Hispanic Or Latino	2011-11-08	0.2622	NA	No	C50.9	8500/3	C50.9	Yes
TCGA-BH-A0DK	TCGA-BH-A0DK-01	49	STAGE IIA	NA	7	Invasive Breast Carcinoma	BRCA	Breast Invasive Ductal Carcinoma	BRCA_LumA	No	Yes	BH	Breast	Infiltrating Ductal Carcinoma	NA	-13	6	-12	TCGA-BH-A0DK-01										University of Pittsburgh	423	-18237	0	13.9067	NA	Gained	Not Called	Lost	DiseaseFree	13.9067	ALIVE OR DEAD TUMOR FREE	NA	2010-08-11	0.2171	NA	No	C50.9	8500/3	C50.9	Yes
TCGA-BH-A0DL	TCGA-BH-A0DL-01	64	STAGE IIA	6TH	10	Invasive Breast Carcinoma	BRCA	Breast Invasive Carcinoma (NOS)	BRCA_Basal	No	Yes	BH	Breast	Other	NA	29	20	22	TCGA-BH-A0DL-01					Group C					University of Pittsburgh	2381	-23628	0	78.2786	NA	Gained	Not Called	Not Called	DiseaseFree	78.2786	ALIVE OR DEAD TUMOR FREE	Not Hispanic Or Latino	2011-11-08	0.2605	NA	No	C50.9	8575/3	C50.9	Yes
TCGA-BH-A0DO	TCGA-BH-A0DO-01	78	STAGE I	6TH	9	Invasive Breast Carcinoma	BRCA	Breast Invasive Ductal Carcinoma	BRCA_LumA	No	Yes	BH	Breast	Infiltrating Ductal Carcinoma	NA	-33	-24	-44	#N/A	GROUP A									University of Pittsburgh	1644	-28529	0	54.0487	Not Called	Gained	Gained	Lost	DiseaseFree	54.0487	ALIVE OR DEAD TUMOR FREE	Not Hispanic Or Latino	2011-11-08	0.1608	NA	No	C50.9	8500/3	C50.9	Yes
TCGA-BH-A0DP	TCGA-BH-A0DP-01	60	STAGE IIB	NA	19	Invasive Breast Carcinoma	BRCA	Breast Invasive Lobular Carcinoma	BRCA_LumA	No	Yes	BH	Breast	Infiltrating Lobular Carcinoma	NA	-27	-12	-32	TCGA-BH-A0DP-01	GROUP A									University of Pittsburgh	476	-22199	0	15.6491	Not Called	Gained	Gained	Lost	DiseaseFree	15.6491	ALIVE OR DEAD TUMOR FREE	NA	2010-09-11	0.2568	NA	No	C50.9	8520/3	C50.9	Yes
TCGA-BH-A0DQ	TCGA-BH-A0DQ-01	42	STAGE IIB	NA	7	Invasive Breast Carcinoma	BRCA	Breast Invasive Ductal Carcinoma	BRCA_LumA	No	Yes	BH	Breast	Infiltrating Ductal Carcinoma	NA	-23	4	-8	TCGA-BH-A0DQ-01										University of Pittsburgh	98	-15533	0	3.22188	Not Called	NA	NA	Not Called	DiseaseFree	3.22188	ALIVE OR DEAD TUMOR FREE	NA	2010-09-11	0.2833	NA	No	C50.9	8500/3	C50.9	Yes
TCGA-BH-A0DS	TCGA-BH-A0DS-01	71	STAGE IIIA	7TH	26	Invasive Breast Carcinoma	BRCA	Breast Invasive Ductal Carcinoma	BRCA_LumA	No	Yes	BH	Breast	Infiltrating Ductal Carcinoma	NA	-17	-12	-16	TCGA-BH-A0DS-01		GROUP B	GROUP B1							University of Pittsburgh	78	-25944	0	2.56436	Lost	Gained	Gained	Lost	DiseaseFree	2.56436	ALIVE OR DEAD TUMOR FREE	NA	2010-09-11	0.3395	NA	No	C50.9	8500/3	C50.9	Yes
TCGA-BH-A0DT	TCGA-BH-A0DT-01	41	STAGE IIA	6TH	11	Invasive Breast Carcinoma	BRCA	Breast Invasive Ductal Carcinoma	BRCA_LumA	No	Yes	BH	Breast	Infiltrating Ductal Carcinoma	NA	-39	-10	-26	TCGA-BH-A0DT-01	GROUP A									University of Pittsburgh	2403	-15078	0	79.0019	Not Called	Gained	Gained	Lost	DiseaseFree	79.0019	ALIVE OR DEAD TUMOR FREE	NA	2011-11-08	0.1927	NA	No	C50.9	8500/3	C50.9	Yes
TCGA-BH-A0DV	TCGA-BH-A0DV-01	54	STAGE IIIA	6TH	4	Invasive Breast Carcinoma	BRCA	Breast Invasive Ductal Carcinoma	BRCA_LumA	No	Yes	BH	Breast	Infiltrating Ductal Carcinoma	NA	-37	-18	-36	TCGA-BH-A0DV-01										University of Pittsburgh	2064	-19781	0	67.8568	Gained	Gained	Gained	Lost	DiseaseFree	67.8568	ALIVE OR DEAD TUMOR FREE	NA	2011-02-08	0.0082	NA	No	C50.9	8500/3	C50.9	Yes
TCGA-BH-A0DX	TCGA-BH-A0DX-01	62	STAGE I	6TH	4	Invasive Breast Carcinoma	BRCA	Breast Invasive Ductal Carcinoma	BRCA_LumA	No	Yes	BH	Breast	Infiltrating Ductal Carcinoma	NA	-13	4	-10	TCGA-BH-A0DX-01										University of Pittsburgh	2156	-22833	0	70.8814	NA	Gained	Gained	NA	DiseaseFree	70.8814	ALIVE OR DEAD TUMOR FREE	Not Hispanic Or Latino	2011-11-08	0.1997	NA	No	C50.9	8500/3	C50.9	Yes
TCGA-BH-A0DZ	TCGA-BH-A0DZ-01	43	STAGE IIB	NA	4	Invasive Breast Carcinoma	BRCA	Breast Invasive Ductal Carcinoma	BRCA_LumA	No	Yes	BH	Breast	Infiltrating Ductal Carcinoma	NA	31	18	30	TCGA-BH-A0DZ-01										University of Pittsburgh	495	-15980	0	16.2738	NA	Not Called	Gained	Lost	DiseaseFree	16.2738	ALIVE OR DEAD TUMOR FREE	NA	2010-09-11	0.213	NA	No	C50.9	8500/3	C50.9	Yes
TCGA-BH-A0E0	TCGA-BH-A0E0-01	38	STAGE IIIC	NA	22	Invasive Breast Carcinoma	BRCA	Breast Invasive Ductal Carcinoma	BRCA_Basal	No	Yes	BH	Breast	Infiltrating Ductal Carcinoma	NA	25	18	6	TCGA-BH-A0E0-01										University of Pittsburgh	134	-14175	0	4.40543	Not Called	NA	Lost	Lost	DiseaseFree	4.40543	ALIVE OR DEAD TUMOR FREE	NA	2010-09-11	0.6731	NA	No	C50.9	8500/3	C50.9	Yes
TCGA-BH-A0E1	TCGA-BH-A0E1-01	52	STAGE IIB	NA	3	Invasive Breast Carcinoma	BRCA	Breast Invasive Ductal Carcinoma	BRCA_LumA	No	Yes	BH	Breast	Infiltrating Ductal Carcinoma	NA	-23	4	-32	TCGA-BH-A0E1-01	GROUP A									University of Pittsburgh	477	-19192	0	15.682	Not Called	Gained	Not Called	Lost	DiseaseFree	15.682	ALIVE OR DEAD TUMOR FREE	NA	2010-09-11	0.0595	NA	No	C50.9	8500/3	C50.9	Yes
TCGA-BH-A0E2	TCGA-BH-A0E2-01	49	STAGE IIIA	NA	6	Invasive Breast Carcinoma	BRCA	Breast Invasive Ductal Carcinoma	BRCA_LumA	No	Yes	BH	Breast	Infiltrating Ductal Carcinoma	NA	-3	16	10	TCGA-BH-A0E2-01										University of Pittsburgh	435	-18152	0	14.3012	Lost	Not Called	Not Called	Lost	DiseaseFree	14.3012	ALIVE OR DEAD TUMOR FREE	NA	2010-09-11	0.2837	NA	No	C50.9	8500/3	C50.9	Yes
TCGA-BH-A0E6	TCGA-BH-A0E6-01	69	STAGE IA	NA	20	Invasive Breast Carcinoma	BRCA	Breast Invasive Ductal Carcinoma	BRCA_Basal	No	Yes	BH	Breast	Infiltrating Ductal Carcinoma	NA	11	14	10	TCGA-BH-A0E6-01										University of Pittsburgh	293	-25408	0	9.63277	NA	Gained	Gained	Lost	DiseaseFree	9.63277	ALIVE OR DEAD TUMOR FREE	NA	2010-09-11	0.617	NA	No	C50.9	8500/3	C50.9	Yes
TCGA-BH-A0E7	TCGA-BH-A0E7-01	79	STAGE IIB	NA	4	Invasive Breast Carcinoma	BRCA	Breast Invasive Ductal Carcinoma	BRCA_LumA	No	Yes	BH	Breast	Infiltrating Ductal Carcinoma	NA	-23	-14	-30	TCGA-BH-A0E7-01						GROUP D		Group D2		University of Pittsburgh	1363	-29115	0	44.8105	Not Called	Not Called	Gained	Lost	DiseaseFree	44.8105	ALIVE OR DEAD TUMOR FREE	NA	2010-09-11	0.079	NA	No	C50.9	8500/3	C50.9	Yes
TCGA-BH-A0E9	TCGA-BH-A0E9-01	53	STAGE IIB	6TH	24	Invasive Breast Carcinoma	BRCA	Breast Invasive Lobular Carcinoma	BRCA_LumA	No	Yes	BH	Breast	Infiltrating Lobular Carcinoma	NA	-41	-10	-34	#N/A		GROUP B	GROUP B1							University of Pittsburgh	2489	-19415	0	81.8292	Lost	Gained	Gained	Lost	DiseaseFree	81.8292	ALIVE OR DEAD TUMOR FREE	NA	2011-11-08	0.2195	NA	No	C50.9	8520/3	C50.9	Yes
TCGA-BH-A0EA	TCGA-BH-A0EA-01	72	STAGE IIA	6TH	3	Invasive Breast Carcinoma	BRCA	Breast Invasive Ductal Carcinoma	BRCA_LumA	No	Yes	BH	Breast	Infiltrating Ductal Carcinoma	NA	-41	-18	-32	TCGA-BH-A0EA-01	GROUP A									University of Pittsburgh	NA	-26548	0	32.5805	Not Called	Gained	Gained	Lost	DiseaseFree	32.5805	ALIVE OR DEAD TUMOR FREE	Not Hispanic Or Latino	2011-11-08	0.0603	NA	No	C50.9	8500/3	C50.9	Yes
TCGA-BH-A0EB	TCGA-BH-A0EB-01	69	STAGE IA	NA	19	Invasive Breast Carcinoma	BRCA	Breast Invasive Ductal Carcinoma	BRCA_LumA	No	Yes	BH	Breast	Infiltrating Ductal Carcinoma	NA	-37	-18	-30	TCGA-BH-A0EB-01		GROUP B	GROUP B1							University of Pittsburgh	745	-25259	0	24.4929	Lost	Gained	Gained	Lost	DiseaseFree	24.4929	ALIVE OR DEAD TUMOR FREE	NA	2010-09-11	0.1316	NA	No	C50.9	8500/3	C50.9	Yes
TCGA-BH-A0EE	TCGA-BH-A0EE-01	68	STAGE IIB	NA	22	Invasive Breast Carcinoma	BRCA	Breast Invasive Ductal Carcinoma	BRCA_Her2	No	Yes	BH	Breast	Infiltrating Ductal Carcinoma	NA	31	14	24	TCGA-BH-A0EE-01										University of Pittsburgh	943	-24850	0	31.0024	Gained	Gained	Gained	Lost	DiseaseFree	31.0024	ALIVE OR DEAD TUMOR FREE	NA	2010-09-11	0.4417	NA	No	C50.9	8500/3	C50.9	Yes
TCGA-BH-A0EI	TCGA-BH-A0EI-01	51	STAGE IIA	6TH	6	Invasive Breast Carcinoma	BRCA	Breast Invasive Ductal Carcinoma	BRCA_LumA	No	Yes	BH	Breast	Infiltrating Ductal Carcinoma	NA	-31	0	-28	TCGA-BH-A0EI-01									Control	University of Pittsburgh	1926	-18741	0	63.3199	Not Called	Not Called	Not Called	Not Called	DiseaseFree	63.3199	ALIVE OR DEAD TUMOR FREE	Not Hispanic Or Latino	2011-11-08	0.1622	NA	No	C50.9	8500/3	C50.9	Yes
TCGA-BH-A0GY	TCGA-BH-A0GY-01	67	STAGE IIA	NA	29	Invasive Breast Carcinoma	BRCA	Breast Invasive Ductal Carcinoma	BRCA_LumA	No	Yes	BH	Breast	Infiltrating Ductal Carcinoma	NA	13	10	18	TCGA-BH-A0GY-01										University of Pittsburgh	923	-24493	0	30.3449	NA	Not Called	Gained	Lost	DiseaseFree	30.3449	ALIVE OR DEAD TUMOR FREE	NA	2010-10-11	0.2656	NA	No	C50.9	8500/3	C50.9	Yes
TCGA-BH-A0GZ	TCGA-BH-A0GZ-01	62	STAGE IIA	NA	6	Invasive Breast Carcinoma	BRCA	Breast Invasive Ductal Carcinoma	BRCA_LumA	No	Yes	BH	Breast	Infiltrating Ductal Carcinoma	NA	-11	4	-2	TCGA-BH-A0GZ-01		GROUP B		Group B2	Group C					University of Pittsburgh	328	-22714	0	10.7834	Lost	Gained	Not Called	Not Called	DiseaseFree	10.7834	ALIVE OR DEAD TUMOR FREE	NA	2010-10-11	0.2724	NA	No	C50.9	8500/3	C50.9	Yes
TCGA-BH-A0H0	TCGA-BH-A0H0-01	69	STAGE IA	NA	10	Invasive Breast Carcinoma	BRCA	Breast Invasive Ductal Carcinoma	BRCA_LumB	No	Yes	BH	Breast	Infiltrating Ductal Carcinoma	NA	-15	2	-18	TCGA-BH-A0H0-01	GROUP A									University of Pittsburgh	461	-25223	0	15.156	Not Called	Gained	Not Called	Lost	DiseaseFree	15.156	ALIVE OR DEAD TUMOR FREE	NA	2010-10-11	0.2534	NA	No	C50.9	8500/3	C50.9	Yes
TCGA-BH-A0H3	TCGA-BH-A0H3-01	46	STAGE I	6TH	3	Invasive Breast Carcinoma	BRCA	Breast Invasive Ductal Carcinoma	BRCA_LumA	No	Yes	BH	Breast	Infiltrating Ductal Carcinoma	NA	-39	-10	-28	TCGA-BH-A0H3-01	GROUP A									University of Pittsburgh	1928	-17152	0	63.3856	Not Called	Gained	Gained	Lost	DiseaseFree	63.3856	ALIVE OR DEAD TUMOR FREE	Not Hispanic Or Latino	2011-11-08	0.0606	NA	No	C50.9	8500/3	C50.9	Yes
TCGA-BH-A0H5	TCGA-BH-A0H5-01	45	STAGE I	6TH	0	Invasive Breast Carcinoma	BRCA	Breast Invasive Ductal Carcinoma	BRCA_LumA	No	Yes	BH	Breast	Infiltrating Ductal Carcinoma	NA	-45	-14	-62	TCGA-BH-A0H5-01									Control	University of Pittsburgh	1620	-16719	0	53.2597	Not Called	Not Called	Not Called	Not Called	DiseaseFree	53.2597	ALIVE OR DEAD TUMOR FREE	Not Hispanic Or Latino	2011-12-08	0	NA	No	C50.9	8500/3	C50.9	Yes
TCGA-BH-A0H6	TCGA-BH-A0H6-01	82	STAGE I	NA	3	Invasive Breast Carcinoma	BRCA	Breast Invasive Ductal Carcinoma	BRCA_LumA	No	Yes	BH	Breast	Infiltrating Ductal Carcinoma	NA	-11	-12	-28	TCGA-BH-A0H6-01						GROUP D		Group D2		University of Pittsburgh	747	-30125	0	24.5586	Not Called	Not Called	Gained	Lost	DiseaseFree	24.5586	ALIVE OR DEAD TUMOR FREE	NA	2010-10-11	0.0982	NA	No	C50.9	8500/3	C50.9	Yes
TCGA-BH-A0H7	TCGA-BH-A0H7-01	65	STAGE IIIA	NA	21	Invasive Breast Carcinoma	BRCA	Breast Invasive Ductal Carcinoma	BRCA_LumA	No	Yes	BH	Breast	Infiltrating Ductal Carcinoma	NA	7	4	6	TCGA-BH-A0H7-01		GROUP B								University of Pittsburgh	702	-23972	0	23.0792	Lost	Gained	Lost	Not Called	DiseaseFree	23.0792	ALIVE OR DEAD TUMOR FREE	NA	2010-10-11	0.4407	NA	No	C50.9	8500/3	C50.9	Yes
TCGA-BH-A0H9	TCGA-BH-A0H9-01	69	STAGE IIA	NA	12	Invasive Breast Carcinoma	BRCA	Breast Invasive Ductal Carcinoma	BRCA_LumA	No	Yes	BH	Breast	Infiltrating Ductal Carcinoma	NA	-5	10	0	TCGA-BH-A0H9-01		GROUP B								University of Pittsburgh	1247	-25289	0	40.9968	Lost	Gained	Gained	Gained	DiseaseFree	40.9968	ALIVE OR DEAD TUMOR FREE	NA	11/17/10	0.3068	NA	No	C50.9	8500/3	C50.9	Yes
TCGA-BH-A0HA	TCGA-BH-A0HA-01	31	STAGE I	6TH	4	Invasive Breast Carcinoma	BRCA	Breast Invasive Ductal Carcinoma	BRCA_LumA	No	Yes	BH	Breast	Infiltrating Ductal Carcinoma	NA	-25	-12	-6	TCGA-BH-A0HA-01									Control	University of Pittsburgh	1611	-11379	0	52.9638	Not Called	Not Called	Not Called	Not Called	DiseaseFree	52.9638	ALIVE OR DEAD TUMOR FREE	Not Hispanic Or Latino	2011-02-08	0.0838	NA	No	C50.9	8500/3	C50.9	Yes
TCGA-BH-A0HB	TCGA-BH-A0HB-01	55	STAGE IA	NA	8	Invasive Breast Carcinoma	BRCA	Breast Invasive Ductal Carcinoma	BRCA_LumA	No	Yes	BH	Breast	Infiltrating Ductal Carcinoma	NA	21	10	20	TCGA-BH-A0HB-01										University of Pittsburgh	806	-20448	0	26.4983	Not Called	NA	Not Called	Not Called	DiseaseFree	26.4983	ALIVE OR DEAD TUMOR FREE	NA	2010-10-11	0.2922	NA	No	C50.9	8500/3	C50.9	Yes
TCGA-BH-A0HF	TCGA-BH-A0HF-01	77	STAGE IA	NA	NA	Invasive Breast Carcinoma	BRCA	Breast Invasive Ductal Carcinoma	NA	No	Yes	BH	Breast	Infiltrating Ductal Carcinoma	NA	-7	2	4	TCGA-BH-A0HF-01										University of Pittsburgh	727	-28233	0	23.9011	NA	NA	NA	NA	DiseaseFree	23.9011	ALIVE OR DEAD TUMOR FREE	NA	2010-10-11	NA	NA	No	C50.9	8500/3	C50.9	Yes
TCGA-BH-A0HI	TCGA-BH-A0HI-01	78	STAGE IA	NA	2	Invasive Breast Carcinoma	BRCA	Breast Invasive Ductal Carcinoma	BRCA_LumA	No	Yes	BH	Breast	Infiltrating Ductal Carcinoma	NA	-35	-16	-34	TCGA-BH-A0HI-01	GROUP A									University of Pittsburgh	620	-28644	0	20.3833	Not Called	Gained	Not Called	Lost	DiseaseFree	20.3833	ALIVE OR DEAD TUMOR FREE	NA	2010-10-11	0.0729	NA	No	C50.9	8500/3	C50.9	Yes
TCGA-BH-A0HK	TCGA-BH-A0HK-01	81	STAGE IIB	NA	5	Invasive Breast Carcinoma	BRCA	Breast Invasive Ductal Carcinoma	BRCA_LumA	No	Yes	BH	Breast	Infiltrating Ductal Carcinoma	NA	-13	-12	-28	TCGA-BH-A0HK-01	GROUP A									University of Pittsburgh	178	-29751	0	5.85199	Not Called	Gained	Not Called	Lost	DiseaseFree	5.85199	ALIVE OR DEAD TUMOR FREE	NA	2010-10-11	0.0924	NA	No	C50.9	8500/3	C50.9	Yes
TCGA-BH-A0HL	TCGA-BH-A0HL-01	56	STAGE IIB	NA	NA	Invasive Breast Carcinoma	BRCA	Breast Invasive Ductal Carcinoma	NA	No	Yes	BH	Breast	Infiltrating Ductal Carcinoma	NA	-25	2	-36	TCGA-BH-A0HL-01										University of Pittsburgh	72	-20804	0	2.3671	NA	NA	NA	NA	DiseaseFree	2.3671	ALIVE OR DEAD TUMOR FREE	NA	2010-10-11	NA	NA	No	C50.9	8503/3	C50.9	Yes
TCGA-BH-A0HN	TCGA-BH-A0HN-01	67	STAGE IA	NA	NA	Invasive Breast Carcinoma	BRCA	Breast Invasive Ductal Carcinoma	NA	No	Yes	BH	Breast	Infiltrating Ductal Carcinoma	NA	-33	-10	-26	TCGA-BH-A0HN-01										University of Pittsburgh	516	-24731	0	16.9642	NA	NA	NA	NA	DiseaseFree	16.9642	ALIVE OR DEAD TUMOR FREE	NA	2010-11-11	NA	NA	No	C50.9	8500/3	C50.9	Yes
TCGA-BH-A0HO	TCGA-BH-A0HO-01	48	STAGE IIA	NA	2	Invasive Breast Carcinoma	BRCA	Breast Invasive Ductal Carcinoma	BRCA_LumA	No	Yes	BH	Breast	Infiltrating Ductal Carcinoma	NA	-31	-14	-28	TCGA-BH-A0HO-01	GROUP A									University of Pittsburgh	76	-17710	0	2.4986	Not Called	Gained	Not Called	Lost	DiseaseFree	2.4986	ALIVE OR DEAD TUMOR FREE	NA	2010-11-11	0.0493	NA	No	C50.9	8500/3	C50.9	Yes
TCGA-BH-A0HP	TCGA-BH-A0HP-01	65	STAGE IIIA	NA	6	Invasive Breast Carcinoma	BRCA	Breast Invasive Lobular Carcinoma	BRCA_LumA	No	Yes	BH	Breast	Infiltrating Lobular Carcinoma	NA	-17	-6	-44	TCGA-BH-A0HP-01	GROUP A									University of Pittsburgh	414	-23883	0	13.6108	Not Called	Gained	Not Called	Lost	DiseaseFree	13.6108	ALIVE OR DEAD TUMOR FREE	NA	2010-11-11	0.1767	NA	No	C50.9	8520/3	C50.9	Yes
TCGA-BH-A0HQ	TCGA-BH-A0HQ-01	56	STAGE IIA	NA	23	Invasive Breast Carcinoma	BRCA	Breast Invasive Ductal Carcinoma	BRCA_LumA	No	Yes	BH	Breast	Infiltrating Ductal Carcinoma	NA	-41	-18	-36	TCGA-BH-A0HQ-01		GROUP B	GROUP B1							University of Pittsburgh	1121	-20719	0	36.8544	Lost	Gained	Gained	Lost	DiseaseFree	36.8544	ALIVE OR DEAD TUMOR FREE	NA	2010-11-11	0.1281	NA	No	C50.9	8500/3	C50.9	Yes
TCGA-BH-A0HU	TCGA-BH-A0HU-01	52	STAGE IA	NA	9	Invasive Breast Carcinoma	BRCA	Breast Invasive Ductal Carcinoma	BRCA_LumB	No	Yes	BH	Breast	Infiltrating Ductal Carcinoma	NA	3	12	10	TCGA-BH-A0HU-01										University of Pittsburgh	392	-19216	0	12.8875	NA	Gained	Not Called	Lost	DiseaseFree	12.8875	ALIVE OR DEAD TUMOR FREE	NA	2010-11-11	0.3924	NA	No	C50.9	8500/3	C50.9	Yes
TCGA-BH-A0HW	TCGA-BH-A0HW-01	62	STAGE IA	NA	10	Invasive Breast Carcinoma	BRCA	Breast Invasive Ductal Carcinoma	BRCA_LumB	No	Yes	BH	Breast	Infiltrating Ductal Carcinoma	NA	-13	0	-12	TCGA-BH-A0HW-01										University of Pittsburgh	1561	-22962	0	51.32	Lost	Lost	Not Called	NA	DiseaseFree	51.32	ALIVE OR DEAD TUMOR FREE	NA	2010-11-11	0.23	NA	No	C50.9	8500/3	C50.9	Yes
TCGA-BH-A0HX	TCGA-BH-A0HX-01	54	STAGE IIB	NA	18	Invasive Breast Carcinoma	BRCA	Breast Invasive Ductal Carcinoma	BRCA_LumA	No	Yes	BH	Breast	Infiltrating Ductal Carcinoma	NA	-1	10	-2	TCGA-BH-A0HX-01	GROUP A									University of Pittsburgh	829	-19900	0	27.2545	Not Called	Gained	Gained	Lost	DiseaseFree	27.2545	ALIVE OR DEAD TUMOR FREE	NA	2010-11-11	0.5678	NA	No	C50.9	8500/3	C50.9	Yes
TCGA-BH-A0HY	TCGA-BH-A0HY-01	60	STAGE I	6TH	18	Invasive Breast Carcinoma	BRCA	Breast Invasive Ductal Carcinoma	BRCA_LumB	No	Yes	BH	Breast	Infiltrating Ductal Carcinoma	NA	-13	12	-6	TCGA-BH-A0HY-01										University of Pittsburgh	1545	-22179	0	50.794	Not Called	Gained	NA	Lost	DiseaseFree	50.794	ALIVE OR DEAD TUMOR FREE	Not Hispanic Or Latino	2011-02-08	0.6304	NA	No	C50.9	8500/3	C50.9	Yes
TCGA-BH-A0RX	TCGA-BH-A0RX-01	59	STAGE IIA	NA	NA	Invasive Breast Carcinoma	BRCA	Breast Invasive Ductal Carcinoma	BRCA_Basal	No	Yes	BH	Breast	Infiltrating Ductal Carcinoma	NA	27	18	20	TCGA-BH-A0RX-01										University of Pittsburgh	170	-21857	0	5.58898	NA	NA	NA	NA	DiseaseFree	5.58898	ALIVE OR DEAD TUMOR FREE	NA	2010-11-11	0.095	NA	No	C50.9	8500/3	C50.9	Yes
TCGA-BH-A0W3	TCGA-BH-A0W3-01	58	STAGE IIA	7TH	17	Invasive Breast Carcinoma	BRCA	Breast Invasive Ductal Carcinoma	BRCA_LumB	No	Yes	BH	Breast	Infiltrating Ductal Carcinoma	NA	-39	-2	-40	TCGA-BH-A0W3-01		GROUP B	GROUP B1							University of Pittsburgh	728	-21369	0	NA	Lost	Gained	Gained	Lost	NA	23.934	ALIVE OR DEAD TUMOR FREE	Not Hispanic Or Latino	2/14/11	0.1333	NA	No	C50.9	8500/3	C50.9	Yes
TCGA-BH-A0W4	TCGA-BH-A0W4-01	46	STAGE IIA	7TH	2	Invasive Breast Carcinoma	BRCA	Breast Invasive Ductal Carcinoma	BRCA_LumA	No	Yes	BH	Breast	Infiltrating Ductal Carcinoma	NA	-37	-4	-20	TCGA-BH-A0W4-01						GROUP D	Group D1			University of Pittsburgh	759	-16911	0	NA	Not Called	Not Called	Not Called	Lost	NA	24.9532	ALIVE OR DEAD TUMOR FREE	Not Hispanic Or Latino	2/15/11	0.0207	NA	No	C50.9	8500/3	C50.9	Yes
TCGA-BH-A0W5	TCGA-BH-A0W5-01	77	STAGE IIA	6TH	6	Invasive Breast Carcinoma	BRCA	Breast Invasive Ductal Carcinoma	BRCA_LumA	No	Yes	BH	Breast	Infiltrating Ductal Carcinoma	NA	-35	-14	-36	TCGA-BH-A0W5-01										University of Pittsburgh	1288	-28304	0	42.3447	Not Called	Not Called	Gained	Not Called	DiseaseFree	42.3447	ALIVE OR DEAD TUMOR FREE	Not Hispanic Or Latino	2/15/11	0.0719	NA	No	C50.9	8500/3	C50.9	Yes
TCGA-BH-A0W7	TCGA-BH-A0W7-01	49	STAGE I	6TH	12	Invasive Breast Carcinoma	BRCA	Breast Invasive Ductal Carcinoma	BRCA_LumA	No	Yes	BH	Breast	Infiltrating Ductal Carcinoma	NA	1	6	14	TCGA-BH-A0W7-01						GROUP D		Group D2		University of Pittsburgh	1363	-17996	0	44.8105	Not Called	Not Called	Gained	Lost	DiseaseFree	44.8105	ALIVE OR DEAD TUMOR FREE	Not Hispanic Or Latino	2/15/11	0.3048	NA	No	C50.9	8500/3	C50.9	Yes
TCGA-BH-A0WA	TCGA-BH-A0WA-01	82	STAGE I	6TH	13	Invasive Breast Carcinoma	BRCA	Invasive Breast Carcinoma	BRCA_Basal	No	Yes	BH	Breast	Breast Invasive Carcinoma	NA	31	20	34	TCGA-BH-A0WA-01										University of Pittsburgh	701	-30025	0	23.0463	Not Called	NA	NA	NA	DiseaseFree	23.0463	ALIVE OR DEAD TUMOR FREE	Not Hispanic Or Latino	2/16/11	0.606	NA	No	C50.9	8575/3	C50.9	Yes
TCGA-BH-A18F	TCGA-BH-A18F-01	50	STAGE IIA	7TH	21	Invasive Breast Carcinoma	BRCA	Breast Invasive Ductal Carcinoma	BRCA_LumA	No	Yes	BH	Breast	Infiltrating Ductal Carcinoma	NA	-21	16	-12	TCGA-BH-A18F-01		GROUP B	GROUP B1							University of Pittsburgh	1001	-18594	0	32.9092	Lost	Gained	Gained	Lost	DiseaseFree	32.9092	ALIVE OR DEAD TUMOR FREE	Not Hispanic Or Latino	2011-01-06	0.2284	NA	No	C50.9	8500/3	C50.9	Yes
TCGA-BH-A18G	TCGA-BH-A18G-01	81	STAGE IA	NA	1	Invasive Breast Carcinoma	BRCA	Breast Invasive Ductal Carcinoma	BRCA_Basal	No	Yes	BH	Breast	Infiltrating Ductal Carcinoma	NA	25	4	4	TCGA-BH-A18G-01					Group C					University of Pittsburgh	149	-29820	0	4.89858	Not Called	Gained	Not Called	Not Called	DiseaseFree	4.89858	ALIVE OR DEAD TUMOR FREE	Not Hispanic Or Latino	2011-01-06	0.071	NA	No	C50.5	8500/3	C50.5	Yes
TCGA-BH-A18H	TCGA-BH-A18H-01	63	STAGE IA	7TH	20	Invasive Breast Carcinoma	BRCA	Breast Invasive Ductal Carcinoma	BRCA_LumA	No	Yes	BH	Breast	Infiltrating Ductal Carcinoma	NA	-19	-10	-8	TCGA-BH-A18H-01										University of Pittsburgh	652	-23065	0	21.4354	Not Called	Gained	Gained	NA	DiseaseFree	21.4354	ALIVE OR DEAD TUMOR FREE	Not Hispanic Or Latino	2011-06-06	0.263	NA	No	C50.9	8500/3	C50.9	Yes
TCGA-BH-A18I	TCGA-BH-A18I-01	53	STAGE IIA	7TH	5	Invasive Breast Carcinoma	BRCA	Breast Invasive Ductal Carcinoma	BRCA_LumA	No	Yes	BH	Breast	Infiltrating Ductal Carcinoma	NA	-31	4	-18	TCGA-BH-A18I-01						GROUP D		Group D2		University of Pittsburgh	1093	-19489	0	35.9339	Not Called	Not Called	Gained	Lost	DiseaseFree	35.9339	ALIVE OR DEAD TUMOR FREE	Not Hispanic Or Latino	2011-07-06	0.146	NA	No	C50.2	8500/3	C50.2	Yes
TCGA-BH-A18J	TCGA-BH-A18J-01	56	STAGE IV	5TH	5	Invasive Breast Carcinoma	BRCA	Breast Invasive Ductal Carcinoma	BRCA_LumA	No	Yes	BH	Breast	Infiltrating Ductal Carcinoma	NA	-5	6	8	TCGA-BH-A18J-01										University of Pittsburgh	NA	-20678	0	NA	Not Called	NA	Not Called	Lost	NA	20.1203	DEAD WITH TUMOR	Not Hispanic Or Latino	2011-08-06	0.2358	NA	No	C50.9	8500/3	C50.9	Yes
TCGA-BH-A18K	TCGA-BH-A18K-01	46	STAGE I	5TH	18	Invasive Breast Carcinoma	BRCA	Breast Invasive Ductal Carcinoma	BRCA_LumA	No	Yes	BH	Breast	Infiltrating Ductal Carcinoma	NA	-9	12	18	TCGA-BH-A18K-01		GROUP B								University of Pittsburgh	NA	-16824	0	NA	Lost	Gained	NA	Lost	NA	90.8374	DEAD WITH TUMOR	Not Hispanic Or Latino	2011-09-06	0.4274	NA	No	C50.9	8500/3	C50.9	Yes
TCGA-BH-A18L	TCGA-BH-A18L-01	50	STAGE IIIA	6TH	27	Invasive Breast Carcinoma	BRCA	Breast Invasive Ductal Carcinoma	BRCA_LumB	No	Yes	BH	Breast	Infiltrating Ductal Carcinoma	NA	-3	8	-10	TCGA-BH-A18L-01		GROUP B	GROUP B1							University of Pittsburgh	NA	-18519	0	26.6627	Lost	Gained	Gained	Lost	DiseaseFree	26.6627	NA	Not Hispanic Or Latino	2011-09-06	0.5814	NA	No	C50.9	8500/3	C50.9	Yes
TCGA-BH-A18M	TCGA-BH-A18M-01	39	STAGE IIIA	5TH	4	Invasive Breast Carcinoma	BRCA	Breast Invasive Ductal Carcinoma	BRCA_LumA	No	Yes	BH	Breast	Infiltrating Ductal Carcinoma	NA	-33	0	-24	TCGA-BH-A18M-01										University of Pittsburgh	NA	-14532	0	72.5581	Not Called	NA	Gained	NA	DiseaseFree	72.5581	NA	Not Hispanic Or Latino	6/15/11	0.1771	NA	No	C50.3	8500/3	C50.3	Yes
TCGA-BH-A18N	TCGA-BH-A18N-01	88	STAGE IIA	NA	23	Invasive Breast Carcinoma	BRCA	Breast Invasive Ductal Carcinoma	BRCA_LumA	No	Yes	BH	Breast	Infiltrating Ductal Carcinoma	NA	-35	-14	-50	TCGA-BH-A18N-01										University of Pittsburgh	NA	-32404	0	37.7421	Lost	Lost	Gained	Lost	DiseaseFree	37.7421	NA	Not Hispanic Or Latino	6/15/11	0.1399	NA	No	C50.9	8500/3	C50.9	Yes
TCGA-BH-A18P	TCGA-BH-A18P-01	60	STAGE I	6TH	6	Invasive Breast Carcinoma	BRCA	Breast Invasive Ductal Carcinoma	BRCA_Her2	No	Yes	BH	Breast	Infiltrating Ductal Carcinoma	NA	-27	4	-18	TCGA-BH-A18P-01		GROUP B	GROUP B1							University of Pittsburgh	NA	-22222	0	NA	Lost	Gained	Not Called	Lost	NA	30.2791	DEAD WITH TUMOR	NA	6/22/11	0.1673	NA	No	C50.3	8500/3	C50.3	Yes
TCGA-BH-A18Q	TCGA-BH-A18Q-01	56	STAGE IIB	NA	18	Invasive Breast Carcinoma	BRCA	Breast Invasive Ductal Carcinoma	BRCA_Basal	No	Yes	BH	Breast	Infiltrating Ductal Carcinoma	NA	-19	6	-16	TCGA-BH-A18Q-01										University of Pittsburgh	NA	-20675	0	55.6268	Not Called	Gained	Gained	Gained	DiseaseFree	55.6268	NA	Not Hispanic Or Latino	6/24/11	0.7399	NA	No	C50.8	8500/3	C50.8	Yes
TCGA-BH-A18R	TCGA-BH-A18R-01	50	STAGE IIA	NA	4	Invasive Breast Carcinoma	BRCA	Breast Invasive Ductal Carcinoma	BRCA_Her2	No	Yes	BH	Breast	Infiltrating Ductal Carcinoma	NA	1	4	-8	TCGA-BH-A18R-01					Group C					University of Pittsburgh	NA	-18524	0	37.5448	NA	Gained	Not Called	Not Called	DiseaseFree	37.5448	ALIVE OR DEAD TUMOR FREE	Not Hispanic Or Latino	2011-03-07	0.2866	NA	No	C50.9	8500/3	C50.9	Yes
TCGA-BH-A18S	TCGA-BH-A18S-01	79	STAGE I	6TH	4	Invasive Breast Carcinoma	BRCA	Breast Invasive Mixed Mucinous Carcinoma	BRCA_LumA	No	Yes	BH	Breast	Mucinous Carcinoma	NA	-27	-18	-32	TCGA-BH-A18S-01					Group C					University of Pittsburgh	NA	-28974	0	66.0486	Not Called	Gained	Not Called	Not Called	DiseaseFree	66.0486	ALIVE OR DEAD TUMOR FREE	Not Hispanic Or Latino	2011-02-07	0.1516	NA	No	C50.3	8523/3	C50.3	Yes
TCGA-BH-A18T	TCGA-BH-A18T-01	70	STAGE IIA	6TH	22	Invasive Breast Carcinoma	BRCA	Breast Invasive Ductal Carcinoma	BRCA_Basal	No	Yes	BH	Breast	Infiltrating Ductal Carcinoma	NA	17	16	4	TCGA-BH-A18T-01										University of Pittsburgh	NA	-25674	0	NA	NA	Gained	Gained	NA	NA	7.3643	DEAD WITH TUMOR	Not Hispanic Or Latino	2011-02-07	0.6652	NA	No	C50.9	8500/3	C50.9	Yes
TCGA-BH-A18U	TCGA-BH-A18U-01	72	STAGE IIIA	6TH	24	Invasive Breast Carcinoma	BRCA	Breast Invasive Ductal Carcinoma	BRCA_LumB	No	Yes	BH	Breast	Infiltrating Ductal Carcinoma	NA	9	18	10	TCGA-BH-A18U-01		GROUP B	GROUP B1							University of Pittsburgh	NA	-26426	0	51.3857	Lost	Gained	Gained	Lost	DiseaseFree	51.3857	ALIVE OR DEAD TUMOR FREE	Not Hispanic Or Latino	2011-02-07	0.6182	NA	No	C50.4	8500/3	C50.4	Yes
TCGA-BH-A18V	TCGA-BH-A18V-01	48	STAGE IIB	5TH	16	Invasive Breast Carcinoma	BRCA	Breast Invasive Ductal Carcinoma	BRCA_Basal	No	Yes	BH	Breast	Infiltrating Ductal Carcinoma	NA	7	12	-8	TCGA-BH-A18V-01										University of Pittsburgh	NA	-17682	0	51.1556	NA	NA	Gained	Gained	DiseaseFree	51.1556	NA	Not Hispanic Or Latino	2011-02-07	0.7015	NA	No	C50.4	8500/3	C50.4	Yes
TCGA-BH-A1EN	TCGA-BH-A1EN-01	78	STAGE IIA	5TH	24	Invasive Breast Carcinoma	BRCA	Breast Invasive Ductal Carcinoma	BRCA_Her2	No	Yes	BH	Breast	Infiltrating Ductal Carcinoma	NA	5	2	-2	TCGA-BH-A1EN-01		GROUP B	GROUP B1							University of Pittsburgh	NA	-28724	0	69.928	Lost	Gained	Not Called	Lost	DiseaseFree	69.928	ALIVE OR DEAD TUMOR FREE	Not Hispanic Or Latino	2011-03-09	0.6267	NA	No	C50.9	8500/3	C50.9	Yes
TCGA-BH-A1EO	TCGA-BH-A1EO-01	68	STAGE IIA	5TH	22	Invasive Breast Carcinoma	BRCA	Breast Invasive Carcinoma (NOS)	BRCA_LumA	No	Yes	BH	Breast	Mixed Histology (NOS)	NA	-29	-6	-34	TCGA-BH-A1EO-01										University of Pittsburgh	NA	-25136	0	NA	Not Called	Gained	Gained	NA	NA	91.988	ALIVE OR DEAD TUMOR FREE	Not Hispanic Or Latino	2011-06-09	0.2619	NA	No	C50.9	8522/3	C50.9	Yes
TCGA-BH-A1ES	TCGA-BH-A1ES-01	35	STAGE IIB	5TH	7	Invasive Breast Carcinoma	BRCA	Breast Invasive Ductal Carcinoma	NA	No	Yes	BH	Breast	Infiltrating Ductal Carcinoma	NA	3	-8	12	TCGA-BH-A1ES-01									Control	University of Pittsburgh	NA	-13138	0	NA	Not Called	Not Called	Not Called	Not Called	NA	113.818	DEAD WITH TUMOR	Not Hispanic Or Latino	2011-06-09	0.2309	NA	No	C50.9	8500/3	C50.9	Yes
TCGA-BH-A1ET	TCGA-BH-A1ET-01	55	STAGE I	5TH	3	Invasive Breast Carcinoma	BRCA	Breast Invasive Ductal Carcinoma	BRCA_LumA	No	Yes	BH	Breast	Infiltrating Ductal Carcinoma	NA	-31	-20	-36	TCGA-BH-A1ET-01						GROUP D		Group D2		University of Pittsburgh	NA	-20425	0	NA	Not Called	Not Called	Gained	Lost	NA	82.8484	ALIVE OR DEAD TUMOR FREE	Not Hispanic Or Latino	2011-07-09	0.0892	NA	No	C50.9	8500/3	C50.9	Yes
TCGA-BH-A1EU	TCGA-BH-A1EU-01	83	STAGE I	5TH	23	Invasive Breast Carcinoma	BRCA	Breast Invasive Ductal Carcinoma	BRCA_LumA	No	Yes	BH	Breast	Infiltrating Ductal Carcinoma	NA	-41	-14	-40	TCGA-BH-A1EU-01										University of Pittsburgh	NA	-30339	0	NA	NA	Gained	Gained	Lost	NA	42.279	ALIVE OR DEAD TUMOR FREE	Not Hispanic Or Latino	2011-07-09	0.1179	NA	No	C50.9	8500/3	C50.9	Yes
TCGA-BH-A1EV	TCGA-BH-A1EV-01	45	STAGE IIIA	5TH	18	Invasive Breast Carcinoma	BRCA	Breast Invasive Ductal Carcinoma	BRCA_Her2	No	Yes	BH	Breast	Infiltrating Ductal Carcinoma	NA	11	20	12	TCGA-BH-A1EV-01										University of Pittsburgh	NA	-16504	0	NA	Lost	NA	Not Called	Lost	NA	11.9999	DEAD WITH TUMOR	Not Hispanic Or Latino	2011-07-09	0.4189	NA	No	C50.9	8500/3	C50.9	Yes
TCGA-BH-A1EW	TCGA-BH-A1EW-01	38	STAGE IIA	5TH	15	Invasive Breast Carcinoma	BRCA	Breast Invasive Ductal Carcinoma	BRCA_LumA	No	Yes	BH	Breast	Infiltrating Ductal Carcinoma	NA	-29	2	-30	TCGA-BH-A1EW-01										University of Pittsburgh	NA	-14090	0	NA	NA	Gained	Gained	Lost	NA	55.6925	DEAD WITH TUMOR	Not Hispanic Or Latino	2011-07-09	0.3453	NA	No	C50.9	8500/3	C50.9	Yes
TCGA-BH-A1EX	TCGA-BH-A1EX-01	67	STAGE IIB	5TH	12	Invasive Breast Carcinoma	BRCA	Breast Invasive Ductal Carcinoma	BRCA_LumA	No	Yes	BH	Breast	Infiltrating Ductal Carcinoma	NA	-27	-8	-4	TCGA-BH-A1EX-01										University of Pittsburgh	NA	-24544	0	NA	NA	Gained	Gained	Gained	NA	49.5775	DEAD WITH TUMOR	Not Hispanic Or Latino	2011-07-09	0.2258	NA	No	C50.9	8500/3	C50.9	Yes
TCGA-BH-A1EY	TCGA-BH-A1EY-01	79	STAGE IIA	5TH	11	Invasive Breast Carcinoma	BRCA	Breast Invasive Ductal Carcinoma	BRCA_LumA	No	Yes	BH	Breast	Infiltrating Ductal Carcinoma	NA	-19	-6	-28	TCGA-BH-A1EY-01										University of Pittsburgh	NA	-28940	0	NA	NA	NA	Not Called	Lost	NA	17.6875	DEAD WITH TUMOR	Not Hispanic Or Latino	2011-07-09	0.3632	NA	No	C50.9	8500/3	C50.9	Yes
TCGA-BH-A1F0	TCGA-BH-A1F0-01	80	STAGE IIA	5TH	7	Invasive Breast Carcinoma	BRCA	Breast Invasive Ductal Carcinoma	BRCA_Basal	No	Yes	BH	Breast	Infiltrating Ductal Carcinoma	NA	-15	4	-16	TCGA-BH-A1F0-01					Group C					University of Pittsburgh	NA	-29335	0	NA	NA	Gained	Not Called	Not Called	NA	25.8079	DEAD WITH TUMOR	Not Hispanic Or Latino	2011-07-09	0.0288	NA	No	C50.9	8500/3	C50.9	Yes
TCGA-BH-A1F2	TCGA-BH-A1F2-01	53	STAGE IIIB	5TH	18	Invasive Breast Carcinoma	BRCA	Breast Invasive Ductal Carcinoma	BRCA_LumB	No	Yes	BH	Breast	Infiltrating Ductal Carcinoma	NA	-7	16	-6	TCGA-BH-A1F2-01										University of Pittsburgh	NA	-19701	0	NA	NA	Gained	Not Called	Lost	NA	31.5284	ALIVE OR DEAD TUMOR FREE	Not Hispanic Or Latino	2011-07-09	0.4715	NA	No	C50.9	8541/3	C50.9	Yes
TCGA-BH-A1F5	TCGA-BH-A1F5-01	62	STAGE IIA	5TH	NA	Invasive Breast Carcinoma	BRCA	Breast Invasive Ductal Carcinoma	NA	No	Yes	BH	Breast	Infiltrating Ductal Carcinoma	NA	-25	-14	-32	TCGA-BH-A1F5-01										University of Pittsburgh	NA	-22842	0	NA	NA	NA	NA	NA	NA	89.1607	ALIVE OR DEAD TUMOR FREE	Not Hispanic Or Latino	2011-07-09	0.1457	NA	No	C50.9	8500/3	C50.9	Yes
TCGA-BH-A1F6	TCGA-BH-A1F6-01	51	NA	NA	21	Invasive Breast Carcinoma	BRCA	Breast Invasive Ductal Carcinoma	BRCA_Basal	No	Yes	BH	Breast	Infiltrating Ductal Carcinoma	NA	23	6	6	TCGA-BH-A1F6-01					Group C					University of Pittsburgh	NA	-18691	0	NA	NA	Gained	Not Called	Not Called	NA	97.4784	NA	Not Hispanic Or Latino	2011-07-09	0.5787	NA	No	C50.9	8500/3	C50.9	Yes
TCGA-BH-A1F8	TCGA-BH-A1F8-01	90	STAGE IIIB	5TH	16	Invasive Breast Carcinoma	BRCA	Breast Invasive Ductal Carcinoma	BRCA_LumB	No	Yes	BH	Breast	Infiltrating Ductal Carcinoma	NA	-9	14	-18	TCGA-BH-A1F8-01										University of Pittsburgh	NA	-32871	0	NA	Lost	NA	Not Called	NA	NA	25.0847	DEAD WITH TUMOR	Not Hispanic Or Latino	2011-07-09	0.9971	NA	No	C50.9	8500/3	C50.9	Yes
TCGA-BH-A1FB	TCGA-BH-A1FB-01	60	STAGE IIB	5TH	NA	Invasive Breast Carcinoma	BRCA	Breast Invasive Ductal Carcinoma	NA	No	Yes	BH	Breast	Infiltrating Ductal Carcinoma	NA	-41	-12	-32	TCGA-BH-A1FB-01										University of Pittsburgh	NA	-21933	0	NA	NA	NA	NA	NA	NA	120.623	DEAD WITH TUMOR	Not Hispanic Or Latino	2011-07-09	0.0542	NA	No	C50.9	8500/3	C50.9	Yes
TCGA-BH-A1FC	TCGA-BH-A1FC-01	78	STAGE IIA	5TH	25	Invasive Breast Carcinoma	BRCA	Breast Invasive Ductal Carcinoma	BRCA_Basal	No	Yes	BH	Breast	Medullary Carcinoma	NA	13	12	-4	TCGA-BH-A1FC-01										University of Pittsburgh	NA	-28706	0	NA	Lost	NA	Lost	Lost	NA	114.147	ALIVE OR DEAD TUMOR FREE	Not Hispanic Or Latino	2011-08-09	0.4675	NA	No	C50.9	8510/3	C50.9	Yes
TCGA-BH-A1FD	TCGA-BH-A1FD-01	68	STAGE I	5TH	9	Invasive Breast Carcinoma	BRCA	Breast Invasive Ductal Carcinoma	BRCA_LumB	No	Yes	BH	Breast	Infiltrating Ductal Carcinoma	NA	11	24	6	TCGA-BH-A1FD-01						GROUP D	Group D1			University of Pittsburgh	NA	-24940	0	NA	Not Called	Not Called	Not Called	Lost	NA	33.1722	DEAD WITH TUMOR	Not Hispanic Or Latino	2011-08-09	0.4385	NA	No	C50.9	8500/3	C50.9	Yes
TCGA-BH-A1FE	TCGA-BH-A1FE-01	31	STAGE IIB	5TH	6	Invasive Breast Carcinoma	BRCA	Breast Invasive Ductal Carcinoma	BRCA_LumA	No	Yes	BH	Breast	Infiltrating Ductal Carcinoma	NA	-29	-18	-26	TCGA-BH-A1FE-01										University of Pittsburgh	NA	-11650	0	NA	Not Called	Not Called	Not Called	NA	NA	74.7279	DEAD WITH TUMOR	Not Hispanic Or Latino	2011-08-09	0.1298	NA	No	C50.9	8500/3	C50.9	Yes
TCGA-BH-A1FG	TCGA-BH-A1FG-01	88	STAGE I	5TH	5	Invasive Breast Carcinoma	BRCA	Breast Invasive Ductal Carcinoma	BRCA_LumA	No	Yes	BH	Breast	Infiltrating Ductal Carcinoma	NA	-13	-12	-16	TCGA-BH-A1FG-01										University of Pittsburgh	NA	-32295	0	NA	Not Called	Not Called	Gained	NA	NA	122.826	NA	Not Hispanic Or Latino	2011-08-09	0.1163	NA	No	C50.9	8500/3	C50.9	Yes
TCGA-BH-A1FH	TCGA-BH-A1FH-01	47	STAGE IV	5TH	NA	Invasive Breast Carcinoma	BRCA	Breast Invasive Ductal Carcinoma	BRCA_LumA	No	Yes	BH	Breast	Infiltrating Ductal Carcinoma	NA	-41	-20	-36	TCGA-BH-A1FH-01										University of Pittsburgh	NA	-17172	0	NA	NA	NA	NA	NA	NA	33.9941	DEAD WITH TUMOR	Not Hispanic Or Latino	2011-08-09	0.0222	NA	No	C50.9	8500/3	C50.9	Yes
TCGA-BH-A1FJ	TCGA-BH-A1FJ-01	66	STAGE IIIA	5TH	3	Invasive Breast Carcinoma	BRCA	Breast Invasive Ductal Carcinoma	BRCA_LumB	No	Yes	BH	Breast	Infiltrating Ductal Carcinoma	NA	-21	8	-28	TCGA-BH-A1FJ-01					Group C					University of Pittsburgh	NA	-24262	0	NA	Not Called	Gained	Not Called	Not Called	NA	63.3527	NA	Not Hispanic Or Latino	2011-08-09	0.1001	NA	No	C50.9	8500/3	C50.9	Yes
TCGA-BH-A1FL	TCGA-BH-A1FL-01	69	STAGE IIB	5TH	4	Invasive Breast Carcinoma	BRCA	Breast Invasive Ductal Carcinoma	BRCA_LumA	No	Yes	BH	Breast	Infiltrating Ductal Carcinoma	NA	-37	-6	-38	TCGA-BH-A1FL-01	GROUP A									University of Pittsburgh	NA	-25558	0	NA	Not Called	Gained	Gained	Lost	NA	55.0021	DEAD WITH TUMOR	Not Hispanic Or Latino	2011-08-09	0.0908	NA	No	C50.9	8500/3	C50.9	Yes
TCGA-BH-A1FM	TCGA-BH-A1FM-01	44	STAGE IIIA	5TH	21	Invasive Breast Carcinoma	BRCA	Breast Invasive Ductal Carcinoma	BRCA_LumB	No	Yes	BH	Breast	Infiltrating Ductal Carcinoma	NA	-3	4	-8	TCGA-BH-A1FM-01										University of Pittsburgh	NA	-16289	0	NA	Not Called	Gained	Gained	Not Called	NA	45.6324	NA	Not Hispanic Or Latino	2011-08-09	0.5273	NA	No	C50.9	8500/3	C50.9	Yes
TCGA-BH-A1FN	TCGA-BH-A1FN-01	34	STAGE IIA	5TH	12	Invasive Breast Carcinoma	BRCA	Breast Invasive Ductal Carcinoma	BRCA_LumB	No	Yes	BH	Breast	Infiltrating Ductal Carcinoma	NA	41	24	32	TCGA-BH-A1FN-01										University of Pittsburgh	NA	-12525	0	NA	NA	Gained	NA	Lost	NA	72.065	DEAD WITH TUMOR	Not Hispanic Or Latino	2011-08-09	0.5352	NA	No	C50.9	8500/3	C50.9	Yes
TCGA-BH-A1FR	TCGA-BH-A1FR-01	73	STAGE IIIB	5TH	NA	Invasive Breast Carcinoma	BRCA	Breast Invasive Carcinoma (NOS)	BRCA_LumA	No	Yes	BH	Breast	Other	NA	-31	-8	-46	TCGA-BH-A1FR-01										University of Pittsburgh	NA	-26684	0	NA	NA	NA	NA	NA	NA	53.983	DEAD WITH TUMOR	Not Hispanic Or Latino	2011-08-09	0.0005	NA	No	C50.9	8523/3	C50.9	Yes
TCGA-BH-A1FU	TCGA-BH-A1FU-01	44	STAGE IA	5TH	26	Invasive Breast Carcinoma	BRCA	Breast Invasive Ductal Carcinoma	BRCA_Normal	No	Yes	BH	Breast	Infiltrating Ductal Carcinoma	NA	-1	12	-14	TCGA-BH-A1FU-01					Group C					University of Pittsburgh	NA	-16174	0	NA	Gained	Gained	Not Called	Not Called	NA	55.4953	DEAD WITH TUMOR	Not Hispanic Or Latino	2011-08-09	0.0641	NA	No	C50.9	8500/3	C50.9	Yes
TCGA-BH-A201	TCGA-BH-A201-01	64	STAGE IA	7TH	4	Invasive Breast Carcinoma	BRCA	Breast Invasive Ductal Carcinoma	BRCA_LumA	No	Yes	BH	Breast	Infiltrating Ductal Carcinoma	NA	-13	0	0	TCGA-BH-A201-01					Group C					University of Pittsburgh	856	-23423	0	NA	Not Called	Gained	Not Called	Not Called	NA	28.1422	ALIVE OR DEAD TUMOR FREE	Not Hispanic Or Latino	2011-08-09	0.1268	NA	No	C50.9	8500/3	C50.9	Yes
TCGA-BH-A202	TCGA-BH-A202-01	60	STAGE II	6TH	21	Invasive Breast Carcinoma	BRCA	Breast Invasive Ductal Carcinoma	BRCA_LumB	No	Yes	BH	Breast	Infiltrating Ductal Carcinoma	NA	17	26	-2	TCGA-BH-A202-01		GROUP B	GROUP B1							University of Pittsburgh	795	-22052	0	NA	Lost	Gained	Not Called	Lost	NA	26.1367	ALIVE OR DEAD TUMOR FREE	Not Hispanic Or Latino	2011-08-09	0.2689	NA	No	C50.9	8500/3	C50.9	Yes
TCGA-BH-A203	TCGA-BH-A203-01	78	STAGE IIB	5TH	15	Invasive Breast Carcinoma	BRCA	Breast Invasive Ductal Carcinoma	BRCA_Her2	No	Yes	BH	Breast	Infiltrating Ductal Carcinoma	NA	15	18	8	TCGA-BH-A203-01										University of Pittsburgh	NA	-28609	0	NA	NA	Gained	NA	Not Called	NA	38.5968	DEAD WITH TUMOR	Not Hispanic Or Latino	2011-08-09	0.3623	NA	No	C50.9	8500/3	C50.9	Yes
TCGA-BH-A204	TCGA-BH-A204-01	80	STAGE IIB	5TH	7	Invasive Breast Carcinoma	BRCA	Breast Invasive Ductal Carcinoma	BRCA_LumB	No	Yes	BH	Breast	Infiltrating Ductal Carcinoma	NA	-11	14	-24	TCGA-BH-A204-01										University of Pittsburgh	NA	-29529	0	NA	NA	Not Called	Gained	Lost	NA	83.3087	NA	Not Hispanic Or Latino	2011-08-09	0.2346	NA	No	C50.9	8500/3	C50.9	Yes
TCGA-BH-A208	TCGA-BH-A208-01	48	STAGE IIB	5TH	19	Invasive Breast Carcinoma	BRCA	Breast Invasive Ductal Carcinoma	BRCA_Normal	No	Yes	BH	Breast	Infiltrating Ductal Carcinoma	NA	-29	-14	-22	TCGA-BH-A208-01										University of Pittsburgh	NA	-17715	0	NA	Not Called	Not Called	Gained	NA	NA	57.8295	ALIVE OR DEAD TUMOR FREE	Not Hispanic Or Latino	2011-08-09	0.1644	NA	No	C50.9	8500/3	C50.9	Yes
TCGA-BH-A209	TCGA-BH-A209-01	77	STAGE I	5TH	19	Invasive Breast Carcinoma	BRCA	Breast Invasive Ductal Carcinoma	BRCA_LumB	No	Yes	BH	Breast	Medullary Carcinoma	NA	-1	16	-16	TCGA-BH-A209-01										University of Pittsburgh	NA	-28403	0	NA	NA	Gained	Lost	Lost	NA	130.157	ALIVE OR DEAD TUMOR FREE	Not Hispanic Or Latino	2011-08-09	0.3066	NA	No	C50.9	8510/3	C50.9	Yes
TCGA-BH-A28O	TCGA-BH-A28O-01	50	STAGE IIIC	7TH	2	Invasive Breast Carcinoma	BRCA	Breast Invasive Lobular Carcinoma	NA	Yes	No	BH	Breast	Infiltrating Lobular Carcinoma	NA	-41	-22	-38	TCGA-BH-A28O-01									Control	University of Pittsburgh	1120	-18501	0	36.8215	Not Called	Not Called	Not Called	Not Called	DiseaseFree	36.8215	ALIVE OR DEAD TUMOR FREE	Not Hispanic Or Latino	2012-02-07	0.0003	NA	No	C50.9	8520/3	C50.9	Yes
TCGA-BH-A28Q	TCGA-BH-A28Q-01	46	STAGE IIB	7TH	7	Invasive Breast Carcinoma	BRCA	Breast Invasive Lobular Carcinoma	BRCA_LumA	No	Yes	BH	Breast	Infiltrating Lobular Carcinoma	NA	-39	-12	-18	TCGA-BH-A28Q-01	GROUP A									University of Pittsburgh	1119	-16882	0	NA	Not Called	Gained	Gained	Lost	NA	36.7886	ALIVE OR DEAD TUMOR FREE	Not Hispanic Or Latino	9/29/11	0.1605	NA	No	C50.9	8520/3	C50.9	Yes
TCGA-BH-A2L8	TCGA-BH-A2L8-01	45	STAGE IIA	7TH	4	Invasive Breast Carcinoma	BRCA	Breast Invasive Lobular Carcinoma	BRCA_LumA	Yes	No	BH	Breast	Infiltrating Lobular Carcinoma	NA	-19	-2	-14	TCGA-BH-A2L8-01	GROUP A									University of Pittsburgh	612	-16658	0	20.1203	Not Called	Gained	Not Called	Lost	DiseaseFree	20.1203	ALIVE OR DEAD TUMOR FREE	Not Hispanic Or Latino	3/27/12	0.0149	NA	No	C50.9	8520/3	C50.9	Yes
TCGA-BH-A42T	TCGA-BH-A42T-01	75	STAGE IIA	7TH	11	Invasive Breast Carcinoma	BRCA	Breast Invasive Lobular Carcinoma	NA	Yes	No	BH	Breast	Infiltrating Lobular Carcinoma	NA	-1	12	-18	TCGA-BH-A42T-01										University of Pittsburgh	30	-27731	0	10.5204	NA	Gained	Not Called	Lost	DiseaseFree	10.5204	ALIVE OR DEAD TUMOR FREE	Not Hispanic Or Latino	9/28/12	0.401	NA	No	C50.9	8520/3	C50.9	Yes
TCGA-BH-A42U	TCGA-BH-A42U-01	80	STAGE IIA	6TH	NA	Invasive Breast Carcinoma	BRCA	Breast Invasive Lobular Carcinoma	BRCA_Normal	Yes	No	BH	Breast	Infiltrating Lobular Carcinoma	NA	-25	-20	-18	TCGA-BH-A42U-01										University of Pittsburgh	3364	-29330	0	110.596	NA	NA	NA	NA	DiseaseFree	110.596	ALIVE OR DEAD TUMOR FREE	Not Hispanic Or Latino	2012-01-10	0	NA	No	C50.9	8520/3	C50.9	Yes
TCGA-BH-A42V	TCGA-BH-A42V-01	41	STAGE IB	7TH	2	Invasive Breast Carcinoma	BRCA	Breast Invasive Ductal Carcinoma	BRCA_LumA	Yes	No	BH	Breast	Infiltrating Ductal Carcinoma	NA	-25	-16	-22	TCGA-BH-A42V-01						GROUP D	Group D1			University of Pittsburgh	635	-15158	0	20.8765	Not Called	Not Called	Not Called	Lost	DiseaseFree	20.8765	ALIVE OR DEAD TUMOR FREE	Not Hispanic Or Latino	1/17/13	0.0894	NA	No	C50.9	8500/3	C50.9	Yes
TCGA-BH-A5IZ	TCGA-BH-A5IZ-01	51	STAGE IIB	7TH	11	Invasive Breast Carcinoma	BRCA	Breast Invasive Ductal Carcinoma	BRCA_Basal	Yes	No	BH	Breast	Infiltrating Ductal Carcinoma	NA	19	6	8	TCGA-BH-A5IZ-01										University of Pittsburgh	567	-18927	0	18.6409	NA	NA	NA	Lost	DiseaseFree	18.6409	ALIVE OR DEAD TUMOR FREE	Not Hispanic Or Latino	2/13/14	0.7932	NA	No	C50.9	8500/3	C50.9	Yes
TCGA-BH-A5J0	TCGA-BH-A5J0-01	63	STAGE IA	7TH	21	Invasive Breast Carcinoma	BRCA	Breast Invasive Ductal Carcinoma	BRCA_LumA	Yes	No	BH	Breast	Infiltrating Ductal Carcinoma	NA	9	4	6	TCGA-BH-A5J0-01										University of Pittsburgh	715	-23072	0	23.5066	Not Called	Gained	Gained	NA	DiseaseFree	23.5066	ALIVE OR DEAD TUMOR FREE	Not Hispanic Or Latino	2/13/14	0.4572	NA	No	C50.9	8500/3	C50.9	Yes
TCGA-BH-A6R8	TCGA-BH-A6R8-01	46	STAGE IIA	7TH	14	Invasive Breast Carcinoma	BRCA	Breast Invasive Ductal Carcinoma	BRCA_LumA	Yes	No	BH	Breast	Infiltrating Ductal Carcinoma	NA	-15	-18	-8	TCGA-BH-A6R8-01										University of Pittsburgh	293	-16829	0	9.63277	Not Called	Gained	Gained	Not Called	DiseaseFree	9.63277	ALIVE OR DEAD TUMOR FREE	Not Hispanic Or Latino	2/13/14	0.3293	NA	No	C50.9	8500/3	C50.9	Yes
TCGA-BH-A6R9	TCGA-BH-A6R9-01	61	STAGE IIA	7TH	0	Invasive Breast Carcinoma	BRCA	Metaplastic Breast Cancer	BRCA_Normal	Yes	No	BH	Breast	Metaplastic Carcinoma	NA	1	-8	6	TCGA-BH-A6R9-01									Control	University of Pittsburgh	160	-22325	0	5.26022	Not Called	Not Called	Not Called	Not Called	DiseaseFree	5.26022	ALIVE OR DEAD TUMOR FREE	Not Hispanic Or Latino	2/13/14	0.0002	NA	No	C50.9	8575/3	C50.9	Yes
TCGA-BH-A8FY	TCGA-BH-A8FY-01	87	STAGE IA	7TH	5	Invasive Breast Carcinoma	BRCA	Breast Invasive Lobular Carcinoma	BRCA_LumA	Yes	No	BH	Breast	Infiltrating Lobular Carcinoma	NA	-15	-14	-14	TCGA-BH-A8FY-01	GROUP A									University of Pittsburgh	NA	-31932	0	9.69852	Not Called	Gained	Not Called	Lost	DiseaseFree	9.69852	ALIVE OR DEAD TUMOR FREE	Not Hispanic Or Latino	3/25/14	0.1798	NA	No	C50.9	8520/3	C50.9	Yes
TCGA-BH-A8FZ	TCGA-BH-A8FZ-01	58	STAGE IA	7TH	9	Invasive Breast Carcinoma	BRCA	Breast Invasive Lobular Carcinoma	BRCA_Normal	Yes	No	BH	Breast	Infiltrating Lobular Carcinoma	NA	-15	-14	-12	TCGA-BH-A8FZ-01						GROUP D		Group D2		University of Pittsburgh	574	-21343	0	18.871	Not Called	Not Called	Gained	Lost	DiseaseFree	18.871	ALIVE OR DEAD TUMOR FREE	Not Hispanic Or Latino	3/25/14	0.1891	NA	No	C50.9	8520/3	C50.9	Yes
TCGA-BH-A8G0	TCGA-BH-A8G0-01	54	STAGE IIB	7TH	2	Invasive Breast Carcinoma	BRCA	Breast Invasive Lobular Carcinoma	BRCA_LumA	Yes	No	BH	Breast	Infiltrating Lobular Carcinoma	NA	-37	-18	-40	TCGA-BH-A8G0-01	GROUP A									University of Pittsburgh	662	-19975	0	21.7641	Not Called	Gained	Not Called	Lost	DiseaseFree	21.7641	ALIVE OR DEAD TUMOR FREE	Not Hispanic Or Latino	3/26/14	0.0007	NA	No	C50.9	8520/3	C50.9	Yes
TCGA-BH-AB28	TCGA-BH-AB28-01	53	STAGE IIIA	7TH	4	Invasive Breast Carcinoma	BRCA	Breast Invasive Lobular Carcinoma	BRCA_LumA	Yes	No	BH	Breast	Infiltrating Lobular Carcinoma	NA	-35	-6	-36	TCGA-BH-AB28-01										University of Pittsburgh	287	-19570	0	9.43551	NA	Gained	Not Called	Lost	DiseaseFree	9.43551	ALIVE OR DEAD TUMOR FREE	Not Hispanic Or Latino	6/30/14	0.1393	NA	No	C50.9	8520/3	C50.9	Yes
TCGA-C8-A12K	TCGA-C8-A12K-01	80	STAGE IIB	6TH	6	Invasive Breast Carcinoma	BRCA	Breast Invasive Ductal Carcinoma	BRCA_Basal	Yes	No	C8	Breast	Infiltrating Ductal Carcinoma	NA	25	14	-4	TCGA-C8-A12K-01										ILSBio	0	-29463	0	0	Not Called	NA	Not Called	NA	DiseaseFree	0	ALIVE OR DEAD TUMOR FREE	Not Hispanic Or Latino	2011-12-04	0.4856	NA	No	C50.9	8500/3	C50.9	Yes
TCGA-C8-A12L	TCGA-C8-A12L-01	67	STAGE IIA	6TH	16	Invasive Breast Carcinoma	BRCA	Breast Invasive Ductal Carcinoma	BRCA_Her2	Yes	No	C8	Breast	Infiltrating Ductal Carcinoma	NA	29	26	34	TCGA-C8-A12L-01										ILSBio	363	-24710	0	11.9341	NA	Gained	Gained	NA	DiseaseFree	11.9341	ALIVE OR DEAD TUMOR FREE	Not Hispanic Or Latino	2011-12-04	0.6096	NA	No	C50.9	8500/3	C50.9	Yes
TCGA-C8-A12M	TCGA-C8-A12M-01	70	STAGE IIA	6TH	17	Invasive Breast Carcinoma	BRCA	Breast Invasive Ductal Carcinoma	BRCA_LumB	Yes	No	C8	Breast	Infiltrating Ductal Carcinoma	NA	-25	-10	-42	TCGA-C8-A12M-01										ILSBio	358	-25811	0	11.7697	Not Called	NA	Not Called	Not Called	DiseaseFree	11.7697	ALIVE OR DEAD TUMOR FREE	Not Hispanic Or Latino	2011-12-04	0.4491	NA	No	C50.9	8500/3	C50.9	Yes
TCGA-C8-A12N	TCGA-C8-A12N-01	58	STAGE IIA	6TH	4	Invasive Breast Carcinoma	BRCA	Breast Invasive Ductal Carcinoma	BRCA_LumA	Yes	No	C8	Breast	Infiltrating Ductal Carcinoma	NA	-19	-8	-12	TCGA-C8-A12N-01						GROUP D		Group D2		ILSBio	358	-21428	0	11.7697	Not Called	Not Called	Gained	Lost	DiseaseFree	11.7697	ALIVE OR DEAD TUMOR FREE	Not Hispanic Or Latino	2011-12-04	0.0757	NA	No	C50.9	8500/3	C50.9	Yes
TCGA-C8-A12O	TCGA-C8-A12O-01	50	STAGE IIA	6TH	27	Invasive Breast Carcinoma	BRCA	Breast Invasive Ductal Carcinoma	BRCA_LumA	Yes	No	C8	Breast	Infiltrating Ductal Carcinoma	NA	5	20	4	TCGA-C8-A12O-01										ILSBio	385	-18506	0	12.6574	Not Called	Gained	Gained	Not Called	DiseaseFree	12.6574	ALIVE OR DEAD TUMOR FREE	Not Hispanic Or Latino	4/13/11	0.3342	NA	No	C50.9	8500/3	C50.9	Yes
TCGA-C8-A12P	TCGA-C8-A12P-01	55	STAGE IIB	6TH	17	Invasive Breast Carcinoma	BRCA	Breast Invasive Ductal Carcinoma	BRCA_Her2	Yes	No	C8	Breast	Infiltrating Ductal Carcinoma	NA	19	18	10	TCGA-C8-A12P-01										ILSBio	358	-20332	0	11.7697	NA	Gained	Lost	Lost	DiseaseFree	11.7697	ALIVE OR DEAD TUMOR FREE	Not Hispanic Or Latino	4/13/11	0.3385	NA	No	C50.9	8500/3	C50.9	Yes
TCGA-C8-A12Q	TCGA-C8-A12Q-01	78	STAGE IIIA	NA	13	Invasive Breast Carcinoma	BRCA	Breast Invasive Ductal Carcinoma	BRCA_Her2	Yes	No	C8	Breast	Infiltrating Ductal Carcinoma	NA	-5	12	4	TCGA-C8-A12Q-01										ILSBio	2	-28733	0	NA	Not Called	NA	Not Called	Not Called	NA	12.6574	DEAD WITH TUMOR	Not Hispanic Or Latino	4/13/11	0.4088	NA	No	C50.9	8500/3	C50.9	Yes
TCGA-C8-A12T	TCGA-C8-A12T-01	43	STAGE IIA	6TH	2	Invasive Breast Carcinoma	BRCA	Breast Invasive Ductal Carcinoma	BRCA_Her2	Yes	No	C8	Breast	Infiltrating Ductal Carcinoma	NA	29	20	24	TCGA-C8-A12T-01									Control	ILSBio	0	NA	0	0	Not Called	Not Called	Not Called	Not Called	DiseaseFree	0	ALIVE OR DEAD TUMOR FREE	Not Hispanic Or Latino	2011-11-04	0.2311	NA	No	C50.9	8500/3	C50.9	Yes
TCGA-C8-A12U	TCGA-C8-A12U-01	46	STAGE IIB	6TH	18	Invasive Breast Carcinoma	BRCA	Breast Invasive Ductal Carcinoma	BRCA_LumB	Yes	No	C8	Breast	Infiltrating Ductal Carcinoma	NA	17	16	16	TCGA-C8-A12U-01										ILSBio	385	-17045	0	12.6574	Not Called	NA	Gained	NA	DiseaseFree	12.6574	ALIVE OR DEAD TUMOR FREE	Not Hispanic Or Latino	4/13/11	0.5344	NA	No	C50.9	8500/3	C50.9	Yes
TCGA-C8-A12V	TCGA-C8-A12V-01	55	STAGE IIA	6TH	NA	Invasive Breast Carcinoma	BRCA	Breast Invasive Ductal Carcinoma	BRCA_Basal	Yes	No	C8	Breast	Infiltrating Ductal Carcinoma	NA	-7	10	-42	TCGA-C8-A12V-01										ILSBio	385	-20346	0	NA	NA	NA	NA	NA	NA	12.6574	ALIVE OR DEAD TUMOR FREE	Not Hispanic Or Latino	3/22/11	0.0027	NA	No	C50.9	8500/3	C50.9	Yes
TCGA-C8-A12W	TCGA-C8-A12W-01	49	STAGE IIIB	6TH	27	Invasive Breast Carcinoma	BRCA	Breast Invasive Ductal Carcinoma	BRCA_LumB	Yes	No	C8	Breast	Infiltrating Ductal Carcinoma	NA	-5	20	-6	TCGA-C8-A12W-01		GROUP B								ILSBio	385	-18140	0	12.6574	Lost	Gained	Gained	Gained	DiseaseFree	12.6574	ALIVE OR DEAD TUMOR FREE	Not Hispanic Or Latino	4/13/11	0.3504	NA	No	C50.9	8500/3	C50.9	Yes
TCGA-C8-A12X	TCGA-C8-A12X-01	62	STAGE IIB	6TH	10	Invasive Breast Carcinoma	BRCA	Breast Invasive Mixed Mucinous Carcinoma	BRCA_LumA	Yes	No	C8	Breast	Mucinous Carcinoma	NA	-21	4	-44	TCGA-C8-A12X-01										ILSBio	385	-22889	0	12.6574	NA	Not Called	Not Called	Not Called	DiseaseFree	12.6574	ALIVE OR DEAD TUMOR FREE	Not Hispanic Or Latino	4/13/11	0.2971	NA	No	C50.9	8480/3	C50.9	Yes
TCGA-C8-A12Y	TCGA-C8-A12Y-01	44	STAGE IIB	6TH	8	Invasive Breast Carcinoma	BRCA	Breast Invasive Ductal Carcinoma	BRCA_LumA	Yes	No	C8	Breast	Infiltrating Ductal Carcinoma	NA	1	6	4	TCGA-C8-A12Y-01	GROUP A									ILSBio	1476	NA	0	48.5255	Not Called	Gained	Gained	Lost	DiseaseFree	48.5255	ALIVE OR DEAD TUMOR FREE	Not Hispanic Or Latino	4/13/11	0.2329	NA	No	C50.9	8500/3	C50.9	Yes
TCGA-C8-A12Z	TCGA-C8-A12Z-01	45	STAGE IIB	6TH	9	Invasive Breast Carcinoma	BRCA	Breast Invasive Ductal Carcinoma	BRCA_Her2	Yes	No	C8	Breast	Infiltrating Ductal Carcinoma	NA	15	22	2	TCGA-C8-A12Z-01										ILSBio	382	-16508	0	12.5588	NA	Gained	Not Called	Lost	DiseaseFree	12.5588	ALIVE OR DEAD TUMOR FREE	Not Hispanic Or Latino	4/13/11	0.2697	NA	No	C50.9	8500/3	C50.9	Yes
TCGA-C8-A130	TCGA-C8-A130-01	52	STAGE IIIA	6TH	20	Invasive Breast Carcinoma	BRCA	Breast Invasive Ductal Carcinoma	BRCA_LumB	Yes	No	C8	Breast	Infiltrating Ductal Carcinoma	NA	17	18	26	TCGA-C8-A130-01	GROUP A									ILSBio	370	-19117	0	12.1643	Not Called	Gained	Gained	Lost	DiseaseFree	12.1643	ALIVE OR DEAD TUMOR FREE	Not Hispanic Or Latino	4/13/11	0.5081	NA	No	C50.9	8500/3	C50.9	Yes
TCGA-C8-A131	TCGA-C8-A131-01	82	STAGE IIIA	6TH	21	Invasive Breast Carcinoma	BRCA	Breast Invasive Ductal Carcinoma	BRCA_Basal	Yes	No	C8	Breast	Infiltrating Ductal Carcinoma	NA	29	20	30	TCGA-C8-A131-01										ILSBio	411	-29966	0	13.5122	NA	Gained	Gained	Gained	DiseaseFree	13.5122	ALIVE OR DEAD TUMOR FREE	Not Hispanic Or Latino	4/15/11	0.2303	NA	No	C50.9	8500/3	C50.9	Yes
TCGA-C8-A132	TCGA-C8-A132-01	56	STAGE IIB	6TH	14	Invasive Breast Carcinoma	BRCA	Breast Invasive Ductal Carcinoma	BRCA_LumA	Yes	No	C8	Breast	Infiltrating Ductal Carcinoma	NA	-25	4	-28	TCGA-C8-A132-01									Control	ILSBio	383	-20471	0	12.5916	Not Called	Not Called	Not Called	Not Called	DiseaseFree	12.5916	ALIVE OR DEAD TUMOR FREE	Not Hispanic Or Latino	4/15/11	0.1483	NA	No	C50.9	8500/3	C50.9	Yes
TCGA-C8-A133	TCGA-C8-A133-01	65	STAGE IIIA	6TH	0	Invasive Breast Carcinoma	BRCA	Breast Invasive Carcinoma (NOS)	BRCA_LumA	Yes	No	C8	Breast	Other	NA	-19	-22	-12	TCGA-C8-A133-01									Control	ILSBio	0	-23922	0	0	Not Called	Not Called	Not Called	Not Called	DiseaseFree	0	ALIVE OR DEAD TUMOR FREE	Not Hispanic Or Latino	4/15/11	0.0053	NA	No	C50.9	8523/3	C50.9	Yes
TCGA-C8-A134	TCGA-C8-A134-01	52	STAGE IIA	6TH	8	Invasive Breast Carcinoma	BRCA	Breast Invasive Ductal Carcinoma	BRCA_Basal	Yes	No	C8	Breast	Infiltrating Ductal Carcinoma	NA	7	14	6	TCGA-C8-A134-01										ILSBio	383	-19010	0	12.5916	NA	NA	Not Called	NA	DiseaseFree	12.5916	ALIVE OR DEAD TUMOR FREE	Not Hispanic Or Latino	4/15/11	0.4432	NA	No	C50.9	8500/3	C50.9	Yes
TCGA-C8-A135	TCGA-C8-A135-01	64	STAGE IIB	6TH	20	Invasive Breast Carcinoma	BRCA	Breast Invasive Ductal Carcinoma	BRCA_Her2	Yes	No	C8	Breast	Infiltrating Ductal Carcinoma	NA	17	16	8	TCGA-C8-A135-01		GROUP B	GROUP B1							ILSBio	393	-23667	0	12.9204	Lost	Gained	Not Called	Lost	DiseaseFree	12.9204	ALIVE OR DEAD TUMOR FREE	Not Hispanic Or Latino	4/15/11	0.2977	NA	No	C50.9	8500/3	C50.9	Yes
TCGA-C8-A137	TCGA-C8-A137-01	34	STAGE IIB	6TH	5	Invasive Breast Carcinoma	BRCA	Breast Invasive Ductal Carcinoma	BRCA_Her2	Yes	No	C8	Breast	Infiltrating Ductal Carcinoma	NA	29	14	20	TCGA-C8-A137-01						GROUP D	Group D1			ILSBio	379	-12729	0	4.47118	Not Called	Not Called	Not Called	Lost	Recurred/Progressed	12.4601	ALIVE OR DEAD TUMOR FREE	Not Hispanic Or Latino	4/15/11	0.2233	NA	No	C50.9	8500/3	C50.9	Yes
TCGA-C8-A138	TCGA-C8-A138-01	54	STAGE IIIA	6TH	19	Invasive Breast Carcinoma	BRCA	Breast Invasive Ductal Carcinoma	BRCA_Her2	Yes	No	C8	Breast	Infiltrating Ductal Carcinoma	NA	-5	8	2	TCGA-C8-A138-01										ILSBio	380	-20053	0	12.493	NA	Gained	Gained	Lost	DiseaseFree	12.493	ALIVE OR DEAD TUMOR FREE	Not Hispanic Or Latino	4/15/11	0.3556	NA	No	C50.9	8500/3	C50.9	Yes
TCGA-C8-A1HE	TCGA-C8-A1HE-01	59	STAGE IIA	6TH	4	Invasive Breast Carcinoma	BRCA	Breast Invasive Ductal Carcinoma	BRCA_LumA	Yes	No	C8	Breast	Infiltrating Ductal Carcinoma	NA	-39	-6	-36	TCGA-C8-A1HE-01										ILSBio	375	NA	0	12.3286	NA	Gained	Not Called	Lost	DiseaseFree	12.3286	ALIVE OR DEAD TUMOR FREE	Not Hispanic Or Latino	5/24/11	0.1178	NA	No	C50.9	8500/3	C50.9	Yes
TCGA-C8-A1HF	TCGA-C8-A1HF-01	48	STAGE IIA	6TH	24	Invasive Breast Carcinoma	BRCA	Breast Invasive Ductal Carcinoma	BRCA_Her2	Yes	No	C8	Breast	Infiltrating Ductal Carcinoma	NA	29	18	28	TCGA-C8-A1HF-01										ILSBio	332	NA	0	10.9149	Gained	Gained	Gained	Lost	DiseaseFree	10.9149	ALIVE OR DEAD TUMOR FREE	Not Hispanic Or Latino	5/24/11	0.2475	NA	No	C50.9	8500/3	C50.9	Yes
TCGA-C8-A1HG	TCGA-C8-A1HG-01	50	STAGE IIA	6TH	16	Invasive Breast Carcinoma	BRCA	Breast Invasive Ductal Carcinoma	BRCA_LumB	Yes	No	C8	Breast	Infiltrating Ductal Carcinoma	NA	7	18	-6	TCGA-C8-A1HG-01						GROUP D		Group D2		ILSBio	345	NA	0	11.3423	Not Called	Not Called	Gained	Lost	DiseaseFree	11.3423	ALIVE OR DEAD TUMOR FREE	Not Hispanic Or Latino	5/24/11	0.3587	NA	No	C50.9	8500/3	C50.9	Yes
TCGA-C8-A1HI	TCGA-C8-A1HI-01	40	STAGE IIIA	6TH	25	Invasive Breast Carcinoma	BRCA	Breast Invasive Ductal Carcinoma	BRCA_LumA	Yes	No	C8	Breast	Infiltrating Ductal Carcinoma	NA	-11	-8	-6	TCGA-C8-A1HI-01	GROUP A									ILSBio	343	NA	0	11.2766	Not Called	Gained	Gained	Lost	DiseaseFree	11.2766	ALIVE OR DEAD TUMOR FREE	Not Hispanic Or Latino	2011-01-06	0.2579	NA	Yes	C50.9	8500/3	C50.9	Yes
TCGA-C8-A1HJ	TCGA-C8-A1HJ-01	53	STAGE IIA	6TH	8	Invasive Breast Carcinoma	BRCA	Breast Invasive Ductal Carcinoma	BRCA_Basal	Yes	No	C8	Breast	Infiltrating Ductal Carcinoma	NA	17	12	30	TCGA-C8-A1HJ-01										ILSBio	5	-19629	0	0.164382	NA	NA	Not Called	Not Called	DiseaseFree	0.164382	ALIVE OR DEAD TUMOR FREE	Not Hispanic Or Latino	2011-01-06	0.5135	NA	No	C50.9	8500/3	C50.9	Yes
TCGA-C8-A1HK	TCGA-C8-A1HK-01	53	STAGE IIB	6TH	25	Invasive Breast Carcinoma	BRCA	Breast Invasive Ductal Carcinoma	BRCA_Her2	Yes	No	C8	Breast	Infiltrating Ductal Carcinoma	NA	-7	14	-22	TCGA-C8-A1HK-01										ILSBio	366	NA	0	12.0327	Not Called	Gained	Gained	Gained	DiseaseFree	12.0327	ALIVE OR DEAD TUMOR FREE	Not Hispanic Or Latino	2011-01-06	0.518	NA	No	C50.9	8500/3	C50.9	Yes
TCGA-C8-A1HL	TCGA-C8-A1HL-01	38	STAGE IIIA	6TH	12	Invasive Breast Carcinoma	BRCA	Breast Invasive Carcinoma (NOS)	BRCA_LumB	Yes	No	C8	Breast	Other	NA	-3	8	-2	TCGA-C8-A1HL-01		GROUP B		Group B2	Group C					ILSBio	317	NA	0	10.4218	Lost	Gained	Not Called	Not Called	DiseaseFree	10.4218	ALIVE OR DEAD TUMOR FREE	Not Hispanic Or Latino	2011-02-06	0.2376	NA	No	C50.9	8480/3	C50.9	Yes
TCGA-C8-A1HM	TCGA-C8-A1HM-01	74	STAGE IIA	6TH	23	Invasive Breast Carcinoma	BRCA	Breast Invasive Ductal Carcinoma	BRCA_LumB	Yes	No	C8	Breast	Infiltrating Ductal Carcinoma	NA	3	20	0	TCGA-C8-A1HM-01										ILSBio	375	-27063	0	12.3286	NA	Gained	Gained	Not Called	DiseaseFree	12.3286	ALIVE OR DEAD TUMOR FREE	Not Hispanic Or Latino	2011-02-06	0.5116	NA	No	C50.9	8500/3	C50.9	Yes
TCGA-C8-A1HN	TCGA-C8-A1HN-01	56	STAGE IIA	6TH	20	Invasive Breast Carcinoma	BRCA	Breast Invasive Ductal Carcinoma	BRCA_LumB	Yes	No	C8	Breast	Infiltrating Ductal Carcinoma	NA	-3	14	-8	TCGA-C8-A1HN-01										ILSBio	394	-20712	0	12.9533	NA	Gained	Gained	NA	DiseaseFree	12.9533	ALIVE OR DEAD TUMOR FREE	Not Hispanic Or Latino	2011-02-06	0.436	NA	No	C50.9	8500/3	C50.9	Yes
TCGA-C8-A1HO	TCGA-C8-A1HO-01	34	STAGE IIIC	6TH	5	Invasive Breast Carcinoma	BRCA	Breast Invasive Ductal Carcinoma	BRCA_LumA	Yes	No	C8	Breast	Infiltrating Ductal Carcinoma	NA	-19	8	-32	TCGA-C8-A1HO-01									Control	ILSBio	375	-12715	0	12.3286	Not Called	Not Called	Not Called	Not Called	DiseaseFree	12.3286	ALIVE OR DEAD TUMOR FREE	Not Hispanic Or Latino	2011-12-07	0.3198	NA	No	C50.9	8500/3	C50.9	Yes
TCGA-C8-A26V	TCGA-C8-A26V-01	47	STAGE IIIA	6TH	4	Invasive Breast Carcinoma	BRCA	Breast Invasive Ductal Carcinoma	BRCA_LumB	Yes	No	C8	Breast	Infiltrating Ductal Carcinoma	NA	11	14	6	TCGA-C8-A26V-01										ILSBio	616	-17468	0	20.2518	Not Called	NA	Not Called	NA	DiseaseFree	20.2518	ALIVE OR DEAD TUMOR FREE	Not Hispanic Or Latino	7/21/11	0.1835	NA	No	C50.9	8500/3	C50.9	Yes
TCGA-C8-A26W	TCGA-C8-A26W-01	58	STAGE IIB	6TH	7	Invasive Breast Carcinoma	BRCA	Breast Invasive Ductal Carcinoma	BRCA_LumB	Yes	No	C8	Breast	Infiltrating Ductal Carcinoma	NA	1	16	8	TCGA-C8-A26W-01										ILSBio	381	-21391	0	12.5259	NA	Not Called	Not Called	Lost	DiseaseFree	12.5259	ALIVE OR DEAD TUMOR FREE	Not Hispanic Or Latino	7/21/11	0.3238	NA	No	C50.9	8500/3	C50.9	Yes
TCGA-C8-A26X	TCGA-C8-A26X-01	58	STAGE IIA	6TH	27	Invasive Breast Carcinoma	BRCA	Breast Invasive Ductal Carcinoma	BRCA_Her2	Yes	No	C8	Breast	Infiltrating Ductal Carcinoma	NA	35	22	8	TCGA-C8-A26X-01	GROUP A									ILSBio	376	-21463	0	12.3615	Not Called	Gained	Gained	Lost	DiseaseFree	12.3615	ALIVE OR DEAD TUMOR FREE	Not Hispanic Or Latino	7/21/11	0.3564	NA	No	C50.9	8500/3	C50.9	Yes
TCGA-C8-A26Y	TCGA-C8-A26Y-01	90	STAGE IIA	6TH	20	Invasive Breast Carcinoma	BRCA	Breast Invasive Ductal Carcinoma	BRCA_Her2	Yes	No	C8	Breast	Infiltrating Ductal Carcinoma	NA	27	20	22	TCGA-C8-A26Y-01										ILSBio	394	-32872	0	12.9533	NA	NA	Gained	Lost	DiseaseFree	12.9533	ALIVE OR DEAD TUMOR FREE	Not Hispanic Or Latino	7/21/11	0.588	NA	No	C50.9	8500/3	C50.9	Yes
TCGA-C8-A26Z	TCGA-C8-A26Z-01	59	STAGE IIA	6TH	20	Invasive Breast Carcinoma	BRCA	Breast Invasive Ductal Carcinoma	BRCA_LumA	Yes	No	C8	Breast	Infiltrating Ductal Carcinoma	NA	-5	2	-14	TCGA-C8-A26Z-01										ILSBio	470	NA	0	15.4519	NA	Gained	Gained	NA	DiseaseFree	15.4519	ALIVE OR DEAD TUMOR FREE	Not Hispanic Or Latino	7/21/11	0.5299	NA	No	C50.9	8500/3	C50.9	Yes
TCGA-C8-A273	TCGA-C8-A273-01	29	STAGE IIB	6TH	7	Invasive Breast Carcinoma	BRCA	Breast Invasive Ductal Carcinoma	BRCA_LumA	Yes	No	C8	Breast	Infiltrating Ductal Carcinoma	NA	-1	20	16	TCGA-C8-A273-01					Group C					ILSBio	513	NA	0	16.8656	Not Called	Gained	Not Called	Not Called	DiseaseFree	16.8656	ALIVE OR DEAD TUMOR FREE	Not Hispanic Or Latino	7/21/11	0.2254	NA	No	C50.9	8500/3	C50.9	Yes
TCGA-C8-A274	TCGA-C8-A274-01	63	STAGE IIA	6TH	16	Invasive Breast Carcinoma	BRCA	Breast Invasive Ductal Carcinoma	BRCA_LumB	Yes	No	C8	Breast	Infiltrating Ductal Carcinoma	NA	-29	0	-38	TCGA-C8-A274-01		GROUP B	GROUP B1							ILSBio	508	-23337	0	16.7012	Lost	Gained	Gained	Lost	DiseaseFree	16.7012	ALIVE OR DEAD TUMOR FREE	Not Hispanic Or Latino	7/21/11	0.4187	NA	No	C50.9	8500/3	C50.9	Yes
TCGA-C8-A275	TCGA-C8-A275-01	56	STAGE IIA	6TH	5	Invasive Breast Carcinoma	BRCA	Breast Invasive Ductal Carcinoma	BRCA_Her2	Yes	No	C8	Breast	Infiltrating Ductal Carcinoma	NA	5	20	-6	TCGA-C8-A275-01										ILSBio	1	-20774	0	0.0328764	Not Called	NA	Not Called	Not Called	DiseaseFree	0.0328764	ALIVE OR DEAD TUMOR FREE	Not Hispanic Or Latino	7/21/11	0.2019	NA	No	C50.9	8500/3	C50.9	Yes
TCGA-C8-A278	TCGA-C8-A278-01	61	STAGE IIIA	6TH	17	Invasive Breast Carcinoma	BRCA	Breast Invasive Ductal Carcinoma	BRCA_Her2	Yes	No	C8	Breast	Infiltrating Ductal Carcinoma	NA	5	24	-6	TCGA-C8-A278-01										ILSBio	297	-22598	0	9.76428	NA	NA	NA	Lost	DiseaseFree	9.76428	ALIVE OR DEAD TUMOR FREE	Not Hispanic Or Latino	7/21/11	0.1661	NA	No	C50.9	8500/3	C50.9	Yes
TCGA-C8-A27A	TCGA-C8-A27A-01	48	STAGE IIB	6TH	16	Invasive Breast Carcinoma	BRCA	Breast Invasive Ductal Carcinoma	BRCA_LumB	Yes	No	C8	Breast	Infiltrating Ductal Carcinoma	NA	-9	14	-8	TCGA-C8-A27A-01										ILSBio	747	-17779	0	24.5586	Lost	Not Called	Not Called	Not Called	DiseaseFree	24.5586	ALIVE OR DEAD TUMOR FREE	Not Hispanic Or Latino	7/21/11	0.3008	NA	No	C50.9	8500/3	C50.9	Yes
TCGA-C8-A27B	TCGA-C8-A27B-01	48	STAGE IIB	6TH	14	Invasive Breast Carcinoma	BRCA	Breast Invasive Ductal Carcinoma	BRCA_Basal	Yes	No	C8	Breast	Infiltrating Ductal Carcinoma	NA	13	14	-8	TCGA-C8-A27B-01										ILSBio	439	-17763	0	14.4327	NA	Gained	Lost	NA	DiseaseFree	14.4327	ALIVE OR DEAD TUMOR FREE	Not Hispanic Or Latino	7/21/11	0.7389	NA	No	C50.9	8500/3	C50.9	Yes
TCGA-C8-A3M7	TCGA-C8-A3M7-01	60	STAGE IIIB	7TH	8	Invasive Breast Carcinoma	BRCA	Breast Invasive Lobular Carcinoma	BRCA_LumA	Yes	No	C8	Breast	Infiltrating Lobular Carcinoma	NA	-33	-4	-32	TCGA-C8-A3M7-01	GROUP A									ILSBio	1	-22096	0	33.9941	Not Called	Gained	Not Called	Lost	Recurred/Progressed	33.9941	DEAD WITH TUMOR	Not Hispanic Or Latino	2012-06-03	0.1781	NA	No	C50.9	8520/3	C50.9	Yes
TCGA-C8-A3M8	TCGA-C8-A3M8-01	68	STAGE IA	7TH	9	Invasive Breast Carcinoma	BRCA	Breast Invasive Lobular Carcinoma	BRCA_LumB	Yes	No	C8	Breast	Infiltrating Lobular Carcinoma	NA	-21	4	0	TCGA-C8-A3M8-01										ILSBio	394	-24877	0	12.9533	Not Called	Gained	Not Called	NA	DiseaseFree	12.9533	ALIVE OR DEAD TUMOR FREE	Not Hispanic Or Latino	2012-06-03	0.2516	NA	No	C50.9	8520/3	C50.9	Yes
TCGA-C8-A8HP	TCGA-C8-A8HP-01	59	STAGE IIIA	7TH	10	Invasive Breast Carcinoma	BRCA	Metaplastic Breast Cancer	BRCA_Her2	Yes	No	C8	Breast	Metaplastic Carcinoma	NA	9	16	16	TCGA-C8-A8HP-01										ILSBio	396	-21613	0	13.019	NA	NA	Not Called	Not Called	DiseaseFree	13.019	ALIVE OR DEAD TUMOR FREE	Not Hispanic Or Latino	12/29/14	0.0419	NA	No	C50.9	8575/3	C50.9	Yes
TCGA-C8-A8HQ	TCGA-C8-A8HQ-01	53	STAGE IIB	7TH	5	Invasive Breast Carcinoma	BRCA	Breast Invasive Mixed Mucinous Carcinoma	BRCA_LumB	Yes	No	C8	Breast	Mucinous Carcinoma	NA	1	14	18	TCGA-C8-A8HQ-01										ILSBio	380	-19432	0	12.493	Lost	NA	Not Called	Lost	DiseaseFree	12.493	ALIVE OR DEAD TUMOR FREE	Not Hispanic Or Latino	12/29/14	0.2302	NA	No	C50.9	8480/3	C50.9	Yes
TCGA-C8-A8HR	TCGA-C8-A8HR-01	49	STAGE IIIA	7TH	10	Invasive Breast Carcinoma	BRCA	Breast Invasive Lobular Carcinoma	BRCA_Normal	Yes	No	C8	Breast	Infiltrating Lobular Carcinoma	NA	-19	12	-16	TCGA-C8-A8HR-01										ILSBio	408	-17921	0	13.4136	Not Called	Gained	Not Called	NA	DiseaseFree	13.4136	ALIVE OR DEAD TUMOR FREE	Not Hispanic Or Latino	12/29/14	0.012	NA	No	C50.9	8520/3	C50.9	Yes
TCGA-C8-A9FZ	TCGA-C8-A9FZ-01	49	STAGE IIB	7TH	7	Invasive Breast Carcinoma	BRCA	Breast Invasive Carcinoma (NOS)	NA	Yes	No	C8	Breast	Mixed Histology (NOS)	NA	NA	NA	NA	#N/A										ILSBio	592	-18038	0	19.4628	NA	Not Called	Not Called	Not Called	DiseaseFree	19.4628	ALIVE OR DEAD TUMOR FREE	Not Hispanic Or Latino	12/29/14	0.6245	NA	No	C50.9	8524/3	C50.9	Yes
TCGA-D8-A13Y	TCGA-D8-A13Y-01	52	STAGE IA	NA	13	Invasive Breast Carcinoma	BRCA	Breast Invasive Ductal Carcinoma	BRCA_LumB	Yes	No	D8	Breast	Infiltrating Ductal Carcinoma	NA	7	10	-6	TCGA-D8-A13Y-01										Greater Poland Cancer Center	1728	-19028	0	56.8103	NA	Not Called	Not Called	Lost	DiseaseFree	56.8103	ALIVE OR DEAD TUMOR FREE	Not Hispanic Or Latino	2/23/11	0.947	NA	No	C50.9	8500/3	C50.9	Yes
TCGA-D8-A13Z	TCGA-D8-A13Z-01	51	NA	7TH	27	Invasive Breast Carcinoma	BRCA	Breast Invasive Ductal Carcinoma	BRCA_Her2	Yes	No	D8	Breast	Infiltrating Ductal Carcinoma	NA	23	24	38	TCGA-D8-A13Z-01										Greater Poland Cancer Center	635	-18942	0	20.8765	NA	Gained	Gained	Lost	DiseaseFree	20.8765	ALIVE OR DEAD TUMOR FREE	Not Hispanic Or Latino	2/27/11	0.4986	NA	No	C50.9	8500/3	C50.9	Yes
TCGA-D8-A140	TCGA-D8-A140-01	62	STAGE IIB	7TH	5	Invasive Breast Carcinoma	BRCA	Breast Invasive Ductal Carcinoma	BRCA_LumA	Yes	No	D8	Breast	Infiltrating Ductal Carcinoma	NA	-47	-8	-44	TCGA-D8-A140-01					Group C					Greater Poland Cancer Center	403	-22900	0	13.2492	Not Called	Gained	Not Called	Not Called	DiseaseFree	13.2492	ALIVE OR DEAD TUMOR FREE	Not Hispanic Or Latino	2/26/11	0.2323	NA	No	C50.9	8500/3	C50.9	Yes
TCGA-D8-A141	TCGA-D8-A141-01	40	NA	7TH	9	Invasive Breast Carcinoma	BRCA	Breast Invasive Ductal Carcinoma	BRCA_LumA	Yes	No	D8	Breast	Infiltrating Ductal Carcinoma	NA	-33	-12	-32	TCGA-D8-A141-01	GROUP A									Greater Poland Cancer Center	626	-14626	0	20.5806	Not Called	Gained	Gained	Lost	DiseaseFree	20.5806	ALIVE OR DEAD TUMOR FREE	Not Hispanic Or Latino	2/27/11	0.049	NA	No	C50.9	8500/3	C50.9	Yes
TCGA-D8-A142	TCGA-D8-A142-01	74	STAGE IIB	7TH	NA	Invasive Breast Carcinoma	BRCA	Breast Invasive Ductal Carcinoma	BRCA_Basal	Yes	No	D8	Breast	Infiltrating Ductal Carcinoma	NA	9	10	-10	TCGA-D8-A142-01										Greater Poland Cancer Center	425	-27313	0	13.9724	NA	NA	NA	NA	DiseaseFree	13.9724	ALIVE OR DEAD TUMOR FREE	Not Hispanic Or Latino	2/25/11	0.5222	NA	No	C50.9	8500/3	C50.9	Yes
TCGA-D8-A143	TCGA-D8-A143-01	51	STAGE IIA	7TH	20	Invasive Breast Carcinoma	BRCA	Breast Invasive Ductal Carcinoma	BRCA_Basal	Yes	No	D8	Breast	Infiltrating Ductal Carcinoma	NA	37	26	44	TCGA-D8-A143-01										Greater Poland Cancer Center	431	-18984	0	14.1697	Gained	Gained	Gained	Gained	DiseaseFree	14.1697	ALIVE OR DEAD TUMOR FREE	Not Hispanic Or Latino	2/25/11	0.5356	NA	No	C50.9	8500/3	C50.9	Yes
TCGA-D8-A145	TCGA-D8-A145-01	80	STAGE IIA	7TH	4	Invasive Breast Carcinoma	BRCA	Breast Invasive Ductal Carcinoma	BRCA_LumA	Yes	No	D8	Breast	Infiltrating Ductal Carcinoma	NA	-43	-12	-34	TCGA-D8-A145-01										Greater Poland Cancer Center	410	-29280	0	13.4793	Not Called	Not Called	Gained	Not Called	DiseaseFree	13.4793	ALIVE OR DEAD TUMOR FREE	Not Hispanic Or Latino	2/25/11	0.0845	NA	No	C50.9	8500/3	C50.9	Yes
TCGA-D8-A147	TCGA-D8-A147-01	45	NA	7TH	11	Invasive Breast Carcinoma	BRCA	Breast Invasive Ductal Carcinoma	BRCA_Basal	Yes	No	D8	Breast	Infiltrating Ductal Carcinoma	NA	-7	16	-14	TCGA-D8-A147-01										Greater Poland Cancer Center	584	-16736	0	19.1998	NA	NA	NA	NA	DiseaseFree	19.1998	ALIVE OR DEAD TUMOR FREE	Not Hispanic Or Latino	2/27/11	0.5742	NA	No	C50.9	8500/3	C50.9	Yes
TCGA-D8-A1J8	TCGA-D8-A1J8-01	77	STAGE IIB	7TH	19	Invasive Breast Carcinoma	BRCA	Breast Invasive Ductal Carcinoma	BRCA_LumB	Yes	No	D8	Breast	Infiltrating Ductal Carcinoma	NA	11	10	12	TCGA-D8-A1J8-01										Greater Poland Cancer Center	431	-28444	0	14.1697	Lost	NA	Not Called	Lost	DiseaseFree	14.1697	ALIVE OR DEAD TUMOR FREE	Not Hispanic Or Latino	3/23/11	0.8977	NA	No	C50.9	8500/3	C50.9	Yes
TCGA-D8-A1J9	TCGA-D8-A1J9-01	48	STAGE IA	7TH	10	Invasive Breast Carcinoma	BRCA	Breast Invasive Ductal Carcinoma	BRCA_LumB	Yes	No	D8	Breast	Infiltrating Ductal Carcinoma	NA	-1	20	-4	TCGA-D8-A1J9-01	GROUP A									Greater Poland Cancer Center	532	-17879	0	17.4902	Not Called	Gained	Gained	Lost	DiseaseFree	17.4902	ALIVE OR DEAD TUMOR FREE	Not Hispanic Or Latino	3/29/11	0.3573	NA	No	C50.9	8500/3	C50.9	Yes
TCGA-D8-A1JA	TCGA-D8-A1JA-01	60	NA	7TH	6	Invasive Breast Carcinoma	BRCA	Breast Invasive Ductal Carcinoma	BRCA_Her2	Yes	No	D8	Breast	Infiltrating Ductal Carcinoma	NA	9	4	16	TCGA-D8-A1JA-01					Group C					Greater Poland Cancer Center	502	-21918	0	14.1697	NA	Gained	Not Called	Not Called	Recurred/Progressed	16.5039	ALIVE OR DEAD TUMOR FREE	Not Hispanic Or Latino	3/29/11	0.2448	NA	No	C50.9	8500/3	C50.9	Yes
TCGA-D8-A1JB	TCGA-D8-A1JB-01	54	STAGE IIB	7TH	8	Invasive Breast Carcinoma	BRCA	Breast Invasive Ductal Carcinoma	BRCA_LumA	Yes	No	D8	Breast	Infiltrating Ductal Carcinoma	NA	-41	-14	-38	TCGA-D8-A1JB-01										Greater Poland Cancer Center	1688	-19822	0	55.4953	NA	NA	Not Called	Not Called	DiseaseFree	55.4953	ALIVE OR DEAD TUMOR FREE	Not Hispanic Or Latino	3/29/11	0.0338	NA	No	C50.9	8500/3	C50.9	Yes
TCGA-D8-A1JC	TCGA-D8-A1JC-01	59	STAGE IIIA	7TH	14	Invasive Breast Carcinoma	BRCA	Breast Invasive Ductal Carcinoma	BRCA_LumB	Yes	No	D8	Breast	Infiltrating Ductal Carcinoma	NA	-13	20	-2	TCGA-D8-A1JC-01		GROUP B	GROUP B1							Greater Poland Cancer Center	480	-21898	0	15.7806	Lost	Gained	Gained	Lost	DiseaseFree	15.7806	ALIVE OR DEAD TUMOR FREE	Not Hispanic Or Latino	3/29/11	0.3667	NA	No	C50.9	8500/3	C50.9	Yes
TCGA-D8-A1JD	TCGA-D8-A1JD-01	41	STAGE IIB	7TH	18	Invasive Breast Carcinoma	BRCA	Breast Invasive Ductal Carcinoma	BRCA_LumB	Yes	No	D8	Breast	Infiltrating Ductal Carcinoma	NA	-1	14	16	TCGA-D8-A1JD-01										Greater Poland Cancer Center	552	-15166	0	18.1477	NA	Gained	NA	Lost	DiseaseFree	18.1477	ALIVE OR DEAD TUMOR FREE	Not Hispanic Or Latino	3/29/11	0.4688	NA	No	C50.9	8500/3	C50.9	Yes
TCGA-D8-A1JE	TCGA-D8-A1JE-01	62	STAGE IIA	7TH	24	Invasive Breast Carcinoma	BRCA	Breast Invasive Ductal Carcinoma	BRCA_LumB	Yes	No	D8	Breast	Infiltrating Ductal Carcinoma	NA	-23	6	-24	TCGA-D8-A1JE-01		GROUP B	GROUP B1							Greater Poland Cancer Center	575	-22683	0	18.9039	Lost	Gained	Gained	Lost	DiseaseFree	18.9039	ALIVE OR DEAD TUMOR FREE	Not Hispanic Or Latino	3/28/11	0.6207	NA	No	C50.9	8500/3	C50.9	Yes
TCGA-D8-A1JF	TCGA-D8-A1JF-01	79	STAGE IIIA	7TH	24	Invasive Breast Carcinoma	BRCA	Breast Invasive Ductal Carcinoma	BRCA_Her2	Yes	No	D8	Breast	Infiltrating Ductal Carcinoma	NA	-13	2	-24	TCGA-D8-A1JF-01										Greater Poland Cancer Center	366	-29199	0	12.0327	Lost	NA	Not Called	Not Called	DiseaseFree	12.0327	ALIVE OR DEAD TUMOR FREE	Not Hispanic Or Latino	3/28/11	0.414	NA	No	C50.9	8500/3	C50.9	Yes
TCGA-D8-A1JG	TCGA-D8-A1JG-01	62	STAGE IIA	7TH	25	Invasive Breast Carcinoma	BRCA	Breast Invasive Ductal Carcinoma	BRCA_Her2	Yes	No	D8	Breast	Infiltrating Ductal Carcinoma	NA	17	16	-4	#N/A						GROUP D		Group D2		Greater Poland Cancer Center	1612	-22878	0	52.9967	Not Called	Not Called	Gained	Lost	DiseaseFree	52.9967	ALIVE OR DEAD TUMOR FREE	Not Hispanic Or Latino	3/28/11	0.2687	NA	No	C50.9	8500/3	C50.9	Yes
TCGA-D8-A1JH	TCGA-D8-A1JH-01	56	STAGE IA	7TH	0	Invasive Breast Carcinoma	BRCA	Breast Invasive Ductal Carcinoma	BRCA_LumA	Yes	No	D8	Breast	Infiltrating Ductal Carcinoma	NA	-45	-12	-32	TCGA-D8-A1JH-01									Control	Greater Poland Cancer Center	426	-20497	0	14.0053	Not Called	Not Called	Not Called	Not Called	DiseaseFree	14.0053	ALIVE OR DEAD TUMOR FREE	Not Hispanic Or Latino	3/28/11	0.0001	NA	No	C50.9	8500/3	C50.9	Yes
TCGA-D8-A1JI	TCGA-D8-A1JI-01	54	STAGE IIA	7TH	9	Invasive Breast Carcinoma	BRCA	Breast Invasive Ductal Carcinoma	BRCA_LumB	Yes	No	D8	Breast	Infiltrating Ductal Carcinoma	NA	-33	-16	-26	TCGA-D8-A1JI-01						GROUP D	Group D1			Greater Poland Cancer Center	577	-20072	0	18.9697	Not Called	Not Called	Not Called	Lost	DiseaseFree	18.9697	ALIVE OR DEAD TUMOR FREE	Not Hispanic Or Latino	3/30/11	0.39	NA	No	C50.9	8500/3	C50.9	Yes
TCGA-D8-A1JJ	TCGA-D8-A1JJ-01	54	STAGE IIA	7TH	22	Invasive Breast Carcinoma	BRCA	Breast Invasive Ductal Carcinoma	BRCA_LumB	Yes	No	D8	Breast	Infiltrating Ductal Carcinoma	NA	11	16	22	TCGA-D8-A1JJ-01		GROUP B	GROUP B1							Greater Poland Cancer Center	611	-19966	0	20.0875	Lost	Gained	Gained	Lost	DiseaseFree	20.0875	ALIVE OR DEAD TUMOR FREE	Not Hispanic Or Latino	3/29/11	0.4374	NA	No	C50.9	8500/3	C50.9	Yes
TCGA-D8-A1JK	TCGA-D8-A1JK-01	90	STAGE IIA	7TH	21	Invasive Breast Carcinoma	BRCA	Breast Invasive Ductal Carcinoma	BRCA_Basal	Yes	No	D8	Breast	Infiltrating Ductal Carcinoma	NA	43	24	40	TCGA-D8-A1JK-01										Greater Poland Cancer Center	612	-32872	0	20.1203	Not Called	Gained	Gained	NA	DiseaseFree	20.1203	ALIVE OR DEAD TUMOR FREE	Not Hispanic Or Latino	3/29/11	0.4906	NA	No	C50.9	8500/3	C50.9	Yes
TCGA-D8-A1JL	TCGA-D8-A1JL-01	72	STAGE IIA	7TH	23	Invasive Breast Carcinoma	BRCA	Breast Invasive Ductal Carcinoma	BRCA_Basal	Yes	No	D8	Breast	Infiltrating Ductal Carcinoma	NA	19	10	2	TCGA-D8-A1JL-01										Greater Poland Cancer Center	611	-26484	0	20.0875	Not Called	NA	Lost	Lost	DiseaseFree	20.0875	ALIVE OR DEAD TUMOR FREE	Not Hispanic Or Latino	3/29/11	0.3656	NA	No	C50.9	8500/3	C50.9	Yes
TCGA-D8-A1JM	TCGA-D8-A1JM-01	59	STAGE IIB	7TH	14	Invasive Breast Carcinoma	BRCA	Breast Invasive Ductal Carcinoma	BRCA_Basal	Yes	No	D8	Breast	Infiltrating Ductal Carcinoma	NA	31	20	20	TCGA-D8-A1JM-01										Greater Poland Cancer Center	590	-21602	0	19.397	NA	Gained	NA	NA	DiseaseFree	19.397	ALIVE OR DEAD TUMOR FREE	Not Hispanic Or Latino	3/29/11	0.6736	NA	No	C50.9	8500/3	C50.9	Yes
TCGA-D8-A1JN	TCGA-D8-A1JN-01	80	STAGE IIIC	7TH	7	Invasive Breast Carcinoma	BRCA	Breast Invasive Lobular Carcinoma	BRCA_LumA	Yes	No	D8	Breast	Infiltrating Lobular Carcinoma	NA	-27	-20	-30	TCGA-D8-A1JN-01	GROUP A									Greater Poland Cancer Center	620	-29331	0	20.3833	Not Called	Gained	Not Called	Lost	DiseaseFree	20.3833	ALIVE OR DEAD TUMOR FREE	Not Hispanic Or Latino	3/29/11	0.1263	NA	No	C50.9	8520/3	C50.9	Yes
TCGA-D8-A1JP	TCGA-D8-A1JP-01	73	STAGE IA	7TH	4	Invasive Breast Carcinoma	BRCA	Breast Invasive Ductal Carcinoma	BRCA_LumA	Yes	No	D8	Breast	Infiltrating Ductal Carcinoma	NA	-3	8	-4	TCGA-D8-A1JP-01										Greater Poland Cancer Center	639	-26862	0	21.008	NA	NA	Not Called	Lost	DiseaseFree	21.008	ALIVE OR DEAD TUMOR FREE	Not Hispanic Or Latino	3/29/11	0.4267	NA	No	C50.9	8500/3	C50.9	Yes
TCGA-D8-A1JS	TCGA-D8-A1JS-01	77	STAGE IA	7TH	2	Invasive Breast Carcinoma	BRCA	Breast Invasive Carcinoma (NOS)	BRCA_LumA	Yes	No	D8	Breast	Other	NA	-11	-12	-18	TCGA-D8-A1JS-01	GROUP A									Greater Poland Cancer Center	371	-28178	0	12.1971	Not Called	Gained	Not Called	Lost	DiseaseFree	12.1971	ALIVE OR DEAD TUMOR FREE	Not Hispanic Or Latino	3/28/11	0.0619	NA	No	C50.9	8503/3	C50.9	Yes
TCGA-D8-A1JT	TCGA-D8-A1JT-01	70	STAGE IIA	7TH	18	Invasive Breast Carcinoma	BRCA	Breast Invasive Carcinoma (NOS)	BRCA_LumB	Yes	No	D8	Breast	Other	NA	-1	10	-18	TCGA-D8-A1JT-01	GROUP A									Greater Poland Cancer Center	405	-25677	0	13.3149	Not Called	Gained	Gained	Lost	DiseaseFree	13.3149	ALIVE OR DEAD TUMOR FREE	Not Hispanic Or Latino	3/28/11	0.4147	NA	No	C50.9	8523/3	C50.9	Yes
TCGA-D8-A1JU	TCGA-D8-A1JU-01	51	STAGE IA	7TH	4	Invasive Breast Carcinoma	BRCA	Breast Invasive Ductal Carcinoma	BRCA_LumA	Yes	No	D8	Breast	Infiltrating Ductal Carcinoma	NA	-35	-20	-36	TCGA-D8-A1JU-01	GROUP A									Greater Poland Cancer Center	447	-18733	0	14.6957	Not Called	Gained	Not Called	Lost	DiseaseFree	14.6957	ALIVE OR DEAD TUMOR FREE	Not Hispanic Or Latino	3/28/11	0.1035	NA	No	C50.9	8500/3	C50.9	Yes
TCGA-D8-A1X5	TCGA-D8-A1X5-01	81	STAGE IIIC	7TH	20	Invasive Breast Carcinoma	BRCA	Breast Invasive Ductal Carcinoma	BRCA_LumB	Yes	No	D8	Breast	Infiltrating Ductal Carcinoma	NA	-25	0	-10	TCGA-D8-A1X5-01										Greater Poland Cancer Center	565	-29734	0	18.5751	NA	Gained	Gained	Lost	DiseaseFree	18.5751	ALIVE OR DEAD TUMOR FREE	Not Hispanic Or Latino	2011-09-06	0.631	NA	No	C50.9	8500/3	C50.9	Yes
TCGA-D8-A1X6	TCGA-D8-A1X6-01	80	STAGE IIIA	7TH	13	Invasive Breast Carcinoma	BRCA	Breast Invasive Ductal Carcinoma	BRCA_LumB	Yes	No	D8	Breast	Infiltrating Ductal Carcinoma	NA	-9	-4	-16	TCGA-D8-A1X6-01						GROUP D		Group D2		Greater Poland Cancer Center	541	-29256	0	17.7861	Not Called	Not Called	Gained	Lost	DiseaseFree	17.7861	ALIVE OR DEAD TUMOR FREE	Not Hispanic Or Latino	2011-09-06	0.3619	NA	No	C50.9	8500/3	C50.9	Yes
TCGA-D8-A1X7	TCGA-D8-A1X7-01	40	STAGE IIA	7TH	4	Invasive Breast Carcinoma	BRCA	Breast Invasive Carcinoma (NOS)	BRCA_LumB	Yes	No	D8	Breast	Other	NA	-31	0	-38	TCGA-D8-A1X7-01										Greater Poland Cancer Center	509	-14858	0	16.7341	Not Called	Gained	Gained	Gained	DiseaseFree	16.7341	ALIVE OR DEAD TUMOR FREE	Not Hispanic Or Latino	2011-09-06	0.0853	NA	No	C50.9	8503/3	C50.9	Yes
TCGA-D8-A1X8	TCGA-D8-A1X8-01	62	STAGE IIIA	7TH	3	Invasive Breast Carcinoma	BRCA	Breast Invasive Lobular Carcinoma	BRCA_LumA	Yes	No	D8	Breast	Infiltrating Lobular Carcinoma	NA	-29	-8	-36	TCGA-D8-A1X8-01										Greater Poland Cancer Center	783	-22995	0	25.7422	NA	Gained	Not Called	Lost	DiseaseFree	25.7422	ALIVE OR DEAD TUMOR FREE	Not Hispanic Or Latino	5/16/11	0.1153	NA	No	C50.9	8520/3	C50.9	Yes
TCGA-D8-A1X9	TCGA-D8-A1X9-01	66	STAGE IIB	7TH	4	Invasive Breast Carcinoma	BRCA	Breast Invasive Ductal Carcinoma	BRCA_LumA	Yes	No	D8	Breast	Infiltrating Ductal Carcinoma	NA	-9	10	-10	TCGA-D8-A1X9-01										Greater Poland Cancer Center	727	-24417	0	NA	Not Called	Not Called	Not Called	NA	NA	23.9011	ALIVE OR DEAD TUMOR FREE	Not Hispanic Or Latino	5/16/11	0.2815	NA	No	C50.9	8500/3	C50.9	Yes
TCGA-D8-A1XA	TCGA-D8-A1XA-01	64	STAGE IA	7TH	17	Invasive Breast Carcinoma	BRCA	Breast Invasive Ductal Carcinoma	BRCA_LumA	Yes	No	D8	Breast	Infiltrating Ductal Carcinoma	NA	-23	2	-26	TCGA-D8-A1XA-01										Greater Poland Cancer Center	839	-23387	0	27.5833	Not Called	Not Called	Gained	Not Called	DiseaseFree	27.5833	ALIVE OR DEAD TUMOR FREE	Not Hispanic Or Latino	5/18/11	0.8612	NA	No	C50.9	8500/3	C50.9	Yes
TCGA-D8-A1XB	TCGA-D8-A1XB-01	62	STAGE IIB	7TH	3	Invasive Breast Carcinoma	BRCA	Breast Invasive Ductal Carcinoma	BRCA_LumA	Yes	No	D8	Breast	Infiltrating Ductal Carcinoma	NA	-37	-6	-26	TCGA-D8-A1XB-01	GROUP A									Greater Poland Cancer Center	552	-22976	0	18.1477	Not Called	Gained	Gained	Lost	DiseaseFree	18.1477	ALIVE OR DEAD TUMOR FREE	Not Hispanic Or Latino	5/16/11	0.217	NA	No	C50.9	8500/3	C50.9	Yes
TCGA-D8-A1XC	TCGA-D8-A1XC-01	85	STAGE IIIB	7TH	2	Invasive Breast Carcinoma	BRCA	Breast Invasive Mixed Mucinous Carcinoma	BRCA_LumA	Yes	No	D8	Breast	Mucinous Carcinoma	NA	-21	-14	-40	TCGA-D8-A1XC-01										Greater Poland Cancer Center	81	-31220	0	NA	Not Called	Gained	Gained	Not Called	NA	12.3944	DEAD WITH TUMOR	Not Hispanic Or Latino	5/16/11	0.0566	NA	No	C50.9	8480/3	C50.9	Yes
TCGA-D8-A1XD	TCGA-D8-A1XD-01	36	STAGE IIIA	7TH	6	Invasive Breast Carcinoma	BRCA	Breast Invasive Ductal Carcinoma	NA	Yes	No	D8	Breast	Infiltrating Ductal Carcinoma	NA	-19	12	-8	TCGA-D8-A1XD-01									Control	Greater Poland Cancer Center	522	-13510	0	17.1615	Not Called	Not Called	Not Called	Not Called	DiseaseFree	17.1615	ALIVE OR DEAD TUMOR FREE	Not Hispanic Or Latino	5/16/11	0.148	NA	No	C50.9	8500/3	C50.9	Yes
TCGA-D8-A1XF	TCGA-D8-A1XF-01	45	STAGE IIA	7TH	25	Invasive Breast Carcinoma	BRCA	Breast Invasive Ductal Carcinoma	BRCA_LumB	Yes	No	D8	Breast	Infiltrating Ductal Carcinoma	NA	-9	14	-16	TCGA-D8-A1XF-01		GROUP B								Greater Poland Cancer Center	463	-16787	0	NA	Lost	Gained	Gained	Gained	NA	15.2218	ALIVE OR DEAD TUMOR FREE	Not Hispanic Or Latino	5/16/11	0.6723	NA	No	C50.9	8500/3	C50.9	Yes
TCGA-D8-A1XG	TCGA-D8-A1XG-01	86	STAGE IIIB	7TH	4	Invasive Breast Carcinoma	BRCA	Breast Invasive Ductal Carcinoma	BRCA_LumA	Yes	No	D8	Breast	Infiltrating Ductal Carcinoma	NA	-37	-10	-38	TCGA-D8-A1XG-01		GROUP B		Group B2	Group C					Greater Poland Cancer Center	448	-31748	0	14.7286	Lost	Gained	Not Called	Not Called	DiseaseFree	14.7286	ALIVE OR DEAD TUMOR FREE	Not Hispanic Or Latino	5/16/11	0.1533	NA	No	C50.9	8500/3	C50.9	Yes
TCGA-D8-A1XJ	TCGA-D8-A1XJ-01	76	STAGE IIIA	7TH	14	Invasive Breast Carcinoma	BRCA	Breast Invasive Carcinoma (NOS)	BRCA_Her2	Yes	No	D8	Breast	Other	NA	33	18	22	TCGA-D8-A1XJ-01										Greater Poland Cancer Center	663	-27967	0	21.8299	NA	Not Called	NA	NA	DiseaseFree	21.8299	ALIVE OR DEAD TUMOR FREE	Not Hispanic Or Latino	2011-09-06	0.3525	NA	No	C50.9	8523/3	C50.9	Yes
TCGA-D8-A1XK	TCGA-D8-A1XK-01	55	STAGE IIB	7TH	15	Invasive Breast Carcinoma	BRCA	Breast Invasive Ductal Carcinoma	BRCA_Basal	Yes	No	D8	Breast	Infiltrating Ductal Carcinoma	NA	33	16	22	TCGA-D8-A1XK-01										Greater Poland Cancer Center	441	-20092	0	14.4985	NA	Gained	NA	Lost	DiseaseFree	14.4985	ALIVE OR DEAD TUMOR FREE	Not Hispanic Or Latino	2011-09-06	0.6388	NA	No	C50.9	8500/3	C50.9	Yes
TCGA-D8-A1XL	TCGA-D8-A1XL-01	34	STAGE IIB	7TH	17	Invasive Breast Carcinoma	BRCA	Breast Invasive Ductal Carcinoma	BRCA_LumB	Yes	No	D8	Breast	Infiltrating Ductal Carcinoma	NA	21	18	20	TCGA-D8-A1XL-01										Greater Poland Cancer Center	606	-12668	0	19.9231	NA	Gained	Not Called	NA	DiseaseFree	19.9231	ALIVE OR DEAD TUMOR FREE	Not Hispanic Or Latino	2011-09-06	0.5466	NA	No	C50.9	8500/3	C50.9	Yes
TCGA-D8-A1XM	TCGA-D8-A1XM-01	57	STAGE IA	7TH	5	Invasive Breast Carcinoma	BRCA	Breast Invasive Ductal Carcinoma	BRCA_LumA	Yes	No	D8	Breast	Infiltrating Ductal Carcinoma	NA	-31	2	-20	TCGA-D8-A1XM-01					Group C					Greater Poland Cancer Center	538	-21056	0	17.6875	Not Called	Gained	Not Called	Not Called	DiseaseFree	17.6875	ALIVE OR DEAD TUMOR FREE	Not Hispanic Or Latino	5/16/11	0.1667	NA	No	C50.9	8500/3	C50.9	Yes
TCGA-D8-A1XO	TCGA-D8-A1XO-01	56	STAGE IIB	7TH	7	Invasive Breast Carcinoma	BRCA	Breast Invasive Lobular Carcinoma	BRCA_LumA	Yes	No	D8	Breast	Infiltrating Lobular Carcinoma	NA	-43	-14	-44	TCGA-D8-A1XO-01	GROUP A									Greater Poland Cancer Center	1682	-20606	0	55.298	Not Called	Gained	Not Called	Lost	DiseaseFree	55.298	ALIVE OR DEAD TUMOR FREE	Not Hispanic Or Latino	5/16/11	0.2323	NA	No	C50.9	8520/3	C50.9	Yes
TCGA-D8-A1XQ	TCGA-D8-A1XQ-01	69	STAGE IIA	7TH	10	Invasive Breast Carcinoma	BRCA	Breast Invasive Ductal Carcinoma	BRCA_Basal	Yes	No	D8	Breast	Infiltrating Ductal Carcinoma	NA	9	18	14	TCGA-D8-A1XQ-01										Greater Poland Cancer Center	499	-25345	0	16.4053	Lost	NA	Not Called	NA	DiseaseFree	16.4053	ALIVE OR DEAD TUMOR FREE	Not Hispanic Or Latino	5/16/11	0.3387	NA	No	C50.9	8500/3	C50.9	Yes
TCGA-D8-A1XR	TCGA-D8-A1XR-01	56	STAGE IIB	7TH	6	Invasive Breast Carcinoma	BRCA	Breast Invasive Ductal Carcinoma	BRCA_LumB	Yes	No	D8	Breast	Infiltrating Ductal Carcinoma	NA	-21	2	-26	TCGA-D8-A1XR-01	GROUP A									Greater Poland Cancer Center	482	-20488	0	15.8464	Not Called	Gained	Not Called	Lost	DiseaseFree	15.8464	ALIVE OR DEAD TUMOR FREE	Not Hispanic Or Latino	5/16/11	0.2173	NA	No	C50.9	8500/3	C50.9	Yes
TCGA-D8-A1XS	TCGA-D8-A1XS-01	48	STAGE IIIC	7TH	8	Invasive Breast Carcinoma	BRCA	Breast Invasive Carcinoma (NOS)	NA	Yes	No	D8	Breast	Other	NA	-21	18	-14	TCGA-D8-A1XS-01	GROUP A									Greater Poland Cancer Center	496	-17708	0	16.3067	Not Called	Gained	Gained	Lost	DiseaseFree	16.3067	ALIVE OR DEAD TUMOR FREE	Not Hispanic Or Latino	5/16/11	0.2212	NA	No	C50.9	8507/3	C50.9	Yes
TCGA-D8-A1XT	TCGA-D8-A1XT-01	61	STAGE IIA	7TH	12	Invasive Breast Carcinoma	BRCA	Breast Invasive Ductal Carcinoma	BRCA_Her2	Yes	No	D8	Breast	Infiltrating Ductal Carcinoma	NA	15	14	8	TCGA-D8-A1XT-01										Greater Poland Cancer Center	506	-22448	0	16.6354	NA	Gained	NA	Not Called	DiseaseFree	16.6354	ALIVE OR DEAD TUMOR FREE	Not Hispanic Or Latino	5/16/11	0.3942	NA	No	C50.9	8500/3	C50.9	Yes
TCGA-D8-A1XU	TCGA-D8-A1XU-01	56	STAGE IA	7TH	19	Invasive Breast Carcinoma	BRCA	Breast Invasive Ductal Carcinoma	BRCA_LumA	Yes	No	D8	Breast	Infiltrating Ductal Carcinoma	NA	-25	-14	-8	TCGA-D8-A1XU-01										Greater Poland Cancer Center	395	-20715	0	12.9862	Lost	Not Called	Not Called	Not Called	DiseaseFree	12.9862	ALIVE OR DEAD TUMOR FREE	Not Hispanic Or Latino	5/16/11	0.9465	NA	No	C50.9	8500/3	C50.9	Yes
TCGA-D8-A1XV	TCGA-D8-A1XV-01	84	STAGE IIA	7TH	1	Invasive Breast Carcinoma	BRCA	Breast Invasive Mixed Mucinous Carcinoma	BRCA_LumA	Yes	No	D8	Breast	Mucinous Carcinoma	NA	-25	-6	-30	TCGA-D8-A1XV-01					Group C					Greater Poland Cancer Center	461	-30830	0	15.156	Not Called	Gained	Not Called	Not Called	DiseaseFree	15.156	ALIVE OR DEAD TUMOR FREE	Not Hispanic Or Latino	5/16/11	0.0342	NA	No	C50.9	8480/3	C50.9	Yes
TCGA-D8-A1XW	TCGA-D8-A1XW-01	53	STAGE IIA	7TH	18	Invasive Breast Carcinoma	BRCA	Breast Invasive Ductal Carcinoma	BRCA_Normal	Yes	No	D8	Breast	Infiltrating Ductal Carcinoma	NA	-13	-4	-28	TCGA-D8-A1XW-01										Greater Poland Cancer Center	1309	-19478	0	43.0351	NA	Gained	Gained	Not Called	DiseaseFree	43.0351	ALIVE OR DEAD TUMOR FREE	Not Hispanic Or Latino	5/16/11	0.3797	NA	No	C50.9	8500/3	C50.9	Yes
TCGA-D8-A1XY	TCGA-D8-A1XY-01	74	STAGE IIA	7TH	25	Invasive Breast Carcinoma	BRCA	Breast Invasive Ductal Carcinoma	BRCA_LumA	Yes	No	D8	Breast	Infiltrating Ductal Carcinoma	NA	-29	-12	-8	TCGA-D8-A1XY-01		GROUP B	GROUP B1							Greater Poland Cancer Center	503	-27106	0	NA	Lost	Gained	Gained	Lost	NA	16.5368	ALIVE OR DEAD TUMOR FREE	Not Hispanic Or Latino	2011-09-06	0.3139	NA	No	C50.9	8500/3	C50.9	Yes
TCGA-D8-A1XZ	TCGA-D8-A1XZ-01	81	STAGE IIIA	7TH	18	Invasive Breast Carcinoma	BRCA	Breast Invasive Ductal Carcinoma	BRCA_LumB	Yes	No	D8	Breast	Infiltrating Ductal Carcinoma	NA	3	8	-2	TCGA-D8-A1XZ-01										Greater Poland Cancer Center	466	-29916	0	15.3204	NA	Lost	Not Called	Not Called	DiseaseFree	15.3204	ALIVE OR DEAD TUMOR FREE	Not Hispanic Or Latino	2011-09-06	0.356	NA	No	C50.9	8500/3	C50.9	Yes
TCGA-D8-A1Y0	TCGA-D8-A1Y0-01	65	STAGE IIIA	7TH	10	Invasive Breast Carcinoma	BRCA	Breast Invasive Ductal Carcinoma	BRCA_LumA	Yes	No	D8	Breast	Infiltrating Ductal Carcinoma	NA	-17	6	-26	TCGA-D8-A1Y0-01										Greater Poland Cancer Center	472	-24083	0	NA	Not Called	NA	NA	NA	NA	15.5176	ALIVE OR DEAD TUMOR FREE	Not Hispanic Or Latino	2011-09-06	0.3854	NA	No	C50.9	8500/3	C50.9	Yes
TCGA-D8-A1Y1	TCGA-D8-A1Y1-01	80	STAGE IIIA	7TH	21	Invasive Breast Carcinoma	BRCA	Breast Invasive Ductal Carcinoma	BRCA_LumB	Yes	No	D8	Breast	Infiltrating Ductal Carcinoma	NA	3	8	0	TCGA-D8-A1Y1-01		GROUP B	GROUP B1							Greater Poland Cancer Center	116	-29474	0	NA	Lost	Gained	Gained	Lost	NA	9.92866	DEAD WITH TUMOR	Not Hispanic Or Latino	2011-09-06	0.5329	NA	No	C50.9	8500/3	C50.9	Yes
TCGA-D8-A1Y2	TCGA-D8-A1Y2-01	71	STAGE IIA	7TH	12	Invasive Breast Carcinoma	BRCA	Breast Invasive Ductal Carcinoma	BRCA_LumB	Yes	No	D8	Breast	Infiltrating Ductal Carcinoma	NA	9	2	4	TCGA-D8-A1Y2-01									Control	Greater Poland Cancer Center	433	-26021	0	14.2355	Not Called	Not Called	Not Called	Not Called	DiseaseFree	14.2355	ALIVE OR DEAD TUMOR FREE	Not Hispanic Or Latino	2011-09-06	0.3094	NA	No	C50.9	8500/3	C50.9	Yes
TCGA-D8-A1Y3	TCGA-D8-A1Y3-01	61	STAGE IIIA	7TH	22	Invasive Breast Carcinoma	BRCA	Breast Invasive Ductal Carcinoma	BRCA_LumB	Yes	No	D8	Breast	Infiltrating Ductal Carcinoma	NA	19	14	2	TCGA-D8-A1Y3-01										Greater Poland Cancer Center	430	-22317	0	14.1368	NA	Gained	Not Called	Lost	DiseaseFree	14.1368	ALIVE OR DEAD TUMOR FREE	Not Hispanic Or Latino	2011-09-06	0.612	NA	No	C50.9	8500/3	C50.9	Yes
TCGA-D8-A27E	TCGA-D8-A27E-01	66	STAGE IA	7TH	0	Invasive Breast Carcinoma	BRCA	Breast Invasive Carcinoma (NOS)	BRCA_LumA	Yes	No	D8	Breast	Other	NA	-33	-18	-40	TCGA-D8-A27E-01									Control	Greater Poland Cancer Center	530	-24315	0	17.4245	Not Called	Not Called	Not Called	Not Called	DiseaseFree	17.4245	ALIVE OR DEAD TUMOR FREE	Not Hispanic Or Latino	7/21/11	0.0001	NA	No	C50.9	8523/3	C50.9	Yes
TCGA-D8-A27F	TCGA-D8-A27F-01	40	STAGE IIA	7TH	7	Invasive Breast Carcinoma	BRCA	Breast Invasive Ductal Carcinoma	BRCA_Basal	Yes	No	D8	Breast	Infiltrating Ductal Carcinoma	NA	27	22	22	TCGA-D8-A27F-01										Greater Poland Cancer Center	488	-14731	0	16.0437	NA	NA	NA	Not Called	DiseaseFree	16.0437	ALIVE OR DEAD TUMOR FREE	Not Hispanic Or Latino	7/18/11	0.6698	NA	No	C50.9	8500/3	C50.9	Yes
TCGA-D8-A27G	TCGA-D8-A27G-01	75	STAGE IIA	7TH	4	Invasive Breast Carcinoma	BRCA	Breast Invasive Lobular Carcinoma	BRCA_LumA	Yes	No	D8	Breast	Infiltrating Lobular Carcinoma	NA	-3	8	-4	TCGA-D8-A27G-01										Greater Poland Cancer Center	409	-27521	0	13.4464	NA	Gained	Not Called	Lost	DiseaseFree	13.4464	ALIVE OR DEAD TUMOR FREE	Not Hispanic Or Latino	7/18/11	0.1084	NA	No	C50.9	8520/3	C50.9	Yes
TCGA-D8-A27H	TCGA-D8-A27H-01	72	STAGE IIA	7TH	5	Invasive Breast Carcinoma	BRCA	Breast Invasive Ductal Carcinoma	BRCA_Basal	Yes	No	D8	Breast	Infiltrating Ductal Carcinoma	NA	-1	12	-8	TCGA-D8-A27H-01										Greater Poland Cancer Center	397	-26588	0	13.0519	NA	NA	Not Called	Not Called	DiseaseFree	13.0519	ALIVE OR DEAD TUMOR FREE	Not Hispanic Or Latino	7/18/11	0.4824	NA	No	C50.9	8500/3	C50.9	Yes
TCGA-D8-A27I	TCGA-D8-A27I-01	58	STAGE IIIA	7TH	12	Invasive Breast Carcinoma	BRCA	Breast Invasive Lobular Carcinoma	BRCA_LumA	Yes	No	D8	Breast	Infiltrating Lobular Carcinoma	NA	-39	-12	-36	TCGA-D8-A27I-01	GROUP A									Greater Poland Cancer Center	439	-21327	0	14.4327	Not Called	Gained	Gained	Lost	DiseaseFree	14.4327	ALIVE OR DEAD TUMOR FREE	Not Hispanic Or Latino	7/18/11	0.0458	NA	No	C50.9	8520/3	C50.9	Yes
TCGA-D8-A27K	TCGA-D8-A27K-01	47	STAGE IIB	7TH	5	Invasive Breast Carcinoma	BRCA	Breast Invasive Ductal Carcinoma	BRCA_LumA	Yes	No	D8	Breast	Infiltrating Ductal Carcinoma	NA	-41	-14	-26	TCGA-D8-A27K-01	GROUP A									Greater Poland Cancer Center	1461	-17426	0	48.0324	Not Called	Gained	Gained	Lost	DiseaseFree	48.0324	ALIVE OR DEAD TUMOR FREE	Not Hispanic Or Latino	7/18/11	0.1153	NA	No	C50.9	8500/3	C50.9	Yes
TCGA-D8-A27L	TCGA-D8-A27L-01	49	STAGE IIIA	7TH	7	Invasive Breast Carcinoma	BRCA	Breast Invasive Ductal Carcinoma	BRCA_LumA	Yes	No	D8	Breast	Infiltrating Ductal Carcinoma	NA	-35	-12	-14	TCGA-D8-A27L-01						GROUP D		Group D2		Greater Poland Cancer Center	499	-18025	0	16.4053	Not Called	Not Called	Gained	Lost	DiseaseFree	16.4053	ALIVE OR DEAD TUMOR FREE	Not Hispanic Or Latino	7/18/11	0.1113	NA	No	C50.9	8500/3	C50.9	Yes
TCGA-D8-A27M	TCGA-D8-A27M-01	59	STAGE IA	7TH	8	Invasive Breast Carcinoma	BRCA	Breast Invasive Ductal Carcinoma	BRCA_Basal	Yes	No	D8	Breast	Infiltrating Ductal Carcinoma	NA	13	10	0	TCGA-D8-A27M-01										Greater Poland Cancer Center	410	-21910	0	13.4793	Not Called	Not Called	Not Called	NA	DiseaseFree	13.4793	ALIVE OR DEAD TUMOR FREE	Not Hispanic Or Latino	7/17/11	0.2982	NA	No	C50.9	8500/3	C50.9	Yes
TCGA-D8-A27N	TCGA-D8-A27N-01	36	STAGE IIIA	7TH	8	Invasive Breast Carcinoma	BRCA	Breast Invasive Ductal Carcinoma	BRCA_LumB	Yes	No	D8	Breast	Infiltrating Ductal Carcinoma	NA	13	14	0	TCGA-D8-A27N-01					Group C					Greater Poland Cancer Center	519	-13243	0	17.0628	Not Called	Gained	Not Called	Not Called	DiseaseFree	17.0628	ALIVE OR DEAD TUMOR FREE	Not Hispanic Or Latino	7/18/11	0.2527	NA	No	C50.9	8500/3	C50.9	Yes
TCGA-D8-A27P	TCGA-D8-A27P-01	64	STAGE IA	7TH	2	Invasive Breast Carcinoma	BRCA	Breast Invasive Ductal Carcinoma	BRCA_LumA	Yes	No	D8	Breast	Infiltrating Ductal Carcinoma	NA	-33	-10	-18	TCGA-D8-A27P-01	GROUP A									Greater Poland Cancer Center	49	-23576	0	1.61094	Not Called	Gained	Not Called	Lost	DiseaseFree	1.61094	ALIVE OR DEAD TUMOR FREE	Not Hispanic Or Latino	7/18/11	0.0485	NA	No	C50.9	8500/3	C50.9	Yes
TCGA-D8-A27R	TCGA-D8-A27R-01	41	STAGE IIIC	7TH	21	Invasive Breast Carcinoma	BRCA	Breast Invasive Ductal Carcinoma	BRCA_LumB	Yes	No	D8	Breast	Infiltrating Ductal Carcinoma	NA	11	20	18	TCGA-D8-A27R-01										Greater Poland Cancer Center	307	-15122	0	10.093	NA	Not Called	Not Called	Not Called	DiseaseFree	10.093	ALIVE OR DEAD TUMOR FREE	Not Hispanic Or Latino	7/18/11	0.3549	NA	No	C50.9	8500/3	C50.9	Yes
TCGA-D8-A27T	TCGA-D8-A27T-01	53	STAGE IIIC	7TH	29	Invasive Breast Carcinoma	BRCA	Breast Invasive Lobular Carcinoma	BRCA_LumA	Yes	No	D8	Breast	Infiltrating Lobular Carcinoma	NA	-37	-2	-38	TCGA-D8-A27T-01	GROUP A									Greater Poland Cancer Center	398	-19591	0	13.0848	Not Called	Gained	Gained	Lost	DiseaseFree	13.0848	ALIVE OR DEAD TUMOR FREE	Not Hispanic Or Latino	7/21/11	0.1924	NA	No	C50.9	8520/3	C50.9	Yes
TCGA-D8-A27V	TCGA-D8-A27V-01	62	STAGE IIA	7TH	13	Invasive Breast Carcinoma	BRCA	Breast Invasive Lobular Carcinoma	BRCA_LumA	Yes	No	D8	Breast	Infiltrating Lobular Carcinoma	NA	-31	-16	-12	TCGA-D8-A27V-01	GROUP A									Greater Poland Cancer Center	381	-22958	0	12.5259	Not Called	Gained	Gained	Lost	DiseaseFree	12.5259	ALIVE OR DEAD TUMOR FREE	Not Hispanic Or Latino	7/21/11	0.3774	NA	No	C50.9	8520/3	C50.9	Yes
TCGA-D8-A27W	TCGA-D8-A27W-01	55	STAGE IIIB	7TH	34	Invasive Breast Carcinoma	BRCA	Breast Invasive Mixed Mucinous Carcinoma	BRCA_LumB	Yes	No	D8	Breast	Mucinous Carcinoma	NA	13	12	12	TCGA-D8-A27W-01		GROUP B								Greater Poland Cancer Center	373	-20173	0	12.2629	Lost	Gained	Gained	Gained	DiseaseFree	12.2629	ALIVE OR DEAD TUMOR FREE	Not Hispanic Or Latino	7/21/11	0.4452	NA	No	C50.9	8480/3	C50.9	Yes
TCGA-D8-A3Z5	TCGA-D8-A3Z5-01	54	STAGE IIIC	7TH	6	Invasive Breast Carcinoma	BRCA	Breast Invasive Lobular Carcinoma	NA	Yes	No	D8	Breast	Infiltrating Lobular Carcinoma	NA	-35	-24	-46	TCGA-D8-A3Z5-01	GROUP A									Greater Poland Cancer Center	1015	-19846	0	33.3695	Not Called	Gained	Gained	Lost	DiseaseFree	33.3695	ALIVE OR DEAD TUMOR FREE	Not Hispanic Or Latino	2012-03-07	0.1265	NA	No	C50.9	8520/3	C50.9	Yes
TCGA-D8-A3Z6	TCGA-D8-A3Z6-01	56	STAGE IIIC	7TH	10	Invasive Breast Carcinoma	BRCA	Breast Invasive Lobular Carcinoma	BRCA_LumA	Yes	No	D8	Breast	Infiltrating Lobular Carcinoma	NA	-27	-10	-6	TCGA-D8-A3Z6-01	GROUP A									Greater Poland Cancer Center	563	-20629	0	18.5094	Not Called	Gained	Gained	Lost	DiseaseFree	18.5094	ALIVE OR DEAD TUMOR FREE	Not Hispanic Or Latino	2012-03-07	0.2634	NA	No	C50.9	8520/3	C50.9	Yes
TCGA-D8-A4Z1	TCGA-D8-A4Z1-01	68	STAGE IA	7TH	1	Invasive Breast Carcinoma	BRCA	Breast Invasive Lobular Carcinoma	BRCA_LumA	Yes	No	D8	Breast	Infiltrating Lobular Carcinoma	NA	-41	-20	-42	TCGA-D8-A4Z1-01						GROUP D	Group D1			Greater Poland Cancer Center	659	-25097	0	21.6655	Not Called	Not Called	Not Called	Lost	DiseaseFree	21.6655	ALIVE OR DEAD TUMOR FREE	Not Hispanic Or Latino	2013-01-02	0.0031	NA	No	C50.9	8520/3	C50.9	Yes
TCGA-D8-A73U	TCGA-D8-A73U-01	88	STAGE IIA	7TH	12	Invasive Breast Carcinoma	BRCA	Breast Invasive Lobular Carcinoma	BRCA_LumA	Yes	No	D8	Breast	Infiltrating Lobular Carcinoma	NA	-47	-16	-52	TCGA-D8-A73U-01		GROUP B	GROUP B1							Greater Poland Cancer Center	492	-32208	0	16.1752	Lost	Gained	Not Called	Lost	DiseaseFree	16.1752	ALIVE OR DEAD TUMOR FREE	Not Hispanic Or Latino	3/28/14	0.0535	NA	No	C50.9	8520/3	C50.9	Yes
TCGA-D8-A73W	TCGA-D8-A73W-01	79	STAGE IIIA	7TH	5	Invasive Breast Carcinoma	BRCA	Breast Invasive Mixed Mucinous Carcinoma	BRCA_LumA	Yes	No	D8	Breast	Mucinous Carcinoma	NA	-33	-10	-24	TCGA-D8-A73W-01		GROUP B	GROUP B1							Greater Poland Cancer Center	244	-29125	0	0.690403	Lost	Gained	Not Called	Lost	Recurred/Progressed	12.6574	DEAD WITH TUMOR	Not Hispanic Or Latino	3/28/14	0.1276	NA	No	C50.9	8480/3	C50.9	Yes
TCGA-D8-A73X	TCGA-D8-A73X-01	53	STAGE IIA	7TH	5	Invasive Breast Carcinoma	BRCA	Breast Invasive Carcinoma (NOS)	BRCA_LumA	Yes	No	D8	Breast	Other	NA	-41	-14	-32	TCGA-D8-A73X-01	GROUP A									Greater Poland Cancer Center	767	-19607	0	25.2162	Not Called	Gained	Gained	Lost	DiseaseFree	25.2162	ALIVE OR DEAD TUMOR FREE	Not Hispanic Or Latino	3/28/14	0.0989	NA	No	C50.9	8211/3	C50.9	Yes
TCGA-E2-A105	TCGA-E2-A105-01	79	STAGE IIA	6TH	6	Invasive Breast Carcinoma	BRCA	Breast Invasive Ductal Carcinoma	BRCA_LumA	No	Yes	E2	Breast	Infiltrating Ductal Carcinoma	NA	-21	10	-10	TCGA-E2-A105-01									Control	Roswell Park	1308	-28855	0	43.0023	Not Called	Not Called	Not Called	Not Called	DiseaseFree	43.0023	ALIVE OR DEAD TUMOR FREE	Not Hispanic Or Latino	2011-11-02	0.1353	NA	No	C50.9	8500/3	C50.9	Yes
TCGA-E2-A107	TCGA-E2-A107-01	54	STAGE IIIA	6TH	22	Invasive Breast Carcinoma	BRCA	Breast Invasive Lobular Carcinoma	BRCA_LumA	No	Yes	E2	Breast	Infiltrating Lobular Carcinoma	NA	-9	10	-12	TCGA-E2-A107-01		GROUP B	GROUP B1							Roswell Park	1047	-20065	0	34.4215	Lost	Gained	Gained	Lost	DiseaseFree	34.4215	ALIVE OR DEAD TUMOR FREE	Not Hispanic Or Latino	2011-11-02	0.3303	NA	No	C50.9	8520/3	C50.9	Yes
TCGA-E2-A108	TCGA-E2-A108-01	64	STAGE IIIA	6TH	9	Invasive Breast Carcinoma	BRCA	Breast Invasive Ductal Carcinoma	BRCA_Normal	No	Yes	E2	Breast	Infiltrating Ductal Carcinoma	NA	-17	-6	-40	TCGA-E2-A108-01									Control	Roswell Park	837	-23530	0	27.5175	Not Called	Not Called	Not Called	Not Called	DiseaseFree	27.5175	ALIVE OR DEAD TUMOR FREE	Not Hispanic Or Latino	2011-11-02	0.0338	NA	No	C50.9	8500/3	C50.9	Yes
TCGA-E2-A109	TCGA-E2-A109-01	64	STAGE IIA	6TH	16	Invasive Breast Carcinoma	BRCA	Breast Invasive Ductal Carcinoma	BRCA_LumB	No	Yes	E2	Breast	Infiltrating Ductal Carcinoma	NA	1	20	2	TCGA-E2-A109-01										Roswell Park	1417	-23521	0	46.5858	Lost	NA	NA	NA	DiseaseFree	46.5858	ALIVE OR DEAD TUMOR FREE	Not Hispanic Or Latino	2011-11-02	0.4427	NA	No	C50.9	8500/3	C50.9	Yes
TCGA-E2-A10A	TCGA-E2-A10A-01	41	STAGE IIB	6TH	6	Invasive Breast Carcinoma	BRCA	Breast Invasive Ductal Carcinoma	BRCA_LumA	No	Yes	E2	Breast	Infiltrating Ductal Carcinoma	NA	-29	2	-32	TCGA-E2-A10A-01										Roswell Park	1229	-15085	0	2.46573	NA	NA	Gained	Lost	Recurred/Progressed	40.405	ALIVE OR DEAD TUMOR FREE	Not Hispanic Or Latino	2011-11-02	0.2109	NA	No	C50.9	8500/3	C50.9	Yes
TCGA-E2-A10B	TCGA-E2-A10B-01	67	STAGE IIB	6TH	35	Invasive Breast Carcinoma	BRCA	Breast Invasive Ductal Carcinoma	BRCA_LumA	No	Yes	E2	Breast	Infiltrating Ductal Carcinoma	NA	-29	2	-32	TCGA-E2-A10B-01		GROUP B	GROUP B1							Roswell Park	1141	-24577	0	NA	Lost	Gained	Gained	Lost	NA	37.5119	ALIVE OR DEAD TUMOR FREE	Not Hispanic Or Latino	2/22/11	0.2365	NA	No	C50.9	8500/3	C50.9	Yes
TCGA-E2-A10C	TCGA-E2-A10C-01	54	STAGE IIB	6TH	21	Invasive Breast Carcinoma	BRCA	Breast Invasive Ductal Carcinoma	BRCA_LumB	No	Yes	E2	Breast	Infiltrating Ductal Carcinoma	NA	1	4	-8	TCGA-E2-A10C-01		GROUP B	GROUP B1							Roswell Park	1220	-19849	0	40.1091	Lost	Gained	Gained	Lost	DiseaseFree	40.1091	ALIVE OR DEAD TUMOR FREE	Not Hispanic Or Latino	2011-11-02	0.5337	NA	No	C50.9	8500/3	C50.9	Yes
TCGA-E2-A10E	TCGA-E2-A10E-01	64	STAGE IIA	6TH	5	Invasive Breast Carcinoma	BRCA	Breast Invasive Ductal Carcinoma	NA	No	Yes	E2	Breast	Infiltrating Ductal Carcinoma	NA	-29	2	-24	TCGA-E2-A10E-01		GROUP B	GROUP B1							Roswell Park	865	-23684	0	28.438	Lost	Gained	Not Called	Lost	DiseaseFree	28.438	ALIVE OR DEAD TUMOR FREE	Not Hispanic Or Latino	2011-11-02	0.1522	NA	No	C50.9	8500/3	C50.9	Yes
TCGA-E2-A10F	TCGA-E2-A10F-01	47	STAGE IIA	6TH	6	Invasive Breast Carcinoma	BRCA	Breast Invasive Lobular Carcinoma	BRCA_LumA	No	Yes	E2	Breast	Infiltrating Lobular Carcinoma	NA	-39	-8	-28	TCGA-E2-A10F-01	GROUP A									Roswell Park	878	-17257	0	28.8654	Not Called	Gained	Gained	Lost	DiseaseFree	28.8654	ALIVE OR DEAD TUMOR FREE	Not Hispanic Or Latino	2011-11-02	0.1319	NA	No	C50.9	8520/3	C50.9	Yes
TCGA-E2-A14N	TCGA-E2-A14N-01	37	STAGE IIB	6TH	19	Invasive Breast Carcinoma	BRCA	Breast Invasive Ductal Carcinoma	BRCA_Basal	No	Yes	E2	Breast	Infiltrating Ductal Carcinoma	NA	27	16	26	TCGA-E2-A14N-01										Roswell Park	1434	-13743	0	47.1447	NA	Not Called	Lost	Lost	DiseaseFree	47.1447	ALIVE OR DEAD TUMOR FREE	Not Hispanic Or Latino	5/31/11	0.0848	NA	No	C50.9	8500/3	C50.9	Yes
TCGA-E2-A14O	TCGA-E2-A14O-01	76	STAGE IIIA	6TH	32	Invasive Breast Carcinoma	BRCA	Breast Invasive Ductal Carcinoma	BRCA_LumB	No	Yes	E2	Breast	Infiltrating Ductal Carcinoma	NA	11	20	16	TCGA-E2-A14O-01		GROUP B	GROUP B1							Roswell Park	1359	-27837	0	44.679	Lost	Gained	Gained	Lost	DiseaseFree	44.679	ALIVE OR DEAD TUMOR FREE	Not Hispanic Or Latino	3/31/11	0.7348	NA	No	C50.9	8500/3	C50.9	Yes
TCGA-E2-A14P	TCGA-E2-A14P-01	79	STAGE IIIC	6TH	14	Invasive Breast Carcinoma	BRCA	Breast Invasive Ductal Carcinoma	BRCA_Her2	No	Yes	E2	Breast	Infiltrating Ductal Carcinoma	NA	17	22	26	TCGA-E2-A14P-01										Roswell Park	1246	-28923	0	40.9639	NA	NA	Lost	NA	DiseaseFree	40.9639	ALIVE OR DEAD TUMOR FREE	Not Hispanic Or Latino	3/31/11	0.2736	NA	No	C50.9	8500/3	C50.9	Yes
TCGA-E2-A14Q	TCGA-E2-A14Q-01	50	STAGE IIB	6TH	8	Invasive Breast Carcinoma	BRCA	Breast Invasive Ductal Carcinoma	BRCA_LumA	No	Yes	E2	Breast	Infiltrating Ductal Carcinoma	NA	-31	0	-24	TCGA-E2-A14Q-01										Roswell Park	1163	-18507	0	38.2352	NA	Gained	Gained	Lost	DiseaseFree	38.2352	ALIVE OR DEAD TUMOR FREE	Not Hispanic Or Latino	3/31/11	0.1835	NA	No	C50.9	8500/3	C50.9	Yes
TCGA-E2-A14R	TCGA-E2-A14R-01	62	STAGE IIA	6TH	11	Invasive Breast Carcinoma	BRCA	Breast Invasive Ductal Carcinoma	BRCA_Basal	No	Yes	E2	Breast	Infiltrating Ductal Carcinoma	NA	27	20	12	TCGA-E2-A14R-01										Roswell Park	1174	-22686	0	38.5968	NA	NA	NA	NA	DiseaseFree	38.5968	ALIVE OR DEAD TUMOR FREE	Not Hispanic Or Latino	2011-06-04	0.7127	NA	No	C50.9	8500/3	C50.9	Yes
TCGA-E2-A14S	TCGA-E2-A14S-01	65	STAGE I	6TH	8	Invasive Breast Carcinoma	BRCA	Breast Invasive Ductal Carcinoma	NA	No	Yes	E2	Breast	Infiltrating Ductal Carcinoma	NA	-11	6	-30	#N/A						GROUP D	Group D1			Roswell Park	1009	-23878	0	33.1722	Not Called	Not Called	Not Called	Lost	DiseaseFree	33.1722	ALIVE OR DEAD TUMOR FREE	Not Hispanic Or Latino	2011-06-04	0.2502	NA	No	C50.9	8500/3	C50.9	Yes
TCGA-E2-A14T	TCGA-E2-A14T-01	52	STAGE IIA	6TH	16	Invasive Breast Carcinoma	BRCA	Breast Invasive Ductal Carcinoma	BRCA_LumA	No	Yes	E2	Breast	Infiltrating Ductal Carcinoma	NA	-7	4	-28	TCGA-E2-A14T-01					Group C					Roswell Park	2311	-19237	0	75.9772	NA	Gained	Not Called	Not Called	DiseaseFree	75.9772	ALIVE OR DEAD TUMOR FREE	Not Hispanic Or Latino	2011-06-04	0.4914	NA	No	C50.9	8500/3	C50.9	Yes
TCGA-E2-A14U	TCGA-E2-A14U-01	74	STAGE I	6TH	3	Invasive Breast Carcinoma	BRCA	Breast Invasive Lobular Carcinoma	NA	No	Yes	E2	Breast	Infiltrating Lobular Carcinoma	NA	-37	-20	-34	TCGA-E2-A14U-01										Roswell Park	1318	-27389	0	43.331	Not Called	Not Called	Gained	Not Called	DiseaseFree	43.331	ALIVE OR DEAD TUMOR FREE	Not Hispanic Or Latino	2011-06-04	0	NA	No	C50.9	8520/3	C50.9	Yes
TCGA-E2-A14V	TCGA-E2-A14V-01	53	STAGE IIB	6TH	17	Invasive Breast Carcinoma	BRCA	Breast Invasive Ductal Carcinoma	BRCA_Her2	No	Yes	E2	Breast	Infiltrating Ductal Carcinoma	NA	19	22	24	TCGA-E2-A14V-01		GROUP B								Roswell Park	1042	-19643	0	34.2572	Lost	Gained	Gained	NA	DiseaseFree	34.2572	ALIVE OR DEAD TUMOR FREE	Not Hispanic Or Latino	2011-06-04	0.38	NA	No	C50.9	8500/3	C50.9	Yes
TCGA-E2-A14W	TCGA-E2-A14W-01	78	STAGE IIA	6TH	5	Invasive Breast Carcinoma	BRCA	Breast Invasive Ductal Carcinoma	NA	No	Yes	E2	Breast	Infiltrating Ductal Carcinoma	NA	21	10	12	TCGA-E2-A14W-01										Roswell Park	974	-28664	0	32.0216	Not Called	NA	NA	Lost	DiseaseFree	32.0216	ALIVE OR DEAD TUMOR FREE	Not Hispanic Or Latino	4/25/11	0.3133	NA	No	C50.9	8500/3	C50.9	Yes
TCGA-E2-A14X	TCGA-E2-A14X-01	55	STAGE IIIA	6TH	27	Invasive Breast Carcinoma	BRCA	Breast Invasive Ductal Carcinoma	BRCA_Basal	No	Yes	E2	Breast	Infiltrating Ductal Carcinoma	NA	7	10	-14	TCGA-E2-A14X-01					Group C					Roswell Park	972	-20105	0	31.9558	NA	Gained	Not Called	Not Called	DiseaseFree	31.9558	ALIVE OR DEAD TUMOR FREE	Not Hispanic Or Latino	2011-06-04	0.332	NA	No	C50.9	8500/3	C50.9	Yes
TCGA-E2-A14Y	TCGA-E2-A14Y-01	35	STAGE IIA	6TH	6	Invasive Breast Carcinoma	BRCA	Breast Invasive Ductal Carcinoma	BRCA_Basal	No	Yes	E2	Breast	Infiltrating Ductal Carcinoma	NA	37	20	46	TCGA-E2-A14Y-01										Roswell Park	2109	-13004	0	69.3362	NA	Gained	Not Called	Lost	DiseaseFree	69.3362	ALIVE OR DEAD TUMOR FREE	Not Hispanic Or Latino	2011-06-04	0.2263	NA	No	C50.9	8500/3	C50.9	Yes
TCGA-E2-A14Z	TCGA-E2-A14Z-01	64	STAGE I	6TH	22	Invasive Breast Carcinoma	BRCA	Breast Invasive Ductal Carcinoma	BRCA_LumA	No	Yes	E2	Breast	Infiltrating Ductal Carcinoma	NA	-11	8	-18	TCGA-E2-A14Z-01										Roswell Park	518	-23682	0	6.18075	NA	Gained	Gained	Lost	Recurred/Progressed	18.5094	DEAD WITH TUMOR	Not Hispanic Or Latino	2011-06-04	0.4779	NA	No	C50.9	8500/3	C50.9	Yes
TCGA-E2-A150	TCGA-E2-A150-01	48	STAGE IIA	6TH	16	Invasive Breast Carcinoma	BRCA	Breast Invasive Ductal Carcinoma	BRCA_Basal	No	Yes	E2	Breast	Infiltrating Ductal Carcinoma	NA	25	4	2	TCGA-E2-A150-01										Roswell Park	1935	-17580	0	63.6157	Gained	Gained	Not Called	NA	DiseaseFree	63.6157	ALIVE OR DEAD TUMOR FREE	Not Hispanic Or Latino	2011-06-04	0.671	NA	No	C50.9	8500/3	C50.9	Yes
TCGA-E2-A152	TCGA-E2-A152-01	56	STAGE I	6TH	25	Invasive Breast Carcinoma	BRCA	Breast Invasive Ductal Carcinoma	BRCA_Her2	No	Yes	E2	Breast	Infiltrating Ductal Carcinoma	NA	17	8	12	TCGA-E2-A152-01										Roswell Park	2128	-20705	0	1.77532	Not Called	Gained	Gained	Gained	Recurred/Progressed	69.9609	ALIVE OR DEAD TUMOR FREE	Not Hispanic Or Latino	2011-06-04	0.6421	NA	No	C50.9	8500/3	C50.9	Yes
TCGA-E2-A153	TCGA-E2-A153-01	51	STAGE IIB	6TH	28	Invasive Breast Carcinoma	BRCA	Breast Invasive Ductal Carcinoma	BRCA_LumA	No	Yes	E2	Breast	Infiltrating Ductal Carcinoma	NA	-7	-8	6	TCGA-E2-A153-01		GROUP B	GROUP B1							Roswell Park	707	-18875	0	23.2436	Lost	Gained	Gained	Lost	DiseaseFree	23.2436	ALIVE OR DEAD TUMOR FREE	Not Hispanic Or Latino	2011-07-04	0.1942	NA	No	C50.9	8500/3	C50.9	Yes
TCGA-E2-A154	TCGA-E2-A154-01	68	STAGE I	6TH	29	Invasive Breast Carcinoma	BRCA	Breast Invasive Ductal Carcinoma	BRCA_LumA	No	Yes	E2	Breast	Infiltrating Ductal Carcinoma	NA	-13	10	-8	TCGA-E2-A154-01		GROUP B	GROUP B1							Roswell Park	591	-24999	0	19.4299	Lost	Gained	Gained	Lost	DiseaseFree	19.4299	ALIVE OR DEAD TUMOR FREE	Not Hispanic Or Latino	2011-07-04	0.3826	NA	No	C50.9	8500/3	C50.9	Yes
TCGA-E2-A155	TCGA-E2-A155-01	58	STAGE IIB	6TH	8	Invasive Breast Carcinoma	BRCA	Breast Invasive Ductal Carcinoma	BRCA_LumB	No	Yes	E2	Breast	Infiltrating Ductal Carcinoma	NA	-9	10	-30	TCGA-E2-A155-01						GROUP D	Group D1			Roswell Park	640	-21348	0	21.0409	Not Called	Not Called	Not Called	Lost	DiseaseFree	21.0409	ALIVE OR DEAD TUMOR FREE	Not Hispanic Or Latino	2011-07-04	0.2209	NA	No	C50.9	8500/3	C50.9	Yes
TCGA-E2-A156	TCGA-E2-A156-01	61	STAGE I	6TH	2	Invasive Breast Carcinoma	BRCA	Breast Invasive Ductal Carcinoma	BRCA_LumA	No	Yes	E2	Breast	Infiltrating Ductal Carcinoma	NA	-29	-6	-22	TCGA-E2-A156-01						GROUP D		Group D2		Roswell Park	726	-22422	0	23.8682	Not Called	Not Called	Gained	Lost	DiseaseFree	23.8682	ALIVE OR DEAD TUMOR FREE	Not Hispanic Or Latino	2011-07-04	0.0482	NA	No	C50.9	8500/3	C50.9	Yes
TCGA-E2-A158	TCGA-E2-A158-01	43	STAGE IIA	6TH	7	Invasive Breast Carcinoma	BRCA	Breast Invasive Ductal Carcinoma	BRCA_Basal	No	Yes	E2	Breast	Infiltrating Ductal Carcinoma	NA	7	2	-16	TCGA-E2-A158-01										Roswell Park	450	-15903	0	14.7944	NA	NA	NA	NA	DiseaseFree	14.7944	ALIVE OR DEAD TUMOR FREE	Not Hispanic Or Latino	2011-07-04	0.4764	NA	No	C50.9	8500/3	C50.9	Yes
TCGA-E2-A159	TCGA-E2-A159-01	50	STAGE IIA	6TH	18	Invasive Breast Carcinoma	BRCA	Breast Invasive Ductal Carcinoma	BRCA_Basal	No	Yes	E2	Breast	Infiltrating Ductal Carcinoma	NA	31	16	12	TCGA-E2-A159-01										Roswell Park	762	-18621	0	25.0518	Not Called	NA	Lost	Lost	DiseaseFree	25.0518	ALIVE OR DEAD TUMOR FREE	Not Hispanic Or Latino	2011-07-04	0.3468	NA	No	C50.9	8500/3	C50.9	Yes
TCGA-E2-A15A	TCGA-E2-A15A-01	45	STAGE IIIC	6TH	20	Invasive Breast Carcinoma	BRCA	Breast Invasive Ductal Carcinoma	BRCA_LumB	No	Yes	E2	Breast	Infiltrating Ductal Carcinoma	NA	-15	14	-34	TCGA-E2-A15A-01		GROUP B								Roswell Park	710	-16750	0	23.3422	Lost	Gained	Gained	NA	DiseaseFree	23.3422	ALIVE OR DEAD TUMOR FREE	Not Hispanic Or Latino	2011-07-04	0.4767	NA	No	C50.9	8500/3	C50.9	Yes
TCGA-E2-A15C	TCGA-E2-A15C-01	61	STAGE I	6TH	9	Invasive Breast Carcinoma	BRCA	Breast Invasive Ductal Carcinoma	BRCA_LumA	No	Yes	E2	Breast	Infiltrating Ductal Carcinoma	NA	-25	-14	-20	TCGA-E2-A15C-01						GROUP D		Group D2		Roswell Park	694	-22583	0	22.8162	Not Called	Not Called	Gained	Lost	DiseaseFree	22.8162	ALIVE OR DEAD TUMOR FREE	Not Hispanic Or Latino	4/13/11	0.1347	NA	No	C50.9	8500/3	C50.9	Yes
TCGA-E2-A15D	TCGA-E2-A15D-01	47	STAGE IIA	6TH	10	Invasive Breast Carcinoma	BRCA	Breast Invasive Ductal Carcinoma	BRCA_LumA	No	Yes	E2	Breast	Infiltrating Ductal Carcinoma	NA	-37	-12	-28	TCGA-E2-A15D-01	GROUP A									Roswell Park	526	-17224	0	17.293	Not Called	Gained	Gained	Lost	DiseaseFree	17.293	ALIVE OR DEAD TUMOR FREE	Not Hispanic Or Latino	4/13/11	0.2234	NA	No	C50.9	8500/3	C50.9	Yes
TCGA-E2-A15E	TCGA-E2-A15E-01	40	STAGE IIA	6TH	23	Invasive Breast Carcinoma	BRCA	Breast Invasive Ductal Carcinoma	BRCA_LumA	No	Yes	E2	Breast	Infiltrating Ductal Carcinoma	NA	-27	-16	-20	TCGA-E2-A15E-01										Roswell Park	630	-14894	0	20.7121	Lost	Not Called	Gained	Lost	DiseaseFree	20.7121	ALIVE OR DEAD TUMOR FREE	Not Hispanic Or Latino	4/25/11	0.2998	NA	No	C50.9	8500/3	C50.9	Yes
TCGA-E2-A15F	TCGA-E2-A15F-01	64	STAGE I	6TH	9	Invasive Breast Carcinoma	BRCA	Breast Invasive Ductal Carcinoma	BRCA_LumA	No	Yes	E2	Breast	Infiltrating Ductal Carcinoma	NA	-17	10	-32	TCGA-E2-A15F-01										Roswell Park	658	-23660	0	21.6326	Not Called	Not Called	Not Called	NA	DiseaseFree	21.6326	ALIVE OR DEAD TUMOR FREE	Not Hispanic Or Latino	4/13/11	0.2419	NA	No	C50.9	8500/3	C50.9	Yes
TCGA-E2-A15G	TCGA-E2-A15G-01	76	STAGE IIA	6TH	16	Invasive Breast Carcinoma	BRCA	Breast Invasive Carcinoma (NOS)	BRCA_LumA	No	Yes	E2	Breast	Mixed Histology (NOS)	NA	-41	-24	-34	TCGA-E2-A15G-01	GROUP A									Roswell Park	554	-28013	0	18.2135	Not Called	Gained	Gained	Lost	DiseaseFree	18.2135	ALIVE OR DEAD TUMOR FREE	Not Hispanic Or Latino	4/13/11	0.0763	NA	No	C50.9	8522/3	C50.9	Yes
TCGA-E2-A15H	TCGA-E2-A15H-01	38	STAGE IIA	6TH	17	Invasive Breast Carcinoma	BRCA	Breast Invasive Ductal Carcinoma	BRCA_LumA	No	Yes	E2	Breast	Infiltrating Ductal Carcinoma	NA	-11	14	2	TCGA-E2-A15H-01										Roswell Park	393	-13985	0	12.9204	NA	Gained	Not Called	Lost	DiseaseFree	12.9204	ALIVE OR DEAD TUMOR FREE	Not Hispanic Or Latino	4/13/11	0.1888	NA	No	C50.9	8500/3	C50.9	Yes
TCGA-E2-A15I	TCGA-E2-A15I-01	44	STAGE IIA	6TH	7	Invasive Breast Carcinoma	BRCA	Breast Invasive Ductal Carcinoma	BRCA_LumA	No	Yes	E2	Breast	Infiltrating Ductal Carcinoma	NA	-37	-16	-34	TCGA-E2-A15I-01						GROUP D		Group D2		Roswell Park	1692	-16163	0	55.6268	Not Called	Not Called	Gained	Lost	DiseaseFree	55.6268	ALIVE OR DEAD TUMOR FREE	Not Hispanic Or Latino	4/13/11	0.1498	NA	No	C50.9	8500/3	C50.9	Yes
TCGA-E2-A15J	TCGA-E2-A15J-01	51	STAGE I	6TH	5	Invasive Breast Carcinoma	BRCA	Breast Invasive Ductal Carcinoma	BRCA_LumA	No	Yes	E2	Breast	Infiltrating Ductal Carcinoma	NA	-29	-10	-18	TCGA-E2-A15J-01	GROUP A									Roswell Park	1640	-18771	0	53.9172	Not Called	Gained	Gained	Lost	DiseaseFree	53.9172	ALIVE OR DEAD TUMOR FREE	Not Hispanic Or Latino	4/13/11	0.1094	NA	No	C50.9	8500/3	C50.9	Yes
TCGA-E2-A15K	TCGA-E2-A15K-01	58	STAGE IIB	7TH	6	Invasive Breast Carcinoma	BRCA	Breast Invasive Ductal Carcinoma	BRCA_LumB	No	Yes	E2	Breast	Infiltrating Ductal Carcinoma	NA	-41	-2	-36	TCGA-E2-A15K-01	GROUP A									Roswell Park	275	-21514	0	9.041	Not Called	Gained	Gained	Lost	DiseaseFree	9.041	ALIVE OR DEAD TUMOR FREE	Not Hispanic Or Latino	4/13/11	0.1946	NA	No	C50.9	8500/3	C50.9	Yes
TCGA-E2-A15L	TCGA-E2-A15L-01	65	STAGE IIA	7TH	3	Invasive Breast Carcinoma	BRCA	Breast Invasive Lobular Carcinoma	BRCA_LumA	No	Yes	E2	Breast	Infiltrating Lobular Carcinoma	NA	-29	4	-32	TCGA-E2-A15L-01	GROUP A									Roswell Park	626	-23845	0	20.5806	Not Called	Gained	Not Called	Lost	DiseaseFree	20.5806	ALIVE OR DEAD TUMOR FREE	Not Hispanic Or Latino	4/13/11	0.1145	NA	No	C50.9	8520/3	C50.9	Yes
TCGA-E2-A15M	TCGA-E2-A15M-01	66	STAGE IIA	7TH	16	Invasive Breast Carcinoma	BRCA	Breast Invasive Lobular Carcinoma	BRCA_LumA	No	Yes	E2	Breast	Infiltrating Lobular Carcinoma	NA	-9	8	-26	TCGA-E2-A15M-01										Roswell Park	235	-24266	0	11.0465	Not Called	Gained	Gained	NA	DiseaseFree	11.0465	ALIVE OR DEAD TUMOR FREE	Not Hispanic Or Latino	4/14/11	0.2774	NA	No	C50.9	8520/3	C50.9	Yes
TCGA-E2-A15O	TCGA-E2-A15O-01	89	STAGE I	7TH	11	Invasive Breast Carcinoma	BRCA	Breast Invasive Ductal Carcinoma	BRCA_LumA	No	Yes	E2	Breast	Infiltrating Ductal Carcinoma	NA	-21	10	-18	TCGA-E2-A15O-01										Roswell Park	1545	-32583	0	39.7804	NA	Not Called	Gained	NA	Recurred/Progressed	50.794	ALIVE OR DEAD TUMOR FREE	Not Hispanic Or Latino	4/14/11	0.2935	NA	No	C50.9	8500/3	C50.9	Yes
TCGA-E2-A15P	TCGA-E2-A15P-01	61	STAGE IA	7TH	6	Invasive Breast Carcinoma	BRCA	Breast Invasive Ductal Carcinoma	BRCA_LumA	No	Yes	E2	Breast	Infiltrating Ductal Carcinoma	NA	-37	-14	-30	TCGA-E2-A15P-01										Roswell Park	595	-22524	0	19.5614	NA	Not Called	Not Called	Lost	DiseaseFree	19.5614	ALIVE OR DEAD TUMOR FREE	Not Hispanic Or Latino	4/14/11	0.1936	NA	No	C50.9	8500/3	C50.9	Yes
TCGA-E2-A15R	TCGA-E2-A15R-01	64	STAGE IIA	7TH	9	Invasive Breast Carcinoma	BRCA	Breast Invasive Ductal Carcinoma	BRCA_LumA	No	Yes	E2	Breast	Infiltrating Ductal Carcinoma	NA	-15	12	-22	TCGA-E2-A15R-01										Roswell Park	1732	-23570	0	56.9418	NA	NA	Gained	Lost	DiseaseFree	56.9418	ALIVE OR DEAD TUMOR FREE	Not Hispanic Or Latino	4/14/11	0.3571	NA	No	C50.9	8500/3	C50.9	Yes
TCGA-E2-A15S	TCGA-E2-A15S-01	34	STAGE IIB	7TH	10	Invasive Breast Carcinoma	BRCA	Breast Invasive Ductal Carcinoma	BRCA_LumB	No	Yes	E2	Breast	Infiltrating Ductal Carcinoma	NA	-11	16	-20	TCGA-E2-A15S-01										Roswell Park	428	-12671	0	14.0711	NA	Not Called	NA	Lost	DiseaseFree	14.0711	ALIVE OR DEAD TUMOR FREE	Not Hispanic Or Latino	4/14/11	0.4632	NA	No	C50.9	8500/3	C50.9	Yes
TCGA-E2-A15T	TCGA-E2-A15T-01	65	STAGE IIA	7TH	5	Invasive Breast Carcinoma	BRCA	Breast Invasive Ductal Carcinoma	BRCA_LumB	No	Yes	E2	Breast	Infiltrating Ductal Carcinoma	NA	-19	12	-18	TCGA-E2-A15T-01										Roswell Park	1563	-24054	0	51.3857	Not Called	NA	Not Called	NA	DiseaseFree	51.3857	ALIVE OR DEAD TUMOR FREE	Not Hispanic Or Latino	4/14/11	0.1639	NA	No	C50.9	8500/3	C50.9	Yes
TCGA-E2-A1AZ	TCGA-E2-A1AZ-01	63	STAGE IIB	6TH	22	Invasive Breast Carcinoma	BRCA	Breast Invasive Ductal Carcinoma	BRCA_Basal	No	Yes	E2	Breast	Infiltrating Ductal Carcinoma	NA	9	14	-8	TCGA-E2-A1AZ-01										Roswell Park	2329	-23230	0	76.569	NA	Not Called	NA	NA	DiseaseFree	76.569	ALIVE OR DEAD TUMOR FREE	Hispanic Or Latino	4/25/11	0.2665	NA	No	C50.9	8500/3	C50.9	Yes
TCGA-E2-A1B0	TCGA-E2-A1B0-01	50	STAGE IIIA	6TH	27	Invasive Breast Carcinoma	BRCA	Breast Invasive Ductal Carcinoma	BRCA_Her2	No	Yes	E2	Breast	Infiltrating Ductal Carcinoma	NA	9	22	-2	TCGA-E2-A1B0-01		GROUP B		Group B2	Group C					Roswell Park	1631	-18346	0	53.6213	Lost	Gained	Not Called	Not Called	DiseaseFree	53.6213	ALIVE OR DEAD TUMOR FREE	Not Hispanic Or Latino	4/25/11	0.2357	NA	No	C50.9	8500/3	C50.9	Yes
TCGA-E2-A1B1	TCGA-E2-A1B1-01	45	STAGE IIB	6TH	2	Invasive Breast Carcinoma	BRCA	Breast Invasive Ductal Carcinoma	BRCA_LumA	No	Yes	E2	Breast	Infiltrating Ductal Carcinoma	NA	-19	2	-24	TCGA-E2-A1B1-01									Control	Roswell Park	2653	-16603	0	87.221	Not Called	Not Called	Not Called	Not Called	DiseaseFree	87.221	ALIVE OR DEAD TUMOR FREE	Not Hispanic Or Latino	4/25/11	0.0269	NA	No	C50.9	8500/3	C50.9	Yes
TCGA-E2-A1B4	TCGA-E2-A1B4-01	74	STAGE IIIA	6TH	2	Invasive Breast Carcinoma	BRCA	Breast Invasive Ductal Carcinoma	BRCA_LumA	No	Yes	E2	Breast	Infiltrating Ductal Carcinoma	NA	-29	-18	-38	TCGA-E2-A1B4-01						GROUP D	Group D1			Roswell Park	911	-27241	0	33.0079	Not Called	Not Called	Not Called	Lost	DiseaseFree	33.0079	ALIVE OR DEAD TUMOR FREE	Not Hispanic Or Latino	4/25/11	0.0302	NA	No	C50.9	8500/3	C50.9	Yes
TCGA-E2-A1B5	TCGA-E2-A1B5-01	46	STAGE IIA	6TH	5	Invasive Breast Carcinoma	BRCA	Breast Invasive Lobular Carcinoma	BRCA_LumA	No	Yes	E2	Breast	Infiltrating Lobular Carcinoma	NA	-27	-16	-42	TCGA-E2-A1B5-01										Roswell Park	984	-17039	0	32.3503	Not Called	NA	Gained	NA	DiseaseFree	32.3503	ALIVE OR DEAD TUMOR FREE	Not Hispanic Or Latino	4/25/11	0.0291	NA	No	C50.9	8520/3	C50.9	Yes
TCGA-E2-A1B6	TCGA-E2-A1B6-01	44	STAGE IIA	6TH	NA	Invasive Breast Carcinoma	BRCA	Breast Invasive Ductal Carcinoma	BRCA_Basal	No	Yes	E2	Breast	Infiltrating Ductal Carcinoma	NA	5	12	-26	TCGA-E2-A1B6-01										Roswell Park	867	-16370	0	28.5038	NA	NA	NA	NA	DiseaseFree	28.5038	ALIVE OR DEAD TUMOR FREE	Not Hispanic Or Latino	4/25/11	0.0002	NA	No	C50.9	8500/3	C50.9	Yes
TCGA-E2-A1BC	TCGA-E2-A1BC-01	63	STAGE IA	7TH	7	Invasive Breast Carcinoma	BRCA	Breast Invasive Ductal Carcinoma	BRCA_LumA	No	Yes	E2	Breast	Infiltrating Ductal Carcinoma	NA	-33	-12	-32	TCGA-E2-A1BC-01						GROUP D		Group D2		Roswell Park	501	-23168	0	NA	Not Called	Not Called	Gained	Lost	NA	16.4711	ALIVE OR DEAD TUMOR FREE	NA	4/25/11	0.1381	NA	No	C50.9	8524/3	C50.9	Yes
TCGA-E2-A1BD	TCGA-E2-A1BD-01	53	STAGE IIA	7TH	20	Invasive Breast Carcinoma	BRCA	Breast Invasive Ductal Carcinoma	BRCA_LumA	No	Yes	E2	Breast	Infiltrating Ductal Carcinoma	NA	-23	-2	-22	TCGA-E2-A1BD-01	GROUP A									Roswell Park	1133	-19627	0	37.2489	Not Called	Gained	Gained	Lost	DiseaseFree	37.2489	ALIVE OR DEAD TUMOR FREE	Not Hispanic Or Latino	4/25/11	0.4632	NA	No	C50.9	8500/3	C50.9	Yes
TCGA-E2-A1IE	TCGA-E2-A1IE-01	61	STAGE IIB	6TH	5	Invasive Breast Carcinoma	BRCA	Breast Invasive Ductal Carcinoma	BRCA_LumA	No	Yes	E2	Breast	Infiltrating Ductal Carcinoma	NA	-29	12	-26	TCGA-E2-A1IE-01						GROUP D	Group D1			Roswell Park	2362	-22510	0	59.5062	Not Called	Not Called	Not Called	Lost	Recurred/Progressed	77.6539	ALIVE OR DEAD TUMOR FREE	Not Hispanic Or Latino	4/26/11	0.2631	NA	No	C50.9	8500/3	C50.9	Yes
TCGA-E2-A1IF	TCGA-E2-A1IF-01	74	STAGE I	6TH	6	Invasive Breast Carcinoma	BRCA	Breast Invasive Ductal Carcinoma	BRCA_LumA	No	Yes	E2	Breast	Infiltrating Ductal Carcinoma	NA	-11	-6	-8	TCGA-E2-A1IF-01	GROUP A									Roswell Park	1138	-27341	0	37.4133	Not Called	Gained	Gained	Lost	DiseaseFree	37.4133	ALIVE OR DEAD TUMOR FREE	Not Hispanic Or Latino	4/28/11	0.118	NA	No	C50.9	8500/3	C50.9	Yes
TCGA-E2-A1IG	TCGA-E2-A1IG-01	45	STAGE IIB	6TH	4	Invasive Breast Carcinoma	BRCA	Breast Invasive Ductal Carcinoma	BRCA_LumA	No	Yes	E2	Breast	Infiltrating Ductal Carcinoma	NA	-41	-10	-32	TCGA-E2-A1IG-01					Group C					Roswell Park	2140	-16757	0	70.3554	Not Called	Gained	Not Called	Not Called	DiseaseFree	70.3554	ALIVE OR DEAD TUMOR FREE	Not Hispanic Or Latino	4/28/11	0.1263	NA	No	C50.9	8500/3	C50.9	Yes
TCGA-E2-A1IH	TCGA-E2-A1IH-01	80	STAGE I	6TH	22	Invasive Breast Carcinoma	BRCA	Breast Invasive Lobular Carcinoma	BRCA_LumA	No	Yes	E2	Breast	Infiltrating Lobular Carcinoma	NA	-21	6	-16	TCGA-E2-A1IH-01		GROUP B	GROUP B1							Roswell Park	1026	-29444	0	33.7311	Lost	Gained	Not Called	Lost	DiseaseFree	33.7311	ALIVE OR DEAD TUMOR FREE	Not Hispanic Or Latino	4/28/11	0.3813	NA	No	C50.9	8520/3	C50.9	Yes
TCGA-E2-A1II	TCGA-E2-A1II-01	51	STAGE I	6TH	18	Invasive Breast Carcinoma	BRCA	Breast Invasive Ductal Carcinoma	BRCA_Basal	No	Yes	E2	Breast	Infiltrating Ductal Carcinoma	NA	9	14	-18	TCGA-E2-A1II-01										Roswell Park	1025	-18788	0	33.6983	NA	Gained	Lost	Lost	DiseaseFree	33.6983	ALIVE OR DEAD TUMOR FREE	Not Hispanic Or Latino	4/28/11	0.5139	NA	No	C50.9	8500/3	C50.9	Yes
TCGA-E2-A1IJ	TCGA-E2-A1IJ-01	57	STAGE I	6TH	6	Invasive Breast Carcinoma	BRCA	Breast Invasive Lobular Carcinoma	BRCA_LumA	No	Yes	E2	Breast	Infiltrating Lobular Carcinoma	NA	-45	-18	-36	TCGA-E2-A1IJ-01	GROUP A									Roswell Park	865	-20956	0	28.438	Not Called	Gained	Gained	Lost	DiseaseFree	28.438	ALIVE OR DEAD TUMOR FREE	Not Hispanic Or Latino	4/29/11	0.1163	NA	No	C50.9	8520/3	C50.9	Yes
TCGA-E2-A1IK	TCGA-E2-A1IK-01	71	STAGE IIA	6TH	0	Invasive Breast Carcinoma	BRCA	Breast Invasive Ductal Carcinoma	BRCA_LumA	No	Yes	E2	Breast	Infiltrating Ductal Carcinoma	NA	-19	-12	-42	TCGA-E2-A1IK-01									Control	Roswell Park	1800	-26052	0	59.1774	Not Called	Not Called	Not Called	Not Called	DiseaseFree	59.1774	ALIVE OR DEAD TUMOR FREE	Not Hispanic Or Latino	5/17/11	0	NA	No	C50.9	8500/3	C50.9	Yes
TCGA-E2-A1IL	TCGA-E2-A1IL-01	78	STAGE IIA	6TH	6	Invasive Breast Carcinoma	BRCA	Breast Invasive Lobular Carcinoma	BRCA_LumA	No	Yes	E2	Breast	Infiltrating Lobular Carcinoma	NA	-45	-16	-36	TCGA-E2-A1IL-01	GROUP A									Roswell Park	118	-28495	0	3.87941	Not Called	Gained	Gained	Lost	DiseaseFree	3.87941	ALIVE OR DEAD TUMOR FREE	Not Hispanic Or Latino	4/29/11	0.1685	NA	No	C50.9	8520/3	C50.9	Yes
TCGA-E2-A1IN	TCGA-E2-A1IN-01	60	STAGE I	7TH	20	Invasive Breast Carcinoma	BRCA	Breast Invasive Ductal Carcinoma	BRCA_LumA	No	Yes	E2	Breast	Infiltrating Ductal Carcinoma	NA	-19	-6	4	TCGA-E2-A1IN-01										Roswell Park	675	-22199	0	22.1915	Not Called	Gained	Gained	Not Called	DiseaseFree	22.1915	ALIVE OR DEAD TUMOR FREE	Not Hispanic Or Latino	4/29/11	0.449	NA	No	C50.9	8500/3	C50.9	Yes
TCGA-E2-A1IO	TCGA-E2-A1IO-01	37	STAGE I	6TH	10	Invasive Breast Carcinoma	BRCA	Breast Invasive Ductal Carcinoma	BRCA_LumA	No	Yes	E2	Breast	Infiltrating Ductal Carcinoma	NA	-31	-14	-26	TCGA-E2-A1IO-01										Roswell Park	1855	-13671	0	60.9856	Not Called	Not Called	Gained	NA	DiseaseFree	60.9856	ALIVE OR DEAD TUMOR FREE	Not Hispanic Or Latino	4/29/11	0.4112	NA	No	C50.9	8500/3	C50.9	Yes
TCGA-E2-A1IU	TCGA-E2-A1IU-01	60	STAGE IA	7TH	3	Invasive Breast Carcinoma	BRCA	Breast Invasive Ductal Carcinoma	BRCA_LumA	No	Yes	E2	Breast	Infiltrating Ductal Carcinoma	NA	-31	-12	-26	TCGA-E2-A1IU-01						GROUP D		Group D2		Roswell Park	337	-22279	0	11.0793	Not Called	Not Called	Gained	Lost	DiseaseFree	11.0793	ALIVE OR DEAD TUMOR FREE	Not Hispanic Or Latino	4/29/11	0.0515	NA	No	C50.9	8500/3	C50.9	Yes
TCGA-E2-A1L6	TCGA-E2-A1L6-01	44	STAGE IIA	6TH	5	Invasive Breast Carcinoma	BRCA	Breast Invasive Ductal Carcinoma	BRCA_LumA	No	Yes	E2	Breast	Infiltrating Ductal Carcinoma	NA	-37	-10	-34	TCGA-E2-A1L6-01	GROUP A									Roswell Park	1648	-16403	0	54.1802	Not Called	Gained	Not Called	Lost	DiseaseFree	54.1802	ALIVE OR DEAD TUMOR FREE	Not Hispanic Or Latino	2011-07-06	0.1288	NA	No	C50.9	8500/3	C50.9	Yes
TCGA-E2-A1L7	TCGA-E2-A1L7-01	40	STAGE IIIA	6TH	6	Invasive Breast Carcinoma	BRCA	Breast Invasive Ductal Carcinoma	BRCA_LumB	No	Yes	E2	Breast	Infiltrating Ductal Carcinoma	NA	3	16	2	TCGA-E2-A1L7-01										Roswell Park	1836	-14854	0	53.2268	NA	Not Called	Lost	Lost	Recurred/Progressed	60.361	ALIVE OR DEAD TUMOR FREE	Not Hispanic Or Latino	2011-01-06	0.4586	NA	No	C50.9	8500/3	C50.9	Yes
TCGA-E2-A1L8	TCGA-E2-A1L8-01	52	STAGE IIB	6TH	20	Invasive Breast Carcinoma	BRCA	Breast Invasive Lobular Carcinoma	BRCA_LumA	No	Yes	E2	Breast	Infiltrating Lobular Carcinoma	NA	-33	-10	-22	TCGA-E2-A1L8-01		GROUP B	GROUP B1							Roswell Park	2240	-19187	0	73.643	Lost	Gained	Gained	Lost	DiseaseFree	73.643	ALIVE OR DEAD TUMOR FREE	Not Hispanic Or Latino	2011-07-06	0.1645	NA	No	C50.9	8520/3	C50.9	Yes
TCGA-E2-A1L9	TCGA-E2-A1L9-01	40	STAGE IIA	6TH	4	Invasive Breast Carcinoma	BRCA	Breast Invasive Ductal Carcinoma	BRCA_LumA	No	Yes	E2	Breast	Infiltrating Ductal Carcinoma	NA	-21	-6	0	TCGA-E2-A1L9-01										Roswell Park	598	-14868	0	19.6601	Not Called	Gained	Gained	Not Called	DiseaseFree	19.6601	ALIVE OR DEAD TUMOR FREE	Not Hispanic Or Latino	2011-07-06	0.0944	NA	No	C50.9	8500/3	C50.9	Yes
TCGA-E2-A1LA	TCGA-E2-A1LA-01	59	STAGE IIA	6TH	3	Invasive Breast Carcinoma	BRCA	Breast Invasive Ductal Carcinoma	BRCA_LumA	No	Yes	E2	Breast	Infiltrating Ductal Carcinoma	NA	-11	10	-14	TCGA-E2-A1LA-01										Roswell Park	748	-21773	0	24.5915	NA	NA	NA	NA	DiseaseFree	24.5915	ALIVE OR DEAD TUMOR FREE	Not Hispanic Or Latino	2011-01-06	0.3391	NA	No	C50.9	8500/3	C50.9	Yes
TCGA-E2-A1LB	TCGA-E2-A1LB-01	41	STAGE IIB	6TH	1	Invasive Breast Carcinoma	BRCA	Breast Invasive Ductal Carcinoma	BRCA_Her2	No	Yes	E2	Breast	Infiltrating Ductal Carcinoma	NA	-7	2	-16	TCGA-E2-A1LB-01									Control	Roswell Park	2306	-15283	0	75.8129	Not Called	Not Called	Not Called	Not Called	DiseaseFree	75.8129	ALIVE OR DEAD TUMOR FREE	Not Hispanic Or Latino	2011-07-06	0.1072	NA	No	C50.9	8500/3	C50.9	Yes
TCGA-E2-A1LE	TCGA-E2-A1LE-01	71	STAGE IIIC	6TH	13	Invasive Breast Carcinoma	BRCA	Breast Invasive Ductal Carcinoma	NA	No	Yes	E2	Breast	Infiltrating Ductal Carcinoma	NA	-7	4	-12	TCGA-E2-A1LE-01										Roswell Park	NA	-26239	0	11.8684	Not Called	NA	Not Called	Not Called	Recurred/Progressed	28.8983	DEAD WITH TUMOR	Not Hispanic Or Latino	2011-07-06	0.4304	NA	No	C50.9	8500/3	C50.9	Yes
TCGA-E2-A1LG	TCGA-E2-A1LG-01	50	STAGE IIA	7TH	19	Invasive Breast Carcinoma	BRCA	Breast Invasive Lobular Carcinoma	BRCA_Basal	No	Yes	E2	Breast	Infiltrating Lobular Carcinoma	NA	-5	14	-6	TCGA-E2-A1LG-01		GROUP B	GROUP B1							Roswell Park	1523	-18492	0	50.0707	Lost	Gained	Gained	Lost	DiseaseFree	50.0707	ALIVE OR DEAD TUMOR FREE	Not Hispanic Or Latino	2011-03-06	0.5605	NA	No	C50.9	8520/3	C50.9	Yes
TCGA-E2-A1LH	TCGA-E2-A1LH-01	59	STAGE I	5TH	18	Invasive Breast Carcinoma	BRCA	Breast Invasive Ductal Carcinoma	BRCA_Basal	No	Yes	E2	Breast	Infiltrating Ductal Carcinoma	NA	5	8	4	TCGA-E2-A1LH-01										Roswell Park	3247	-21628	0	106.75	Not Called	Gained	Not Called	NA	DiseaseFree	106.75	ALIVE OR DEAD TUMOR FREE	Not Hispanic Or Latino	2011-03-06	0.1889	NA	No	C50.9	8500/3	C50.9	Yes
TCGA-E2-A1LI	TCGA-E2-A1LI-01	57	STAGE IIB	6TH	26	Invasive Breast Carcinoma	BRCA	Breast Invasive Ductal Carcinoma	BRCA_Basal	No	Yes	E2	Breast	Infiltrating Ductal Carcinoma	NA	9	8	-20	TCGA-E2-A1LI-01										Roswell Park	3121	-21064	0	NA	Not Called	Gained	Lost	Lost	NA	102.607	ALIVE OR DEAD TUMOR FREE	Not Hispanic Or Latino	2011-03-06	0.4015	NA	No	C50.9	8500/3	C50.9	Yes
TCGA-E2-A1LK	TCGA-E2-A1LK-01	84	STAGE IIIC	6TH	16	Invasive Breast Carcinoma	BRCA	Breast Invasive Ductal Carcinoma	BRCA_Basal	No	Yes	E2	Breast	Infiltrating Ductal Carcinoma	NA	29	16	18	TCGA-E2-A1LK-01										Roswell Park	NA	-30757	0	5.09583	Not Called	NA	Lost	Lost	Recurred/Progressed	8.74511	DEAD WITH TUMOR	Not Hispanic Or Latino	2011-03-06	0.3805	NA	No	C50.9	8500/3	C50.9	Yes
TCGA-E2-A1LL	TCGA-E2-A1LL-01	73	STAGE IIIA	6TH	13	Invasive Breast Carcinoma	BRCA	Breast Invasive Ductal Carcinoma	BRCA_Basal	No	Yes	E2	Breast	Infiltrating Ductal Carcinoma	NA	39	18	64	TCGA-E2-A1LL-01										Roswell Park	1309	-27028	0	42.8379	Not Called	NA	Gained	NA	Recurred/Progressed	43.0351	ALIVE OR DEAD TUMOR FREE	Not Hispanic Or Latino	2011-03-06	0.3672	NA	No	C50.9	8500/3	C50.9	Yes
TCGA-E2-A1LS	TCGA-E2-A1LS-01	46	STAGE IA	7TH	NA	Invasive Breast Carcinoma	BRCA	Breast Invasive Ductal Carcinoma	NA	No	Yes	E2	Breast	Infiltrating Ductal Carcinoma	NA	-23	-6	-44	TCGA-E2-A1LS-01										Roswell Park	1604	-16887	0	52.7337	NA	NA	NA	NA	DiseaseFree	52.7337	ALIVE OR DEAD TUMOR FREE	NA	2011-03-06	NA	NA	No	C50.9	8500/3	C50.9	Yes
TCGA-E2-A2P5	TCGA-E2-A2P5-01	78	STAGE IIIC	7TH	26	Invasive Breast Carcinoma	BRCA	Breast Invasive Lobular Carcinoma	NA	No	Yes	E2	Breast	Infiltrating Lobular Carcinoma	NA	-1	8	8	TCGA-E2-A2P5-01		GROUP B	GROUP B1							Roswell Park	515	-28621	0	19.6272	Lost	Gained	Gained	Lost	Recurred/Progressed	26.9915	DEAD WITH TUMOR	Not Hispanic Or Latino	12/19/11	0.6636	NA	No	C50.9	8520/3	C50.9	Yes
TCGA-E2-A2P6	TCGA-E2-A2P6-01	77	STAGE IIB	7TH	6	Invasive Breast Carcinoma	BRCA	Breast Invasive Lobular Carcinoma	BRCA_LumA	No	Yes	E2	Breast	Infiltrating Lobular Carcinoma	NA	-23	6	-16	TCGA-E2-A2P6-01	GROUP A									Roswell Park	1051	-28411	0	34.553	Not Called	Gained	Gained	Lost	DiseaseFree	34.553	ALIVE OR DEAD TUMOR FREE	Hispanic Or Latino	12/19/11	0.1405	NA	No	C50.9	8520/3	C50.9	Yes
TCGA-E2-A3DX	TCGA-E2-A3DX-01	43	STAGE IIIC	7TH	2	Invasive Breast Carcinoma	BRCA	Breast Invasive Lobular Carcinoma	NA	No	Yes	E2	Breast	Infiltrating Lobular Carcinoma	NA	-43	-18	-46	TCGA-E2-A3DX-01	GROUP A									Roswell Park	1325	-15969	0	NA	Not Called	Gained	Not Called	Lost	NA	43.5612	ALIVE OR DEAD TUMOR FREE	Not Hispanic Or Latino	1/17/12	0.0199	NA	No	C50.9	8520/3	C50.9	Yes
TCGA-E2-A56Z	TCGA-E2-A56Z-01	69	STAGE IIB	7TH	17	Invasive Breast Carcinoma	BRCA	Breast Invasive Ductal Carcinoma	BRCA_LumB	No	Yes	E2	Breast	Infiltrating Ductal Carcinoma	NA	-13	-2	-20	TCGA-E2-A56Z-01										Roswell Park	252	-25282	0	8.28484	NA	NA	Gained	Not Called	DiseaseFree	8.28484	ALIVE OR DEAD TUMOR FREE	Not Hispanic Or Latino	6/20/13	0.4799	NA	No	C50.9	8500/3	C50.9	Yes
TCGA-E2-A570	TCGA-E2-A570-01	47	STAGE IB	7TH	7	Invasive Breast Carcinoma	BRCA	Breast Invasive Ductal Carcinoma	BRCA_LumA	No	Yes	E2	Breast	Infiltrating Ductal Carcinoma	NA	-9	-10	0	TCGA-E2-A570-01	GROUP A									Roswell Park	931	-17456	0	30.6079	Not Called	Gained	Gained	Lost	DiseaseFree	30.6079	ALIVE OR DEAD TUMOR FREE	Not Hispanic Or Latino	6/21/13	0.1371	NA	No	C50.9	8500/3	C50.9	Yes
TCGA-E2-A573	TCGA-E2-A573-01	48	STAGE IA	7TH	27	Invasive Breast Carcinoma	BRCA	Breast Invasive Ductal Carcinoma	BRCA_Basal	No	Yes	E2	Breast	Infiltrating Ductal Carcinoma	NA	39	18	22	TCGA-E2-A573-01										Roswell Park	1062	-17689	0	34.9147	Not Called	Gained	Lost	Lost	DiseaseFree	34.9147	ALIVE OR DEAD TUMOR FREE	Not Hispanic Or Latino	6/20/13	0.3	NA	No	C50.9	8500/3	C50.9	Yes
TCGA-E2-A574	TCGA-E2-A574-01	44	STAGE IIA	7TH	27	Invasive Breast Carcinoma	BRCA	Breast Invasive Ductal Carcinoma	BRCA_Basal	No	Yes	E2	Breast	Infiltrating Ductal Carcinoma	NA	35	2	28	TCGA-E2-A574-01										Roswell Park	1179	-16195	0	38.7612	Not Called	Gained	Lost	NA	DiseaseFree	38.7612	ALIVE OR DEAD TUMOR FREE	Not Hispanic Or Latino	6/20/13	0.6276	NA	No	C50.9	8500/3	C50.9	Yes
TCGA-E2-A576	TCGA-E2-A576-01	69	STAGE IA	7TH	10	Invasive Breast Carcinoma	BRCA	Breast Invasive Lobular Carcinoma	BRCA_LumA	No	Yes	E2	Breast	Infiltrating Lobular Carcinoma	NA	-5	6	4	TCGA-E2-A576-01										Roswell Park	1043	-25350	0	34.29	Lost	Not Called	Not Called	Lost	DiseaseFree	34.29	ALIVE OR DEAD TUMOR FREE	Not Hispanic Or Latino	2013-10-09	0.3103	NA	No	C50.9	8520/3	C50.9	Yes
TCGA-E2-A9RU	TCGA-E2-A9RU-01	90	STAGE IIIC	7TH	27	Invasive Breast Carcinoma	BRCA	Breast Invasive Ductal Carcinoma	BRCA_LumB	No	Yes	E2	Breast	Infiltrating Ductal Carcinoma	NA	39	22	24	TCGA-E2-A9RU-01										Roswell Park	538	-32873	0	17.6875	Lost	NA	Lost	Lost	DiseaseFree	17.6875	ALIVE OR DEAD TUMOR FREE	Not Hispanic Or Latino	6/16/14	0.4619	NA	No	C50.9	8500/3	C50.9	Yes
TCGA-E9-A1N3	TCGA-E9-A1N3-01	70	STAGE IIIA	7TH	1	Invasive Breast Carcinoma	BRCA	Breast Invasive Carcinoma (NOS)	BRCA_LumA	Yes	No	E9	Breast	Mixed Histology (NOS)	NA	-23	-10	-38	TCGA-E9-A1N3-01									Control	Asterand	1059	-25714	0	34.8161	Not Called	Not Called	Not Called	Not Called	DiseaseFree	34.8161	ALIVE OR DEAD TUMOR FREE	Not Hispanic Or Latino	5/26/11	0.0779	NA	No	C50.9	8522/3	C50.9	Yes
TCGA-E9-A1N4	TCGA-E9-A1N4-01	41	STAGE IIIA	7TH	6	Invasive Breast Carcinoma	BRCA	Breast Invasive Carcinoma (NOS)	BRCA_LumA	Yes	No	E9	Breast	Mixed Histology (NOS)	NA	-19	0	-32	TCGA-E9-A1N4-01						GROUP D	Group D1			Asterand	1000	-15055	0	32.8764	Not Called	Not Called	Not Called	Lost	DiseaseFree	32.8764	ALIVE OR DEAD TUMOR FREE	Not Hispanic Or Latino	5/26/11	0.1888	NA	No	C50.9	8520/3	C50.9	Yes
TCGA-E9-A1N5	TCGA-E9-A1N5-01	45	STAGE IIB	7TH	7	Invasive Breast Carcinoma	BRCA	Breast Invasive Carcinoma (NOS)	BRCA_LumA	Yes	No	E9	Breast	Mixed Histology (NOS)	NA	-21	12	-30	TCGA-E9-A1N5-01						GROUP D		Group D2		Asterand	1120	-16736	0	36.8215	Not Called	Not Called	Gained	Lost	DiseaseFree	36.8215	ALIVE OR DEAD TUMOR FREE	Not Hispanic Or Latino	6/23/11	0.1846	NA	No	C50.9	8522/3	C50.9	Yes
TCGA-E9-A1N6	TCGA-E9-A1N6-01	52	STAGE IIB	7TH	15	Invasive Breast Carcinoma	BRCA	Breast Invasive Ductal Carcinoma	NA	Yes	No	E9	Breast	Infiltrating Ductal Carcinoma	NA	9	22	4	TCGA-E9-A1N6-01										Asterand	410	-19327	0	14.5642	NA	Not Called	Not Called	Not Called	Recurred/Progressed	22.2902	DEAD WITH TUMOR	Not Hispanic Or Latino	6/23/11	0.2459	NA	No	C50.9	8500/3	C50.9	Yes
TCGA-E9-A1N8	TCGA-E9-A1N8-01	48	STAGE IIA	7TH	10	Invasive Breast Carcinoma	BRCA	Breast Invasive Ductal Carcinoma	BRCA_Basal	Yes	No	E9	Breast	Infiltrating Ductal Carcinoma	NA	9	14	-4	TCGA-E9-A1N8-01										Asterand	1039	-17652	0	34.1585	Not Called	Not Called	NA	Lost	DiseaseFree	34.1585	ALIVE OR DEAD TUMOR FREE	Not Hispanic Or Latino	6/23/11	0.7276	NA	No	C50.9	8500/3	C50.9	Yes
TCGA-E9-A1N9	TCGA-E9-A1N9-01	58	STAGE IIA	7TH	17	Invasive Breast Carcinoma	BRCA	Breast Invasive Carcinoma (NOS)	BRCA_Basal	Yes	No	E9	Breast	Mixed Histology (NOS)	NA	-7	12	-20	TCGA-E9-A1N9-01					Group C					Asterand	1101	-21228	0	36.1969	NA	Gained	Not Called	Not Called	DiseaseFree	36.1969	ALIVE OR DEAD TUMOR FREE	Not Hispanic Or Latino	6/23/11	0.4243	NA	No	C50.9	8522/3	C50.9	Yes
TCGA-E9-A1NA	TCGA-E9-A1NA-01	58	STAGE IIA	7TH	11	Invasive Breast Carcinoma	BRCA	Breast Invasive Carcinoma (NOS)	BRCA_LumB	Yes	No	E9	Breast	Mixed Histology (NOS)	NA	-1	6	-10	TCGA-E9-A1NA-01					Group C					Asterand	1112	-21397	0	36.5585	NA	Gained	Not Called	Not Called	DiseaseFree	36.5585	ALIVE OR DEAD TUMOR FREE	Not Hispanic Or Latino	6/23/11	0.3875	NA	No	C50.9	8522/3	C50.9	Yes
TCGA-E9-A1NC	TCGA-E9-A1NC-01	61	STAGE IIB	7TH	5	Invasive Breast Carcinoma	BRCA	Breast Invasive Carcinoma (NOS)	BRCA_Basal	Yes	No	E9	Breast	Mixed Histology (NOS)	NA	43	14	48	TCGA-E9-A1NC-01										Asterand	1203	-22355	0	39.5503	NA	NA	Not Called	NA	DiseaseFree	39.5503	ALIVE OR DEAD TUMOR FREE	Not Hispanic Or Latino	6/23/11	0.423	NA	No	C50.9	8522/3	C50.9	Yes
TCGA-E9-A1ND	TCGA-E9-A1ND-01	75	STAGE IIB	7TH	16	Invasive Breast Carcinoma	BRCA	Breast Invasive Ductal Carcinoma	BRCA_Basal	Yes	No	E9	Breast	Infiltrating Ductal Carcinoma	NA	23	16	26	TCGA-E9-A1ND-01										Asterand	1266	-27400	0	41.6215	NA	NA	Lost	NA	DiseaseFree	41.6215	ALIVE OR DEAD TUMOR FREE	Not Hispanic Or Latino	6/23/11	0.1313	NA	No	C50.9	8500/3	C50.9	Yes
TCGA-E9-A1NE	TCGA-E9-A1NE-01	28	STAGE IIB	7TH	4	Invasive Breast Carcinoma	BRCA	Breast Invasive Ductal Carcinoma	BRCA_LumA	Yes	No	E9	Breast	Infiltrating Ductal Carcinoma	NA	-27	2	-32	TCGA-E9-A1NE-01									Control	Asterand	1088	-10564	0	35.7695	Not Called	Not Called	Not Called	Not Called	DiseaseFree	35.7695	ALIVE OR DEAD TUMOR FREE	Not Hispanic Or Latino	6/23/11	0.0132	NA	No	C50.9	8522/3	C50.9	Yes
TCGA-E9-A1NF	TCGA-E9-A1NF-01	60	STAGE IIA	7TH	21	Invasive Breast Carcinoma	BRCA	Breast Invasive Carcinoma (NOS)	BRCA_LumB	Yes	No	E9	Breast	Mixed Histology (NOS)	NA	15	-2	18	TCGA-E9-A1NF-01	GROUP A									Asterand	610	-21981	0	2.95887	Not Called	Gained	Gained	Lost	Recurred/Progressed	35.2434	DEAD WITH TUMOR	Not Hispanic Or Latino	6/23/11	0.4963	NA	No	C50.9	8522/3	C50.9	Yes
TCGA-E9-A1NG	TCGA-E9-A1NG-01	62	STAGE IIA	7TH	5	Invasive Breast Carcinoma	BRCA	Breast Invasive Ductal Carcinoma	BRCA_LumA	Yes	No	E9	Breast	Infiltrating Ductal Carcinoma	NA	-7	-6	-4	TCGA-E9-A1NG-01						GROUP D		Group D2		Asterand	656	-22896	0	25.8408	Not Called	Not Called	Gained	Lost	DiseaseFree	25.8408	ALIVE OR DEAD TUMOR FREE	Not Hispanic Or Latino	6/23/11	0.0874	NA	No	C50.9	8500/3	C50.9	Yes
TCGA-E9-A1NH	TCGA-E9-A1NH-01	71	STAGE IIB	7TH	19	Invasive Breast Carcinoma	BRCA	Breast Invasive Ductal Carcinoma	BRCA_LumA	Yes	No	E9	Breast	Infiltrating Ductal Carcinoma	NA	-37	-16	-10	TCGA-E9-A1NH-01		GROUP B	GROUP B1							Asterand	576	-26221	0	18.9368	Lost	Gained	Gained	Lost	DiseaseFree	18.9368	ALIVE OR DEAD TUMOR FREE	Not Hispanic Or Latino	6/23/11	0.123	NA	No	C50.9	8500/3	C50.9	Yes
TCGA-E9-A1NI	TCGA-E9-A1NI-01	51	STAGE IIA	7TH	22	Invasive Breast Carcinoma	BRCA	Breast Invasive Carcinoma (NOS)	BRCA_LumB	Yes	No	E9	Breast	Mixed Histology (NOS)	NA	9	20	10	TCGA-E9-A1NI-01		GROUP B	GROUP B1							Asterand	300	-18985	0	9.86291	Lost	Gained	Gained	Lost	DiseaseFree	9.86291	ALIVE OR DEAD TUMOR FREE	Not Hispanic Or Latino	6/23/11	0.3954	NA	No	C50.9	8522/3	C50.9	Yes
TCGA-E9-A1QZ	TCGA-E9-A1QZ-01	61	STAGE IIA	7TH	11	Invasive Breast Carcinoma	BRCA	Breast Invasive Ductal Carcinoma	BRCA_LumA	Yes	No	E9	Breast	Infiltrating Ductal Carcinoma	NA	-19	8	-14	TCGA-E9-A1QZ-01	GROUP A									Asterand	755	-22397	0	24.8216	Not Called	Gained	Gained	Lost	DiseaseFree	24.8216	ALIVE OR DEAD TUMOR FREE	Not Hispanic Or Latino	7/28/11	0.104	NA	No	C50.9	8500/3	C50.9	Yes
TCGA-E9-A1R0	TCGA-E9-A1R0-01	58	STAGE IIA	7TH	5	Invasive Breast Carcinoma	BRCA	Breast Invasive Ductal Carcinoma	BRCA_LumA	Yes	No	E9	Breast	Infiltrating Ductal Carcinoma	NA	-23	-6	-22	TCGA-E9-A1R0-01						GROUP D		Group D2		Asterand	860	-21394	0	NA	Not Called	Not Called	Gained	Lost	NA	28.2737	ALIVE OR DEAD TUMOR FREE	Not Hispanic Or Latino	7/28/11	0.097	NA	No	C50.9	8500/3	C50.9	Yes
TCGA-E9-A1R2	TCGA-E9-A1R2-01	51	STAGE IIIC	7TH	7	Invasive Breast Carcinoma	BRCA	Breast Invasive Ductal Carcinoma	BRCA_LumA	Yes	No	E9	Breast	Infiltrating Ductal Carcinoma	NA	-17	-4	-26	TCGA-E9-A1R2-01										Asterand	1063	-18936	0	NA	NA	Gained	Not Called	NA	NA	34.9476	ALIVE OR DEAD TUMOR FREE	Not Hispanic Or Latino	7/28/11	0.3226	NA	No	C50.9	8500/3	C50.9	Yes
TCGA-E9-A1R3	TCGA-E9-A1R3-01	70	STAGE IIIC	7TH	23	Invasive Breast Carcinoma	BRCA	Breast Invasive Ductal Carcinoma	BRCA_LumA	Yes	No	E9	Breast	Infiltrating Ductal Carcinoma	NA	-29	-18	-14	TCGA-E9-A1R3-01		GROUP B	GROUP B1							Asterand	78	-25693	0	2.56436	Lost	Gained	Gained	Lost	DiseaseFree	2.56436	ALIVE OR DEAD TUMOR FREE	Not Hispanic Or Latino	7/28/11	0.3326	NA	No	C50.9	8500/3	C50.9	Yes
TCGA-E9-A1R4	TCGA-E9-A1R4-01	66	STAGE IA	7TH	17	Invasive Breast Carcinoma	BRCA	Breast Invasive Ductal Carcinoma	BRCA_LumB	Yes	No	E9	Breast	Infiltrating Ductal Carcinoma	NA	-19	-2	-32	TCGA-E9-A1R4-01										Asterand	186	-24181	0	6.115	NA	NA	Gained	NA	DiseaseFree	6.115	ALIVE OR DEAD TUMOR FREE	Not Hispanic Or Latino	7/28/11	0.3172	NA	No	C50.9	8500/3	C50.9	Yes
TCGA-E9-A1R5	TCGA-E9-A1R5-01	63	STAGE IA	7TH	10	Invasive Breast Carcinoma	BRCA	Breast Invasive Ductal Carcinoma	BRCA_LumA	Yes	No	E9	Breast	Infiltrating Ductal Carcinoma	NA	-29	0	-24	TCGA-E9-A1R5-01		GROUP B	GROUP B1							Asterand	92	-23116	0	3.02462	Lost	Gained	Gained	Lost	DiseaseFree	3.02462	ALIVE OR DEAD TUMOR FREE	Not Hispanic Or Latino	7/28/11	0.2577	NA	No	C50.9	8500/3	C50.9	Yes
TCGA-E9-A1R6	TCGA-E9-A1R6-01	63	STAGE IIA	7TH	21	Invasive Breast Carcinoma	BRCA	Breast Invasive Ductal Carcinoma	BRCA_LumA	Yes	No	E9	Breast	Infiltrating Ductal Carcinoma	NA	-3	10	-20	TCGA-E9-A1R6-01						GROUP D		Group D2		Asterand	339	-23347	0	11.1451	Not Called	Not Called	Gained	Lost	DiseaseFree	11.1451	ALIVE OR DEAD TUMOR FREE	Not Hispanic Or Latino	7/28/11	0.4507	NA	No	C50.9	8500/3	C50.9	Yes
TCGA-E9-A1R7	TCGA-E9-A1R7-01	64	STAGE IIA	7TH	13	Invasive Breast Carcinoma	BRCA	Breast Invasive Ductal Carcinoma	BRCA_LumB	Yes	No	E9	Breast	Infiltrating Ductal Carcinoma	NA	-21	0	-36	TCGA-E9-A1R7-01		GROUP B	GROUP B1							Asterand	1467	-23397	0	48.2296	Lost	Gained	Gained	Lost	DiseaseFree	48.2296	ALIVE OR DEAD TUMOR FREE	Not Hispanic Or Latino	7/28/11	0.3827	NA	No	C50.9	8500/3	C50.9	Yes
TCGA-E9-A1RA	TCGA-E9-A1RA-01	48	STAGE IA	7TH	25	Invasive Breast Carcinoma	BRCA	Breast Invasive Ductal Carcinoma	BRCA_LumA	Yes	No	E9	Breast	Infiltrating Ductal Carcinoma	NA	-27	-4	-4	TCGA-E9-A1RA-01	GROUP A									Asterand	1369	-17699	0	45.0077	Not Called	Gained	Gained	Lost	DiseaseFree	45.0077	ALIVE OR DEAD TUMOR FREE	Not Hispanic Or Latino	7/28/11	0.0886	NA	No	C50.9	8500/3	C50.9	Yes
TCGA-E9-A1RB	TCGA-E9-A1RB-01	40	STAGE IIA	7TH	27	Invasive Breast Carcinoma	BRCA	Breast Invasive Ductal Carcinoma	BRCA_LumB	Yes	No	E9	Breast	Infiltrating Ductal Carcinoma	NA	25	26	20	TCGA-E9-A1RB-01										Asterand	633	-14755	0	32.0873	NA	Gained	Gained	Lost	DiseaseFree	32.0873	ALIVE OR DEAD TUMOR FREE	Not Hispanic Or Latino	7/28/11	0.6044	NA	No	C50.9	8500/3	C50.9	Yes
TCGA-E9-A1RC	TCGA-E9-A1RC-01	56	STAGE IIIC	7TH	28	Invasive Breast Carcinoma	BRCA	Breast Invasive Carcinoma (NOS)	BRCA_LumA	Yes	No	E9	Breast	Mixed Histology (NOS)	NA	11	16	16	TCGA-E9-A1RC-01		GROUP B	GROUP B1							Asterand	1224	-20795	0	40.2407	Lost	Gained	Gained	Lost	DiseaseFree	40.2407	ALIVE OR DEAD TUMOR FREE	Not Hispanic Or Latino	7/28/11	0.2996	NA	No	C50.9	8522/3	C50.9	Yes
TCGA-E9-A1RD	TCGA-E9-A1RD-01	67	STAGE IIA	7TH	12	Invasive Breast Carcinoma	BRCA	Breast Invasive Ductal Carcinoma	BRCA_LumA	Yes	No	E9	Breast	Infiltrating Ductal Carcinoma	NA	-33	-12	-38	TCGA-E9-A1RD-01	GROUP A									Asterand	34	-24719	0	1.1178	Not Called	Gained	Gained	Lost	DiseaseFree	1.1178	ALIVE OR DEAD TUMOR FREE	Not Hispanic Or Latino	7/28/11	0.2262	NA	No	C50.9	8500/3	C50.9	Yes
TCGA-E9-A1RE	TCGA-E9-A1RE-01	74	STAGE IIIA	7TH	18	Invasive Breast Carcinoma	BRCA	Breast Invasive Ductal Carcinoma	BRCA_LumB	Yes	No	E9	Breast	Infiltrating Ductal Carcinoma	NA	-7	4	-4	TCGA-E9-A1RE-01										Asterand	1419	-27392	0	46.6515	NA	Not Called	Gained	Lost	DiseaseFree	46.6515	ALIVE OR DEAD TUMOR FREE	Not Hispanic Or Latino	7/28/11	0.5125	NA	No	C50.9	8500/3	C50.9	Yes
TCGA-E9-A1RF	TCGA-E9-A1RF-01	68	STAGE IIIA	7TH	16	Invasive Breast Carcinoma	BRCA	Breast Invasive Ductal Carcinoma	BRCA_LumA	Yes	No	E9	Breast	Infiltrating Ductal Carcinoma	NA	-1	14	8	TCGA-E9-A1RF-01					Group C					Asterand	200	-25119	0	6.57527	Not Called	Gained	Not Called	Not Called	DiseaseFree	6.57527	ALIVE OR DEAD TUMOR FREE	Not Hispanic Or Latino	2011-02-08	0.4068	NA	No	C50.9	8500/3	C50.9	Yes
TCGA-E9-A1RG	TCGA-E9-A1RG-01	62	STAGE IIIA	7TH	20	Invasive Breast Carcinoma	BRCA	Breast Invasive Ductal Carcinoma	BRCA_LumB	Yes	No	E9	Breast	Infiltrating Ductal Carcinoma	NA	21	16	32	TCGA-E9-A1RG-01		GROUP B	GROUP B1							Asterand	647	-22788	0	21.271	Lost	Gained	Gained	Lost	DiseaseFree	21.271	ALIVE OR DEAD TUMOR FREE	Not Hispanic Or Latino	2011-02-08	0.6107	NA	No	C50.9	8500/3	C50.9	Yes
TCGA-E9-A1RH	TCGA-E9-A1RH-01	63	STAGE IIA	7TH	23	Invasive Breast Carcinoma	BRCA	Breast Invasive Ductal Carcinoma	BRCA_Her2	Yes	No	E9	Breast	Infiltrating Ductal Carcinoma	NA	31	22	22	TCGA-E9-A1RH-01										Asterand	1417	-23224	0	46.5858	NA	Not Called	Gained	Not Called	DiseaseFree	46.5858	ALIVE OR DEAD TUMOR FREE	Not Hispanic Or Latino	2011-02-08	0.4291	NA	No	C50.9	8500/3	C50.9	Yes
TCGA-E9-A1RI	TCGA-E9-A1RI-01	43	STAGE IIIA	7TH	6	Invasive Breast Carcinoma	BRCA	Breast Invasive Carcinoma (NOS)	BRCA_LumA	Yes	No	E9	Breast	Mixed Histology (NOS)	NA	-35	-8	-20	TCGA-E9-A1RI-01						GROUP D		Group D2		Asterand	1449	-15942	0	47.6378	Not Called	Not Called	Gained	Lost	DiseaseFree	47.6378	ALIVE OR DEAD TUMOR FREE	Not Hispanic Or Latino	7/28/11	0.1189	NA	No	C50.9	8522/3	C50.9	Yes
TCGA-E9-A226	TCGA-E9-A226-01	45	STAGE IIIA	7TH	7	Invasive Breast Carcinoma	BRCA	Breast Invasive Ductal Carcinoma	BRCA_LumB	Yes	No	E9	Breast	Infiltrating Ductal Carcinoma	NA	-25	10	-28	TCGA-E9-A226-01										Asterand	1038	-16511	0	25.9723	NA	NA	Gained	Lost	Recurred/Progressed	34.4544	DEAD WITH TUMOR	Not Hispanic Or Latino	2011-03-08	0.2557	NA	No	C50.9	8500/3	C50.9	Yes
TCGA-E9-A227	TCGA-E9-A227-01	42	STAGE IIB	7TH	2	Invasive Breast Carcinoma	BRCA	Breast Invasive Ductal Carcinoma	BRCA_LumA	Yes	No	E9	Breast	Infiltrating Ductal Carcinoma	NA	-33	-6	-26	TCGA-E9-A227-01	GROUP A									Asterand	975	-15602	0	32.0544	Not Called	Gained	Not Called	Lost	DiseaseFree	32.0544	ALIVE OR DEAD TUMOR FREE	Not Hispanic Or Latino	7/28/11	0.0506	NA	No	C50.9	8500/3	C50.9	Yes
TCGA-E9-A228	TCGA-E9-A228-01	58	STAGE IIB	7TH	3	Invasive Breast Carcinoma	BRCA	Breast Invasive Ductal Carcinoma	BRCA_LumB	Yes	No	E9	Breast	Infiltrating Ductal Carcinoma	NA	-17	10	-18	TCGA-E9-A228-01										Asterand	1285	-21294	0	42.2461	NA	Not Called	Not Called	Not Called	DiseaseFree	42.2461	ALIVE OR DEAD TUMOR FREE	Not Hispanic Or Latino	2011-02-08	0.1701	NA	No	C50.9	8500/3	C50.9	Yes
TCGA-E9-A229	TCGA-E9-A229-01	37	STAGE IA	7TH	4	Invasive Breast Carcinoma	BRCA	Breast Invasive Ductal Carcinoma	BRCA_LumA	Yes	No	E9	Breast	Infiltrating Ductal Carcinoma	NA	-31	6	-20	TCGA-E9-A229-01										Asterand	1148	-13817	0	37.7421	Not Called	NA	Not Called	Not Called	DiseaseFree	37.7421	ALIVE OR DEAD TUMOR FREE	Not Hispanic Or Latino	2011-02-08	0.1635	NA	No	C50.9	8500/3	C50.9	Yes
TCGA-E9-A22A	TCGA-E9-A22A-01	74	STAGE IIA	7TH	9	Invasive Breast Carcinoma	BRCA	Breast Invasive Ductal Carcinoma	BRCA_LumB	Yes	No	E9	Breast	Infiltrating Ductal Carcinoma	NA	11	16	6	TCGA-E9-A22A-01		GROUP B								Asterand	1189	-27288	0	39.09	Lost	Gained	NA	Not Called	DiseaseFree	39.09	ALIVE OR DEAD TUMOR FREE	Not Hispanic Or Latino	2011-02-08	0.3124	NA	No	C50.9	8500/3	C50.9	Yes
TCGA-E9-A22B	TCGA-E9-A22B-01	71	STAGE IA	7TH	9	Invasive Breast Carcinoma	BRCA	Breast Invasive Carcinoma (NOS)	BRCA_LumA	Yes	No	E9	Breast	Mixed Histology (NOS)	NA	5	2	-12	TCGA-E9-A22B-01										Asterand	1167	-26278	0	38.3667	NA	Not Called	Not Called	Not Called	DiseaseFree	38.3667	ALIVE OR DEAD TUMOR FREE	Not Hispanic Or Latino	2011-02-08	0.2412	NA	No	C50.9	8522/3	C50.9	Yes
TCGA-E9-A22D	TCGA-E9-A22D-01	38	STAGE IIA	7TH	16	Invasive Breast Carcinoma	BRCA	Breast Invasive Ductal Carcinoma	BRCA_LumB	Yes	No	E9	Breast	Infiltrating Ductal Carcinoma	NA	3	18	8	TCGA-E9-A22D-01										Asterand	1248	-14115	0	41.0297	Lost	NA	Gained	Lost	DiseaseFree	41.0297	ALIVE OR DEAD TUMOR FREE	Not Hispanic Or Latino	2011-02-08	0.2295	NA	No	C50.9	8500/3	C50.9	Yes
TCGA-E9-A22E	TCGA-E9-A22E-01	56	STAGE IIIA	7TH	16	Invasive Breast Carcinoma	BRCA	Breast Invasive Ductal Carcinoma	BRCA_LumB	Yes	No	E9	Breast	Infiltrating Ductal Carcinoma	NA	5	-8	2	TCGA-E9-A22E-01										Asterand	1269	-20574	0	41.7201	NA	Gained	Gained	NA	DiseaseFree	41.7201	ALIVE OR DEAD TUMOR FREE	Not Hispanic Or Latino	2011-02-08	0.4323	NA	No	C50.9	8500/3	C50.9	Yes
TCGA-E9-A22G	TCGA-E9-A22G-01	47	STAGE IIA	7TH	11	Invasive Breast Carcinoma	BRCA	Breast Invasive Ductal Carcinoma	BRCA_Basal	Yes	No	E9	Breast	Infiltrating Ductal Carcinoma	NA	19	10	-8	TCGA-E9-A22G-01										Asterand	1239	-17300	0	40.7338	NA	Gained	Lost	Lost	DiseaseFree	40.7338	ALIVE OR DEAD TUMOR FREE	Not Hispanic Or Latino	2011-02-08	0.8768	NA	No	C50.9	8500/3	C50.9	Yes
TCGA-E9-A22H	TCGA-E9-A22H-01	42	STAGE IIB	7TH	4	Invasive Breast Carcinoma	BRCA	Breast Invasive Ductal Carcinoma	BRCA_LumB	Yes	No	E9	Breast	Infiltrating Ductal Carcinoma	NA	-19	8	-18	TCGA-E9-A22H-01	GROUP A									Asterand	1232	-15504	0	40.5037	Not Called	Gained	Gained	Lost	DiseaseFree	40.5037	ALIVE OR DEAD TUMOR FREE	Not Hispanic Or Latino	2011-02-08	0.1039	NA	No	C50.9	8500/3	C50.9	Yes
TCGA-E9-A243	TCGA-E9-A243-01	52	STAGE IIA	7TH	21	Invasive Breast Carcinoma	BRCA	Breast Invasive Ductal Carcinoma	BRCA_Basal	Yes	No	E9	Breast	Infiltrating Ductal Carcinoma	NA	-11	12	-22	TCGA-E9-A243-01		GROUP B								Asterand	612	-19035	0	10.0273	Lost	Gained	Lost	Lost	Recurred/Progressed	20.1203	ALIVE OR DEAD TUMOR FREE	Not Hispanic Or Latino	8/17/11	0.1011	NA	No	C50.9	8500/3	C50.9	Yes
TCGA-E9-A244	TCGA-E9-A244-01	54	STAGE IIA	7TH	13	Invasive Breast Carcinoma	BRCA	Breast Invasive Ductal Carcinoma	BRCA_Basal	Yes	No	E9	Breast	Infiltrating Ductal Carcinoma	NA	23	14	24	TCGA-E9-A244-01		GROUP B	GROUP B1							Asterand	21	-19778	0	0.690403	Lost	Gained	Not Called	Lost	DiseaseFree	0.690403	ALIVE OR DEAD TUMOR FREE	Not Hispanic Or Latino	3/15/11	0.3765	NA	No	C50.9	8500/3	C50.9	Yes
TCGA-E9-A245	TCGA-E9-A245-01	47	STAGE IIB	7TH	1	Invasive Breast Carcinoma	BRCA	Breast Invasive Ductal Carcinoma	BRCA_LumA	Yes	No	E9	Breast	Infiltrating Ductal Carcinoma	NA	-19	-8	-6	TCGA-E9-A245-01					Group C					Asterand	26	-17363	0	0.854785	Not Called	Gained	Not Called	Not Called	DiseaseFree	0.854785	ALIVE OR DEAD TUMOR FREE	Not Hispanic Or Latino	3/16/11	0.0345	NA	No	C50.9	8500/3	C50.9	Yes
TCGA-E9-A247	TCGA-E9-A247-01	59	STAGE IA	7TH	22	Invasive Breast Carcinoma	BRCA	Breast Invasive Ductal Carcinoma	BRCA_LumA	Yes	No	E9	Breast	Infiltrating Ductal Carcinoma	NA	1	12	4	TCGA-E9-A247-01		GROUP B	GROUP B1							Asterand	1186	-21562	0	38.9914	Lost	Gained	Gained	Lost	DiseaseFree	38.9914	ALIVE OR DEAD TUMOR FREE	Not Hispanic Or Latino	8/18/11	0.7006	NA	No	C50.9	8500/3	C50.9	Yes
TCGA-E9-A248	TCGA-E9-A248-01	51	STAGE IIA	7TH	15	Invasive Breast Carcinoma	BRCA	Breast Invasive Ductal Carcinoma	BRCA_Her2	Yes	No	E9	Breast	Infiltrating Ductal Carcinoma	NA	-11	18	-20	TCGA-E9-A248-01										Asterand	59	-18684	0	1.9397	Gained	Gained	Lost	Lost	DiseaseFree	1.9397	ALIVE OR DEAD TUMOR FREE	Not Hispanic Or Latino	3/22/11	0.079	NA	No	C50.9	8500/3	C50.9	Yes
TCGA-E9-A249	TCGA-E9-A249-01	45	STAGE IIA	7TH	23	Invasive Breast Carcinoma	BRCA	Breast Invasive Ductal Carcinoma	BRCA_LumB	Yes	No	E9	Breast	Infiltrating Ductal Carcinoma	NA	-27	2	-12	TCGA-E9-A249-01		GROUP B	GROUP B1							Asterand	217	-16689	0	7.13417	Lost	Gained	Gained	Lost	DiseaseFree	7.13417	ALIVE OR DEAD TUMOR FREE	Not Hispanic Or Latino	3/22/11	0.4018	NA	No	C50.9	8500/3	C50.9	Yes
TCGA-E9-A24A	TCGA-E9-A24A-01	69	STAGE IIA	7TH	6	Invasive Breast Carcinoma	BRCA	Breast Invasive Ductal Carcinoma	BRCA_LumA	Yes	No	E9	Breast	Infiltrating Ductal Carcinoma	NA	-29	-12	-34	TCGA-E9-A24A-01	GROUP A									Asterand	747	-25370	0	24.5586	Not Called	Gained	Gained	Lost	DiseaseFree	24.5586	ALIVE OR DEAD TUMOR FREE	Not Hispanic Or Latino	3/22/11	0.1266	NA	No	C50.9	8500/3	C50.9	Yes
TCGA-E9-A295	TCGA-E9-A295-01	71	STAGE IIA	7TH	23	Invasive Breast Carcinoma	BRCA	Breast Invasive Lobular Carcinoma	BRCA_LumA	Yes	No	E9	Breast	Infiltrating Lobular Carcinoma	NA	-19	-4	0	TCGA-E9-A295-01		GROUP B	GROUP B1							Asterand	375	-25957	0	12.3286	Lost	Gained	Gained	Lost	DiseaseFree	12.3286	ALIVE OR DEAD TUMOR FREE	Not Hispanic Or Latino	2011-12-09	0.4456	NA	No	C50.9	8520/3	C50.9	Yes
TCGA-E9-A2JS	TCGA-E9-A2JS-01	72	STAGE IIB	7TH	15	Invasive Breast Carcinoma	BRCA	Breast Invasive Lobular Carcinoma	BRCA_LumB	Yes	No	E9	Breast	Infiltrating Lobular Carcinoma	NA	7	16	0	TCGA-E9-A2JS-01										Asterand	540	-26407	0	17.2272	NA	Gained	Gained	NA	Recurred/Progressed	29.7202	DEAD WITH TUMOR	Not Hispanic Or Latino	12/20/11	0.6188	NA	No	C50.9	8520/3	C50.9	Yes
TCGA-E9-A2JT	TCGA-E9-A2JT-01	63	STAGE IIA	7TH	0	Invasive Breast Carcinoma	BRCA	Breast Invasive Lobular Carcinoma	BRCA_LumA	Yes	No	E9	Breast	Infiltrating Lobular Carcinoma	NA	-43	-4	-72	TCGA-E9-A2JT-01									Control	Asterand	288	-23318	0	9.46839	Not Called	Not Called	Not Called	Not Called	DiseaseFree	9.46839	ALIVE OR DEAD TUMOR FREE	Not Hispanic Or Latino	12/20/11	0.0019	NA	No	C50.9	8520/3	C50.9	Yes
TCGA-E9-A3HO	TCGA-E9-A3HO-01	49	STAGE IIA	7TH	11	Invasive Breast Carcinoma	BRCA	Breast Invasive Lobular Carcinoma	BRCA_LumB	Yes	No	E9	Breast	Infiltrating Lobular Carcinoma	NA	-19	6	-24	TCGA-E9-A3HO-01										Asterand	1158	-18046	0	38.0708	Lost	NA	NA	NA	DiseaseFree	38.0708	ALIVE OR DEAD TUMOR FREE	Not Hispanic Or Latino	2/20/12	0.4019	NA	No	C50.9	8520/3	C50.9	Yes
TCGA-E9-A3Q9	TCGA-E9-A3Q9-01	78	STAGE IIIC	7TH	0	Invasive Breast Carcinoma	BRCA	Breast Invasive Lobular Carcinoma	NA	Yes	No	E9	Breast	Infiltrating Lobular Carcinoma	NA	-39	-18	-42	TCGA-E9-A3Q9-01										Asterand	1001	-28715	0	32.9092	Not Called	NA	NA	Not Called	DiseaseFree	32.9092	ALIVE OR DEAD TUMOR FREE	Not Hispanic Or Latino	4/30/12	0.0275	NA	No	C50.9	8520/3	C50.9	Yes
TCGA-E9-A3QA	TCGA-E9-A3QA-01	33	STAGE IIA	7TH	6	Invasive Breast Carcinoma	BRCA	Breast Invasive Ductal Carcinoma	BRCA_Basal	Yes	No	E9	Breast	Medullary Carcinoma	NA	17	12	-2	TCGA-E9-A3QA-01										Asterand	918	-12142	0	30.1805	Not Called	NA	NA	Not Called	DiseaseFree	30.1805	ALIVE OR DEAD TUMOR FREE	Not Hispanic Or Latino	4/30/12	0.0908	NA	No	C50.9	8510/3	C50.9	Yes
TCGA-E9-A3X8	TCGA-E9-A3X8-01	48	STAGE IIB	7TH	22	Invasive Breast Carcinoma	BRCA	Breast Invasive Lobular Carcinoma	BRCA_LumA	Yes	No	E9	Breast	Infiltrating Lobular Carcinoma	NA	-3	-14	-2	TCGA-E9-A3X8-01		GROUP B	GROUP B1							Asterand	926	-17588	0	30.4435	Lost	Gained	Gained	Lost	DiseaseFree	30.4435	ALIVE OR DEAD TUMOR FREE	Not Hispanic Or Latino	8/24/12	0.0767	NA	No	C50.9	8520/3	C50.9	Yes
TCGA-E9-A54X	TCGA-E9-A54X-01	85	STAGE IA	7TH	9	Invasive Breast Carcinoma	BRCA	Breast Invasive Mixed Mucinous Carcinoma	NA	Yes	No	E9	Breast	Mucinous Carcinoma	NA	23	4	0	TCGA-E9-A54X-01										Asterand	727	-31173	0	23.9011	Not Called	Not Called	NA	Not Called	DiseaseFree	23.9011	ALIVE OR DEAD TUMOR FREE	Not Hispanic Or Latino	6/21/13	0.2207	NA	No	C50.9	8480/3	C50.9	Yes
TCGA-E9-A54Y	TCGA-E9-A54Y-01	63	STAGE IIIA	7TH	9	Invasive Breast Carcinoma	BRCA	Breast Invasive Lobular Carcinoma	BRCA_LumB	Yes	No	E9	Breast	Infiltrating Lobular Carcinoma	NA	-13	8	-2	TCGA-E9-A54Y-01		GROUP B								Asterand	725	-23057	0	23.8354	Lost	Gained	NA	Lost	DiseaseFree	23.8354	ALIVE OR DEAD TUMOR FREE	Not Hispanic Or Latino	6/21/13	0.5066	NA	No	C50.9	8520/3	C50.9	Yes
TCGA-E9-A5FK	TCGA-E9-A5FK-01	60	STAGE IIIC	7TH	NA	Invasive Breast Carcinoma	BRCA	Breast Invasive Lobular Carcinoma	BRCA_LumA	Yes	No	E9	Breast	Infiltrating Lobular Carcinoma	NA	-15	-18	-16	TCGA-E9-A5FK-01										Asterand	812	-22199	0	26.6956	NA	NA	NA	NA	DiseaseFree	26.6956	ALIVE OR DEAD TUMOR FREE	Not Hispanic Or Latino	5/22/13	0.0837	NA	No	C50.9	8520/3	C50.9	Yes
TCGA-E9-A5FL	TCGA-E9-A5FL-01	65	STAGE IIB	7TH	20	Invasive Breast Carcinoma	BRCA	Metaplastic Breast Cancer	BRCA_Basal	Yes	No	E9	Breast	Metaplastic Carcinoma	NA	31	16	52	TCGA-E9-A5FL-01										Asterand	24	-24053	0	0.789032	Not Called	NA	Gained	Gained	DiseaseFree	0.789032	ALIVE OR DEAD TUMOR FREE	Not Hispanic Or Latino	5/22/13	0.3713	NA	No	C50.9	8575/3	C50.9	Yes
TCGA-E9-A5UO	TCGA-E9-A5UO-01	41	STAGE IIA	7TH	9	Invasive Breast Carcinoma	BRCA	Breast Invasive Mixed Mucinous Carcinoma	BRCA_LumB	Yes	No	E9	Breast	Mucinous Carcinoma	NA	-39	4	-42	TCGA-E9-A5UO-01									Control	Asterand	785	-15050	0	25.8079	Not Called	Not Called	Not Called	Not Called	DiseaseFree	25.8079	ALIVE OR DEAD TUMOR FREE	Not Hispanic Or Latino	5/23/13	0.2246	NA	No	C50.9	8480/3	C50.9	Yes
TCGA-E9-A5UP	TCGA-E9-A5UP-01	63	STAGE IIA	7TH	23	Invasive Breast Carcinoma	BRCA	Breast Invasive Carcinoma (NOS)	NA	Yes	No	E9	Breast	Other	NA	-25	-14	-26	TCGA-E9-A5UP-01		GROUP B	GROUP B1							Asterand	803	-23371	0	26.3997	Lost	Gained	Gained	Lost	DiseaseFree	26.3997	ALIVE OR DEAD TUMOR FREE	Not Hispanic Or Latino	5/23/13	0.5951	NA	No	C50.9	8503/3	C50.9	Yes
TCGA-E9-A6HE	TCGA-E9-A6HE-01	45	STAGE IIIC	7TH	8	Invasive Breast Carcinoma	BRCA	Breast Invasive Lobular Carcinoma	BRCA_LumA	Yes	No	E9	Breast	Infiltrating Lobular Carcinoma	NA	11	8	20	TCGA-E9-A6HE-01	GROUP A									Asterand	847	-16697	0	27.8463	Not Called	Gained	Gained	Lost	DiseaseFree	27.8463	ALIVE OR DEAD TUMOR FREE	Not Hispanic Or Latino	10/16/13	0.1661	NA	No	C50.9	8520/3	C50.9	Yes
TCGA-EW-A1IW	TCGA-EW-A1IW-01	80	STAGE IIB	7TH	6	Invasive Breast Carcinoma	BRCA	Breast Invasive Lobular Carcinoma	BRCA_LumA	No	Yes	EW	Breast	Infiltrating Lobular Carcinoma	NA	-11	20	-8	TCGA-EW-A1IW-01		GROUP B	GROUP B1							University of Miami	371	-29529	0	12.1971	Lost	Gained	Not Called	Lost	DiseaseFree	12.1971	ALIVE OR DEAD TUMOR FREE	Hispanic Or Latino	5/27/11	0.1756	NA	No	C50.9	8520/3	C50.9	Yes
TCGA-EW-A1IX	TCGA-EW-A1IX-01	48	STAGE IIA	6TH	3	Invasive Breast Carcinoma	BRCA	Breast Invasive Carcinoma (NOS)	BRCA_LumA	No	Yes	EW	Breast	Other	NA	-43	-18	-30	TCGA-EW-A1IX-01									Control	University of Miami	1208	-17597	0	39.7146	Not Called	Not Called	Not Called	Not Called	DiseaseFree	39.7146	ALIVE OR DEAD TUMOR FREE	Hispanic Or Latino	2011-10-06	0.0676	NA	No	C50.9	8524/3	C50.9	Yes
TCGA-EW-A1IY	TCGA-EW-A1IY-01	38	STAGE I	6TH	2	Invasive Breast Carcinoma	BRCA	Breast Invasive Ductal Carcinoma	BRCA_LumB	No	Yes	EW	Breast	Infiltrating Ductal Carcinoma	NA	-15	2	-18	TCGA-EW-A1IY-01	GROUP A									University of Miami	258	-14122	0	8.4821	Not Called	Gained	Not Called	Lost	DiseaseFree	8.4821	ALIVE OR DEAD TUMOR FREE	Not Hispanic Or Latino	2011-10-05	0.0644	NA	No	C50.9	8500/3	C50.9	Yes
TCGA-EW-A1IZ	TCGA-EW-A1IZ-01	53	STAGE IIIA	7TH	2	Invasive Breast Carcinoma	BRCA	Breast Invasive Ductal Carcinoma	BRCA_LumA	No	Yes	EW	Breast	Infiltrating Ductal Carcinoma	NA	-13	6	-34	TCGA-EW-A1IZ-01						GROUP D	Group D1			University of Miami	554	-19706	0	18.2135	Not Called	Not Called	Not Called	Lost	DiseaseFree	18.2135	ALIVE OR DEAD TUMOR FREE	Not Hispanic Or Latino	2011-11-05	0.0078	NA	No	C50.9	8500/3	C50.9	Yes
TCGA-EW-A1J1	TCGA-EW-A1J1-01	38	STAGE IIB	7TH	13	Invasive Breast Carcinoma	BRCA	Breast Invasive Ductal Carcinoma	BRCA_LumA	No	Yes	EW	Breast	Infiltrating Ductal Carcinoma	NA	-23	-14	-16	TCGA-EW-A1J1-01						GROUP D	Group D1			University of Miami	575	-14122	0	18.9039	Not Called	Not Called	Not Called	Lost	DiseaseFree	18.9039	ALIVE OR DEAD TUMOR FREE	Hispanic Or Latino	2011-11-05	0.2787	NA	No	C50.9	8500/3	C50.9	Yes
TCGA-EW-A1J2	TCGA-EW-A1J2-01	50	STAGE IIB	7TH	4	Invasive Breast Carcinoma	BRCA	Breast Invasive Lobular Carcinoma	BRCA_LumA	No	Yes	EW	Breast	Infiltrating Lobular Carcinoma	NA	-43	-16	-32	TCGA-EW-A1J2-01	GROUP A									University of Miami	403	-18558	0	13.2492	Not Called	Gained	Not Called	Lost	DiseaseFree	13.2492	ALIVE OR DEAD TUMOR FREE	Not Hispanic Or Latino	5/27/11	0.1378	NA	No	C50.9	8520/3	C50.9	Yes
TCGA-EW-A1J3	TCGA-EW-A1J3-01	61	STAGE IA	7TH	9	Invasive Breast Carcinoma	BRCA	Breast Invasive Lobular Carcinoma	BRCA_LumA	No	Yes	EW	Breast	Infiltrating Lobular Carcinoma	NA	-11	8	-6	TCGA-EW-A1J3-01	GROUP A									University of Miami	504	-22332	0	16.5697	Not Called	Gained	Gained	Lost	DiseaseFree	16.5697	ALIVE OR DEAD TUMOR FREE	Hispanic Or Latino	5/18/11	0.1817	NA	No	C50.9	8520/3	C50.9	Yes
TCGA-EW-A1J5	TCGA-EW-A1J5-01	59	STAGE IIB	7TH	8	Invasive Breast Carcinoma	BRCA	Breast Invasive Lobular Carcinoma	BRCA_LumA	No	Yes	EW	Breast	Infiltrating Lobular Carcinoma	NA	-33	10	-32	TCGA-EW-A1J5-01	GROUP A									University of Miami	477	-21559	0	15.682	Not Called	Gained	Not Called	Lost	DiseaseFree	15.682	ALIVE OR DEAD TUMOR FREE	Not Hispanic Or Latino	2011-10-06	0.1777	NA	No	C50.9	8520/3	C50.9	Yes
TCGA-EW-A1J6	TCGA-EW-A1J6-01	70	STAGE I	6TH	16	Invasive Breast Carcinoma	BRCA	Breast Invasive Ductal Carcinoma	BRCA_LumB	No	Yes	EW	Breast	Infiltrating Ductal Carcinoma	NA	-7	2	-8	TCGA-EW-A1J6-01										University of Miami	875	-25830	0	28.7668	Lost	Lost	Not Called	Lost	DiseaseFree	28.7668	ALIVE OR DEAD TUMOR FREE	Hispanic Or Latino	2011-11-05	0.9022	NA	No	C50.9	8500/3	C50.9	Yes
TCGA-EW-A1OV	TCGA-EW-A1OV-01	56	STAGE IIB	6TH	18	Invasive Breast Carcinoma	BRCA	Breast Invasive Ductal Carcinoma	BRCA_Her2	No	Yes	EW	Breast	Infiltrating Ductal Carcinoma	NA	-9	18	-24	TCGA-EW-A1OV-01										University of Miami	789	-20764	0	25.9394	NA	Gained	Gained	Lost	DiseaseFree	25.9394	ALIVE OR DEAD TUMOR FREE	Hispanic Or Latino	5/27/11	0.3884	NA	No	C50.9	8500/3	C50.9	Yes
TCGA-EW-A1OW	TCGA-EW-A1OW-01	58	STAGE IIA	6TH	19	Invasive Breast Carcinoma	BRCA	Breast Invasive Ductal Carcinoma	NA	No	Yes	EW	Breast	Infiltrating Ductal Carcinoma	NA	21	14	20	TCGA-EW-A1OW-01					Group C					University of Miami	694	-21465	0	22.8162	NA	Gained	Not Called	Not Called	DiseaseFree	22.8162	ALIVE OR DEAD TUMOR FREE	Not Hispanic Or Latino	5/18/11	0.4637	NA	No	C50.9	8090/3	C50.9	Yes
TCGA-EW-A1OX	TCGA-EW-A1OX-01	43	STAGE IIA	6TH	1	Invasive Breast Carcinoma	BRCA	Breast Invasive Mixed Mucinous Carcinoma	BRCA_LumB	No	Yes	EW	Breast	Mucinous Carcinoma	NA	-33	-10	-48	TCGA-EW-A1OX-01					Group C					University of Miami	911	-15837	0	29.9504	Not Called	Gained	Not Called	Not Called	DiseaseFree	29.9504	ALIVE OR DEAD TUMOR FREE	Hispanic Or Latino	5/18/11	0.0924	NA	No	C50.9	8523/3	C50.9	Yes
TCGA-EW-A1OY	TCGA-EW-A1OY-01	63	STAGE IIA	6TH	18	Invasive Breast Carcinoma	BRCA	Breast Invasive Ductal Carcinoma	BRCA_LumB	No	Yes	EW	Breast	Infiltrating Ductal Carcinoma	NA	15	10	10	TCGA-EW-A1OY-01					Group C					University of Miami	908	-23266	0	29.8517	NA	Gained	Not Called	Not Called	DiseaseFree	29.8517	ALIVE OR DEAD TUMOR FREE	Hispanic Or Latino	2011-10-06	0.593	NA	No	C50.9	8500/3	C50.9	Yes
TCGA-EW-A1OZ	TCGA-EW-A1OZ-01	56	STAGE IIA	6TH	16	Invasive Breast Carcinoma	BRCA	Breast Invasive Ductal Carcinoma	BRCA_LumB	No	Yes	EW	Breast	Infiltrating Ductal Carcinoma	NA	7	22	24	TCGA-EW-A1OZ-01										University of Miami	1229	-20664	0	40.405	Lost	NA	Gained	Lost	DiseaseFree	40.405	ALIVE OR DEAD TUMOR FREE	Not Hispanic Or Latino	2011-11-05	0.6261	NA	No	C50.9	8500/3	C50.9	Yes
TCGA-EW-A1P0	TCGA-EW-A1P0-01	55	STAGE IIB	6TH	5	Invasive Breast Carcinoma	BRCA	Breast Invasive Carcinoma (NOS)	BRCA_LumB	No	Yes	EW	Breast	Other	NA	-27	2	-36	TCGA-EW-A1P0-01					Group C					University of Miami	1251	-20107	0	35.9667	Not Called	Gained	Not Called	Not Called	Recurred/Progressed	41.1283	ALIVE OR DEAD TUMOR FREE	Not Hispanic Or Latino	2011-10-05	0.2439	NA	No	C50.9	8523/3	C50.9	Yes
TCGA-EW-A1P1	TCGA-EW-A1P1-01	68	STAGE IIIC	6TH	0	Invasive Breast Carcinoma	BRCA	Breast Invasive Ductal Carcinoma	BRCA_Normal	No	Yes	EW	Breast	Infiltrating Ductal Carcinoma	NA	-15	-10	-8	TCGA-EW-A1P1-01									Control	University of Miami	1210	-24923	0	33.3366	Not Called	Not Called	Not Called	Not Called	Recurred/Progressed	39.7804	ALIVE OR DEAD TUMOR FREE	Hispanic Or Latino	5/27/11	0.0008	NA	No	C50.9	8500/3	C50.9	Yes
TCGA-EW-A1P3	TCGA-EW-A1P3-01	48	STAGE IIA	6TH	11	Invasive Breast Carcinoma	BRCA	Breast Invasive Ductal Carcinoma	BRCA_LumA	No	Yes	EW	Breast	Infiltrating Ductal Carcinoma	NA	-9	8	-6	TCGA-EW-A1P3-01	GROUP A									University of Miami	1611	-17637	0	52.9638	Not Called	Gained	Gained	Lost	DiseaseFree	52.9638	ALIVE OR DEAD TUMOR FREE	Not Hispanic Or Latino	2011-10-06	0.2396	NA	No	C50.9	8500/3	C50.9	Yes
TCGA-EW-A1P4	TCGA-EW-A1P4-01	43	STAGE IIA	6TH	17	Invasive Breast Carcinoma	BRCA	Breast Invasive Ductal Carcinoma	BRCA_Basal	No	Yes	EW	Breast	Medullary Carcinoma	NA	39	20	30	TCGA-EW-A1P4-01										University of Miami	907	-15989	0	29.8189	Not Called	Not Called	Not Called	NA	DiseaseFree	29.8189	ALIVE OR DEAD TUMOR FREE	Hispanic Or Latino	2011-11-05	0.4697	NA	No	C50.9	8510/3	C50.9	Yes
TCGA-EW-A1P5	TCGA-EW-A1P5-01	77	STAGE IIB	7TH	19	Invasive Breast Carcinoma	BRCA	Breast Invasive Ductal Carcinoma	BRCA_LumA	No	Yes	EW	Breast	Infiltrating Ductal Carcinoma	NA	-25	-10	-24	TCGA-EW-A1P5-01										University of Miami	703	-28177	0	23.1121	Lost	NA	Gained	NA	DiseaseFree	23.1121	ALIVE OR DEAD TUMOR FREE	Not Hispanic Or Latino	2011-11-05	0.2559	NA	No	C50.9	8500/3	C50.9	Yes
TCGA-EW-A1P6	TCGA-EW-A1P6-01	64	STAGE IIB	7TH	5	Invasive Breast Carcinoma	BRCA	Breast Invasive Ductal Carcinoma	BRCA_LumA	No	Yes	EW	Breast	Infiltrating Ductal Carcinoma	NA	-21	4	-10	TCGA-EW-A1P6-01						GROUP D		Group D2		University of Miami	562	-23485	0	NA	Not Called	Not Called	Gained	Lost	NA	18.4765	ALIVE OR DEAD TUMOR FREE	Hispanic Or Latino	5/19/11	0.0919	NA	No	C50.9	8500/3	C50.9	Yes
TCGA-EW-A1P7	TCGA-EW-A1P7-01	59	STAGE IIA	6TH	1	Invasive Breast Carcinoma	BRCA	Breast Invasive Ductal Carcinoma	BRCA_Normal	No	Yes	EW	Breast	Infiltrating Ductal Carcinoma	NA	-33	-16	-30	TCGA-EW-A1P7-01									Control	University of Miami	915	-21750	0	23.9669	Not Called	Not Called	Not Called	Not Called	Recurred/Progressed	30.0819	ALIVE OR DEAD TUMOR FREE	Hispanic Or Latino	5/18/11	0.0027	NA	No	C50.9	8500/3	C50.9	Yes
TCGA-EW-A1P8	TCGA-EW-A1P8-01	58	STAGE IIIC	7TH	18	Invasive Breast Carcinoma	BRCA	Breast Invasive Ductal Carcinoma	BRCA_Basal	No	Yes	EW	Breast	Infiltrating Ductal Carcinoma	NA	23	12	-2	TCGA-EW-A1P8-01										University of Miami	NA	-21501	0	6.8054	NA	Not Called	Not Called	Lost	Recurred/Progressed	7.85745	DEAD WITH TUMOR	Not Hispanic Or Latino	5/27/11	0.9462	NA	No	C50.9	8500/3	C50.9	Yes
TCGA-EW-A1PA	TCGA-EW-A1PA-01	59	STAGE IIB	7TH	9	Invasive Breast Carcinoma	BRCA	Breast Invasive Ductal Carcinoma	BRCA_LumA	No	Yes	EW	Breast	Infiltrating Ductal Carcinoma	NA	-5	10	-8	TCGA-EW-A1PA-01									Control	University of Miami	575	-21837	0	18.9039	Not Called	Not Called	Not Called	Not Called	DiseaseFree	18.9039	ALIVE OR DEAD TUMOR FREE	Hispanic Or Latino	2011-11-05	0.3026	NA	No	C50.9	8500/3	C50.9	Yes
TCGA-EW-A1PB	TCGA-EW-A1PB-01	70	STAGE IIIA	6TH	14	Invasive Breast Carcinoma	BRCA	Breast Invasive Ductal Carcinoma	BRCA_Basal	No	Yes	EW	Breast	Infiltrating Ductal Carcinoma	NA	21	4	2	TCGA-EW-A1PB-01										University of Miami	608	-25770	0	19.9888	NA	Not Called	Lost	NA	DiseaseFree	19.9888	ALIVE OR DEAD TUMOR FREE	Not Hispanic Or Latino	5/18/11	0.1579	NA	No	C50.9	8500/3	C50.9	Yes
TCGA-EW-A1PC	TCGA-EW-A1PC-01	66	STAGE IIB	7TH	25	Invasive Breast Carcinoma	BRCA	Breast Invasive Ductal Carcinoma	NA	No	Yes	EW	Breast	Infiltrating Ductal Carcinoma	NA	1	16	8	#N/A		GROUP B								University of Miami	187	-24434	0	6.14788	Lost	Gained	Lost	Lost	DiseaseFree	6.14788	ALIVE OR DEAD TUMOR FREE	Not Hispanic Or Latino	9/28/11	0.59	NA	No	C50.9	8500/3	C50.9	Yes
TCGA-EW-A1PD	TCGA-EW-A1PD-01	61	STAGE IIA	7TH	9	Invasive Breast Carcinoma	BRCA	Breast Invasive Ductal Carcinoma	NA	No	Yes	EW	Breast	Infiltrating Ductal Carcinoma	NA	-17	10	-14	TCGA-EW-A1PD-01										University of Miami	424	-22536	0	13.9396	NA	Not Called	Not Called	Not Called	DiseaseFree	13.9396	ALIVE OR DEAD TUMOR FREE	Hispanic Or Latino	5/18/11	0.3329	NA	No	C50.9	8500/3	C50.9	Yes
TCGA-EW-A1PE	TCGA-EW-A1PE-01	56	STAGE IIA	7TH	6	Invasive Breast Carcinoma	BRCA	Breast Invasive Ductal Carcinoma	BRCA_LumA	No	Yes	EW	Breast	Infiltrating Ductal Carcinoma	NA	-35	-6	-40	TCGA-EW-A1PE-01										University of Miami	320	-20694	0	10.5204	Not Called	Gained	Not Called	NA	DiseaseFree	10.5204	ALIVE OR DEAD TUMOR FREE	Hispanic Or Latino	5/27/11	0.1758	NA	No	C50.9	8507/3	C50.9	Yes
TCGA-EW-A1PF	TCGA-EW-A1PF-01	50	STAGE IA	7TH	8	Invasive Breast Carcinoma	BRCA	Breast Invasive Ductal Carcinoma	NA	No	Yes	EW	Breast	Infiltrating Ductal Carcinoma	NA	-37	-6	-24	TCGA-EW-A1PF-01										University of Miami	439	-18384	0	14.4327	NA	NA	Not Called	Not Called	DiseaseFree	14.4327	ALIVE OR DEAD TUMOR FREE	Hispanic Or Latino	5/27/11	0.2254	NA	No	C50.9	8500/3	C50.9	Yes
TCGA-EW-A1PG	TCGA-EW-A1PG-01	53	STAGE IIB	6TH	0	Invasive Breast Carcinoma	BRCA	Breast Invasive Lobular Carcinoma	BRCA_Normal	No	Yes	EW	Breast	Infiltrating Lobular Carcinoma	NA	-11	-10	14	TCGA-EW-A1PG-01									Control	University of Miami	1051	-19464	0	34.553	Not Called	Not Called	Not Called	Not Called	DiseaseFree	34.553	ALIVE OR DEAD TUMOR FREE	Hispanic Or Latino	5/18/11	0.0004	NA	No	C50.9	8520/3	C50.9	Yes
TCGA-EW-A1PH	TCGA-EW-A1PH-01	52	STAGE IIA	7TH	11	Invasive Breast Carcinoma	BRCA	Breast Invasive Ductal Carcinoma	BRCA_Basal	No	Yes	EW	Breast	Infiltrating Ductal Carcinoma	NA	25	14	18	TCGA-EW-A1PH-01					Group C					University of Miami	607	-19073	0	19.9559	Not Called	Gained	Not Called	Not Called	DiseaseFree	19.9559	ALIVE OR DEAD TUMOR FREE	Hispanic Or Latino	5/27/11	0.4664	NA	No	C50.9	8500/3	C50.9	Yes
TCGA-EW-A2FR	TCGA-EW-A2FR-01	59	STAGE IIIC	6TH	22	Invasive Breast Carcinoma	BRCA	Breast Invasive Ductal Carcinoma	BRCA_Her2	No	Yes	EW	Breast	Infiltrating Ductal Carcinoma	NA	5	14	16	TCGA-EW-A2FR-01		GROUP B								University of Miami	1673	-21628	0	55.0021	Lost	Gained	Gained	Not Called	DiseaseFree	55.0021	ALIVE OR DEAD TUMOR FREE	Not Hispanic Or Latino	2011-12-10	0.0742	NA	No	C50.9	8500/3	C50.9	Yes
TCGA-EW-A2FS	TCGA-EW-A2FS-01	41	STAGE IIB	6TH	4	Invasive Breast Carcinoma	BRCA	Breast Invasive Ductal Carcinoma	BRCA_LumA	No	Yes	EW	Breast	Infiltrating Ductal Carcinoma	NA	-11	2	-10	TCGA-EW-A2FS-01						GROUP D	Group D1			University of Miami	1604	-15302	0	52.7337	Not Called	Not Called	Not Called	Lost	DiseaseFree	52.7337	ALIVE OR DEAD TUMOR FREE	Not Hispanic Or Latino	2011-12-10	0.1908	NA	No	C50.9	8500/3	C50.9	Yes
TCGA-EW-A2FV	TCGA-EW-A2FV-01	39	STAGE IIIC	7TH	21	Invasive Breast Carcinoma	BRCA	Breast Invasive Carcinoma (NOS)	BRCA_LumA	No	Yes	EW	Breast	Other	NA	1	16	-4	TCGA-EW-A2FV-01		GROUP B								University of Miami	788	-14316	0	25.9066	Lost	Gained	Lost	Lost	DiseaseFree	25.9066	ALIVE OR DEAD TUMOR FREE	Hispanic Or Latino	2011-05-10	0.1508	NA	No	C50.9	8507/3	C50.9	Yes
TCGA-EW-A2FW	TCGA-EW-A2FW-01	52	STAGE IIA	7TH	5	Invasive Breast Carcinoma	BRCA	Breast Invasive Carcinoma (NOS)	BRCA_LumB	No	Yes	EW	Breast	Other	NA	-9	8	0	TCGA-EW-A2FW-01		GROUP B		Group B2	Group C					University of Miami	672	-19085	0	22.0929	Lost	Gained	Not Called	Not Called	DiseaseFree	22.0929	ALIVE OR DEAD TUMOR FREE	Hispanic Or Latino	2011-05-10	0.2122	NA	No	C50.9	8503/3	C50.9	Yes
TCGA-EW-A3E8	TCGA-EW-A3E8-01	60	STAGE IIB	7TH	4	Invasive Breast Carcinoma	BRCA	Breast Invasive Lobular Carcinoma	NA	Yes	No	EW	Breast	Infiltrating Lobular Carcinoma	NA	-29	-4	-32	#N/A						GROUP D		Group D2		University of Miami	1035	-21922	0	34.027	Not Called	Not Called	Gained	Lost	DiseaseFree	34.027	ALIVE OR DEAD TUMOR FREE	Hispanic Or Latino	2013-08-02	0.0997	NA	No	C50.9	8520/3	C50.9	Yes
TCGA-EW-A3U0	TCGA-EW-A3U0-01	61	STAGE IIIA	7TH	12	Invasive Breast Carcinoma	BRCA	Breast Invasive Ductal Carcinoma	NA	Yes	No	EW	Breast	Infiltrating Ductal Carcinoma	NA	-17	6	-26	TCGA-EW-A3U0-01										University of Miami	532	-22520	0	17.4902	NA	Gained	Not Called	Lost	DiseaseFree	17.4902	ALIVE OR DEAD TUMOR FREE	Not Hispanic Or Latino	5/24/12	0.4676	NA	No	C50.9	8500/3	C50.9	Yes
TCGA-EW-A423	TCGA-EW-A423-01	75	STAGE IIA	7TH	28	Invasive Breast Carcinoma	BRCA	Breast Invasive Lobular Carcinoma	BRCA_LumA	Yes	No	EW	Breast	Infiltrating Lobular Carcinoma	NA	-27	-6	-26	TCGA-EW-A423-01										University of Miami	533	-27627	0	17.5231	NA	Gained	Gained	Lost	DiseaseFree	17.5231	ALIVE OR DEAD TUMOR FREE	Hispanic Or Latino	2013-04-01	0.6939	NA	No	C50.9	8520/3	C50.9	Yes
TCGA-EW-A424	TCGA-EW-A424-01	51	STAGE IIIA	7TH	4	Invasive Breast Carcinoma	BRCA	Breast Invasive Lobular Carcinoma	NA	Yes	No	EW	Breast	Infiltrating Lobular Carcinoma	NA	-25	0	-40	TCGA-EW-A424-01										University of Miami	715	-18850	0	23.5066	NA	Gained	Not Called	Lost	DiseaseFree	23.5066	ALIVE OR DEAD TUMOR FREE	Hispanic Or Latino	3/26/13	0.1872	NA	No	C50.9	8520/3	C50.9	Yes
TCGA-EW-A6S9	TCGA-EW-A6S9-01	34	STAGE IIA	7TH	4	Invasive Breast Carcinoma	BRCA	Breast Invasive Ductal Carcinoma	BRCA_LumA	NA	NA	EW	Breast	Infiltrating Ductal Carcinoma	NA	-7	12	22	TCGA-EW-A6S9-01									Control	University of Miami	463	-12755	0	NA	Not Called	Not Called	Not Called	Not Called	NA	15.2218	ALIVE OR DEAD TUMOR FREE	Not Hispanic Or Latino	3/13/15	0.1839	NA	No	C50.9	8500/3	C50.9	Yes
TCGA-EW-A6SA	TCGA-EW-A6SA-01	59	STAGE II	7TH	16	Invasive Breast Carcinoma	BRCA	Breast Invasive Ductal Carcinoma	NA	Yes	No	EW	Breast	Infiltrating Ductal Carcinoma	NA	-3	8	-14	TCGA-EW-A6SA-01										University of Miami	510	-21623	0	16.7669	Lost	NA	Gained	Lost	DiseaseFree	16.7669	ALIVE OR DEAD TUMOR FREE	Not Hispanic Or Latino	2/27/15	0.5613	NA	No	C50.9	8500/3	C50.9	Yes
TCGA-EW-A6SB	TCGA-EW-A6SB-01	62	STAGE II	7TH	23	Invasive Breast Carcinoma	BRCA	Breast Invasive Ductal Carcinoma	BRCA_Basal	NA	NA	EW	Breast	Infiltrating Ductal Carcinoma	NA	11	12	-18	TCGA-EW-A6SB-01										University of Miami	760	-22844	0	24.986	NA	Gained	Gained	Gained	DiseaseFree	24.986	ALIVE OR DEAD TUMOR FREE	Not Hispanic Or Latino	2015-12-03	0.2153	NA	No	C50.9	8500/3	C50.9	Yes
TCGA-EW-A6SC	TCGA-EW-A6SC-01	60	STAGE IIA	7TH	5	Invasive Breast Carcinoma	BRCA	Breast Invasive Lobular Carcinoma	BRCA_LumA	NA	NA	EW	Breast	Infiltrating Lobular Carcinoma	NA	-23	6	-22	TCGA-EW-A6SC-01										University of Miami	952	-21918	0	31.2983	Not Called	NA	Gained	Lost	DiseaseFree	31.2983	ALIVE OR DEAD TUMOR FREE	Not Hispanic Or Latino	2015-12-03	0.1298	NA	No	C50.9	8520/3	C50.9	Yes
TCGA-EW-A6SD	TCGA-EW-A6SD-01	32	STAGE IIB	7TH	24	Invasive Breast Carcinoma	BRCA	Breast Invasive Ductal Carcinoma	BRCA_Her2	Yes	No	EW	Breast	Infiltrating Ductal Carcinoma	NA	9	18	-4	TCGA-EW-A6SD-01										University of Miami	1010	-12006	0	33.2051	NA	Gained	Gained	Not Called	DiseaseFree	33.2051	ALIVE OR DEAD TUMOR FREE	Hispanic Or Latino	3/14/15	0.4194	NA	No	C50.9	8500/3	C50.9	Yes
TCGA-GI-A2C8	TCGA-GI-A2C8-01	63	STAGE IIIB	6TH	13	Invasive Breast Carcinoma	BRCA	Breast Invasive Ductal Carcinoma	BRCA_LumA	No	Yes	GI	Breast	Infiltrating Ductal Carcinoma	NA	-29	-18	-20	TCGA-GI-A2C8-01										ABS - IUPUI	225	-23103	0	7.39718	NA	Gained	Gained	Lost	DiseaseFree	7.39718	ALIVE OR DEAD TUMOR FREE	Not Hispanic Or Latino	10/21/11	0.5576	NA	Yes	C50.9	8500/3	C50.9	Yes
TCGA-GI-A2C9	TCGA-GI-A2C9-01	58	STAGE IIB	6TH	8	Invasive Breast Carcinoma	BRCA	Breast Invasive Ductal Carcinoma	NA	No	Yes	GI	Breast	Infiltrating Ductal Carcinoma	NA	3	-4	-2	TCGA-GI-A2C9-01										ABS - IUPUI	3342	-21534	0	109.873	Not Called	Not Called	NA	Not Called	DiseaseFree	109.873	ALIVE OR DEAD TUMOR FREE	Not Hispanic Or Latino	10/21/11	0.5638	NA	No	C50.9	8500/3	C50.9	Yes
TCGA-GM-A2D9	TCGA-GM-A2D9-01	69	STAGE I	6TH	5	Invasive Breast Carcinoma	BRCA	Breast Invasive Ductal Carcinoma	BRCA_LumA	No	Yes	GM	Breast	Infiltrating Ductal Carcinoma	NA	-23	-18	-22	TCGA-GM-A2D9-01	GROUP A									MD Anderson	NA	-25490	0	17.6217	Not Called	Gained	Gained	Lost	Recurred/Progressed	59.5719	DEAD WITH TUMOR	Not Hispanic Or Latino	9/28/11	0.1545	NA	No	C50.9	8500/3	C50.9	Yes
TCGA-GM-A2DA	TCGA-GM-A2DA-01	46	STAGE IIB	4TH	5	Invasive Breast Carcinoma	BRCA	Breast Invasive Ductal Carcinoma	BRCA_LumA	No	Yes	GM	Breast	Infiltrating Ductal Carcinoma	NA	-25	-6	-18	TCGA-GM-A2DA-01										MD Anderson	5909	-16854	0	99.0893	Not Called	NA	NA	Lost	Recurred/Progressed	216.754	DEAD WITH TUMOR	Not Hispanic Or Latino	9/28/11	0.1413	NA	No	C50.9	8500/3	C50.9	Yes
TCGA-GM-A2DB	TCGA-GM-A2DB-01	62	STAGE IIA	6TH	20	Invasive Breast Carcinoma	BRCA	Breast Invasive Ductal Carcinoma	BRCA_Her2	No	Yes	GM	Breast	Infiltrating Ductal Carcinoma	NA	31	18	50	TCGA-GM-A2DB-01										MD Anderson	2406	-22883	0	79.1005	Not Called	Not Called	Gained	NA	DiseaseFree	79.1005	ALIVE OR DEAD TUMOR FREE	Not Hispanic Or Latino	9/28/11	0.2286	NA	No	C50.9	8500/3	C50.9	Yes
TCGA-GM-A2DC	TCGA-GM-A2DC-01	57	STAGE IIA	6TH	18	Invasive Breast Carcinoma	BRCA	Breast Invasive Ductal Carcinoma	BRCA_LumA	No	Yes	GM	Breast	Infiltrating Ductal Carcinoma	NA	-19	-20	-38	TCGA-GM-A2DC-01	GROUP A									MD Anderson	2535	-21122	0	83.3416	Not Called	Gained	Gained	Lost	DiseaseFree	83.3416	ALIVE OR DEAD TUMOR FREE	Not Hispanic Or Latino	9/29/11	0.413	NA	No	C50.9	8500/3	C50.9	Yes
TCGA-GM-A2DD	TCGA-GM-A2DD-01	53	STAGE I	6TH	20	Invasive Breast Carcinoma	BRCA	Breast Invasive Ductal Carcinoma	BRCA_Normal	No	Yes	GM	Breast	Infiltrating Ductal Carcinoma	NA	27	10	12	TCGA-GM-A2DD-01										MD Anderson	2282	-19415	0	75.0238	Gained	Gained	Gained	NA	DiseaseFree	75.0238	ALIVE OR DEAD TUMOR FREE	Not Hispanic Or Latino	9/29/11	0.117	NA	No	C50.9	8500/3	C50.9	Yes
TCGA-GM-A2DF	TCGA-GM-A2DF-01	53	STAGE IIA	6TH	12	Invasive Breast Carcinoma	BRCA	Breast Invasive Ductal Carcinoma	BRCA_Basal	No	Yes	GM	Breast	Infiltrating Ductal Carcinoma	NA	21	16	6	TCGA-GM-A2DF-01									Control	MD Anderson	2155	-19614	0	70.8485	Not Called	Not Called	Not Called	Not Called	DiseaseFree	70.8485	ALIVE OR DEAD TUMOR FREE	Not Hispanic Or Latino	9/29/11	0.1934	NA	No	C50.9	8500/3	C50.9	Yes
TCGA-GM-A2DH	TCGA-GM-A2DH-01	58	STAGE I	6TH	16	Invasive Breast Carcinoma	BRCA	Breast Invasive Ductal Carcinoma	BRCA_Her2	No	Yes	GM	Breast	Infiltrating Ductal Carcinoma	NA	-1	10	-22	TCGA-GM-A2DH-01					Group C					MD Anderson	2193	-21344	0	72.0978	NA	Gained	Not Called	Not Called	DiseaseFree	72.0978	ALIVE OR DEAD TUMOR FREE	Not Hispanic Or Latino	9/29/11	0.2932	NA	No	C50.9	8500/3	C50.9	Yes
TCGA-GM-A2DI	TCGA-GM-A2DI-01	52	STAGE I	6TH	9	Invasive Breast Carcinoma	BRCA	Breast Invasive Ductal Carcinoma	BRCA_LumA	No	Yes	GM	Breast	Infiltrating Ductal Carcinoma	NA	-33	-14	-46	TCGA-GM-A2DI-01						GROUP D		Group D2		MD Anderson	2590	-19030	0	85.1498	Not Called	Not Called	Gained	Lost	DiseaseFree	85.1498	ALIVE OR DEAD TUMOR FREE	Not Hispanic Or Latino	9/29/11	0.0143	NA	No	C50.9	8500/3	C50.9	Yes
TCGA-GM-A2DK	TCGA-GM-A2DK-01	58	STAGE I	6TH	6	Invasive Breast Carcinoma	BRCA	Breast Invasive Ductal Carcinoma	BRCA_LumA	No	Yes	GM	Breast	Infiltrating Ductal Carcinoma	NA	-17	-2	-2	TCGA-GM-A2DK-01									Control	MD Anderson	2645	-21198	0	86.958	Not Called	Not Called	Not Called	Not Called	DiseaseFree	86.958	ALIVE OR DEAD TUMOR FREE	Not Hispanic Or Latino	9/29/11	0.1815	NA	No	C50.9	8500/3	C50.9	Yes
TCGA-GM-A2DL	TCGA-GM-A2DL-01	50	STAGE I	6TH	8	Invasive Breast Carcinoma	BRCA	Breast Invasive Ductal Carcinoma	BRCA_LumA	No	Yes	GM	Breast	Infiltrating Ductal Carcinoma	NA	9	20	6	TCGA-GM-A2DL-01										MD Anderson	3519	-18475	0	115.692	Not Called	Not Called	Not Called	NA	DiseaseFree	115.692	ALIVE OR DEAD TUMOR FREE	Not Hispanic Or Latino	9/29/11	0.1835	NA	No	C50.9	8500/3	C50.9	Yes
TCGA-GM-A2DM	TCGA-GM-A2DM-01	57	STAGE IIA	6TH	0	Invasive Breast Carcinoma	BRCA	Breast Invasive Ductal Carcinoma	BRCA_LumA	No	Yes	GM	Breast	Infiltrating Ductal Carcinoma	NA	-23	-14	-28	TCGA-GM-A2DM-01									Control	MD Anderson	3226	-21160	0	106.059	Not Called	Not Called	Not Called	Not Called	DiseaseFree	106.059	ALIVE OR DEAD TUMOR FREE	Hispanic Or Latino	9/30/11	0.0055	NA	No	C50.9	8500/3	C50.9	Yes
TCGA-GM-A2DN	TCGA-GM-A2DN-01	58	STAGE IIA	6TH	3	Invasive Breast Carcinoma	BRCA	Breast Invasive Ductal Carcinoma	BRCA_LumA	No	Yes	GM	Breast	Infiltrating Ductal Carcinoma	NA	-35	6	-30	TCGA-GM-A2DN-01	GROUP A									MD Anderson	3091	-21288	0	101.621	Not Called	Gained	Gained	Lost	DiseaseFree	101.621	ALIVE OR DEAD TUMOR FREE	Not Hispanic Or Latino	9/30/11	0.0649	NA	No	C50.9	8500/3	C50.9	Yes
TCGA-GM-A2DO	TCGA-GM-A2DO-01	54	STAGE I	6TH	1	Invasive Breast Carcinoma	BRCA	Breast Invasive Lobular Carcinoma	BRCA_LumB	No	Yes	GM	Breast	Infiltrating Lobular Carcinoma	NA	-23	4	-40	TCGA-GM-A2DO-01									Control	MD Anderson	2596	-19842	0	85.347	Not Called	Not Called	Not Called	Not Called	DiseaseFree	85.347	ALIVE OR DEAD TUMOR FREE	Not Hispanic Or Latino	9/30/11	0.0343	NA	No	C50.9	8520/3	C50.9	Yes
TCGA-GM-A3NW	TCGA-GM-A3NW-01	63	STAGE IIA	6TH	7	Invasive Breast Carcinoma	BRCA	Breast Invasive Lobular Carcinoma	BRCA_LumA	No	Yes	GM	Breast	Infiltrating Lobular Carcinoma	NA	-35	-14	-30	TCGA-GM-A3NW-01										MD Anderson	3361	-23041	0	110.497	NA	Gained	Not Called	Lost	DiseaseFree	110.497	ALIVE OR DEAD TUMOR FREE	Not Hispanic Or Latino	2012-03-01	0.2472	NA	No	C50.9	8520/3	C50.9	Yes
TCGA-GM-A3NY	TCGA-GM-A3NY-01	72	STAGE IIB	6TH	4	Invasive Breast Carcinoma	BRCA	Breast Invasive Lobular Carcinoma	NA	No	Yes	GM	Breast	Infiltrating Lobular Carcinoma	NA	-29	-6	-8	TCGA-GM-A3NY-01										MD Anderson	1162	-26642	0	38.2023	NA	Gained	Gained	Lost	DiseaseFree	38.2023	ALIVE OR DEAD TUMOR FREE	Not Hispanic Or Latino	2012-03-01	0.1117	NA	No	C50.9	8520/3	C50.9	Yes
TCGA-GM-A3XG	TCGA-GM-A3XG-01	46	STAGE IIIA	6TH	NA	Invasive Breast Carcinoma	BRCA	Breast Invasive Lobular Carcinoma	NA	No	Yes	GM	Breast	Infiltrating Lobular Carcinoma	NA	-17	-16	-22	TCGA-GM-A3XG-01										MD Anderson	1330	-16948	0	43.7255	NA	NA	NA	NA	DiseaseFree	43.7255	ALIVE OR DEAD TUMOR FREE	Not Hispanic Or Latino	2012-01-10	0	NA	No	C50.9	8520/3	C50.9	Yes
TCGA-GM-A3XL	TCGA-GM-A3XL-01	49	STAGE IIA	6TH	4	Invasive Breast Carcinoma	BRCA	Breast Invasive Ductal Carcinoma	BRCA_Basal	No	Yes	GM	Breast	Infiltrating Ductal Carcinoma	NA	31	20	26	TCGA-GM-A3XL-01										MD Anderson	2108	-18171	0	69.3034	Not Called	NA	NA	Not Called	DiseaseFree	69.3034	ALIVE OR DEAD TUMOR FREE	Not Hispanic Or Latino	2012-01-10	0.4806	NA	No	C50.9	8500/3	C50.9	Yes
TCGA-GM-A3XN	TCGA-GM-A3XN-01	44	STAGE IIIA	6TH	9	Invasive Breast Carcinoma	BRCA	Breast Invasive Lobular Carcinoma	NA	No	Yes	GM	Breast	Infiltrating Lobular Carcinoma	NA	-29	-16	-18	TCGA-GM-A3XN-01	GROUP A									MD Anderson	2019	-16109	0	66.3774	Not Called	Gained	Gained	Lost	DiseaseFree	66.3774	ALIVE OR DEAD TUMOR FREE	Not Hispanic Or Latino	2012-01-10	0.1675	NA	No	C50.9	8520/3	C50.9	Yes
TCGA-GM-A4E0	TCGA-GM-A4E0-01	67	STAGE IIIC	6TH	7	Invasive Breast Carcinoma	BRCA	Breast Invasive Lobular Carcinoma	BRCA_LumA	No	Yes	GM	Breast	Infiltrating Lobular Carcinoma	NA	-33	-14	-52	TCGA-GM-A4E0-01										MD Anderson	2191	-24788	0	72.0321	NA	Gained	Not Called	Lost	DiseaseFree	72.0321	ALIVE OR DEAD TUMOR FREE	Not Hispanic Or Latino	11/26/12	0.0133	NA	No	C50.9	8520/3	C50.9	Yes
TCGA-GM-A5PV	TCGA-GM-A5PV-01	63	STAGE IIB	7TH	2	Invasive Breast Carcinoma	BRCA	Breast Invasive Lobular Carcinoma	BRCA_LumA	No	Yes	GM	Breast	Infiltrating Lobular Carcinoma	NA	-19	-16	-22	TCGA-GM-A5PV-01						GROUP D	Group D1			MD Anderson	412	-23215	0	13.5451	Not Called	Not Called	Not Called	Lost	DiseaseFree	13.5451	ALIVE OR DEAD TUMOR FREE	Not Hispanic Or Latino	2013-12-04	0.0368	NA	No	C50.9	8520/3	C50.9	Yes
TCGA-GM-A5PX	TCGA-GM-A5PX-01	65	STAGE IIB	7TH	3	Invasive Breast Carcinoma	BRCA	Breast Invasive Lobular Carcinoma	BRCA_LumA	No	Yes	GM	Breast	Infiltrating Lobular Carcinoma	NA	-27	-22	-32	TCGA-GM-A5PX-01	GROUP A									MD Anderson	551	-23753	0	18.1149	Not Called	Gained	Gained	Lost	DiseaseFree	18.1149	ALIVE OR DEAD TUMOR FREE	Not Hispanic Or Latino	2013-12-04	0.1005	NA	No	C50.9	8520/3	C50.9	Yes
TCGA-HN-A2NL	TCGA-HN-A2NL-01	56	STAGE IIA	6TH	11	Invasive Breast Carcinoma	BRCA	Breast Invasive Lobular Carcinoma	BRCA_Basal	No	Yes	HN	Breast	Infiltrating Lobular Carcinoma	NA	-5	12	-12	TCGA-HN-A2NL-01										Ontario Institute for Cancer Research (OICR)	79	-20483	0	2.59723	Not Called	Not Called	Lost	Lost	DiseaseFree	2.59723	ALIVE OR DEAD TUMOR FREE	NA	5/30/14	0.9228	NA	No	C50.9	8520/3	C50.9	Yes
TCGA-HN-A2OB	TCGA-HN-A2OB-01	45	STAGE IIB	6TH	2	Invasive Breast Carcinoma	BRCA	Breast Invasive Lobular Carcinoma	BRCA_LumA	No	Yes	HN	Breast	Infiltrating Lobular Carcinoma	NA	-39	-18	-36	TCGA-HN-A2OB-01	GROUP A									Ontario Institute for Cancer Research (OICR)	1883	-16672	0	50.7282	Not Called	Gained	Not Called	Lost	Recurred/Progressed	62.4651	DEAD WITH TUMOR	NA	9/26/13	0.0273	NA	No	C50.9	8520/3	C50.9	Yes
TCGA-JL-A3YW	TCGA-JL-A3YW-01	49	STAGE IIB	7TH	15	Invasive Breast Carcinoma	BRCA	Breast Invasive Lobular Carcinoma	NA	Yes	No	JL	Breast	Infiltrating Lobular Carcinoma	NA	43	10	44	TCGA-JL-A3YW-01										ABS - Research Metrics Pakistan	360	NA	0	11.8355	NA	Gained	Gained	Not Called	DiseaseFree	11.8355	ALIVE OR DEAD TUMOR FREE	Not Hispanic Or Latino	2012-08-11	0.1167	NA	No	C50.9	8520/3	C50.9	Yes
TCGA-JL-A3YX	TCGA-JL-A3YX-01	46	STAGE IIA	7TH	15	Invasive Breast Carcinoma	BRCA	Breast Invasive Lobular Carcinoma	BRCA_LumA	Yes	No	JL	Breast	Infiltrating Lobular Carcinoma	NA	17	16	16	TCGA-JL-A3YX-01		GROUP B	GROUP B1							ABS - Research Metrics Pakistan	352	NA	0	11.5725	Lost	Gained	Gained	Lost	DiseaseFree	11.5725	ALIVE OR DEAD TUMOR FREE	Not Hispanic Or Latino	2012-08-11	0.2097	NA	No	C50.9	8520/3	C50.9	Yes
TCGA-LD-A66U	TCGA-LD-A66U-01	44	STAGE IIB	7TH	10	Invasive Breast Carcinoma	BRCA	Breast Invasive Lobular Carcinoma	BRCA_LumA	Yes	No	LD	Breast	Infiltrating Lobular Carcinoma	NA	-15	-14	-4	TCGA-LD-A66U-01	GROUP A									Hartford Hospital	646	-16101	0	21.2381	Not Called	Gained	Gained	Lost	DiseaseFree	21.2381	ALIVE OR DEAD TUMOR FREE	Not Hispanic Or Latino	6/27/13	0.2001	NA	No	C50.9	8520/3	C50.9	Yes
TCGA-LD-A74U	TCGA-LD-A74U-01	79	STAGE IIIC	7TH	7	Invasive Breast Carcinoma	BRCA	Breast Invasive Carcinoma (NOS)	BRCA_LumA	Yes	No	LD	Breast	Other	NA	-21	-6	-18	TCGA-LD-A74U-01	GROUP A									Hartford Hospital	402	-28981	0	13.2163	Not Called	Gained	Not Called	Lost	DiseaseFree	13.2163	ALIVE OR DEAD TUMOR FREE	Not Hispanic Or Latino	12/30/13	0.0661	NA	No	C50.9	8524/3	C50.9	Yes
TCGA-LD-A7W5	TCGA-LD-A7W5-01	52	STAGE IIIC	7TH	23	Invasive Breast Carcinoma	BRCA	Breast Invasive Ductal Carcinoma	BRCA_LumA	Yes	No	LD	Breast	Infiltrating Ductal Carcinoma	NA	-31	-18	-20	#N/A										Hartford Hospital	216	-19169	0	NA	Gained	Gained	NA	NA	NA	7.10129	ALIVE OR DEAD TUMOR FREE	Not Hispanic Or Latino	2014-03-02	0.217	NA	No	C50.9	8500/3	C50.9	Yes
TCGA-LD-A7W6	TCGA-LD-A7W6-01	54	STAGE IIB	7TH	4	Invasive Breast Carcinoma	BRCA	Breast Invasive Carcinoma (NOS)	BRCA_LumA	Yes	No	LD	Breast	Other	NA	-39	-6	-50	TCGA-LD-A7W6-01	GROUP A									Hartford Hospital	404	-20077	0	13.282	Not Called	Gained	Not Called	Lost	DiseaseFree	13.282	ALIVE OR DEAD TUMOR FREE	Not Hispanic Or Latino	2014-03-02	0.127	NA	No	C50.2	8524/3	C50.2	Yes
TCGA-LD-A9QF	TCGA-LD-A9QF-01	73	STAGE IA	7TH	NA	Invasive Breast Carcinoma	BRCA	Breast Invasive Ductal Carcinoma	BRCA_Normal	Yes	No	LD	Breast	Infiltrating Ductal Carcinoma	NA	-11	-2	-16	TCGA-LD-A9QF-01										Hartford Hospital	323	-26869	0	10.6191	NA	NA	NA	NA	DiseaseFree	10.6191	ALIVE OR DEAD TUMOR FREE	Not Hispanic Or Latino	2014-07-05	0.0045	NA	No	C50.9	8500/3	C50.9	Yes
TCGA-LL-A440	TCGA-LL-A440-01	61	STAGE IA	7TH	0	Invasive Breast Carcinoma	BRCA	Breast Invasive Lobular Carcinoma	BRCA_LumA	Yes	No	LL	Breast	Infiltrating Lobular Carcinoma	NA	-35	-12	-34	TCGA-LL-A440-01									Control	Candler	759	-22497	0	24.9532	Not Called	Not Called	Not Called	Not Called	DiseaseFree	24.9532	ALIVE OR DEAD TUMOR FREE	Not Hispanic Or Latino	10/26/12	0.0068	NA	No	C50.9	8520/3	C50.9	Yes
TCGA-LL-A441	TCGA-LL-A441-01	62	STAGE IA	7TH	11	Invasive Breast Carcinoma	BRCA	Breast Invasive Ductal Carcinoma	NA	Yes	No	LL	Breast	Infiltrating Ductal Carcinoma	NA	-25	4	-42	TCGA-LL-A441-01										Candler	996	-22772	0	32.7448	NA	Gained	Not Called	NA	DiseaseFree	32.7448	ALIVE OR DEAD TUMOR FREE	Not Hispanic Or Latino	2012-05-11	0.1771	NA	No	C50.9	8500/3	C50.9	Yes
TCGA-LL-A442	TCGA-LL-A442-01	56	STAGE IIA	7TH	0	Invasive Breast Carcinoma	BRCA	Breast Invasive Ductal Carcinoma	NA	Yes	No	LL	Breast	Infiltrating Ductal Carcinoma	NA	-37	-12	-36	TCGA-LL-A442-01										Candler	889	-20495	0	29.2271	Not Called	Not Called	Not Called	NA	DiseaseFree	29.2271	ALIVE OR DEAD TUMOR FREE	Not Hispanic Or Latino	10/26/12	0.0052	NA	No	C50.9	8500/3	C50.9	Yes
TCGA-LL-A50Y	TCGA-LL-A50Y-01	84	STAGE IIA	7TH	4	Invasive Breast Carcinoma	BRCA	Breast Invasive Lobular Carcinoma	BRCA_LumA	Yes	No	LL	Breast	Infiltrating Lobular Carcinoma	NA	-21	-18	-12	TCGA-LL-A50Y-01	GROUP A									Candler	762	-30934	0	25.0518	Not Called	Gained	Gained	Lost	DiseaseFree	25.0518	ALIVE OR DEAD TUMOR FREE	Not Hispanic Or Latino	2013-08-03	0.0849	NA	No	C50.9	8520/3	C50.9	Yes
TCGA-LL-A5YL	TCGA-LL-A5YL-01	64	STAGE IIB	7TH	5	Invasive Breast Carcinoma	BRCA	Breast Invasive Lobular Carcinoma	BRCA_LumA	Yes	No	LL	Breast	Infiltrating Lobular Carcinoma	NA	-5	2	6	TCGA-LL-A5YL-01		GROUP B	GROUP B1							Candler	519	-23395	0	17.0628	Lost	Gained	Gained	Lost	DiseaseFree	17.0628	ALIVE OR DEAD TUMOR FREE	Not Hispanic Or Latino	2013-03-06	0.1994	NA	No	C50.9	8520/3	C50.9	Yes
TCGA-LL-A5YM	TCGA-LL-A5YM-01	88	STAGE IIIB	7TH	16	Invasive Breast Carcinoma	BRCA	Breast Invasive Ductal Carcinoma	BRCA_LumB	Yes	No	LL	Breast	Infiltrating Ductal Carcinoma	NA	1	-4	-8	TCGA-LL-A5YM-01		GROUP B		Group B2	Group C					Candler	466	-32478	0	8.4821	Lost	Gained	Not Called	Not Called	Recurred/Progressed	15.3204	ALIVE OR DEAD TUMOR FREE	Not Hispanic Or Latino	2013-03-06	0.4424	NA	No	C50.9	8541/3	C50.9	Yes
TCGA-LL-A5YN	TCGA-LL-A5YN-01	46	STAGE IIA	7TH	5	Invasive Breast Carcinoma	BRCA	Breast Invasive Ductal Carcinoma	BRCA_LumA	Yes	No	LL	Breast	Infiltrating Ductal Carcinoma	NA	-5	-8	-12	TCGA-LL-A5YN-01										Candler	447	-16884	0	14.6957	NA	Gained	Not Called	Lost	DiseaseFree	14.6957	ALIVE OR DEAD TUMOR FREE	Not Hispanic Or Latino	5/20/13	0.1778	NA	No	C50.9	8500/3	C50.9	Yes
TCGA-LL-A5YO	TCGA-LL-A5YO-01	50	STAGE IA	7TH	NA	Invasive Breast Carcinoma	BRCA	Breast Invasive Ductal Carcinoma	BRCA_Her2	Yes	No	LL	Breast	Infiltrating Ductal Carcinoma	NA	11	12	-12	TCGA-LL-A5YO-01										Candler	440	-18354	0	14.4656	NA	NA	NA	NA	DiseaseFree	14.4656	ALIVE OR DEAD TUMOR FREE	Not Hispanic Or Latino	2013-08-05	0.057	NA	No	C50.9	8500/3	C50.9	Yes
[truncated: 64 more rows]
[truncated: 20 more columns]

## Sheet: 1058 Samples RNA-seq
1058 Samples RNA-seq matched to SNP-Arrays
aliquot_submitter_id	case_id	Sample ID	Cancer Type	TCGA PanCanAtlas Cancer Type Acronym	Cancer Type Detailed	Subtype	RNAseq_BRCA	A	B	B1	B2	C	D	D1	D2	CONTROL
[truncated: 1,058 more rows]

## Sheet: Groups in RNAseq
99 Samples, Normal Breast Tissue		68 Samples, Control group		175 Samples, Group A		165 Samples, Group B		98 Samples, Subgroup B1		17 Samples, Subgroup B2		89 Samples, Group C		72 Samples, Group D		27 Samples, Subgroup D1		45 Samples, Subgroup D2
[truncated: 175 more rows]

[truncated: 1 more sheets: 946 Samples WES_SomaticSniper]
