# Supplementary material for: Aberrations of Chromosomes 1 and 16 in Breast Cancer: A Framework for Cooperation of Transcriptionally Dysregulated Genes
Source: Cancers (Basel). 2021 Mar 30;13(7):1585. doi: 10.3390/cancers13071585 (PMC8037453; doi:10.3390/cancers13071585)
Supplement: Supplementary file 1 [file cancers-13-01585-s001.zip › cancers-1132998-supplementary materials/Table S2 1q-OverUpT genes in 1,16-chromogroups.xlsx]

## Sheet: 1q-OverUpT in chromogroups
Table S2. 1q-OverUpT for all 1,16-chromogroups (FCvsCTRL> 1.3, adjpFCvsCTRL<0.05 and FCvsN>1, adjpFCvsN<0.05)
Group A 1q-overUpT n=639								Group B 1q-overUpT n= 622								Subgroup B1 1q-overUpT n= 638								Subgroup B2 1q-overUpT n=415								Group C 1q-overUpT n= 603								Group D 1q-overUpT n= 43								Subgroup D1 1q-overUpT n=28
Gene.name_GRGh38	Gene.description_GRGh38	Karyotype.band_GRGh38	adjpvalue_FCvsCTRL	Linear_FCvsCTRL	adjpvalue_FCvsN	Linear_FCvsN		Gene.name_GRGh38	Gene.description_GRGh38	Karyotype.band_GRGh38	adjpvalue_FCvsCTRL	Linear_FCvsCTRL	adjpvalue_FCvsN	Linear_FCvsN		Gene.name_GRGh38	Gene.description_GRGh38	Karyotype.band_GRGh38	adjpvalue_FCvsCTRL	Linear_FCvsCTRL	adjpvalue_FCvsN	Linear_FCvsN		Gene.name_GRGh38	Gene.description_GRGh38	Karyotype.band_GRGh38	adjpvalue_FCvsCTRL	Linear_FCvsCTRL	adjpvalue_FCvsN	Linear_FCvsN		Gene.name_GRGh38	Gene.description_GRGh38	Karyotype.band_GRGh38	adjpvalue_FCvsCTRL	Linear_FCvsCTRL	adjpvalue_FCvsN	Linear_FCvsN		Gene.name_GRGh38	Gene.description_GRGh38	Karyotype.band_GRGh38	adjpvalue_FCvsCTRL	Linear_FCvsCTRL	adjpvalue_FCvsN	Linear_FCvsN		Gene.name_GRGh38	Gene.description_GRGh38
DNM3-IT1	DNM3 intronic transcript 1 [Source:HGNC Symbol;Acc:HGNC:41494]	q24.3	3.28786e-05	2.02529	8.65316e-15	2.94231		DNM3-IT1	DNM3 intronic transcript 1 [Source:HGNC Symbol;Acc:HGNC:41494]	q24.3	0.000830859	1.91226	2.13423e-11	2.81316		DNM3-IT1	DNM3 intronic transcript 1 [Source:HGNC Symbol;Acc:HGNC:41494]	q24.3	0.000447575	2.06273	2.503e-11	3.01527		DESI2	desumoylating isopeptidase 2 [Source:HGNC Symbol;Acc:HGNC:24264]	q44	0.000225776	1.62232	8.17223e-09	1.65284		DESI2	desumoylating isopeptidase 2 [Source:HGNC Symbol;Acc:HGNC:24264]	q44	1.17933e-14	1.8159	4.86877e-21	1.73875		PBX1	PBX homeobox 1 [Source:HGNC Symbol;Acc:HGNC:8632]	q23.3	0.041867	1.30679	1.26594e-13	1.58723		MYOC	myocilin [Source:HGNC Symbol;Acc:HGNC:7610]
AL591806.2	glutaredoxin 5 (GLRX5) pseudogene	q23.3	0.000111687	1.78189	4.62337e-10	2.05839		AL591806.2	glutaredoxin 5 (GLRX5) pseudogene	q23.3	0.00448045	1.63951	3.0834e-07	1.93363		AL591806.2	glutaredoxin 5 (GLRX5) pseudogene	q23.3	0.000710195	1.8663	2.07812e-08	2.17619		TMCO1	transmembrane and coiled-coil domains 1 [Source:HGNC Symbol;Acc:HGNC:18188]	q24.1	3.8147e-08	1.76822	5.44952e-69	2.61121		TMCO1	transmembrane and coiled-coil domains 1 [Source:HGNC Symbol;Acc:HGNC:18188]	q24.1	4.93311e-12	1.56744	9.38822e-70	2.17878		MINDY1	MINDY lysine 48 deubiquitinase 1 [Source:HGNC Symbol;Acc:HGNC:25648]	q21.3	0.00917519	1.31975	2.35717e-20	1.60439		TRIM46	tripartite motif containing 46 [Source:HGNC Symbol;Acc:HGNC:19019]
DESI2	desumoylating isopeptidase 2 [Source:HGNC Symbol;Acc:HGNC:24264]	q44	3.64284e-09	1.37767	6.56775e-13	1.3529		DESI2	desumoylating isopeptidase 2 [Source:HGNC Symbol;Acc:HGNC:24264]	q44	3.25371e-13	1.5815	1.34772e-21	1.58409		DESI2	desumoylating isopeptidase 2 [Source:HGNC Symbol;Acc:HGNC:24264]	q44	2.59483e-11	1.56301	1.23412e-17	1.55282		KDM5B	lysine demethylase 5B [Source:HGNC Symbol;Acc:HGNC:18039]	q32.1	0.000832398	1.65751	2.72941e-29	2.40097		KDM5B	lysine demethylase 5B [Source:HGNC Symbol;Acc:HGNC:18039]	q32.1	1.7086e-13	1.84793	1.53469e-57	2.52106		TRIM46	tripartite motif containing 46 [Source:HGNC Symbol;Acc:HGNC:19019]	q22	0.00572023	1.54261	6.09457e-07	1.84808		AL391335.1	novel transcript, antisense to SNX27
TMCO1	transmembrane and coiled-coil domains 1 [Source:HGNC Symbol;Acc:HGNC:18188]	q24.1	6.20469e-16	1.51219	4.97561e-94	2.1577		TMCO1	transmembrane and coiled-coil domains 1 [Source:HGNC Symbol;Acc:HGNC:18188]	q24.1	2.96336e-25	1.73216	1.3137e-129	2.5202		TMCO1	transmembrane and coiled-coil domains 1 [Source:HGNC Symbol;Acc:HGNC:18188]	q24.1	5.01603e-27	1.8034	5.6586e-138	2.60558		PPOX	protoporphyrinogen oxidase [Source:HGNC Symbol;Acc:HGNC:9280]	q23.3	0.00222143	1.5858	1.81204e-18	2.04826		LEMD1-AS1	LEMD1 antisense RNA 1 [Source:HGNC Symbol;Acc:HGNC:44132]	q32.1	0.0115305	1.92214	0.00741073	1.58214		AC234582.1	novel transcript, antisense to THBS3	q22	0.000149319	1.62568	2.33905e-08	1.64389		SLC19A2	solute carrier family 19 member 2 [Source:HGNC Symbol;Acc:HGNC:10938]
KDM5B	lysine demethylase 5B [Source:HGNC Symbol;Acc:HGNC:18039]	q32.1	5.58195e-14	1.61048	1.75261e-65	2.24565		KDM5B	lysine demethylase 5B [Source:HGNC Symbol;Acc:HGNC:18039]	q32.1	1.59702e-16	1.75517	7.04142e-77	2.50422		KDM5B	lysine demethylase 5B [Source:HGNC Symbol;Acc:HGNC:18039]	q32.1	8.03637e-16	1.81198	7.78188e-72	2.55515		C1orf35	chromosome 1 open reading frame 35 [Source:HGNC Symbol;Acc:HGNC:19032]	q42.13	0.000700021	1.78005	1.07975e-32	3.14553		PPOX	protoporphyrinogen oxidase [Source:HGNC Symbol;Acc:HGNC:9280]	q23.3	3.36145e-06	1.48204	3.06129e-24	1.79084		AL356310.1	novel transcript	q32.3	0.000114078	2.62916	8.62026e-10	3.74801		BCL9	BCL9 transcription coactivator [Source:HGNC Symbol;Acc:HGNC:1008]
PPOX	protoporphyrinogen oxidase [Source:HGNC Symbol;Acc:HGNC:9280]	q23.3	1.42417e-17	1.68426	3.86213e-57	2.08472		PPOX	protoporphyrinogen oxidase [Source:HGNC Symbol;Acc:HGNC:9280]	q23.3	1.37564e-08	1.53221	3.07508e-32	1.93809		PPOX	protoporphyrinogen oxidase [Source:HGNC Symbol;Acc:HGNC:9280]	q23.3	5.0492e-09	1.58461	1.00315e-33	1.99122		VPS45	vacuolar protein sorting 45 homolog [Source:HGNC Symbol;Acc:HGNC:14579]	q21.2	1.9009e-06	1.51131	4.50538e-14	1.57934		C1orf35	chromosome 1 open reading frame 35 [Source:HGNC Symbol;Acc:HGNC:19032]	q42.13	1.51418e-05	1.53609	3.56516e-43	2.54534		SLC19A2	solute carrier family 19 member 2 [Source:HGNC Symbol;Acc:HGNC:10938]	q24.2	0.000338283	1.64995	3.88435e-13	1.86991		CRABP2	cellular retinoic acid binding protein 2 [Source:HGNC Symbol;Acc:HGNC:2339]
DAP3P1	death associated protein 3 pseudogene 1 [Source:HGNC Symbol;Acc:HGNC:17624]	q22	1.04633e-07	2.37032	7.37994e-12	2.31471		DAP3P1	death associated protein 3 pseudogene 1 [Source:HGNC Symbol;Acc:HGNC:17624]	q22	0.00188434	1.82166	1.2191e-05	1.82596		DAP3P1	death associated protein 3 pseudogene 1 [Source:HGNC Symbol;Acc:HGNC:17624]	q22	5.96173e-05	2.25995	7.5277e-08	2.23813		POGK	pogo transposable element derived with KRAB domain [Source:HGNC Symbol;Acc:HGNC:18800]	q24.1	8.07938e-08	1.7402	3.67327e-43	2.25875		VPS45	vacuolar protein sorting 45 homolog [Source:HGNC Symbol;Acc:HGNC:14579]	q21.2	4.95883e-15	1.49579	5.82967e-22	1.47019		AL354714.2	spermine synthase (SMS) pseudogene	q23.3	0.00414781	1.39202	3.54088e-31	2.19345		GPR37L1	G protein-coupled receptor 37 like 1 [Source:HGNC Symbol;Acc:HGNC:14923]
C1orf35	chromosome 1 open reading frame 35 [Source:HGNC Symbol;Acc:HGNC:19032]	q42.13	2.60275e-07	1.46285	4.73666e-59	2.47871		C1orf35	chromosome 1 open reading frame 35 [Source:HGNC Symbol;Acc:HGNC:19032]	q42.13	4.86841e-09	1.66019	4.00327e-57	2.87204		C1orf35	chromosome 1 open reading frame 35 [Source:HGNC Symbol;Acc:HGNC:19032]	q42.13	1.07952e-07	1.60103	2.32521e-55	2.76115		ISG20L2	interferon stimulated exonuclease gene 20 like 2 [Source:HGNC Symbol;Acc:HGNC:25745]	q23.1	1.3766e-07	1.63883	1.18622e-41	2.23164		POGK	pogo transposable element derived with KRAB domain [Source:HGNC Symbol;Acc:HGNC:18800]	q24.1	5.36328e-20	1.77283	1.66518e-67	2.17403		KLHDC9	kelch domain containing 9 [Source:HGNC Symbol;Acc:HGNC:28489]	q23.3	8.42689e-07	1.82239	4.35511e-51	3.06678		SOX13	SRY-box transcription factor 13 [Source:HGNC Symbol;Acc:HGNC:11192]
VPS45	vacuolar protein sorting 45 homolog [Source:HGNC Symbol;Acc:HGNC:14579]	q21.2	9.91069e-39	1.67238	5.19407e-62	1.68361		AL365440.1	heat shock 90kDa protein 1, alpha (HSPCA) pseudogene	q23.1	0.0111917	1.40954	8.1934e-08	1.68689		AL365440.1	heat shock 90kDa protein 1, alpha (HSPCA) pseudogene	q23.1	0.0160771	1.41755	7.976e-07	1.67899		AL358472.2	novel transcript	q21.3	0.0316266	1.51812	1.68469e-23	2.38853		ISG20L2	interferon stimulated exonuclease gene 20 like 2 [Source:HGNC Symbol;Acc:HGNC:25745]	q23.1	4.35348e-20	1.69813	7.65172e-72	2.19408		BCL9	BCL9 transcription coactivator [Source:HGNC Symbol;Acc:HGNC:1008]	q21.2	2.986e-07	1.4864	2.16774e-46	1.97997		AL136987.1	novel transcript
POGK	pogo transposable element derived with KRAB domain [Source:HGNC Symbol;Acc:HGNC:18800]	q24.1	1.72502e-21	1.58254	4.22909e-79	1.98508		VPS45	vacuolar protein sorting 45 homolog [Source:HGNC Symbol;Acc:HGNC:14579]	q21.2	2.97589e-27	1.59711	1.60732e-48	1.63892		VPS45	vacuolar protein sorting 45 homolog [Source:HGNC Symbol;Acc:HGNC:14579]	q21.2	2.29347e-31	1.66125	1.01261e-50	1.69306		FBXO28	F-box protein 28 [Source:HGNC Symbol;Acc:HGNC:29046]	q42.11	0.00013628	1.61891	6.36743e-12	1.59198		AL358472.2	novel transcript	q21.3	0.000212681	1.46365	1.78803e-32	2.16771		CRABP2	cellular retinoic acid binding protein 2 [Source:HGNC Symbol;Acc:HGNC:2339]	q23.1	0.02351	1.55243	1.13551e-23	3.62466		SLC30A1	solute carrier family 30 member 1 [Source:HGNC Symbol;Acc:HGNC:11012]
ISG20L2	interferon stimulated exonuclease gene 20 like 2 [Source:HGNC Symbol;Acc:HGNC:25745]	q23.1	1.27419e-21	1.47874	2.49569e-93	1.94893		POGK	pogo transposable element derived with KRAB domain [Source:HGNC Symbol;Acc:HGNC:18800]	q24.1	1.62509e-22	1.7634	4.47097e-79	2.25641		POGK	pogo transposable element derived with KRAB domain [Source:HGNC Symbol;Acc:HGNC:18800]	q24.1	7.77721e-21	1.79686	1.31603e-70	2.28109		AL590666.3	novel transcript	q23.1	0.000292836	3.61771	1.30819e-16	6.78906		FBXO28	F-box protein 28 [Source:HGNC Symbol;Acc:HGNC:29046]	q42.11	6.26859e-15	1.7444	1.4033e-22	1.62085		AC096637.3	novel transcript	q32.3	0.00572023	1.68484	6.33851e-31	5.29694		CIART	circadian associated repressor of transcription [Source:HGNC Symbol;Acc:HGNC:25200]
AL358472.2	novel transcript	q21.3	1.05096e-10	1.5328	2.34389e-73	2.33004		ISG20L2	interferon stimulated exonuclease gene 20 like 2 [Source:HGNC Symbol;Acc:HGNC:25745]	q23.1	1.77855e-31	1.66879	1.2452e-126	2.24547		ISG20L2	interferon stimulated exonuclease gene 20 like 2 [Source:HGNC Symbol;Acc:HGNC:25745]	q23.1	2.7315e-30	1.68643	2.7494e-116	2.25418		PBX1	PBX homeobox 1 [Source:HGNC Symbol;Acc:HGNC:8632]	q23.3	6.55646e-07	2.60723	8.94189e-56	3.35961		LINC02818	long intergenic non-protein coding RNA 2818 [Source:HGNC Symbol;Acc:HGNC:54349]	q25.2	0.0190956	1.50362	0.0317613	1.32995		KRT8P45	keratin 8 pseudogene 45 [Source:HGNC Symbol;Acc:HGNC:39879]	q23.1	0.0152163	1.57549	4.09982e-21	4.21265		DENND1B	DENN domain containing 1B [Source:HGNC Symbol;Acc:HGNC:28404]
FBXO28	F-box protein 28 [Source:HGNC Symbol;Acc:HGNC:29046]	q42.11	1.17551e-17	1.64355	4.1342e-26	1.56503		AL358472.2	novel transcript	q21.3	3.73975e-07	1.46859	1.18356e-54	2.27554		AL358472.2	novel transcript	q21.3	1.16384e-07	1.53776	3.08255e-56	2.36106		MINDY1	MINDY lysine 48 deubiquitinase 1 [Source:HGNC Symbol;Acc:HGNC:25648]	q21.3	0.00357276	1.76575	1.56402e-26	2.28913		AL590666.3	novel transcript	q23.1	4.01447e-05	2.47499	7.15926e-20	4.39839		SOX13	SRY-box transcription factor 13 [Source:HGNC Symbol;Acc:HGNC:11192]	q32.1	1.76611e-06	1.44991	0.000325056	1.18354		C1orf100	chromosome 1 open reading frame 100 [Source:HGNC Symbol;Acc:HGNC:30435]
AL590666.3	novel transcript	q23.1	0.00402478	1.57546	4.70583e-18	2.88318		FBXO28	F-box protein 28 [Source:HGNC Symbol;Acc:HGNC:29046]	q42.11	9.51825e-20	1.77467	3.31202e-33	1.71886		FBXO28	F-box protein 28 [Source:HGNC Symbol;Acc:HGNC:29046]	q42.11	3.13984e-20	1.88082	5.16166e-34	1.80766		NEK2	NIMA related kinase 2 [Source:HGNC Symbol;Acc:HGNC:7745]	q32.3	1.33456e-08	3.27679	4.69456e-72	29.2372		PBX1	PBX homeobox 1 [Source:HGNC Symbol;Acc:HGNC:8632]	q23.3	1.26734e-06	1.82842	4.66385e-28	2.23312		AL136987.1	novel transcript	q31.2	0.0141638	2.64265	1.15434e-06	3.78174		AL391001.1	novel transcript, sense intronic to PBX1
PBX1	PBX homeobox 1 [Source:HGNC Symbol;Acc:HGNC:8632]	q23.3	2.07499e-07	1.60975	3.02319e-33	2.01139		AL590666.3	novel transcript	q23.1	7.16814e-07	2.29508	9.15224e-28	4.27756		ERO1B	endoplasmic reticulum oxidoreductase 1 beta [Source:HGNC Symbol;Acc:HGNC:14355]	q42.3	0.00493433	1.50249	0.00230774	1.34069		GPR89B	G protein-coupled receptor 89B [Source:HGNC Symbol;Acc:HGNC:13840]	q21.2	5.10841e-06	1.89322	2.62573e-28	2.4297		MINDY1	MINDY lysine 48 deubiquitinase 1 [Source:HGNC Symbol;Acc:HGNC:25648]	q21.3	0.000908558	1.47039	2.83739e-18	1.79468		HHAT	hedgehog acyltransferase [Source:HGNC Symbol;Acc:HGNC:18270]	q32.2	0.00711014	1.32607	1.3129e-11	1.63503		TUFT1	tuftelin 1 [Source:HGNC Symbol;Acc:HGNC:12422]
MINDY1	MINDY lysine 48 deubiquitinase 1 [Source:HGNC Symbol;Acc:HGNC:25648]	q21.3	1.58826e-10	1.67951	8.34965e-44	2.10544		PBX1	PBX homeobox 1 [Source:HGNC Symbol;Acc:HGNC:8632]	q23.3	3.43328e-13	2.13069	1.0228e-47	2.71371		LINC02818	long intergenic non-protein coding RNA 2818 [Source:HGNC Symbol;Acc:HGNC:54349]	q25.2	0.014556	1.49719	0.0163284	1.37144		LGALS8	galectin 8 [Source:HGNC Symbol;Acc:HGNC:6569]	q43	0.0125593	1.49987	2.86118e-11	1.72435		NEK2	NIMA related kinase 2 [Source:HGNC Symbol;Acc:HGNC:7745]	q32.3	1.01632e-16	2.92447	5.4844e-119	24.5245		SLC30A1	solute carrier family 30 member 1 [Source:HGNC Symbol;Acc:HGNC:11012]	q32.3	4.85734e-05	1.45352	4.40353e-08	1.4306		TRAF5	TNF receptor associated factor 5 [Source:HGNC Symbol;Acc:HGNC:12035]
NEK2	NIMA related kinase 2 [Source:HGNC Symbol;Acc:HGNC:7745]	q32.3	1.35695e-06	1.7905	3.3778e-105	15.4086		MINDY1	MINDY lysine 48 deubiquitinase 1 [Source:HGNC Symbol;Acc:HGNC:25648]	q21.3	4.88742e-06	1.52021	1.59508e-28	1.93273		AL590666.3	novel transcript	q23.1	2.48325e-06	2.14091	2.78041e-29	3.97597		S100A6	S100 calcium binding protein A6 [Source:HGNC Symbol;Acc:HGNC:10496]	q21.3	0.00174402	2.44598	4.22131e-07	2.35274		GPR89B	G protein-coupled receptor 89B [Source:HGNC Symbol;Acc:HGNC:13840]	q21.2	1.0694e-08	1.6101	1.28015e-30	1.93714		CIART	circadian associated repressor of transcription [Source:HGNC Symbol;Acc:HGNC:25200]	q21.2	2.77452e-05	1.86605	3.88762e-08	1.77815		PIAS3	protein inhibitor of activated STAT 3 [Source:HGNC Symbol;Acc:HGNC:16861]
FMO5	flavin containing dimethylaniline monoxygenase 5 [Source:HGNC Symbol;Acc:HGNC:3773]	q21.1	4.30499e-07	2.1778	2.48428e-05	1.59208		NEK2	NIMA related kinase 2 [Source:HGNC Symbol;Acc:HGNC:7745]	q32.3	4.92384e-18	2.90059	4.1611e-135	25.4628		MIR194-1	microRNA 194-1 [Source:HGNC Symbol;Acc:HGNC:31564]	q41	0.00764129	1.96424	0.0163282	1.65503		F11R	F11 receptor [Source:HGNC Symbol;Acc:HGNC:14685]	q23.3	7.92203e-05	1.63454	6.07066e-40	2.29014		FALEC	focally amplified long non-coding RNA in epithelial cancer [Source:HGNC Symbol;Acc:HGNC:43713]	q21.2	0.031857	1.44925	1.04436e-15	2.42889		BNIPL	BCL2 interacting protein like [Source:HGNC Symbol;Acc:HGNC:16976]	q21.3	0.0215381	1.47881	1.14562e-08	2.22206		AGT	angiotensinogen [Source:HGNC Symbol;Acc:HGNC:333]
GPR89B	G protein-coupled receptor 89B [Source:HGNC Symbol;Acc:HGNC:13840]	q21.2	1.85128e-08	1.37374	4.18754e-38	1.69235		FMO5	flavin containing dimethylaniline monoxygenase 5 [Source:HGNC Symbol;Acc:HGNC:3773]	q21.1	0.003701	1.73264	0.045339	1.30538		PBX1	PBX homeobox 1 [Source:HGNC Symbol;Acc:HGNC:8632]	q23.3	3.36405e-11	2.14442	1.42464e-43	2.7026		RAB3GAP2	RAB3 GTPase activating non-catalytic protein subunit 2 [Source:HGNC Symbol;Acc:HGNC:17168]	q41	2.25438e-06	1.76689	5.51804e-09	1.59421		LINC01740	long intergenic non-protein coding RNA 1740 [Source:HGNC Symbol;Acc:HGNC:52528]	q32.3	6.26585e-05	3.01425	2.43476e-07	2.68592		DENND1B	DENN domain containing 1B [Source:HGNC Symbol;Acc:HGNC:28404]	q31.3	0.0112153	1.47128	1.34762e-17	2.18928		IL19	interleukin 19 [Source:HGNC Symbol;Acc:HGNC:5990]
LINC01740	long intergenic non-protein coding RNA 1740 [Source:HGNC Symbol;Acc:HGNC:52528]	q32.3	0.00209343	2.08489	0.000214625	1.89853		GPR89B	G protein-coupled receptor 89B [Source:HGNC Symbol;Acc:HGNC:13840]	q21.2	5.52203e-10	1.58582	1.24739e-36	1.99414		MINDY1	MINDY lysine 48 deubiquitinase 1 [Source:HGNC Symbol;Acc:HGNC:25648]	q21.3	2.19076e-06	1.56732	2.73744e-32	1.98101		PRCC	proline rich mitotic checkpoint control factor [Source:HGNC Symbol;Acc:HGNC:9343]	q23.1	9.33002e-07	1.62795	1.33471e-47	2.39787		PGLYRP4	peptidoglycan recognition protein 4 [Source:HGNC Symbol;Acc:HGNC:30015]	q21.3	0.0477637	2.55355	3.42993e-21	16.4543		C1orf100	chromosome 1 open reading frame 100 [Source:HGNC Symbol;Acc:HGNC:30435]	q44	0.0449343	1.36068	0.0181846	1.31984		MIXL1	Mix paired-like homeobox [Source:HGNC Symbol;Acc:HGNC:13363]
BRINP3	BMP/retinoic acid inducible neural specific 3 [Source:HGNC Symbol;Acc:HGNC:22393]	q31.1	0.00981372	3.79317	1.33923e-10	11.1613		FALEC	focally amplified long non-coding RNA in epithelial cancer [Source:HGNC Symbol;Acc:HGNC:43713]	q21.2	0.0164661	1.41689	1.37677e-18	2.49349		NEK2	NIMA related kinase 2 [Source:HGNC Symbol;Acc:HGNC:7745]	q32.3	7.7118e-14	2.77242	1.4446e-109	24.3421		TAF1A-AS1	TAF1A antisense RNA 1 [Source:HGNC Symbol;Acc:HGNC:40573]	q41	0.00297867	1.8738	1.13687e-18	2.52493		LGALS8	galectin 8 [Source:HGNC Symbol;Acc:HGNC:6569]	q43	0.000448972	1.38244	1.21019e-11	1.50223		AL590133.1	novel transcript, antisense to CERS2	q21.3	0.00391237	1.55666	2.8511e-15	2.49469		AC239804.2	Neuroblastoma breakpoint family (NBPF) pseudogene
LGALS8	galectin 8 [Source:HGNC Symbol;Acc:HGNC:6569]	q43	5.14019e-16	1.67192	2.12829e-41	1.86395		LINC01740	long intergenic non-protein coding RNA 1740 [Source:HGNC Symbol;Acc:HGNC:52528]	q32.3	0.000194563	2.54046	1.46187e-06	2.36396		FMO5	flavin containing dimethylaniline monoxygenase 5 [Source:HGNC Symbol;Acc:HGNC:3773]	q21.1	0.000149675	2.04525	0.00106483	1.54457		KIFAP3	kinesin associated protein 3 [Source:HGNC Symbol;Acc:HGNC:17060]	q24.2	1.11145e-05	1.61341	2.09433e-21	1.78686		F11R	F11 receptor [Source:HGNC Symbol;Acc:HGNC:14685]	q23.3	1.24523e-13	1.73519	1.01817e-58	2.2894		TUFT1	tuftelin 1 [Source:HGNC Symbol;Acc:HGNC:12422]	q21.3	0.000240364	1.42273	1.43854e-46	2.47121		CFAP45	cilia and flagella associated protein 45 [Source:HGNC Symbol;Acc:HGNC:17229]
IL20	interleukin 20 [Source:HGNC Symbol;Acc:HGNC:6002]	q32.1	0.017716	1.90193	5.97948e-31	12.6547		PGLYRP4	peptidoglycan recognition protein 4 [Source:HGNC Symbol;Acc:HGNC:30015]	q21.3	0.0366893	2.42847	9.07239e-19	15.913		GPR89B	G protein-coupled receptor 89B [Source:HGNC Symbol;Acc:HGNC:13840]	q21.2	4.66759e-11	1.59109	5.56049e-43	1.98765		C1orf56	chromosome 1 open reading frame 56 [Source:HGNC Symbol;Acc:HGNC:26045]	q21.3	0.000212487	2.11455	1.76664e-38	3.37526		RAB3GAP2	RAB3 GTPase activating non-catalytic protein subunit 2 [Source:HGNC Symbol;Acc:HGNC:17168]	q41	1.836e-11	1.6321	8.8812e-10	1.39011		C1orf189	chromosome 1 open reading frame 189 [Source:HGNC Symbol;Acc:HGNC:32305]	q21.3	2.8232e-06	2.29403	9.33851e-18	3.19887		ESRRG	estrogen related receptor gamma [Source:HGNC Symbol;Acc:HGNC:3474]
F11R	F11 receptor [Source:HGNC Symbol;Acc:HGNC:14685]	q23.3	1.36968e-13	1.45044	6.16818e-80	1.95869		BRINP3	BMP/retinoic acid inducible neural specific 3 [Source:HGNC Symbol;Acc:HGNC:22393]	q31.1	0.00086209	6.37999	1.96727e-13	20.063		FALEC	focally amplified long non-coding RNA in epithelial cancer [Source:HGNC Symbol;Acc:HGNC:43713]	q21.2	0.00694066	1.51686	4.05927e-19	2.64869		LINC02771	long intergenic non-protein coding RNA 2771 [Source:HGNC Symbol;Acc:HGNC:54291]	q32.3	0.0159061	2.85788	8.25675e-08	4.69427		TRIM46	tripartite motif containing 46 [Source:HGNC Symbol;Acc:HGNC:19019]	q22	1.72576e-06	2.06328	2.85151e-14	2.49201		RD3	retinal degeneration 3, GUCY2D regulator [Source:HGNC Symbol;Acc:HGNC:19689]	q32.3	0.00130775	2.1724	1.97671e-10	3.35328		KIAA0040	KIAA0040 [Source:HGNC Symbol;Acc:HGNC:28950]
RAB3GAP2	RAB3 GTPase activating non-catalytic protein subunit 2 [Source:HGNC Symbol;Acc:HGNC:17168]	q41	1.33008e-12	1.50191	5.49455e-10	1.31274		LGALS8	galectin 8 [Source:HGNC Symbol;Acc:HGNC:6569]	q43	6.44144e-12	1.6756	1.63143e-32	1.89766		LINC01740	long intergenic non-protein coding RNA 1740 [Source:HGNC Symbol;Acc:HGNC:52528]	q32.3	7.78626e-05	2.58009	6.15885e-07	2.36362		AL356310.1	novel transcript	q32.3	0.0157767	2.75222	3.54996e-05	4.18782		PRCC	proline rich mitotic checkpoint control factor [Source:HGNC Symbol;Acc:HGNC:9343]	q23.1	5.6541e-16	1.62168	2.90996e-78	2.24813		APOBEC4	apolipoprotein B mRNA editing enzyme catalytic polypeptide like 4 [Source:HGNC Symbol;Acc:HGNC:32152]	q25.3	0.000333961	5.13573	6.48271e-14	13.7138		STUM	stum, mechanosensory transduction mediator homolog [Source:HGNC Symbol;Acc:HGNC:30491]
TEX35	testis expressed 35 [Source:HGNC Symbol;Acc:HGNC:25366]	q25.2	0.000136472	2.87754	1.18661e-10	3.9705		IL20	interleukin 20 [Source:HGNC Symbol;Acc:HGNC:6002]	q32.1	0.0316759	1.89245	8.76777e-28	12.883		BRINP3	BMP/retinoic acid inducible neural specific 3 [Source:HGNC Symbol;Acc:HGNC:22393]	q31.1	0.00105186	6.36518	8.0129e-14	19.4502		TSACC	TSSK6 activating cochaperone [Source:HGNC Symbol;Acc:HGNC:30636]	q22	0.00357276	2.24002	7.26535e-43	5.15788		TAF1A-AS1	TAF1A antisense RNA 1 [Source:HGNC Symbol;Acc:HGNC:40573]	q41	0.0161983	1.38257	1.43708e-11	1.73266		TRAF5	TNF receptor associated factor 5 [Source:HGNC Symbol;Acc:HGNC:12035]	q32.3	0.00322294	1.37251	3.55753e-14	1.68794		F13B	coagulation factor XIII B chain [Source:HGNC Symbol;Acc:HGNC:3534]
TRIM46	tripartite motif containing 46 [Source:HGNC Symbol;Acc:HGNC:19019]	q22	2.23817e-23	3.48878	8.49397e-42	4.23741		F11R	F11 receptor [Source:HGNC Symbol;Acc:HGNC:14685]	q23.3	1.94464e-16	1.63183	1.66702e-79	2.25001		LGALS8	galectin 8 [Source:HGNC Symbol;Acc:HGNC:6569]	q43	3.26005e-15	1.84143	1.5743e-39	2.07194		TMCO1-AS1	TMCO1 antisense RNA 1 [Source:HGNC Symbol;Acc:HGNC:54046]	q24.1	0.0023648	1.92875	9.3368e-07	1.85812		DYRK3-AS1	DYRK3 antisense RNA 1 [Source:HGNC Symbol;Acc:HGNC:40199]	q32.1	0.000175396	1.81967	4.50992e-16	2.67849		KCNH1	potassium voltage-gated channel subfamily H member 1 [Source:HGNC Symbol;Acc:HGNC:6250]	q32.2	0.00156742	2.19442	1.40632e-40	7.88898		AL592310.1	novel pseudogene
PRCC	proline rich mitotic checkpoint control factor [Source:HGNC Symbol;Acc:HGNC:9343]	q23.1	9.31522e-22	1.53028	2.6834e-112	2.16683		RAB3GAP2	RAB3 GTPase activating non-catalytic protein subunit 2 [Source:HGNC Symbol;Acc:HGNC:17168]	q41	3.62481e-18	1.72784	6.75035e-20	1.53574		F11R	F11 receptor [Source:HGNC Symbol;Acc:HGNC:14685]	q23.3	4.28545e-16	1.64924	3.32482e-83	2.25906		GON4L	gon-4 like [Source:HGNC Symbol;Acc:HGNC:25973]	q22	0.00384248	1.46358	7.38254e-10	1.46964		KIFAP3	kinesin associated protein 3 [Source:HGNC Symbol;Acc:HGNC:17060]	q24.2	1.78964e-11	1.54068	2.62538e-26	1.61157		AC092803.1	novel transcript	q32.3	0.033463	1.35902	3.81971e-08	1.58341		ANXA9	annexin A9 [Source:HGNC Symbol;Acc:HGNC:547]
TAF1A-AS1	TAF1A antisense RNA 1 [Source:HGNC Symbol;Acc:HGNC:40573]	q41	2.73274e-08	1.57218	1.43794e-35	2.03513		TEX35	testis expressed 35 [Source:HGNC Symbol;Acc:HGNC:25366]	q25.2	0.00126532	2.47833	5.52782e-09	3.45672		RAB3GAP2	RAB3 GTPase activating non-catalytic protein subunit 2 [Source:HGNC Symbol;Acc:HGNC:17168]	q41	8.07997e-19	1.80432	4.62072e-20	1.59004		SLC27A3	solute carrier family 27 member 3 [Source:HGNC Symbol;Acc:HGNC:10997]	q21.3	0.021121	1.59915	0.0428677	1.29249		AC234582.1	novel transcript, antisense to THBS3	q22	0.00744454	1.40923	2.14044e-05	1.41936		IPO8P1	importin 8 pseudogene 1 [Source:HGNC Symbol;Acc:HGNC:41955]	q32.2	0.0114686	1.54793	1.84376e-09	1.98387
DYRK3-AS1	DYRK3 antisense RNA 1 [Source:HGNC Symbol;Acc:HGNC:40199]	q32.1	0.0189628	1.37931	2.99769e-12	2.08131		TRIM46	tripartite motif containing 46 [Source:HGNC Symbol;Acc:HGNC:19019]	q22	3.64854e-15	2.80479	1.6667e-30	3.51702		TEX35	testis expressed 35 [Source:HGNC Symbol;Acc:HGNC:25366]	q25.2	0.000881306	2.65451	3.31195e-09	3.7171		SCAMP3	secretory carrier membrane protein 3 [Source:HGNC Symbol;Acc:HGNC:10565]	q22	5.93907e-09	1.99933	2.71789e-59	3.13596		AL390728.2	peroxisomal biogenesis factor 5 (PEX5) pseudogene	q44	0.0261125	1.40823	4.0414e-06	1.54507		CGN	cingulin [Source:HGNC Symbol;Acc:HGNC:17429]	q21.3	0.00424003	1.46167	3.25877e-08	2.26361
KIFAP3	kinesin associated protein 3 [Source:HGNC Symbol;Acc:HGNC:17060]	q24.2	3.64284e-09	1.3422	2.28243e-23	1.43692		PRCC	proline rich mitotic checkpoint control factor [Source:HGNC Symbol;Acc:HGNC:9343]	q23.1	1.67552e-24	1.5999	6.6862e-125	2.31324		TRIM46	tripartite motif containing 46 [Source:HGNC Symbol;Acc:HGNC:19019]	q22	2.90309e-18	3.24332	3.18575e-34	4.03553		AL391825.1	proteasome (prosome, macropain) activator subunit 3 (PA28 gamma; Ki) pseudogene	q23.3	0.00262275	2.05413	1.6288e-12	2.80759		C1orf56	chromosome 1 open reading frame 56 [Source:HGNC Symbol;Acc:HGNC:26045]	q21.3	0.00021159	1.55779	6.09928e-32	2.31378		AGT	angiotensinogen [Source:HGNC Symbol;Acc:HGNC:333]	q42.2	0.00645657	2.06185	0.000192396	2.01484
AC234582.1	novel transcript, antisense to THBS3	q22	7.59748e-26	2.87423	7.50812e-46	2.95742		TAF1A-AS1	TAF1A antisense RNA 1 [Source:HGNC Symbol;Acc:HGNC:40573]	q41	0.0149025	1.31113	2.27495e-13	1.72767		PRCC	proline rich mitotic checkpoint control factor [Source:HGNC Symbol;Acc:HGNC:9343]	q23.1	4.21336e-23	1.63384	2.0387e-118	2.34787		SNRPE	small nuclear ribonucleoprotein polypeptide E [Source:HGNC Symbol;Acc:HGNC:11161]	q32.1	5.93124e-07	1.97574	6.00623e-58	3.10996		AL391994.1	ubiquitin-conjugating enzyme E2G 1 (UBC7 homolog, C. elegans) (UBE2G10 pseudogene	q42.3	0.0455034	1.3947	0.0018805	1.44958		HSD17B7	hydroxysteroid 17-beta dehydrogenase 7 [Source:HGNC Symbol;Acc:HGNC:5215]	q23.3	0.00713462	1.31368	3.98677e-33	2.26552
AL390728.2	peroxisomal biogenesis factor 5 (PEX5) pseudogene	q44	2.15246e-08	1.89365	1.97992e-19	2.12744		KIFAP3	kinesin associated protein 3 [Source:HGNC Symbol;Acc:HGNC:17060]	q24.2	9.10545e-15	1.53922	7.92622e-38	1.67717		TAF1A-AS1	TAF1A antisense RNA 1 [Source:HGNC Symbol;Acc:HGNC:40573]	q41	0.00942249	1.35288	1.0448e-13	1.76414		RUSC1	RUN and SH3 domain containing 1 [Source:HGNC Symbol;Acc:HGNC:17153]	q22	3.48588e-07	1.97942	2.4185e-110	4.33838		LINC02771	long intergenic non-protein coding RNA 2771 [Source:HGNC Symbol;Acc:HGNC:54291]	q32.3	1.38294e-05	3.21701	5.83667e-15	4.98516		IL19	interleukin 19 [Source:HGNC Symbol;Acc:HGNC:5990]	q32.1	1.65198e-06	6.89081	4.30023e-25	36.797
C1orf56	chromosome 1 open reading frame 56 [Source:HGNC Symbol;Acc:HGNC:26045]	q21.3	2.15513e-08	1.56833	2.53122e-61	2.40488		AC234582.1	novel transcript, antisense to THBS3	q22	1.42825e-10	2.3382	1.35065e-19	2.46031		KIFAP3	kinesin associated protein 3 [Source:HGNC Symbol;Acc:HGNC:17060]	q24.2	4.22761e-13	1.51865	9.3949e-34	1.64242		LAMTOR2	late endosomal/lysosomal adaptor, MAPK and MTOR activator 2 [Source:HGNC Symbol;Acc:HGNC:29796]	q22	0.00025043	1.95323	7.03193e-41	3.93487		AL356310.1	novel transcript	q32.3	2.74084e-05	3.16994	3.43568e-11	4.45889		MIXL1	Mix paired-like homeobox [Source:HGNC Symbol;Acc:HGNC:13363]	q42.12	0.0056942	2.31788	8.84585e-11	3.73807
AL391994.1	ubiquitin-conjugating enzyme E2G 1 (UBC7 homolog, C. elegans) (UBE2G10 pseudogene	q42.3	3.19583e-07	1.92655	5.45485e-12	2.04398		C1orf56	chromosome 1 open reading frame 56 [Source:HGNC Symbol;Acc:HGNC:26045]	q21.3	5.00885e-07	1.60865	6.59709e-47	2.51095		AC234582.1	novel transcript, antisense to THBS3	q22	1.00662e-15	2.9307	1.68822e-29	3.05991		DAP3	death associated protein 3 [Source:HGNC Symbol;Acc:HGNC:2673]	q22	5.98953e-09	1.68674	3.07806e-48	2.22976		TSACC	TSSK6 activating cochaperone [Source:HGNC Symbol;Acc:HGNC:30636]	q22	0.000755075	1.65166	6.6674e-48	3.54385		AC239804.2	Neuroblastoma breakpoint family (NBPF) pseudogene	q21.2	0.04984	1.98045	5.53575e-06	2.87554
LINC02771	long intergenic non-protein coding RNA 2771 [Source:HGNC Symbol;Acc:HGNC:54291]	q32.3	4.98792e-06	2.56598	1.41263e-16	4.02324		AL391994.1	ubiquitin-conjugating enzyme E2G 1 (UBC7 homolog, C. elegans) (UBE2G10 pseudogene	q42.3	0.000400164	1.6218	1.0124e-07	1.75573		C1orf56	chromosome 1 open reading frame 56 [Source:HGNC Symbol;Acc:HGNC:26045]	q21.3	1.07091e-06	1.63528	7.21499e-48	2.53485		ARHGEF2	Rho/Rac guanine nucleotide exchange factor 2 [Source:HGNC Symbol;Acc:HGNC:682]	q22	0.00477302	1.53441	5.96433e-05	1.44508		AL929236.1	novel transcript	q32.3	0.000266698	2.30297	0.00191157	1.61156		CFAP45	cilia and flagella associated protein 45 [Source:HGNC Symbol;Acc:HGNC:17229]	q23.2	5.79638e-10	2.39234	1.63743e-57	5.93715
AL356310.1	novel transcript	q32.3	4.0599e-14	5.61035	2.52148e-26	8.07591		LINC02771	long intergenic non-protein coding RNA 2771 [Source:HGNC Symbol;Acc:HGNC:54291]	q32.3	1.04598e-07	3.74947	2.52869e-19	6.01541		AL391994.1	ubiquitin-conjugating enzyme E2G 1 (UBC7 homolog, C. elegans) (UBE2G10 pseudogene	q42.3	3.49155e-05	1.81599	9.42741e-09	1.9499		AL357568.2	novel transcript	q23.3	0.000386151	3.67049	4.82778e-08	4.56763		TMCO1-AS1	TMCO1 antisense RNA 1 [Source:HGNC Symbol;Acc:HGNC:54046]	q24.1	2.96437e-07	1.84433	3.96028e-10	1.68149		ESRRG	estrogen related receptor gamma [Source:HGNC Symbol;Acc:HGNC:3474]	q41	0.0303185	1.83565	0.000376799	1.84769
TSACC	TSSK6 activating cochaperone [Source:HGNC Symbol;Acc:HGNC:30636]	q22	1.61929e-07	1.83238	1.88027e-65	4.05281		AL356310.1	novel transcript	q32.3	6.86423e-12	4.88859	3.40011e-23	7.22884		LINC02771	long intergenic non-protein coding RNA 2771 [Source:HGNC Symbol;Acc:HGNC:54291]	q32.3	7.43861e-08	3.96673	3.90191e-19	6.32729		CCSAP	centriole, cilia and spindle associated protein [Source:HGNC Symbol;Acc:HGNC:29578]	q42.13	9.91302e-07	1.87451	8.23768e-12	1.84641		GON4L	gon-4 like [Source:HGNC Symbol;Acc:HGNC:25973]	q22	9.49115e-10	1.48072	2.27551e-16	1.40728		KIAA0040	KIAA0040 [Source:HGNC Symbol;Acc:HGNC:28950]	q25.1	0.000103476	1.45539	1.98769e-19	1.70653
TMCO1-AS1	TMCO1 antisense RNA 1 [Source:HGNC Symbol;Acc:HGNC:54046]	q24.1	5.14549e-11	1.75547	6.31665e-15	1.64519		TSACC	TSSK6 activating cochaperone [Source:HGNC Symbol;Acc:HGNC:30636]	q22	4.34219e-08	1.9666	4.16551e-67	4.46003		AL356310.1	novel transcript	q32.3	2.20824e-14	5.79579	4.85212e-26	8.46185		SETDB1	SET domain bifurcated histone lysine methyltransferase 1 [Source:HGNC Symbol;Acc:HGNC:10761]	q21.3	5.37296e-07	1.60482	6.29332e-20	1.66767		SCAMP3	secretory carrier membrane protein 3 [Source:HGNC Symbol;Acc:HGNC:10565]	q22	1.82074e-12	1.68409	4.68555e-69	2.4807		DCST1-AS1	DCST1 antisense RNA 1 [Source:HGNC Symbol;Acc:HGNC:41147]	q21.3	0.0276183	1.35471	2.46612e-18	2.02832
GON4L	gon-4 like [Source:HGNC Symbol;Acc:HGNC:25973]	q22	7.1319e-19	1.57366	2.45018e-31	1.52852		TMCO1-AS1	TMCO1 antisense RNA 1 [Source:HGNC Symbol;Acc:HGNC:54046]	q24.1	1.2271e-09	1.9423	1.08646e-14	1.85482		TSACC	TSSK6 activating cochaperone [Source:HGNC Symbol;Acc:HGNC:30636]	q22	1.15224e-06	1.88463	1.46317e-68	4.25779		BLZF1	basic leucine zipper nuclear factor 1 [Source:HGNC Symbol;Acc:HGNC:1065]	q24.2	1.89014e-05	1.64362	9.98261e-19	1.77636		AL353807.2	novel transcript, antisense to MSTO1	q22	0.0212175	1.5609	0.0207335	1.44544		AL592310.1	novel pseudogene	q42.13	0.0185279	1.77014	0.0177524	1.46693
SCAMP3	secretory carrier membrane protein 3 [Source:HGNC Symbol;Acc:HGNC:10565]	q22	9.00821e-13	1.46287	2.10734e-91	2.21229		GON4L	gon-4 like [Source:HGNC Symbol;Acc:HGNC:25973]	q22	2.36299e-14	1.52681	3.04062e-27	1.51126		TMCO1-AS1	TMCO1 antisense RNA 1 [Source:HGNC Symbol;Acc:HGNC:54046]	q24.1	1.01071e-10	2.07268	2.3208e-16	1.96412		SLC19A2	solute carrier family 19 member 2 [Source:HGNC Symbol;Acc:HGNC:10938]	q24.2	0.000375247	2.30082	8.83961e-16	2.77282		AL591623.1	novel transcript	q44	0.00171441	2.30539	0.00442501	1.77938		KCNH1-IT1	KCNH1 intronic transcript 1 [Source:HGNC Symbol;Acc:HGNC:41351]	q32.2	5.09021e-06	3.902	4.86623e-34	19.8799
AL353807.2	novel transcript, antisense to MSTO1	q22	0.0220282	1.43288	0.0154235	1.36429		SCAMP3	secretory carrier membrane protein 3 [Source:HGNC Symbol;Acc:HGNC:10565]	q22	1.5785e-19	1.71831	1.5913e-102	2.64672		GON4L	gon-4 like [Source:HGNC Symbol;Acc:HGNC:25973]	q22	8.33098e-15	1.60408	3.75516e-28	1.5754		FAM72D	family with sequence similarity 72 member D [Source:HGNC Symbol;Acc:HGNC:33593]	q21.1	5.77272e-06	2.76539	5.08101e-46	10.703		AL391825.1	proteasome (prosome, macropain) activator subunit 3 (PA28 gamma; Ki) pseudogene	q23.3	4.75192e-09	2.31958	3.4019e-25	3.03265		ANXA9	annexin A9 [Source:HGNC Symbol;Acc:HGNC:547]	q21.3	7.39281e-05	1.78697	1.08852e-72	4.25998
AL591623.1	novel transcript	q44	0.000317198	2.12662	0.00121401	1.71111		AL353807.2	novel transcript, antisense to MSTO1	q22	0.0377499	1.45475	0.0164447	1.41018		SCAMP3	secretory carrier membrane protein 3 [Source:HGNC Symbol;Acc:HGNC:10565]	q22	7.47177e-18	1.75783	7.88708e-96	2.69769		LINC01344	long intergenic non-protein coding RNA 1344 [Source:HGNC Symbol;Acc:HGNC:50554]	q25.3	0.00778785	3.09727	1.13791e-29	11.8903		SNRPE	small nuclear ribonucleoprotein polypeptide E [Source:HGNC Symbol;Acc:HGNC:11161]	q32.1	9.98384e-13	1.79607	1.19602e-70	2.6422		KCTD3	potassium channel tetramerization domain containing 3 [Source:HGNC Symbol;Acc:HGNC:21305]	q41	0.0024227	1.32993	2.0379e-12	1.45943
AL391825.1	proteasome (prosome, macropain) activator subunit 3 (PA28 gamma; Ki) pseudogene	q23.3	4.31187e-07	1.65546	4.04848e-25	2.22606		AL591623.1	novel transcript	q44	2.95513e-05	2.37141	5.1067e-05	1.93189		AL591623.1	novel transcript	q44	3.51344e-05	2.5056	0.000108381	2.02106		SMYD2	SET and MYND domain containing 2 [Source:HGNC Symbol;Acc:HGNC:20982]	q32.3	0.00138309	1.53737	8.09264e-10	1.60382		LEFTY2	left-right determination factor 2 [Source:HGNC Symbol;Acc:HGNC:3122]	q42.12	3.71653e-05	5.12654	0.00250902	2.13529
AL391335.1	novel transcript, antisense to SNX27	q21.3	0.000303815	2.12475	0.0105368	1.50983		AL391825.1	proteasome (prosome, macropain) activator subunit 3 (PA28 gamma; Ki) pseudogene	q23.3	0.000782546	1.525	3.46668e-15	2.08385		AL391825.1	proteasome (prosome, macropain) activator subunit 3 (PA28 gamma; Ki) pseudogene	q23.3	0.00235136	1.47146	6.74454e-14	2.00421		ACBD3	acyl-CoA binding domain containing 3 [Source:HGNC Symbol;Acc:HGNC:15453]	q42.12	2.48631e-07	1.74794	1.8104e-36	2.27414		RUSC1	RUN and SH3 domain containing 1 [Source:HGNC Symbol;Acc:HGNC:17153]	q22	1.17457e-11	1.74822	3.0468e-118	3.61008
SNRPE	small nuclear ribonucleoprotein polypeptide E [Source:HGNC Symbol;Acc:HGNC:11161]	q32.1	2.92919e-13	1.55504	1.01961e-87	2.34412		AL391335.1	novel transcript, antisense to SNX27	q21.3	0.00314304	2.03621	0.0332449	1.48092		AL391335.1	novel transcript, antisense to SNX27	q21.3	0.00624119	2.11851	0.0455705	1.53521		USP21	ubiquitin specific peptidase 21 [Source:HGNC Symbol;Acc:HGNC:12620]	q23.3	1.27789e-05	1.56658	2.7654e-24	1.84129		LAMTOR2	late endosomal/lysosomal adaptor, MAPK and MTOR activator 2 [Source:HGNC Symbol;Acc:HGNC:29796]	q22	1.89149e-05	1.56651	2.99554e-53	2.94752
AL591848.3	novel transcript	q44	1.98779e-05	1.48178	7.36104e-22	1.90988		SNRPE	small nuclear ribonucleoprotein polypeptide E [Source:HGNC Symbol;Acc:HGNC:11161]	q32.1	4.49259e-23	1.91928	9.1668e-115	2.96328		SNRPE	small nuclear ribonucleoprotein polypeptide E [Source:HGNC Symbol;Acc:HGNC:11161]	q32.1	1.73161e-21	1.93565	9.6903e-121	2.96526		AL445524.1	novel transcript	q42.2	0.000482745	2.29894	1.8463e-33	4.02597		DAP3	death associated protein 3 [Source:HGNC Symbol;Acc:HGNC:2673]	q22	8.0524e-18	1.66892	5.71587e-63	2.08485
LINC02806	long intergenic non-protein coding RNA 2806 [Source:HGNC Symbol;Acc:HGNC:27628]	q21.2	6.71603e-06	2.76329	1.57851e-28	6.82484		AL591848.3	novel transcript	q44	0.00358415	1.40455	1.84764e-13	1.83746		AL591848.3	novel transcript	q44	0.00447358	1.43167	1.35033e-12	1.86307		USF1	upstream transcription factor 1 [Source:HGNC Symbol;Acc:HGNC:12593]	q23.3	0.000340844	1.62904	1.21193e-24	2.1925		ARHGEF2	Rho/Rac guanine nucleotide exchange factor 2 [Source:HGNC Symbol;Acc:HGNC:682]	q22	6.91152e-05	1.47256	9.83579e-05	1.30673
RUSC1	RUN and SH3 domain containing 1 [Source:HGNC Symbol;Acc:HGNC:17153]	q22	1.14976e-07	1.38203	4.6948e-138	2.91956		RUSC1	RUN and SH3 domain containing 1 [Source:HGNC Symbol;Acc:HGNC:17153]	q22	2.00933e-11	1.56463	5.0138e-141	3.37631		LINC02806	long intergenic non-protein coding RNA 2806 [Source:HGNC Symbol;Acc:HGNC:27628]	q21.2	0.00814958	2.11663	4.8363e-18	5.33761		INTS7	integrator complex subunit 7 [Source:HGNC Symbol;Acc:HGNC:24484]	q32.3	2.01047e-07	1.86878	4.59355e-71	3.00276		AL357568.2	novel transcript	q23.3	0.000115398	2.79574	5.09381e-09	3.24857
LAMTOR2	late endosomal/lysosomal adaptor, MAPK and MTOR activator 2 [Source:HGNC Symbol;Acc:HGNC:29796]	q22	8.07801e-09	1.58208	2.50417e-77	3.05319		LAMTOR2	late endosomal/lysosomal adaptor, MAPK and MTOR activator 2 [Source:HGNC Symbol;Acc:HGNC:29796]	q22	9.0317e-11	1.73365	1.89385e-80	3.42059		RUSC1	RUN and SH3 domain containing 1 [Source:HGNC Symbol;Acc:HGNC:17153]	q22	2.3322e-08	1.49734	5.0957e-131	3.21444		FLAD1	flavin adenine dinucleotide synthetase 1 [Source:HGNC Symbol;Acc:HGNC:24671]	q21.3	8.01936e-11	1.98796	1.03382e-60	3.11433		AC104335.1		q44	0.000323937	1.74146	2.29788e-13	2.21836
DAP3	death associated protein 3 [Source:HGNC Symbol;Acc:HGNC:2673]	q22	4.82779e-23	1.57599	1.36843e-87	2.01485		DAP3	death associated protein 3 [Source:HGNC Symbol;Acc:HGNC:2673]	q22	1.08708e-31	1.73502	3.4561e-115	2.26054		LAMTOR2	late endosomal/lysosomal adaptor, MAPK and MTOR activator 2 [Source:HGNC Symbol;Acc:HGNC:29796]	q22	9.39181e-10	1.74622	4.32461e-79	3.4316		BPNT1	3'(2'), 5'-bisphosphate nucleotidase 1 [Source:HGNC Symbol;Acc:HGNC:1096]	q41	4.83329e-09	1.74678	7.75703e-59	2.31496		CCSAP	centriole, cilia and spindle associated protein [Source:HGNC Symbol;Acc:HGNC:29578]	q42.13	4.15064e-18	2.00384	3.70953e-24	1.86062
ARHGEF2	Rho/Rac guanine nucleotide exchange factor 2 [Source:HGNC Symbol;Acc:HGNC:682]	q22	8.32594e-10	1.47925	6.47949e-10	1.34476		ARHGEF2	Rho/Rac guanine nucleotide exchange factor 2 [Source:HGNC Symbol;Acc:HGNC:682]	q22	0.000107145	1.35899	7.53043e-05	1.25781		DAP3	death associated protein 3 [Source:HGNC Symbol;Acc:HGNC:2673]	q22	2.28257e-29	1.78465	1.4497e-100	2.31111		SDE2	SDE2 telomere maintenance homolog [Source:HGNC Symbol;Acc:HGNC:26643]	q42.12	0.00168189	1.5939	2.61734e-06	1.50325		SETDB1	SET domain bifurcated histone lysine methyltransferase 1 [Source:HGNC Symbol;Acc:HGNC:10761]	q21.3	2.43387e-16	1.59952	1.12887e-27	1.57125
AL357568.2	novel transcript	q23.3	1.88672e-05	2.54129	1.37775e-10	3.0735		AL357568.2	novel transcript	q23.3	2.10501e-05	2.41951	4.84932e-11	2.94082		ARHGEF2	Rho/Rac guanine nucleotide exchange factor 2 [Source:HGNC Symbol;Acc:HGNC:682]	q22	0.000588537	1.34195	0.000755236	1.23603		KLHDC9	kelch domain containing 9 [Source:HGNC Symbol;Acc:HGNC:28489]	q23.3	0.000186828	2.38188	5.0703e-34	4.29063		RAB4A	RAB4A, member RAS oncogene family [Source:HGNC Symbol;Acc:HGNC:9781]	q42.13	5.44077e-08	1.46198	5.03088e-05	1.23064
AC104335.1		q44	5.04555e-08	1.93056	9.89542e-23	2.52079		AC104335.1		q44	6.28853e-08	2.16831	1.15614e-21	2.8749		AL357568.2	novel transcript	q23.3	3.44488e-05	2.53985	7.10854e-10	3.06517		NUP133	nucleoporin 133 [Source:HGNC Symbol;Acc:HGNC:18016]	q42.13	5.10669e-08	1.74211	5.96865e-20	1.66338		BLZF1	basic leucine zipper nuclear factor 1 [Source:HGNC Symbol;Acc:HGNC:1065]	q24.2	1.52982e-10	1.54771	9.21106e-22	1.57949
CCSAP	centriole, cilia and spindle associated protein [Source:HGNC Symbol;Acc:HGNC:29578]	q42.13	2.96015e-06	1.34806	6.37237e-07	1.28047		CCSAP	centriole, cilia and spindle associated protein [Source:HGNC Symbol;Acc:HGNC:29578]	q42.13	9.47055e-14	1.83363	3.2685e-20	1.76857		AC104335.1		q44	1.43378e-09	2.31995	6.98808e-26	3.06255		CENPF	centromere protein F [Source:HGNC Symbol;Acc:HGNC:1857]	q41	8.5085e-07	2.61938	1.61232e-64	12.3304		SLC19A2	solute carrier family 19 member 2 [Source:HGNC Symbol;Acc:HGNC:10938]	q24.2	1.81322e-05	1.84821	1.41237e-15	2.11562
SETDB1	SET domain bifurcated histone lysine methyltransferase 1 [Source:HGNC Symbol;Acc:HGNC:10761]	q21.3	1.43888e-24	1.57734	1.43849e-41	1.58133		SETDB1	SET domain bifurcated histone lysine methyltransferase 1 [Source:HGNC Symbol;Acc:HGNC:10761]	q21.3	7.96542e-24	1.59947	2.4436e-47	1.63683		CCSAP	centriole, cilia and spindle associated protein [Source:HGNC Symbol;Acc:HGNC:29578]	q42.13	8.82598e-14	1.81985	3.25073e-19	1.74703		UAP1	UDP-N-acetylglucosamine pyrophosphorylase 1 [Source:HGNC Symbol;Acc:HGNC:12457]	q23.3	0.00088789	1.69184	8.88189e-09	1.73925		FAM72D	family with sequence similarity 72 member D [Source:HGNC Symbol;Acc:HGNC:33593]	q21.1	2.19862e-09	2.68098	4.15246e-56	9.75291
RAB4A	RAB4A, member RAS oncogene family [Source:HGNC Symbol;Acc:HGNC:9781]	q42.13	1.67323e-20	1.55293	1.70834e-15	1.33584		RAB4A	RAB4A, member RAS oncogene family [Source:HGNC Symbol;Acc:HGNC:9781]	q42.13	4.4866e-14	1.51568	5.2063e-12	1.32904		SETDB1	SET domain bifurcated histone lysine methyltransferase 1 [Source:HGNC Symbol;Acc:HGNC:10761]	q21.3	1.88576e-21	1.61847	8.22143e-40	1.64423		SNX25P1	sorting nexin 25 pseudogene 1 [Source:HGNC Symbol;Acc:HGNC:41509]	q32.3	2.44801e-10	3.60693	9.67329e-45	6.21188		TDRD5	tudor domain containing 5 [Source:HGNC Symbol;Acc:HGNC:20614]	q25.2	0.000486892	1.97452	3.98991e-10	2.25883
BLZF1	basic leucine zipper nuclear factor 1 [Source:HGNC Symbol;Acc:HGNC:1065]	q24.2	3.0767e-17	1.59195	6.98663e-36	1.66332		BLZF1	basic leucine zipper nuclear factor 1 [Source:HGNC Symbol;Acc:HGNC:1065]	q24.2	3.87947e-17	1.62492	9.26169e-40	1.72858		RAB4A	RAB4A, member RAS oncogene family [Source:HGNC Symbol;Acc:HGNC:9781]	q42.13	8.77338e-19	1.66205	1.48501e-17	1.44407		FAM72A	family with sequence similarity 72 member A [Source:HGNC Symbol;Acc:HGNC:24044]	q32.1	9.34062e-07	2.81914	2.7722e-46	7.07784		LINC01344	long intergenic non-protein coding RNA 1344 [Source:HGNC Symbol;Acc:HGNC:50554]	q25.3	0.000384795	2.72148	5.8269e-29	9.91395
SLC19A2	solute carrier family 19 member 2 [Source:HGNC Symbol;Acc:HGNC:10938]	q24.2	4.74495e-09	1.79787	4.91026e-26	2.09995		SLC19A2	solute carrier family 19 member 2 [Source:HGNC Symbol;Acc:HGNC:10938]	q24.2	3.13318e-09	1.99575	8.07742e-26	2.37145		BLZF1	basic leucine zipper nuclear factor 1 [Source:HGNC Symbol;Acc:HGNC:1065]	q24.2	7.47841e-19	1.73519	2.18906e-41	1.83306		BCL9	BCL9 transcription coactivator [Source:HGNC Symbol;Acc:HGNC:1008]	q21.2	4.38486e-05	1.77296	3.25307e-38	2.50061		AL360091.3	novel transcript, antisense to PPP2R5A	q32.3	0.0454965	1.85895	0.000168925	2.26147
TDRD5	tudor domain containing 5 [Source:HGNC Symbol;Acc:HGNC:20614]	q25.2	8.71358e-09	2.32436	1.1293e-19	2.70196		FAM72D	family with sequence similarity 72 member D [Source:HGNC Symbol;Acc:HGNC:33593]	q21.1	1.62725e-08	2.35116	3.14208e-58	8.90887		SLC19A2	solute carrier family 19 member 2 [Source:HGNC Symbol;Acc:HGNC:10938]	q24.2	6.10467e-09	2.00373	1.48681e-26	2.36864		CRABP2	cellular retinoic acid binding protein 2 [Source:HGNC Symbol;Acc:HGNC:2339]	q23.1	1.0259e-05	3.26245	4.0983e-35	8.06555		SMYD2	SET and MYND domain containing 2 [Source:HGNC Symbol;Acc:HGNC:20982]	q32.3	4.7166e-11	1.65983	1.78277e-19	1.64017
LINC01344	long intergenic non-protein coding RNA 1344 [Source:HGNC Symbol;Acc:HGNC:50554]	q25.3	2.5156e-20	6.75179	4.36718e-75	25.1712		TDRD5	tudor domain containing 5 [Source:HGNC Symbol;Acc:HGNC:20614]	q25.2	0.0357334	1.44308	5.89689e-06	1.72509		FAM72D	family with sequence similarity 72 member D [Source:HGNC Symbol;Acc:HGNC:33593]	q21.1	1.14773e-05	1.98927	3.11035e-49	7.55702		GTF2IP20	general transcription factor IIi pseudogene 20 [Source:HGNC Symbol;Acc:HGNC:51732]	q42.11	0.0416521	1.54904	4.78036e-09	1.89348		BECN2	beclin 2 [Source:HGNC Symbol;Acc:HGNC:38606]	q43	6.15935e-05	3.98395	6.41154e-08	3.97441
RNU6-307P	RNA, U6 small nuclear 307, pseudogene [Source:HGNC Symbol;Acc:HGNC:47270]	q25.1	0.0410667	1.60477	0.000393877	1.79261		LINC01344	long intergenic non-protein coding RNA 1344 [Source:HGNC Symbol;Acc:HGNC:50554]	q25.3	1.5463e-10	4.34284	6.35907e-49	16.5847		TDRD5	tudor domain containing 5 [Source:HGNC Symbol;Acc:HGNC:20614]	q25.2	0.0135162	1.56886	1.2945e-06	1.83747		CRTC2	CREB regulated transcription coactivator 2 [Source:HGNC Symbol;Acc:HGNC:27301]	q21.3	1.09408e-06	1.62574	4.6022e-31	1.92686		ACBD3	acyl-CoA binding domain containing 3 [Source:HGNC Symbol;Acc:HGNC:15453]	q42.12	2.48611e-16	1.72232	4.8011e-54	2.11978
AL592295.2	COMM domain containing 6 (COMMD6) pseudogene	q23.3	4.92291e-06	2.80613	1.37938e-06	2.3677		RNU6-307P	RNA, U6 small nuclear 307, pseudogene [Source:HGNC Symbol;Acc:HGNC:47270]	q25.1	0.0416462	1.63839	0.000239149	1.86545		LINC01344	long intergenic non-protein coding RNA 1344 [Source:HGNC Symbol;Acc:HGNC:50554]	q25.3	4.74057e-12	4.8803	1.23192e-57	18.4739		AL035414.1	ribonuclease H1 (RNASEH1) pseudogene	q32.2	0.0391795	2.8411	0.00249242	3.59163		USP21	ubiquitin specific peptidase 21 [Source:HGNC Symbol;Acc:HGNC:12620]	q23.3	1.08722e-14	1.59984	2.72667e-39	1.77611
BECN2	beclin 2 [Source:HGNC Symbol;Acc:HGNC:38606]	q43	0.0310157	1.97059	0.00279969	2.01627		SMYD2	SET and MYND domain containing 2 [Source:HGNC Symbol;Acc:HGNC:20982]	q32.3	1.73116e-06	1.46251	1.99578e-12	1.50981		RNU6-307P	RNA, U6 small nuclear 307, pseudogene [Source:HGNC Symbol;Acc:HGNC:47270]	q25.1	0.0231047	1.8189	0.000185634	2.06393		HEATR1	HEAT repeat containing 1 [Source:HGNC Symbol;Acc:HGNC:25517]	q43	0.00124559	1.69976	3.65647e-07	1.56168		AL445524.1	novel transcript	q42.2	1.68227e-08	2.26944	6.46046e-41	3.68149
OR6F1	olfactory receptor family 6 subfamily F member 1 [Source:HGNC Symbol;Acc:HGNC:15027]	q44	0.000125153	2.65997	4.28036e-06	2.46065		AL592295.2	COMM domain containing 6 (COMMD6) pseudogene	q23.3	0.00865068	1.95119	0.0066211	1.66738		SMYD2	SET and MYND domain containing 2 [Source:HGNC Symbol;Acc:HGNC:20982]	q32.3	6.20803e-05	1.42255	4.35603e-09	1.44992		BX470102.1	novel transcript	q21.3	0.0221917	2.41583	0.000877625	1.9606		USF1	upstream transcription factor 1 [Source:HGNC Symbol;Acc:HGNC:12593]	q23.3	9.65999e-07	1.4201	4.12361e-34	1.79744
ACBD3	acyl-CoA binding domain containing 3 [Source:HGNC Symbol;Acc:HGNC:15453]	q42.12	6.69524e-12	1.45795	4.0668e-48	1.83725		BECN2	beclin 2 [Source:HGNC Symbol;Acc:HGNC:38606]	q43	0.00209717	2.63829	1.57854e-05	2.76394		AL592295.2	COMM domain containing 6 (COMMD6) pseudogene	q23.3	0.00235905	2.13029	0.00210007	1.81999		PGBD2	piggyBac transposable element derived 2 [Source:HGNC Symbol;Acc:HGNC:19399]	q44	0.0304994	1.40309	0.000774758	1.40579		INTS7	integrator complex subunit 7 [Source:HGNC Symbol;Acc:HGNC:24484]	q32.3	8.76417e-16	1.89087	8.3263e-82	2.8598
USP21	ubiquitin specific peptidase 21 [Source:HGNC Symbol;Acc:HGNC:12620]	q23.3	6.42366e-37	1.82014	6.13168e-90	2.06412		ACBD3	acyl-CoA binding domain containing 3 [Source:HGNC Symbol;Acc:HGNC:15453]	q42.12	7.27109e-20	1.72073	1.18346e-70	2.20869		BECN2	beclin 2 [Source:HGNC Symbol;Acc:HGNC:38606]	q43	0.023931	2.0094	0.00165627	2.0877		SCNM1	sodium channel modifier 1 [Source:HGNC Symbol;Acc:HGNC:23136]	q21.3	3.49919e-05	1.75834	1.23065e-26	2.52645		SNAP47-AS1	SNAP47 antisense RNA 1 [Source:HGNC Symbol;Acc:HGNC:41501]	q42.13	0.00125383	1.84329	2.39835e-07	2.11254
AL445524.1	novel transcript	q42.2	2.67628e-11	2.03411	6.95059e-57	3.39829		USP21	ubiquitin specific peptidase 21 [Source:HGNC Symbol;Acc:HGNC:12620]	q23.3	1.9201e-24	1.68635	2.11735e-67	1.94995		ACBD3	acyl-CoA binding domain containing 3 [Source:HGNC Symbol;Acc:HGNC:15453]	q42.12	6.13461e-18	1.74549	2.28402e-61	2.22311		ZNF672	zinc finger protein 672 [Source:HGNC Symbol;Acc:HGNC:26179]	q44	1.63142e-05	1.61824	8.591e-25	2.34826		FLAD1	flavin adenine dinucleotide synthetase 1 [Source:HGNC Symbol;Acc:HGNC:24671]	q21.3	7.90159e-19	1.90585	7.08951e-79	2.80855
USF1	upstream transcription factor 1 [Source:HGNC Symbol;Acc:HGNC:12593]	q23.3	7.61981e-14	1.47713	6.21275e-65	1.91502		AL445524.1	novel transcript	q42.2	5.67361e-11	2.11503	3.95762e-55	3.60796		USP21	ubiquitin specific peptidase 21 [Source:HGNC Symbol;Acc:HGNC:12620]	q23.3	5.38189e-26	1.76563	1.60026e-68	2.03152		SCCPDH	saccharopine dehydrogenase (putative) [Source:HGNC Symbol;Acc:HGNC:24275]	q44	2.22614e-05	2.17572	2.98628e-37	3.27017		BPNT1	3'(2'), 5'-bisphosphate nucleotidase 1 [Source:HGNC Symbol;Acc:HGNC:1096]	q41	7.43749e-22	1.80645	2.90587e-76	2.25953
INTS7	integrator complex subunit 7 [Source:HGNC Symbol;Acc:HGNC:24484]	q32.3	3.27782e-16	1.63266	3.58186e-97	2.53413		USF1	upstream transcription factor 1 [Source:HGNC Symbol;Acc:HGNC:12593]	q23.3	1.06454e-10	1.45391	2.15585e-52	1.92284		AL445524.1	novel transcript	q42.2	1.27532e-11	2.19327	4.05222e-66	3.72115		TRIM11	tripartite motif containing 11 [Source:HGNC Symbol;Acc:HGNC:16281]	q42.13	5.18869e-07	1.85732	4.24074e-50	3.6604		SERTAD4	SERTA domain containing 4 [Source:HGNC Symbol;Acc:HGNC:25236]	q32.2	4.63403e-06	2.08448	8.96757e-13	2.11964
SNAP47-AS1	SNAP47 antisense RNA 1 [Source:HGNC Symbol;Acc:HGNC:41501]	q42.13	1.03934e-06	2.08949	4.63406e-13	2.4493		INTS7	integrator complex subunit 7 [Source:HGNC Symbol;Acc:HGNC:24484]	q32.3	6.38786e-20	1.8048	1.5542e-111	2.85234		USF1	upstream transcription factor 1 [Source:HGNC Symbol;Acc:HGNC:12593]	q23.3	5.24791e-10	1.46002	5.93305e-54	1.91856		CAPN9	calpain 9 [Source:HGNC Symbol;Acc:HGNC:1486]	q42.2	6.23483e-19	12.4551	3.98426e-78	40.7357		SDE2	SDE2 telomere maintenance homolog [Source:HGNC Symbol;Acc:HGNC:26643]	q42.12	5.13835e-10	1.58923	4.2155e-11	1.41688
NBPF15	NBPF member 15 [Source:HGNC Symbol;Acc:HGNC:28791]	q21.1	0.011732	1.32489	7.99321e-05	1.35758		SNAP47-AS1	SNAP47 antisense RNA 1 [Source:HGNC Symbol;Acc:HGNC:41501]	q42.13	1.3368e-05	2.21018	2.75081e-11	2.61941		INTS7	integrator complex subunit 7 [Source:HGNC Symbol;Acc:HGNC:24484]	q32.3	3.38796e-19	1.86091	2.0935e-107	2.91936		LGALS8-AS1	LGALS8 antisense RNA 1 [Source:HGNC Symbol;Acc:HGNC:40340]	q43	0.00787427	2.33395	4.45604e-43	9.03864		RNVU1-6	RNA, variant U1 small nuclear 6 [Source:HGNC Symbol;Acc:HGNC:48314]	q21.1	0.00130374	3.24375	0.00560335	2.03724
FLAD1	flavin adenine dinucleotide synthetase 1 [Source:HGNC Symbol;Acc:HGNC:24671]	q21.3	6.0021e-14	1.4692	1.31052e-88	2.21756		NBPF15	NBPF member 15 [Source:HGNC Symbol;Acc:HGNC:28791]	q21.1	0.0253031	1.3385	0.000157167	1.39897		SNAP47-AS1	SNAP47 antisense RNA 1 [Source:HGNC Symbol;Acc:HGNC:41501]	q42.13	2.89997e-07	2.69181	2.17638e-13	3.18522		ZBTB37	zinc finger and BTB domain containing 37 [Source:HGNC Symbol;Acc:HGNC:28365]	q25.1	0.000212487	1.7828	0.00355369	1.41067		KLHDC9	kelch domain containing 9 [Source:HGNC Symbol;Acc:HGNC:28489]	q23.3	0.00265356	1.61013	2.69833e-23	2.69264
BPNT1	3'(2'), 5'-bisphosphate nucleotidase 1 [Source:HGNC Symbol;Acc:HGNC:1096]	q41	2.19255e-27	1.63257	3.945e-104	2.08949		FLAD1	flavin adenine dinucleotide synthetase 1 [Source:HGNC Symbol;Acc:HGNC:24671]	q21.3	1.681e-23	1.74373	5.0656e-112	2.68313		NBPF15	NBPF member 15 [Source:HGNC Symbol;Acc:HGNC:28791]	q21.1	0.0217003	1.34528	0.000120401	1.3971		METTL18	methyltransferase like 18 [Source:HGNC Symbol;Acc:HGNC:28793]	q24.2	0.00895115	1.43987	1.25915e-10	1.68465		NUP133	nucleoporin 133 [Source:HGNC Symbol;Acc:HGNC:18016]	q42.13	7.82548e-15	1.61552	3.39104e-19	1.45681
SERTAD4	SERTA domain containing 4 [Source:HGNC Symbol;Acc:HGNC:25236]	q32.2	0.000659321	1.49121	5.14915e-08	1.54733		BPNT1	3'(2'), 5'-bisphosphate nucleotidase 1 [Source:HGNC Symbol;Acc:HGNC:1096]	q41	1.27298e-26	1.74441	2.6495e-101	2.27726		FLAD1	flavin adenine dinucleotide synthetase 1 [Source:HGNC Symbol;Acc:HGNC:24671]	q21.3	1.03074e-18	1.65071	2.199e-100	2.52706		AL355388.1	novel transcript, antisense to ARHGEF2	q22	0.000430509	2.37049	8.36384e-14	3.20623		AL589765.4	novel transcript	q21.3	0.000432226	1.7104	3.02795e-23	2.93223
SDE2	SDE2 telomere maintenance homolog [Source:HGNC Symbol;Acc:HGNC:26643]	q42.12	2.65372e-09	1.43079	2.58239e-09	1.30671		SERTAD4	SERTA domain containing 4 [Source:HGNC Symbol;Acc:HGNC:25236]	q32.2	1.45893e-05	1.7402	2.73225e-12	1.84621		BPNT1	3'(2'), 5'-bisphosphate nucleotidase 1 [Source:HGNC Symbol;Acc:HGNC:1096]	q41	1.32031e-25	1.79434	9.04642e-93	2.32749		PFDN2	prefoldin subunit 2 [Source:HGNC Symbol;Acc:HGNC:8867]	q23.3	0.000386561	1.77035	1.18134e-23	2.77391		CENPF	centromere protein F [Source:HGNC Symbol;Acc:HGNC:1857]	q41	1.6966e-16	2.75845	4.8468e-111	12.2098
KLHDC9	kelch domain containing 9 [Source:HGNC Symbol;Acc:HGNC:28489]	q23.3	1.12137e-22	2.7165	1.19664e-92	4.67443		SDE2	SDE2 telomere maintenance homolog [Source:HGNC Symbol;Acc:HGNC:26643]	q42.12	6.52298e-12	1.59345	2.25078e-15	1.48035		SERTAD4	SERTA domain containing 4 [Source:HGNC Symbol;Acc:HGNC:25236]	q32.2	3.99858e-06	1.76332	8.53035e-15	1.84906		PRUNE1	prune exopolyphosphatase 1 [Source:HGNC Symbol;Acc:HGNC:13420]	q21.3	1.03119e-05	1.63911	1.22862e-19	1.77894		Z99127.2	ribosomal protein S26 (RPS26) pseudogene	q25.1	0.00408962	2.5897	0.00122474	2.19158
NUP133	nucleoporin 133 [Source:HGNC Symbol;Acc:HGNC:18016]	q42.13	3.82274e-22	1.61701	1.74762e-28	1.49347		KLHDC9	kelch domain containing 9 [Source:HGNC Symbol;Acc:HGNC:28489]	q23.3	4.7292e-17	2.81895	6.36107e-67	4.95825		SDE2	SDE2 telomere maintenance homolog [Source:HGNC Symbol;Acc:HGNC:26643]	q42.12	2.93504e-10	1.59683	1.08188e-12	1.47405		TMEM63A	transmembrane protein 63A [Source:HGNC Symbol;Acc:HGNC:29118]	q42.12	0.0367304	1.37641	0.00313334	1.33524		UAP1	UDP-N-acetylglucosamine pyrophosphorylase 1 [Source:HGNC Symbol;Acc:HGNC:12457]	q23.3	2.19371e-07	1.62135	1.02402e-11	1.57348
AL589765.4	novel transcript	q21.3	4.01226e-08	1.79594	4.35647e-41	3.14845		NUP133	nucleoporin 133 [Source:HGNC Symbol;Acc:HGNC:18016]	q42.13	5.57802e-28	1.76482	4.00933e-44	1.65939		KLHDC9	kelch domain containing 9 [Source:HGNC Symbol;Acc:HGNC:28489]	q23.3	4.94206e-22	3.24636	1.36977e-89	5.66662		AHCTF1	AT-hook containing transcription factor 1 [Source:HGNC Symbol;Acc:HGNC:24618]	q44	1.00387e-07	1.88664	2.78295e-12	1.76746		SNX25P1	sorting nexin 25 pseudogene 1 [Source:HGNC Symbol;Acc:HGNC:41509]	q32.3	6.44219e-11	2.34311	1.08093e-44	3.83727
CENPF	centromere protein F [Source:HGNC Symbol;Acc:HGNC:1857]	q41	0.000395663	1.50583	1.09276e-79	6.84251		AL589765.4	novel transcript	q21.3	2.51741e-05	1.62523	3.76043e-33	2.90881		NUP133	nucleoporin 133 [Source:HGNC Symbol;Acc:HGNC:18016]	q42.13	8.63685e-30	1.85263	3.72916e-47	1.72804		SLC50A1	solute carrier family 50 member 1 [Source:HGNC Symbol;Acc:HGNC:30657]	q22	5.8458e-07	2.13145	7.5433e-99	5.53746		AL359510.2	TEC	q42.13	1.34796e-06	1.95213	9.71807e-06	1.59974
ZNF648	zinc finger protein 648 [Source:HGNC Symbol;Acc:HGNC:18190]	q25.3	2.68329e-13	4.47469	6.43765e-08	2.27285		CENPF	centromere protein F [Source:HGNC Symbol;Acc:HGNC:1857]	q41	5.29777e-14	2.42902	4.1594e-111	11.2887		AL589765.4	novel transcript	q21.3	6.05815e-07	1.77572	5.75849e-39	3.15329		AC096637.3	novel transcript	q32.3	0.0322025	2.04368	1.69898e-20	6.85039		AL512326.3	UDP-Gal:betaGlcNAc beta 1,3-galactosyltransferase, polypeptide 3 (B3GALT3) pseudogene	q25.2	0.0308379	2.29819	0.00222621	2.24396
UAP1	UDP-N-acetylglucosamine pyrophosphorylase 1 [Source:HGNC Symbol;Acc:HGNC:12457]	q23.3	7.29608e-11	1.52441	5.1761e-18	1.51734		ZNF648	zinc finger protein 648 [Source:HGNC Symbol;Acc:HGNC:18190]	q25.3	1.87676e-06	3.10704	0.0056008	1.61502		CENPF	centromere protein F [Source:HGNC Symbol;Acc:HGNC:1857]	q41	7.88986e-11	2.29954	7.61591e-95	10.6324		CDC73	cell division cycle 73 [Source:HGNC Symbol;Acc:HGNC:16783]	q31.2	0.000102188	1.60692	7.89879e-08	1.57465		FAM72A	family with sequence similarity 72 member A [Source:HGNC Symbol;Acc:HGNC:24044]	q32.1	5.87819e-13	2.61859	4.37768e-68	6.17682
SNX25P1	sorting nexin 25 pseudogene 1 [Source:HGNC Symbol;Acc:HGNC:41509]	q32.3	0.00146199	1.41212	3.11161e-27	2.38901		UAP1	UDP-N-acetylglucosamine pyrophosphorylase 1 [Source:HGNC Symbol;Acc:HGNC:12457]	q23.3	2.53078e-13	1.65511	1.01346e-24	1.68331		ZNF648	zinc finger protein 648 [Source:HGNC Symbol;Acc:HGNC:18190]	q25.3	1.46014e-06	3.09022	0.00841987	1.58275		FDPSP8	farnesyl diphosphate synthase pseudogene 8 [Source:HGNC Symbol;Acc:HGNC:39085]	q32.3	0.00109351	3.5044	5.17542e-20	11.5236		BCL9	BCL9 transcription coactivator [Source:HGNC Symbol;Acc:HGNC:1008]	q21.2	8.40666e-17	1.90831	1.70957e-69	2.54946
AL359510.2	TEC	q42.13	2.11411e-14	2.2804	1.00437e-13	1.91237		SNX25P1	sorting nexin 25 pseudogene 1 [Source:HGNC Symbol;Acc:HGNC:41509]	q32.3	1.02903e-13	2.47442	1.04885e-52	4.23299		UAP1	UDP-N-acetylglucosamine pyrophosphorylase 1 [Source:HGNC Symbol;Acc:HGNC:12457]	q23.3	7.47583e-14	1.77431	5.03172e-25	1.79314		GPR37L1	G protein-coupled receptor 37 like 1 [Source:HGNC Symbol;Acc:HGNC:14923]	q32.1	7.34442e-07	5.80595	2.51943e-49	17.4369		CRABP2	cellular retinoic acid binding protein 2 [Source:HGNC Symbol;Acc:HGNC:2339]	q23.1	1.07086e-08	2.72088	3.20383e-45	6.35157
FAM72A	family with sequence similarity 72 member A [Source:HGNC Symbol;Acc:HGNC:24044]	q32.1	0.0351932	1.30899	7.62734e-34	3.17965		AL359510.2	TEC	q42.13	7.42667e-06	1.80531	1.70989e-05	1.54913		SNX25P1	sorting nexin 25 pseudogene 1 [Source:HGNC Symbol;Acc:HGNC:41509]	q32.3	3.41816e-10	2.22071	4.19324e-44	3.78552		COG2	component of oligomeric golgi complex 2 [Source:HGNC Symbol;Acc:HGNC:6546]	q42.2	8.74005e-11	1.96446	1.42683e-55	2.42678		GTF2IP20	general transcription factor IIi pseudogene 20 [Source:HGNC Symbol;Acc:HGNC:51732]	q42.11	0.0117165	1.36037	9.35302e-09	1.55789
BCL9	BCL9 transcription coactivator [Source:HGNC Symbol;Acc:HGNC:1008]	q21.2	1.23875e-38	2.312	1.2776e-125	3.15555		FAM72A	family with sequence similarity 72 member A [Source:HGNC Symbol;Acc:HGNC:24044]	q32.1	1.89407e-13	2.55387	3.02809e-69	6.2809		AL359510.2	TEC	q42.13	1.35134e-05	1.77201	9.47019e-05	1.501		IARS2	isoleucyl-tRNA synthetase 2, mitochondrial [Source:HGNC Symbol;Acc:HGNC:29685]	q41	2.44801e-10	1.96153	5.99e-15	1.91596		AL589765.5	novel transcript, antisense to OAZ3	q21.3	0.00592794	1.45647	0.0109234	1.27151
CRABP2	cellular retinoic acid binding protein 2 [Source:HGNC Symbol;Acc:HGNC:2339]	q23.1	0.00114215	1.65394	7.18231e-31	3.94787		BCL9	BCL9 transcription coactivator [Source:HGNC Symbol;Acc:HGNC:1008]	q21.2	3.17252e-27	2.15344	6.2932e-99	2.99738		FAM72A	family with sequence similarity 72 member A [Source:HGNC Symbol;Acc:HGNC:24044]	q32.1	1.70418e-09	2.28163	2.71039e-57	5.61995		AL139288.1	novel transcript	q42.13	0.049186	2.16134	2.47644e-07	2.73284		CRTC2	CREB regulated transcription coactivator 2 [Source:HGNC Symbol;Acc:HGNC:27301]	q21.3	1.67407e-10	1.55891	3.81045e-29	1.73902
GTF2IP20	general transcription factor IIi pseudogene 20 [Source:HGNC Symbol;Acc:HGNC:51732]	q42.11	1.83367e-09	1.7318	3.66482e-25	2.0248		CRABP2	cellular retinoic acid binding protein 2 [Source:HGNC Symbol;Acc:HGNC:2339]	q23.1	4.27762e-14	3.00647	2.55131e-64	7.30839		BCL9	BCL9 transcription coactivator [Source:HGNC Symbol;Acc:HGNC:1008]	q21.2	3.29673e-29	2.3604	5.9147e-103	3.25883		FAM189B	family with sequence similarity 189 member B [Source:HGNC Symbol;Acc:HGNC:1233]	q22	0.00111568	1.55773	4.96627e-30	2.22817		PACC1	proton activated chloride channel 1 [Source:HGNC Symbol;Acc:HGNC:25593]	q32.3	3.52515e-11	1.71847	4.98378e-90	3.34556
AL589765.5	novel transcript, antisense to OAZ3	q21.3	5.0818e-09	1.88236	3.95612e-10	1.68519		GTF2IP20	general transcription factor IIi pseudogene 20 [Source:HGNC Symbol;Acc:HGNC:51732]	q42.11	4.19854e-05	1.56553	3.4248e-15	1.86969		CRABP2	cellular retinoic acid binding protein 2 [Source:HGNC Symbol;Acc:HGNC:2339]	q23.1	6.33699e-12	2.66028	5.8317e-64	6.47816		TADA1	transcriptional adaptor 1 [Source:HGNC Symbol;Acc:HGNC:30631]	q24.1	7.4454e-07	1.74681	6.60054e-27	2.02722		AL035414.1	ribonuclease H1 (RNASEH1) pseudogene	q32.2	0.0221755	2.17543	0.00052347	2.49232
CRTC2	CREB regulated transcription coactivator 2 [Source:HGNC Symbol;Acc:HGNC:27301]	q21.3	2.58751e-13	1.38354	9.55669e-46	1.57961		AL589765.5	novel transcript, antisense to OAZ3	q21.3	8.89658e-06	1.70073	7.98711e-07	1.54917		GTF2IP20	general transcription factor IIi pseudogene 20 [Source:HGNC Symbol;Acc:HGNC:51732]	q42.11	7.57035e-06	1.6088	7.84473e-18	1.90812		ARPC5	actin related protein 2/3 complex subunit 5 [Source:HGNC Symbol;Acc:HGNC:708]	q25.3	0.0166756	1.38881	6.17689e-20	1.93207		HEATR1	HEAT repeat containing 1 [Source:HGNC Symbol;Acc:HGNC:25517]	q43	2.10191e-10	1.79091	1.49621e-12	1.55652
AL035414.1	ribonuclease H1 (RNASEH1) pseudogene	q32.2	0.0178749	1.93057	0.000355164	2.25364		CRTC2	CREB regulated transcription coactivator 2 [Source:HGNC Symbol;Acc:HGNC:27301]	q21.3	3.03727e-12	1.41071	7.84944e-43	1.64348		AL589765.5	novel transcript, antisense to OAZ3	q21.3	5.88934e-08	1.89587	1.50444e-09	1.71462		MPC2	mitochondrial pyruvate carrier 2 [Source:HGNC Symbol;Acc:HGNC:24515]	q24.2	0.00220767	1.95188	4.14283e-17	2.5909		AC118555.1	novel transcript, antisense to SMYD3	q44	0.00139609	3.18794	0.000966947	2.33796
HEATR1	HEAT repeat containing 1 [Source:HGNC Symbol;Acc:HGNC:25517]	q43	1.37689e-09	1.54646	8.14472e-10	1.37604		PACC1	proton activated chloride channel 1 [Source:HGNC Symbol;Acc:HGNC:25593]	q32.3	2.1923e-05	1.35297	1.19533e-80	2.75787		CRTC2	CREB regulated transcription coactivator 2 [Source:HGNC Symbol;Acc:HGNC:27301]	q21.3	1.59628e-10	1.39519	1.25843e-38	1.61514		AC245014.3	novel transcript	q21.1	0.0278867	1.99358	0.00010168	2.33199		SNORA14B	small nucleolar RNA, H/ACA box 14B [Source:HGNC Symbol;Acc:HGNC:32603]	q42.3	3.17592e-06	2.67464	5.07733e-12	2.83559
AC118555.1	novel transcript, antisense to SMYD3	q44	1.62007e-05	3.60291	5.8784e-06	2.75415		HEATR1	HEAT repeat containing 1 [Source:HGNC Symbol;Acc:HGNC:25517]	q43	2.38522e-11	1.69678	1.23425e-14	1.53788		PACC1	proton activated chloride channel 1 [Source:HGNC Symbol;Acc:HGNC:25593]	q32.3	0.000776097	1.30606	6.60366e-66	2.64471		S100A13	S100 calcium binding protein A13 [Source:HGNC Symbol;Acc:HGNC:10490]	q21.3	1.90608e-05	2.15671	1.20816e-11	2.38721		PGBD2	piggyBac transposable element derived 2 [Source:HGNC Symbol;Acc:HGNC:19399]	q44	1.40101e-05	1.4007	1.17334e-06	1.33193
AC096637.1		q32.3	2.99486e-07	2.9245	7.04068e-09	2.54627		AC096637.1		q32.3	0.00322573	2.01098	0.0011339	1.77668		HEATR1	HEAT repeat containing 1 [Source:HGNC Symbol;Acc:HGNC:25517]	q43	3.90937e-11	1.74536	1.51859e-14	1.57023		CAMSAP2	calmodulin regulated spectrin associated protein family member 2 [Source:HGNC Symbol;Acc:HGNC:29188]	q32.1	0.000497173	1.7122	0.00193184	1.3319		SCNM1	sodium channel modifier 1 [Source:HGNC Symbol;Acc:HGNC:23136]	q21.3	4.95506e-09	1.68923	3.17777e-36	2.27826
PGBD2	piggyBac transposable element derived 2 [Source:HGNC Symbol;Acc:HGNC:19399]	q44	5.34487e-18	1.60216	3.2562e-22	1.5504		PGBD2	piggyBac transposable element derived 2 [Source:HGNC Symbol;Acc:HGNC:19399]	q44	1.5264e-08	1.42696	2.46401e-12	1.41371		AC096637.1		q32.3	0.000374119	2.40917	7.35425e-05	2.11088		GABPB2	GA binding protein transcription factor subunit beta 2 [Source:HGNC Symbol;Acc:HGNC:28441]	q21.3	0.00488864	1.47111	0.0314446	1.20545		AC098934.3	cytochrome c oxidase subunit VIIc (COX7C) pseudogene	q32.1	0.00244215	1.44569	3.57747e-07	1.56066
SCNM1	sodium channel modifier 1 [Source:HGNC Symbol;Acc:HGNC:23136]	q21.3	7.43351e-08	1.36713	4.57732e-47	1.88716		SCNM1	sodium channel modifier 1 [Source:HGNC Symbol;Acc:HGNC:23136]	q21.3	3.34335e-11	1.54666	1.3406e-52	2.17598		PGBD2	piggyBac transposable element derived 2 [Source:HGNC Symbol;Acc:HGNC:19399]	q44	2.28215e-08	1.47321	2.83701e-11	1.44432		BTNL10	butyrophilin like 10 [Source:HGNC Symbol;Acc:HGNC:42540]	q42.13	0.0019864	2.71244	3.82088e-42	8.59388		ZNF672	zinc finger protein 672 [Source:HGNC Symbol;Acc:HGNC:26179]	q44	2.02964e-09	1.48839	1.42011e-43	2.04207
AC098934.3	cytochrome c oxidase subunit VIIc (COX7C) pseudogene	q32.1	0.000290974	1.4007	2.17339e-09	1.54806		AC098934.3	cytochrome c oxidase subunit VIIc (COX7C) pseudogene	q32.1	0.00526312	1.33539	1.2534e-07	1.50692		SCNM1	sodium channel modifier 1 [Source:HGNC Symbol;Acc:HGNC:23136]	q21.3	7.83865e-10	1.50088	1.96728e-51	2.10255		KRT8P45	keratin 8 pseudogene 45 [Source:HGNC Symbol;Acc:HGNC:39879]	q23.1	0.025478	1.95324	7.36645e-15	5.53982		SCCPDH	saccharopine dehydrogenase (putative) [Source:HGNC Symbol;Acc:HGNC:24275]	q44	0.00110045	1.56265	2.26466e-20	2.22562
ZNF672	zinc finger protein 672 [Source:HGNC Symbol;Acc:HGNC:26179]	q44	4.51062e-15	1.41992	2.28353e-75	1.99636		ZNF672	zinc finger protein 672 [Source:HGNC Symbol;Acc:HGNC:26179]	q44	1.53178e-16	1.5254	1.27534e-75	2.18397		AC098934.3	cytochrome c oxidase subunit VIIc (COX7C) pseudogene	q32.1	0.0010061	1.42901	2.35152e-08	1.59331		PIP5K1A	phosphatidylinositol-4-phosphate 5-kinase type 1 alpha [Source:HGNC Symbol;Acc:HGNC:8994]	q21.3	1.62717e-07	1.81268	1.68908e-29	2.0313		TRIM11	tripartite motif containing 11 [Source:HGNC Symbol;Acc:HGNC:16281]	q42.13	1.58879e-09	1.57517	3.66705e-75	2.93131
RNU6-481P	RNA, U6 small nuclear 481, pseudogene [Source:HGNC Symbol;Acc:HGNC:47444]	q23.3	3.05701e-10	2.06093	3.15411e-05	1.42835		AL139011.1	novel transcript	q23.2	0.00034036	1.38981	0.00101204	1.24225		ZNF672	zinc finger protein 672 [Source:HGNC Symbol;Acc:HGNC:26179]	q44	2.70439e-17	1.58116	1.59134e-72	2.25264		COA6	cytochrome c oxidase assembly factor 6 [Source:HGNC Symbol;Acc:HGNC:18025]	q42.2	0.000116358	1.88787	4.46115e-39	3.29827		RGSL1	regulator of G protein signaling like 1 [Source:HGNC Symbol;Acc:HGNC:18636]	q25.3	0.0439567	2.19964	2.29773e-07	3.46351
AL139011.1	novel transcript	q23.2	8.3596e-07	1.55113	3.48206e-06	1.35857		AL390728.3	SMT3 suppressor of mif two 3 homolog 3 (yeast) (SUMO3) pseudogene	q44	0.007468	1.46954	5.46695e-06	1.57119		AL139011.1	novel transcript	q23.2	0.000124459	1.47905	0.000218252	1.3107		NENF	neudesin neurotrophic factor [Source:HGNC Symbol;Acc:HGNC:30384]	q32.3	0.00535259	1.8252	2.26826e-16	2.5878		CAPN9	calpain 9 [Source:HGNC Symbol;Acc:HGNC:1486]	q42.2	5.52616e-09	4.37439	2.3998e-40	13.5242
AL390728.3	SMT3 suppressor of mif two 3 homolog 3 (yeast) (SUMO3) pseudogene	q44	7.46402e-09	2.05259	1.08571e-16	2.13179		SCCPDH	saccharopine dehydrogenase (putative) [Source:HGNC Symbol;Acc:HGNC:24275]	q44	2.06381e-11	1.96898	1.70924e-49	2.91935		AL390728.3	SMT3 suppressor of mif two 3 homolog 3 (yeast) (SUMO3) pseudogene	q44	0.00199034	1.58285	6.9161e-07	1.65891		ZNF281	zinc finger protein 281 [Source:HGNC Symbol;Acc:HGNC:13075]	q32.1	1.63307e-06	1.94311	1.22667e-35	2.72481		LGALS8-AS1	LGALS8 antisense RNA 1 [Source:HGNC Symbol;Acc:HGNC:40340]	q43	0.0138974	1.59469	2.43088e-44	5.76212
SCCPDH	saccharopine dehydrogenase (putative) [Source:HGNC Symbol;Acc:HGNC:24275]	q44	8.84878e-14	1.88487	1.41975e-62	2.75343		TRIM11	tripartite motif containing 11 [Source:HGNC Symbol;Acc:HGNC:16281]	q42.13	1.51746e-15	1.70138	1.5139e-103	3.30482		SCCPDH	saccharopine dehydrogenase (putative) [Source:HGNC Symbol;Acc:HGNC:24275]	q44	3.24702e-13	2.04138	2.25253e-62	3.00641		ARF1	ADP ribosylation factor 1 [Source:HGNC Symbol;Acc:HGNC:652]	q42.13	3.44276e-07	1.68652	2.89676e-69	2.80903		AL606468.1	novel transcript	q32.3	0.0283277	2.01064	7.18395e-13	4.85027
TRIM11	tripartite motif containing 11 [Source:HGNC Symbol;Acc:HGNC:16281]	q42.13	2.11537e-09	1.41959	6.76244e-93	2.69965		CAPN9	calpain 9 [Source:HGNC Symbol;Acc:HGNC:1486]	q42.2	2.55565e-14	4.53329	6.0058e-60	14.6402		TRIM11	tripartite motif containing 11 [Source:HGNC Symbol;Acc:HGNC:16281]	q42.13	5.67243e-13	1.68099	4.00382e-90	3.25058		SHISA4	shisa family member 4 [Source:HGNC Symbol;Acc:HGNC:27139]	q32.1	0.0236194	1.64441	0.0349927	1.56274		PGBD5	piggyBac transposable element derived 5 [Source:HGNC Symbol;Acc:HGNC:19405]	q42.13	0.000737483	2.40112	1.46696e-28	6.8623
CAPN9	calpain 9 [Source:HGNC Symbol;Acc:HGNC:1486]	q42.2	1.9106e-09	2.76375	2.76474e-54	8.70649		LGALS8-AS1	LGALS8 antisense RNA 1 [Source:HGNC Symbol;Acc:HGNC:40340]	q43	5.79405e-06	1.86956	8.90522e-74	7.14026		CAPN9	calpain 9 [Source:HGNC Symbol;Acc:HGNC:1486]	q42.2	1.21395e-12	4.14444	4.9834e-59	13.2408		RHBG	Rh family B glycoprotein (gene/pseudogene) [Source:HGNC Symbol;Acc:HGNC:14572]	q22	0.000386151	4.671	1.86095e-44	27.4232		MTMR11	myotubularin related protein 11 [Source:HGNC Symbol;Acc:HGNC:24307]	q21.2	0.0382678	1.35612	0.0104697	1.26146
LGALS8-AS1	LGALS8 antisense RNA 1 [Source:HGNC Symbol;Acc:HGNC:40340]	q43	0.00557836	1.40726	2.69553e-73	5.29171		MTMR11	myotubularin related protein 11 [Source:HGNC Symbol;Acc:HGNC:24307]	q21.2	3.60585e-05	1.52678	2.18895e-08	1.4817		LGALS8-AS1	LGALS8 antisense RNA 1 [Source:HGNC Symbol;Acc:HGNC:40340]	q43	6.09325e-06	1.95927	1.07439e-73	7.44942		NUDT17	nudix hydrolase 17 [Source:HGNC Symbol;Acc:HGNC:26618]	q21.1	0.00697289	1.70112	9.68491e-09	1.76499		ZBTB37	zinc finger and BTB domain containing 37 [Source:HGNC Symbol;Acc:HGNC:28365]	q25.1	1.51394e-06	1.57679	0.0285001	1.17872
MTMR11	myotubularin related protein 11 [Source:HGNC Symbol;Acc:HGNC:24307]	q21.2	1.09014e-10	1.77473	1.44909e-16	1.68441		ZBTB37	zinc finger and BTB domain containing 37 [Source:HGNC Symbol;Acc:HGNC:28365]	q25.1	1.02999e-13	1.78025	8.9062e-08	1.38559		MTMR11	myotubularin related protein 11 [Source:HGNC Symbol;Acc:HGNC:24307]	q21.2	5.64908e-06	1.6472	5.37461e-10	1.57965		NAXE	NAD(P)HX epimerase [Source:HGNC Symbol;Acc:HGNC:18453]	q22	3.27428e-07	2.14288	2.31732e-62	4.15595		METTL18	methyltransferase like 18 [Source:HGNC Symbol;Acc:HGNC:28793]	q24.2	1.60118e-08	1.51414	1.22928e-21	1.67462
ZBTB37	zinc finger and BTB domain containing 37 [Source:HGNC Symbol;Acc:HGNC:28365]	q25.1	6.41561e-16	1.82106	2.17152e-08	1.39638		METTL18	methyltransferase like 18 [Source:HGNC Symbol;Acc:HGNC:28793]	q24.2	1.34223e-19	1.74861	6.1055e-49	2.01647		ZBTB37	zinc finger and BTB domain containing 37 [Source:HGNC Symbol;Acc:HGNC:28365]	q25.1	3.17951e-14	1.91248	1.94515e-08	1.47549		LYSMD1	LysM domain containing 1 [Source:HGNC Symbol;Acc:HGNC:32070]	q21.3	0.0161405	1.45785	1.8186e-10	1.68706		AL355388.1	novel transcript, antisense to ARHGEF2	q22	0.00655532	1.54298	3.6063e-10	1.96242
METTL18	methyltransferase like 18 [Source:HGNC Symbol;Acc:HGNC:28793]	q24.2	4.65888e-26	1.78168	5.59379e-59	2.01639		TNNT2	troponin T2, cardiac type [Source:HGNC Symbol;Acc:HGNC:11949]	q32.1	0.00038434	2.47819	0.014998	1.53263		METTL18	methyltransferase like 18 [Source:HGNC Symbol;Acc:HGNC:28793]	q24.2	2.29317e-26	1.95489	5.52494e-60	2.23592		GPATCH2	G-patch domain containing 2 [Source:HGNC Symbol;Acc:HGNC:25499]	q41	0.000773517	1.73451	4.15426e-34	2.5356		CAPN2	calpain 2 [Source:HGNC Symbol;Acc:HGNC:1479]	q41	0.00411945	1.38819	0.00278081	1.26584
AL355388.1	novel transcript, antisense to ARHGEF2	q22	6.03585e-09	1.92674	5.26256e-26	2.51181		AL355388.1	novel transcript, antisense to ARHGEF2	q22	6.05501e-06	1.7599	2.22154e-19	2.33656		AL355388.1	novel transcript, antisense to ARHGEF2	q22	1.40346e-05	1.75093	1.98344e-18	2.31468		GNPAT	glyceronephosphate O-acyltransferase [Source:HGNC Symbol;Acc:HGNC:4416]	q42.2	1.66649e-09	1.70336	1.5107e-09	1.71012		PFDN2	prefoldin subunit 2 [Source:HGNC Symbol;Acc:HGNC:8867]	q23.3	8.51475e-10	1.91077	1.76235e-39	2.81659
PRUNE1	prune exopolyphosphatase 1 [Source:HGNC Symbol;Acc:HGNC:13420]	q21.3	9.89302e-32	1.84244	1.36918e-64	1.93338		CAPN2	calpain 2 [Source:HGNC Symbol;Acc:HGNC:1479]	q41	0.00150135	1.31881	0.000384307	1.25004		CAPN2	calpain 2 [Source:HGNC Symbol;Acc:HGNC:1479]	q41	0.000226105	1.39983	3.33137e-05	1.31569		RAB25	RAB25, member RAS oncogene family [Source:HGNC Symbol;Acc:HGNC:18238]	q22	0.00171675	1.74909	6.41463e-08	3.74225		PRUNE1	prune exopolyphosphatase 1 [Source:HGNC Symbol;Acc:HGNC:13420]	q21.3	7.48719e-18	1.84098	9.18215e-37	1.89103
TMEM63A	transmembrane protein 63A [Source:HGNC Symbol;Acc:HGNC:29118]	q42.12	7.08047e-11	1.53033	5.37258e-12	1.42735		PFDN2	prefoldin subunit 2 [Source:HGNC Symbol;Acc:HGNC:8867]	q23.3	1.25276e-08	1.59942	9.21151e-45	2.45674		PFDN2	prefoldin subunit 2 [Source:HGNC Symbol;Acc:HGNC:8867]	q23.3	3.57716e-05	1.3919	3.56173e-37	2.12963		AC098934.2	actin, gamma 1 (ACTG1) pseudogene	q32.1	0.00998215	2.1863	1.54573e-33	6.20036		TMEM63A	transmembrane protein 63A [Source:HGNC Symbol;Acc:HGNC:29118]	q42.12	2.64026e-05	1.44594	1.47137e-05	1.32312
AHCTF1	AT-hook containing transcription factor 1 [Source:HGNC Symbol;Acc:HGNC:24618]	q44	2.90081e-10	1.44611	1.34245e-09	1.31166		PRUNE1	prune exopolyphosphatase 1 [Source:HGNC Symbol;Acc:HGNC:13420]	q21.3	3.26807e-28	1.85105	1.58578e-64	1.97765		PRUNE1	prune exopolyphosphatase 1 [Source:HGNC Symbol;Acc:HGNC:13420]	q21.3	2.7315e-30	1.95694	1.10156e-66	2.07921		DHX9	DExH-box helicase 9 [Source:HGNC Symbol;Acc:HGNC:2750]	q25.3	0.00223665	1.42269	8.81573e-15	1.60757		AHCTF1	AT-hook containing transcription factor 1 [Source:HGNC Symbol;Acc:HGNC:24618]	q44	9.64436e-19	1.82851	5.21455e-21	1.61625
SLC50A1	solute carrier family 50 member 1 [Source:HGNC Symbol;Acc:HGNC:30657]	q22	2.73849e-12	1.70859	1.0468e-132	4.26218		TMEM63A	transmembrane protein 63A [Source:HGNC Symbol;Acc:HGNC:29118]	q42.12	9.82984e-06	1.38782	6.09803e-07	1.32297		TMEM63A	transmembrane protein 63A [Source:HGNC Symbol;Acc:HGNC:29118]	q42.12	1.58498e-05	1.40914	2.69905e-06	1.33365		STX6	syntaxin 6 [Source:HGNC Symbol;Acc:HGNC:11441]	q25.3	4.00096e-08	1.64778	5.56345e-51	2.20681		SLC50A1	solute carrier family 50 member 1 [Source:HGNC Symbol;Acc:HGNC:30657]	q22	5.4003e-10	1.75514	9.8155e-120	4.273
AC096637.3	novel transcript	q32.3	4.77062e-16	3.74837	1.29202e-64	12.0638		AHCTF1	AT-hook containing transcription factor 1 [Source:HGNC Symbol;Acc:HGNC:24618]	q44	3.93379e-19	1.78547	1.41466e-24	1.64579		AHCTF1	AT-hook containing transcription factor 1 [Source:HGNC Symbol;Acc:HGNC:24618]	q44	7.00181e-17	1.77122	3.12511e-20	1.62091		LIX1L-AS1	LIX1L antisense RNA 1 [Source:HGNC Symbol;Acc:HGNC:41210]	q21.1	0.000547856	2.10147	3.92423e-10	2.12572		AC096637.3	novel transcript	q32.3	2.05927e-05	2.2434	4.55914e-37	6.99908
SWT1	SWT1 RNA endoribonuclease homolog [Source:HGNC Symbol;Acc:HGNC:16785]	q25.3	1.80639e-13	1.52196	0.000259552	1.16395		SLC50A1	solute carrier family 50 member 1 [Source:HGNC Symbol;Acc:HGNC:30657]	q22	1.68947e-18	1.94239	3.2588e-167	4.95713		SLC50A1	solute carrier family 50 member 1 [Source:HGNC Symbol;Acc:HGNC:30657]	q22	5.91324e-15	1.91134	2.3647e-154	4.85623		PLEKHA6	pleckstrin homology domain containing A6 [Source:HGNC Symbol;Acc:HGNC:17053]	q32.1	0.00647033	1.73	2.41284e-05	1.81391		CDC73	cell division cycle 73 [Source:HGNC Symbol;Acc:HGNC:16783]	q31.2	1.22831e-11	1.59907	2.69595e-13	1.47973
CDC73	cell division cycle 73 [Source:HGNC Symbol;Acc:HGNC:16783]	q31.2	5.29571e-13	1.48343	3.4252e-15	1.40729		AC096637.3	novel transcript	q32.3	1.06657e-08	2.55157	4.37399e-50	8.39962		AC096637.3	novel transcript	q32.3	3.1629e-11	3.14313	2.85032e-54	10.2576		AL357568.1	novel transcript, antisense to PBX1	q23.3	0.00391891	3.37091	1.14587e-06	3.58743		FDPSP8	farnesyl diphosphate synthase pseudogene 8 [Source:HGNC Symbol;Acc:HGNC:39085]	q32.3	8.43233e-07	2.84826	2.64739e-34	8.84052
FDPSP8	farnesyl diphosphate synthase pseudogene 8 [Source:HGNC Symbol;Acc:HGNC:39085]	q32.3	0.000214418	2.03411	1.99521e-28	6.48073		SWT1	SWT1 RNA endoribonuclease homolog [Source:HGNC Symbol;Acc:HGNC:16785]	q25.3	4.45001e-08	1.43437	0.0185545	1.11694		SWT1	SWT1 RNA endoribonuclease homolog [Source:HGNC Symbol;Acc:HGNC:16785]	q25.3	2.01512e-09	1.51928	0.00120892	1.17333		MUC1	mucin 1, cell surface associated [Source:HGNC Symbol;Acc:HGNC:7508]	q22	0.025348	2.19361	9.90477e-19	7.08718		GPR37L1	G protein-coupled receptor 37 like 1 [Source:HGNC Symbol;Acc:HGNC:14923]	q32.1	2.26043e-05	3.10765	3.33559e-33	9.0891
GAS5	growth arrest specific 5 [Source:HGNC Symbol;Acc:HGNC:16355]	q25.1	0.000155654	1.37517	9.63411e-05	1.28303		AC104461.1	novel transcript, antisense to ZNF281	q32.1	0.00484378	2.33534	0.00919636	1.74691		CDC73	cell division cycle 73 [Source:HGNC Symbol;Acc:HGNC:16783]	q31.2	5.14773e-15	1.63021	3.45449e-19	1.56095		Z99572.1	novel transcript	q24.2	0.0369542	2.19038	2.71983e-08	2.84097		COG2	component of oligomeric golgi complex 2 [Source:HGNC Symbol;Acc:HGNC:6546]	q42.2	1.06723e-13	1.69482	1.44632e-43	1.97945
AL365436.3		q21.3	0.0175892	1.71682	0.00406428	1.65406		CDC73	cell division cycle 73 [Source:HGNC Symbol;Acc:HGNC:16783]	q31.2	1.80562e-15	1.60919	9.45246e-22	1.5539		FDPSP8	farnesyl diphosphate synthase pseudogene 8 [Source:HGNC Symbol;Acc:HGNC:39085]	q32.3	4.80578e-07	2.82483	6.40263e-35	9.05414		AL356356.1		q21.3	0.00302013	2.01271	0.0019531	1.61915		IARS2	isoleucyl-tRNA synthetase 2, mitochondrial [Source:HGNC Symbol;Acc:HGNC:29685]	q41	6.41268e-18	1.78483	9.37069e-21	1.64795
COG2	component of oligomeric golgi complex 2 [Source:HGNC Symbol;Acc:HGNC:6546]	q42.2	1.36091e-40	1.95046	4.8029e-119	2.33663		FDPSP8	farnesyl diphosphate synthase pseudogene 8 [Source:HGNC Symbol;Acc:HGNC:39085]	q32.3	1.4039e-08	2.87251	7.20165e-41	9.25789		COG2	component of oligomeric golgi complex 2 [Source:HGNC Symbol;Acc:HGNC:6546]	q42.2	6.23478e-36	2.10758	2.0434e-110	2.55358		ANGEL2	angel homolog 2 [Source:HGNC Symbol;Acc:HGNC:30534]	q32.3	2.25567e-07	1.71022	4.35387e-17	1.67795		AL139288.1	novel transcript	q42.13	0.0125557	1.69301	3.83005e-08	2.01492
AC245100.8	TEC	q21.2	0.00488649	1.52964	9.29704e-17	2.28914		GPR37L1	G protein-coupled receptor 37 like 1 [Source:HGNC Symbol;Acc:HGNC:14923]	q32.1	0.00314818	1.93031	1.08625e-27	5.83657		IARS2	isoleucyl-tRNA synthetase 2, mitochondrial [Source:HGNC Symbol;Acc:HGNC:29685]	q41	2.16334e-26	1.91792	1.70581e-33	1.83377		NVL	nuclear VCP like [Source:HGNC Symbol;Acc:HGNC:8070]	q42.11	0.000311716	1.72478	1.99196e-75	2.9461		FAM189B	family with sequence similarity 189 member B [Source:HGNC Symbol;Acc:HGNC:1233]	q22	4.17966e-11	1.74029	7.68462e-47	2.35206
IARS2	isoleucyl-tRNA synthetase 2, mitochondrial [Source:HGNC Symbol;Acc:HGNC:29685]	q41	4.97119e-17	1.59945	1.81575e-20	1.51613		COG2	component of oligomeric golgi complex 2 [Source:HGNC Symbol;Acc:HGNC:6546]	q42.2	6.23394e-34	1.95497	7.1119e-107	2.38413		AL139288.1	novel transcript	q42.13	0.00311927	1.75208	4.78577e-10	2.18097		AL359962.2	novel transcript	q24.2	0.00413753	3.00769	0.000871555	1.95336		TADA1	transcriptional adaptor 1 [Source:HGNC Symbol;Acc:HGNC:30631]	q24.1	1.60422e-16	1.6518	8.11467e-44	1.81114
NOS1AP	nitric oxide synthase 1 adaptor protein [Source:HGNC Symbol;Acc:HGNC:16859]	q23.3	4.43184e-08	2.20019	0.0239819	1.26609		IARS2	isoleucyl-tRNA synthetase 2, mitochondrial [Source:HGNC Symbol;Acc:HGNC:29685]	q41	3.06103e-27	1.87063	3.52838e-38	1.80259		FAM189B	family with sequence similarity 189 member B [Source:HGNC Symbol;Acc:HGNC:1233]	q22	8.67533e-11	1.60293	4.00129e-55	2.24348		SOX13	SRY-box transcription factor 13 [Source:HGNC Symbol;Acc:HGNC:11192]	q32.1	0.000360469	1.66258	9.79848e-08	1.43303		ARPC5	actin related protein 2/3 complex subunit 5 [Source:HGNC Symbol;Acc:HGNC:708]	q25.3	1.31568e-05	1.35363	2.12861e-33	1.76987
FAM189B	family with sequence similarity 189 member B [Source:HGNC Symbol;Acc:HGNC:1233]	q22	5.07329e-12	1.52397	1.42651e-61	2.10592		AL139288.1	novel transcript	q42.13	0.00264211	1.69949	3.84355e-10	2.13512		TADA1	transcriptional adaptor 1 [Source:HGNC Symbol;Acc:HGNC:30631]	q24.1	2.22802e-25	1.83419	7.99099e-65	2.08216		TOR1AIP2	torsin 1A interacting protein 2 [Source:HGNC Symbol;Acc:HGNC:24055]	q25.2	1.27413e-06	1.57023	2.48446e-18	1.78544		MPC2	mitochondrial pyruvate carrier 2 [Source:HGNC Symbol;Acc:HGNC:24515]	q24.2	0.00182778	1.44087	1.08961e-16	1.80054
TADA1	transcriptional adaptor 1 [Source:HGNC Symbol;Acc:HGNC:30631]	q24.1	3.1761e-21	1.56947	2.5936e-55	1.76091		FAM189B	family with sequence similarity 189 member B [Source:HGNC Symbol;Acc:HGNC:1233]	q22	3.40924e-13	1.62927	5.28759e-63	2.29129		MPC2	mitochondrial pyruvate carrier 2 [Source:HGNC Symbol;Acc:HGNC:24515]	q24.2	6.4641e-08	1.7818	6.4269e-32	2.32048		PIGM	phosphatidylinositol glycan anchor biosynthesis class M [Source:HGNC Symbol;Acc:HGNC:18858]	q23.2	7.99583e-16	2.21469	1.10243e-67	2.75333		AL031864.1	ribosomal protein S15 (RPS15) pseudogene	q24.3	0.000245454	2.13999	1.08343e-12	3.24469
AL391069.3	novel transcript	q21.3	0.0140533	1.55774	1.0698e-13	3.03504		TADA1	transcriptional adaptor 1 [Source:HGNC Symbol;Acc:HGNC:30631]	q24.1	7.26148e-27	1.7845	8.66735e-72	2.0399		AL031864.1	ribosomal protein S15 (RPS15) pseudogene	q24.3	0.0052977	1.713	8.25717e-10	2.68634		CNIH4	cornichon family AMPA receptor auxiliary protein 4 [Source:HGNC Symbol;Acc:HGNC:25013]	q42.11	4.79261e-09	2.00797	1.1784e-27	2.26276		H3C13	H3 clustered histone 13 [Source:HGNC Symbol;Acc:HGNC:25311]	q21.2	0.000414313	2.40973	5.53672e-22	6.15548
MPC2	mitochondrial pyruvate carrier 2 [Source:HGNC Symbol;Acc:HGNC:24515]	q24.2	0.00400738	1.30393	4.80736e-17	1.67444		MPC2	mitochondrial pyruvate carrier 2 [Source:HGNC Symbol;Acc:HGNC:24515]	q24.2	6.35223e-08	1.69133	3.74921e-32	2.21981		GALNT2	polypeptide N-acetylgalactosaminyltransferase 2 [Source:HGNC Symbol;Acc:HGNC:4124]	q42.13	0.00189331	1.30617	5.68208e-19	1.64736		IRF6	interferon regulatory factor 6 [Source:HGNC Symbol;Acc:HGNC:6121]	q32.2	0.0431138	1.52014	0.0404723	1.56494		COA6-AS1	COA6 antisense RNA 1 [Source:HGNC Symbol;Acc:HGNC:40825]	q42.2	0.0164182	1.41976	0.0203917	1.24084
AL031864.1	ribosomal protein S15 (RPS15) pseudogene	q24.3	0.00177193	1.71697	1.94753e-11	2.66684		AL031864.1	ribosomal protein S15 (RPS15) pseudogene	q24.3	0.00112161	1.85499	9.16635e-12	2.91576		AC245014.3	novel transcript	q21.1	0.0234097	1.44129	6.39079e-05	1.65293		HAX1	HCLS1 associated protein X-1 [Source:HGNC Symbol;Acc:HGNC:16915]	q21.3	8.6024e-09	1.82594	1.85045e-18	2.08121		AC245014.3	novel transcript	q21.1	0.00843321	1.64641	1.54673e-05	1.81507
AC245014.3	novel transcript	q21.1	0.00420015	1.56857	2.54705e-06	1.77565		AC245014.3	novel transcript	q21.1	0.012378	1.47482	5.76079e-06	1.70813		S100A13	S100 calcium binding protein A13 [Source:HGNC Symbol;Acc:HGNC:10490]	q21.3	0.000112748	1.50752	2.56816e-09	1.61175		ASPM	abnormal spindle microtubule assembly [Source:HGNC Symbol;Acc:HGNC:19048]	q31.3	8.16921e-06	2.64232	1.05923e-46	15.4722		AL359265.1	novel pseudogene	q25.2	0.0155421	1.68175	0.00032594	1.74806
AC245100.4	phosphodiesterase 4D interacting protein (PDE4DIP) pseudogene	q21.2	1.50928e-07	2.11034	0.0122928	1.29254		S100A13	S100 calcium binding protein A13 [Source:HGNC Symbol;Acc:HGNC:10490]	q21.3	0.000130957	1.48921	1.27398e-09	1.61729		GLUL	glutamate-ammonia ligase [Source:HGNC Symbol;Acc:HGNC:4341]	q25.3	3.48864e-10	1.87767	0.00208827	1.35111		AL590560.3	novel transcript, antisense to VSIG8	q23.2	7.25377e-05	3.18043	0.000335633	2.06957		S100A13	S100 calcium binding protein A13 [Source:HGNC Symbol;Acc:HGNC:10490]	q21.3	0.00171441	1.52715	1.6359e-06	1.57403
AL590483.3	novel transcript	q44	0.000418764	3.00393	1.57191e-08	3.57422		GLUL	glutamate-ammonia ligase [Source:HGNC Symbol;Acc:HGNC:4341]	q25.3	1.3091e-09	1.77752	0.00289458	1.29148		C1orf147	chromosome 1 open reading frame 147 [Source:HGNC Symbol;Acc:HGNC:32061]	q32.1	0.0074122	1.48392	8.2925e-08	1.80516		GORAB	golgin, RAB6 interacting [Source:HGNC Symbol;Acc:HGNC:25676]	q24.2	0.0025395	1.62914	7.84169e-14	1.87643		CAMSAP2	calmodulin regulated spectrin associated protein family member 2 [Source:HGNC Symbol;Acc:HGNC:29188]	q32.1	1.52273e-10	1.67858	0.000348646	1.22518
AL160286.3	novel transcript	q25.2	0.00220678	2.43479	1.96423e-07	3.29534		C1orf147	chromosome 1 open reading frame 147 [Source:HGNC Symbol;Acc:HGNC:32061]	q32.1	0.00719516	1.44306	1.35853e-08	1.7773		CAMSAP2	calmodulin regulated spectrin associated protein family member 2 [Source:HGNC Symbol;Acc:HGNC:29188]	q32.1	8.32676e-12	1.74472	3.31224e-06	1.31605		HHAT	hedgehog acyltransferase [Source:HGNC Symbol;Acc:HGNC:18270]	q32.2	0.0240681	1.53261	9.6358e-10	2.00066		HORMAD1	HORMA domain containing 1 [Source:HGNC Symbol;Acc:HGNC:25245]	q21.3	7.67739e-06	7.32423	2.26899e-25	23.3624
S100A13	S100 calcium binding protein A13 [Source:HGNC Symbol;Acc:HGNC:10490]	q21.3	2.29665e-05	1.48699	1.72393e-10	1.57674		CAMSAP2	calmodulin regulated spectrin associated protein family member 2 [Source:HGNC Symbol;Acc:HGNC:29188]	q32.1	2.62059e-13	1.7153	4.60003e-07	1.30856		AL021068.1	ATP synthase 6 (MTATP6) pseudogene	q24.2	4.95922e-08	2.85612	0.00134549	1.59823		INTS3	integrator complex subunit 3 [Source:HGNC Symbol;Acc:HGNC:26153]	q21.3	0.0287574	1.42693	0.00148822	1.27088		BTNL10	butyrophilin like 10 [Source:HGNC Symbol;Acc:HGNC:42540]	q42.13	0.0428523	1.59044	4.48365e-27	4.70975
GLUL	glutamate-ammonia ligase [Source:HGNC Symbol;Acc:HGNC:4341]	q25.3	2.05121e-18	2.08591	3.20478e-07	1.49445		HORMAD1	HORMA domain containing 1 [Source:HGNC Symbol;Acc:HGNC:25245]	q21.3	0.0110642	2.78197	1.76234e-14	9.06891		GABPB2	GA binding protein transcription factor subunit beta 2 [Source:HGNC Symbol;Acc:HGNC:28441]	q21.3	9.41273e-16	1.67733	3.45875e-09	1.34116		SELENBP1	selenium binding protein 1 [Source:HGNC Symbol;Acc:HGNC:10719]	q21.3	3.4512e-08	2.46543	0.000106887	1.57115		ZNF670	zinc finger protein 670 [Source:HGNC Symbol;Acc:HGNC:28167]	q44	0.000891103	1.38678	1.25312e-05	1.33032
C1orf147	chromosome 1 open reading frame 147 [Source:HGNC Symbol;Acc:HGNC:32061]	q32.1	0.0011977	1.46242	3.73672e-10	1.75498		AL021068.1	ATP synthase 6 (MTATP6) pseudogene	q24.2	2.70626e-07	2.66628	0.00384439	1.50756		KRT8P45	keratin 8 pseudogene 45 [Source:HGNC Symbol;Acc:HGNC:39879]	q23.1	0.0243841	1.47073	2.24872e-22	4.09156		UBE2Q1	ubiquitin conjugating enzyme E2 Q1 [Source:HGNC Symbol;Acc:HGNC:15698]	q21.3	5.5212e-10	1.65401	4.05183e-48	2.02085		AVPR1B	arginine vasopressin receptor 1B [Source:HGNC Symbol;Acc:HGNC:896]	q32.1	0.00121724	2.98003	1.75396e-07	3.48312
AL021068.1	ATP synthase 6 (MTATP6) pseudogene	q24.2	1.34785e-09	2.72984	0.0009295	1.52141		GABPB2	GA binding protein transcription factor subunit beta 2 [Source:HGNC Symbol;Acc:HGNC:28441]	q21.3	5.39249e-12	1.52913	7.96032e-06	1.23344		XPR1	xenotropic and polytropic retrovirus receptor 1 [Source:HGNC Symbol;Acc:HGNC:12827]	q25.3	1.73072e-05	1.45605	2.06869e-19	1.68876		GPR89A	G protein-coupled receptor 89A [Source:HGNC Symbol;Acc:HGNC:31984]	q21.1	0.0335589	1.51343	3.09833e-43	2.74141		XPR1	xenotropic and polytropic retrovirus receptor 1 [Source:HGNC Symbol;Acc:HGNC:12827]	q25.3	7.47765e-05	1.46713	4.77317e-16	1.64527
GABPB2	GA binding protein transcription factor subunit beta 2 [Source:HGNC Symbol;Acc:HGNC:28441]	q21.3	7.948e-23	1.71943	5.15553e-13	1.36017		BTNL10	butyrophilin like 10 [Source:HGNC Symbol;Acc:HGNC:42540]	q42.13	0.00176628	1.86744	1.73256e-31	5.82828		PIP5K1A	phosphatidylinositol-4-phosphate 5-kinase type 1 alpha [Source:HGNC Symbol;Acc:HGNC:8994]	q21.3	9.66166e-21	1.70899	3.46255e-56	1.87445		POLR3C	RNA polymerase III subunit C [Source:HGNC Symbol;Acc:HGNC:30076]	q21.1	4.89179e-05	1.49732	1.78749e-15	1.54113		PIP5K1A	phosphatidylinositol-4-phosphate 5-kinase type 1 alpha [Source:HGNC Symbol;Acc:HGNC:8994]	q21.3	1.47066e-18	1.7453	1.78778e-46	1.85
OR1C1	olfactory receptor family 1 subfamily C member 1 [Source:HGNC Symbol;Acc:HGNC:8182]	q44	9.99077e-05	3.01225	0.00894652	1.71196		RGS8	regulator of G protein signaling 8 [Source:HGNC Symbol;Acc:HGNC:16810]	q25.3	0.00654536	1.97913	3.40164e-31	9.65657		COA6	cytochrome c oxidase assembly factor 6 [Source:HGNC Symbol;Acc:HGNC:18025]	q42.2	2.77853e-10	1.60058	5.03646e-86	2.74842		MRPL24	mitochondrial ribosomal protein L24 [Source:HGNC Symbol;Acc:HGNC:14037]	q23.1	5.26382e-06	2.12914	4.81906e-37	3.29968		ADORA1	adenosine A1 receptor [Source:HGNC Symbol;Acc:HGNC:262]	q32.1	0.00049524	2.20958	0.000120987	1.74208
OR3D1P	olfactory receptor family 3 subfamily D member 1 pseudogene [Source:HGNC Symbol;Acc:HGNC:25339]	q44	9.41878e-05	2.86607	0.000252874	1.99709		KRT8P45	keratin 8 pseudogene 45 [Source:HGNC Symbol;Acc:HGNC:39879]	q23.1	0.00115847	1.70023	8.26521e-29	4.80224		NENF	neudesin neurotrophic factor [Source:HGNC Symbol;Acc:HGNC:30384]	q32.3	0.00018862	1.44389	3.38345e-25	1.97467		KIAA1614-AS1	KIAA1614 antisense RNA 1 [Source:HGNC Symbol;Acc:HGNC:50644]	q25.3	0.0035024	2.60153	0.00113891	2.06024		COA6	cytochrome c oxidase assembly factor 6 [Source:HGNC Symbol;Acc:HGNC:18025]	q42.2	6.95228e-09	1.71792	8.29755e-59	2.83208
XPR1	xenotropic and polytropic retrovirus receptor 1 [Source:HGNC Symbol;Acc:HGNC:12827]	q25.3	1.21645e-09	1.57314	4.80453e-28	1.80638		XPR1	xenotropic and polytropic retrovirus receptor 1 [Source:HGNC Symbol;Acc:HGNC:12827]	q25.3	0.000140531	1.37308	5.76232e-17	1.60989		AL139132.1	ribosomal protein S26 (RPS26) pseudogene	q25.2	3.69178e-07	2.56405	3.59426e-12	2.74159		RGS7	regulator of G protein signaling 7 [Source:HGNC Symbol;Acc:HGNC:10003]	q43	0.000109202	6.87026	1.3005e-40	40.8169		DPM3	dolichyl-phosphate mannosyltransferase subunit 3, regulatory [Source:HGNC Symbol;Acc:HGNC:3007]	q22	0.0327839	1.38362	7.0424e-20	2.24978
PIP5K1A	phosphatidylinositol-4-phosphate 5-kinase type 1 alpha [Source:HGNC Symbol;Acc:HGNC:8994]	q21.3	7.23374e-22	1.63669	2.76542e-54	1.77417		PIP5K1A	phosphatidylinositol-4-phosphate 5-kinase type 1 alpha [Source:HGNC Symbol;Acc:HGNC:8994]	q21.3	1.74743e-22	1.70069	6.55334e-61	1.87801		ZNF281	zinc finger protein 281 [Source:HGNC Symbol;Acc:HGNC:13075]	q32.1	3.87147e-16	2.02372	4.0235e-57	2.77926		ZNF695	zinc finger protein 695 [Source:HGNC Symbol;Acc:HGNC:30954]	q44	0.0033318	2.32627	3.40486e-35	8.80963		NENF	neudesin neurotrophic factor [Source:HGNC Symbol;Acc:HGNC:30384]	q32.3	0.00049524	1.53045	2.81978e-19	2.0092
COA6	cytochrome c oxidase assembly factor 6 [Source:HGNC Symbol;Acc:HGNC:18025]	q42.2	1.59715e-09	1.48026	3.93928e-83	2.505		COA6	cytochrome c oxidase assembly factor 6 [Source:HGNC Symbol;Acc:HGNC:18025]	q42.2	1.35748e-11	1.65658	2.03307e-80	2.85438		NDUFB1P2	NADH:ubiquinone oxidoreductase subunit B1 pseudogene 2 [Source:HGNC Symbol;Acc:HGNC:37815]	q41	1.4599e-06	2.77206	7.561e-10	2.55131		FH	fumarate hydratase [Source:HGNC Symbol;Acc:HGNC:3700]	q43	9.32328e-06	1.70198	4.0548e-11	1.91304		AL139132.1	ribosomal protein S26 (RPS26) pseudogene	q25.2	0.00891172	1.72709	0.000113203	1.77994
DPM3	dolichyl-phosphate mannosyltransferase subunit 3, regulatory [Source:HGNC Symbol;Acc:HGNC:3007]	q22	0.0131542	1.30543	1.9944e-27	2.17655		NENF	neudesin neurotrophic factor [Source:HGNC Symbol;Acc:HGNC:30384]	q32.3	0.000220117	1.45154	2.8963e-22	2.00175		ARF1	ADP ribosylation factor 1 [Source:HGNC Symbol;Acc:HGNC:652]	q42.13	3.8765e-13	1.52452	1.5903e-101	2.48644		FAM20B	FAM20B glycosaminoglycan xylosylkinase [Source:HGNC Symbol;Acc:HGNC:23017]	q25.2	0.00190914	1.51379	4.33299e-05	1.41178		ZNF281	zinc finger protein 281 [Source:HGNC Symbol;Acc:HGNC:13075]	q32.1	8.26056e-06	1.53827	3.49009e-27	2.0419
NENF	neudesin neurotrophic factor [Source:HGNC Symbol;Acc:HGNC:30384]	q32.3	0.000376473	1.35072	8.19325e-25	1.82459		AL139132.1	ribosomal protein S26 (RPS26) pseudogene	q25.2	8.05872e-06	2.17459	2.6736e-10	2.34053		SHISA4	shisa family member 4 [Source:HGNC Symbol;Acc:HGNC:27139]	q32.1	0.00106231	1.43711	0.00411357	1.35445		AL512328.1	novel transcript, antisense to CAPN9	q42.2	7.99583e-16	8.86129	2.11533e-38	13.1316		NDUFB1P2	NADH:ubiquinone oxidoreductase subunit B1 pseudogene 2 [Source:HGNC Symbol;Acc:HGNC:37815]	q41	0.0377074	1.71257	0.00666398	1.52741
AL139132.1	ribosomal protein S26 (RPS26) pseudogene	q25.2	1.0418e-09	2.60332	8.46212e-16	2.76159		ZNF281	zinc finger protein 281 [Source:HGNC Symbol;Acc:HGNC:13075]	q32.1	1.5786e-13	1.84175	2.97903e-52	2.54586		FCF1P7	FCF1 pseudogene 7 [Source:HGNC Symbol;Acc:HGNC:44619]	q43	0.000388111	1.88289	2.53354e-05	1.78148		HCN3	hyperpolarization activated cyclic nucleotide gated potassium channel 3 [Source:HGNC Symbol;Acc:HGNC:19183]	q22	0.0328795	1.54421	7.03225e-31	2.52599		ARF1	ADP ribosylation factor 1 [Source:HGNC Symbol;Acc:HGNC:652]	q42.13	8.85166e-15	1.63558	8.78812e-96	2.56536
ZNF281	zinc finger protein 281 [Source:HGNC Symbol;Acc:HGNC:13075]	q32.1	2.03205e-15	1.80147	3.09529e-56	2.44867		NDUFB1P2	NADH:ubiquinone oxidoreductase subunit B1 pseudogene 2 [Source:HGNC Symbol;Acc:HGNC:37815]	q41	7.70561e-06	2.4001	6.80227e-09	2.22939		SDCCAG8	serologically defined colon cancer antigen 8 [Source:HGNC Symbol;Acc:HGNC:10671]	q43	8.17405e-11	1.40218	1.36624e-19	1.38351		ADIPOR1	adiponectin receptor 1 [Source:HGNC Symbol;Acc:HGNC:24040]	q32.1	3.07515e-07	1.78338	4.96733e-62	2.59505		FCF1P7	FCF1 pseudogene 7 [Source:HGNC Symbol;Acc:HGNC:44619]	q43	0.0400954	1.56042	0.0184601	1.42623
NDUFB1P2	NADH:ubiquinone oxidoreductase subunit B1 pseudogene 2 [Source:HGNC Symbol;Acc:HGNC:37815]	q41	0.00293944	1.81429	0.000366258	1.64843		ARF1	ADP ribosylation factor 1 [Source:HGNC Symbol;Acc:HGNC:652]	q42.13	9.48819e-18	1.57781	1.5486e-124	2.58512		NUDT17	nudix hydrolase 17 [Source:HGNC Symbol;Acc:HGNC:26618]	q21.1	9.80487e-06	1.62585	7.15094e-11	1.6524		SNX27	sorting nexin 27 [Source:HGNC Symbol;Acc:HGNC:20073]	q21.3	5.48231e-05	1.60835	5.7195e-21	1.76921		AL078644.2	novel transcript	q25.3	0.005845	1.34742	3.62972e-19	2.04171
FCF1P7	FCF1 pseudogene 7 [Source:HGNC Symbol;Acc:HGNC:44619]	q43	0.00236753	1.66707	0.000434335	1.57021		SHISA4	shisa family member 4 [Source:HGNC Symbol;Acc:HGNC:27139]	q32.1	0.000738687	1.40439	0.00213481	1.32614		NAXE	NAD(P)HX epimerase [Source:HGNC Symbol;Acc:HGNC:18453]	q22	2.43142e-11	1.70089	2.05415e-94	3.21097		HSPA6	heat shock protein family A (Hsp70) member 6 [Source:HGNC Symbol;Acc:HGNC:5239]	q23.3	0.0358966	1.9364	7.13792e-08	3.32263		IGSF8	immunoglobulin superfamily member 8 [Source:HGNC Symbol;Acc:HGNC:17813]	q23.2	0.0115542	1.32356	1.69621e-39	2.44014
SDCCAG8	serologically defined colon cancer antigen 8 [Source:HGNC Symbol;Acc:HGNC:10671]	q43	3.27782e-16	1.40274	1.33614e-26	1.37013		FCF1P7	FCF1 pseudogene 7 [Source:HGNC Symbol;Acc:HGNC:44619]	q43	0.00108157	1.82533	6.34431e-05	1.7325		AL118511.2	novel transcript	q42.2	0.040581	1.90434	0.00385208	2.00862		RPL23AP25	ribosomal protein L23a pseudogene 25 [Source:HGNC Symbol;Acc:HGNC:35672]	q44	0.0377812	1.86034	0.00190591	1.75497		SDCCAG8	serologically defined colon cancer antigen 8 [Source:HGNC Symbol;Acc:HGNC:10671]	q43	2.31877e-05	1.30885	9.27957e-08	1.24673
NUDT17	nudix hydrolase 17 [Source:HGNC Symbol;Acc:HGNC:26618]	q21.1	0.00113046	1.311	1.87064e-06	1.31731		SDCCAG8	serologically defined colon cancer antigen 8 [Source:HGNC Symbol;Acc:HGNC:10671]	q43	3.38985e-09	1.33368	4.91463e-17	1.32496		LYSMD1	LysM domain containing 1 [Source:HGNC Symbol;Acc:HGNC:32070]	q21.3	4.38638e-21	1.90819	1.10388e-52	2.1618		MDM4	MDM4 regulator of p53 [Source:HGNC Symbol;Acc:HGNC:6974]	q32.1	0.00124618	1.54901	1.16249e-06	1.42369		RHBG	Rh family B glycoprotein (gene/pseudogene) [Source:HGNC Symbol;Acc:HGNC:14572]	q22	0.00127706	2.50569	1.31817e-39	13.9072
NAXE	NAD(P)HX epimerase [Source:HGNC Symbol;Acc:HGNC:18453]	q22	3.09218e-10	1.57559	2.14165e-88	2.93671		RHBG	Rh family B glycoprotein (gene/pseudogene) [Source:HGNC Symbol;Acc:HGNC:14572]	q22	0.0206827	1.69025	5.20367e-41	9.74046		ACBD3-AS1	ACBD3 antisense RNA 1 [Source:HGNC Symbol;Acc:HGNC:40701]	q42.12	4.652e-11	2.3424	8.50068e-19	2.3795		AL162595.1	novel transcript	q42.13	0.00153508	2.13687	0.000345258	1.64409		NUDT17	nudix hydrolase 17 [Source:HGNC Symbol;Acc:HGNC:26618]	q21.1	1.5018e-05	1.5763	1.31114e-10	1.5479
PMF1-BGLAP	PMF1-BGLAP readthrough [Source:HGNC Symbol;Acc:HGNC:42953]	q22	0.0143128	1.32346	4.23653e-19	2.13096		NUDT17	nudix hydrolase 17 [Source:HGNC Symbol;Acc:HGNC:26618]	q21.1	3.58388e-07	1.69556	1.72107e-13	1.72772		AC114402.1	ribosomal protein L35a (RPL35A) pseudogene	q32.1	7.39855e-05	1.82389	0.00127782	1.4387		LINC01341	long intergenic non-protein coding RNA 1341 [Source:HGNC Symbol;Acc:HGNC:49457]	q44	0.000728005	2.71142	1.40678e-17	3.91418		NAXE	NAD(P)HX epimerase [Source:HGNC Symbol;Acc:HGNC:18453]	q22	1.22236e-08	1.70747	8.29192e-69	3.09348
AL118511.2	novel transcript	q42.2	0.000675786	2.61911	3.13104e-06	2.72015		NAXE	NAD(P)HX epimerase [Source:HGNC Symbol;Acc:HGNC:18453]	q22	1.4454e-12	1.69054	4.59259e-98	3.21407		KIF28P	kinesin family member 28, pseudogene [Source:HGNC Symbol;Acc:HGNC:49205]	q44	0.00250843	1.66978	2.27947e-08	1.87044		POGZ	pogo transposable element derived with ZNF domain [Source:HGNC Symbol;Acc:HGNC:18801]	q21.3	0.00374521	1.47411	1.50679e-06	1.38142		AL118511.2	novel transcript	q42.2	0.0148917	2.49947	0.000248371	2.56451
LYSMD1	LysM domain containing 1 [Source:HGNC Symbol;Acc:HGNC:32070]	q21.3	1.86206e-22	1.69564	4.45593e-57	1.9008		AL118511.2	novel transcript	q42.2	0.0079757	2.25595	0.000106733	2.39378		GPATCH2	G-patch domain containing 2 [Source:HGNC Symbol;Acc:HGNC:25499]	q41	6.80694e-15	2.33217	1.9672e-52	3.32401		TMEM9	transmembrane protein 9 [Source:HGNC Symbol;Acc:HGNC:18823]	q32.1	0.000143128	1.77715	7.44182e-40	3.09724		LYSMD1	LysM domain containing 1 [Source:HGNC Symbol;Acc:HGNC:32070]	q21.3	3.64864e-09	1.62712	2.8221e-23	1.77937
ACBD3-AS1	ACBD3 antisense RNA 1 [Source:HGNC Symbol;Acc:HGNC:40701]	q42.12	1.16711e-14	2.60731	2.98821e-23	2.6145		LYSMD1	LysM domain containing 1 [Source:HGNC Symbol;Acc:HGNC:32070]	q21.3	4.39014e-18	1.78725	1.51613e-46	2.03333		GNPAT	glyceronephosphate O-acyltransferase [Source:HGNC Symbol;Acc:HGNC:4416]	q42.2	3.07257e-29	1.79609	4.60436e-31	1.76406		TPR	translocated promoter region, nuclear basket protein [Source:HGNC Symbol;Acc:HGNC:12017]	q31.1	3.19746e-05	1.66254	3.93887e-08	1.48459		ACBD3-AS1	ACBD3 antisense RNA 1 [Source:HGNC Symbol;Acc:HGNC:40701]	q42.12	0.00104509	1.62959	5.96227e-06	1.59855
AC114402.1	ribosomal protein L35a (RPL35A) pseudogene	q32.1	5.98166e-07	2.09574	8.60034e-06	1.63554		ACBD3-AS1	ACBD3 antisense RNA 1 [Source:HGNC Symbol;Acc:HGNC:40701]	q42.12	1.73533e-06	1.83586	2.96556e-11	1.88399		RAB25	RAB25, member RAS oncogene family [Source:HGNC Symbol;Acc:HGNC:18238]	q22	1.07012e-11	1.74324	1.5568e-24	3.65042		RABIF	RAB interacting factor [Source:HGNC Symbol;Acc:HGNC:9797]	q32.1	3.57357e-07	1.81003	1.6433e-73	3.24722		KIF28P	kinesin family member 28, pseudogene [Source:HGNC Symbol;Acc:HGNC:49205]	q44	0.0441102	1.5015	4.82068e-05	1.62687
KIF28P	kinesin family member 28, pseudogene [Source:HGNC Symbol;Acc:HGNC:49205]	q44	4.7277e-06	1.88751	3.0418e-14	2.11371		AC114402.1	ribosomal protein L35a (RPL35A) pseudogene	q32.1	0.000405814	1.64426	0.00925661	1.31379		AL691482.4	novel transcript	q32.1	0.00141697	1.94537	1.26841e-07	2.52111		TOMM40L	translocase of outer mitochondrial membrane 40 like [Source:HGNC Symbol;Acc:HGNC:25756]	q23.3	0.00203747	1.51448	5.03103e-11	1.81406		GPATCH2	G-patch domain containing 2 [Source:HGNC Symbol;Acc:HGNC:25499]	q41	6.12974e-07	1.58145	4.21655e-40	2.18302
GPATCH2	G-patch domain containing 2 [Source:HGNC Symbol;Acc:HGNC:25499]	q41	2.75284e-11	1.57044	3.58003e-62	2.22132		KIF28P	kinesin family member 28, pseudogene [Source:HGNC Symbol;Acc:HGNC:49205]	q44	0.000748398	1.72103	1.70404e-09	1.94803		RNU1-155P	RNA, U1 small nuclear 155 pseudogene [Source:HGNC Symbol;Acc:HGNC:54437]	q21.2	0.0229491	1.97111	0.023874	1.66615		DENND1B	DENN domain containing 1B [Source:HGNC Symbol;Acc:HGNC:28404]	q31.3	0.000105827	2.4481	1.31632e-28	3.82739		GNPAT	glyceronephosphate O-acyltransferase [Source:HGNC Symbol;Acc:HGNC:4416]	q42.2	1.25454e-21	1.69837	5.48795e-21	1.61076
GNPAT	glyceronephosphate O-acyltransferase [Source:HGNC Symbol;Acc:HGNC:4416]	q42.2	2.29854e-24	1.57302	3.15808e-26	1.53123		GPATCH2	G-patch domain containing 2 [Source:HGNC Symbol;Acc:HGNC:25499]	q41	6.48403e-14	2.06203	3.85424e-53	2.96319		AC098934.2	actin, gamma 1 (ACTG1) pseudogene	q32.1	5.09757e-06	2.03334	6.87749e-50	5.63298		ACBD6	acyl-CoA binding domain containing 6 [Source:HGNC Symbol;Acc:HGNC:23339]	q25.3	5.17148e-07	1.69418	4.10372e-44	2.33607		RAB25	RAB25, member RAS oncogene family [Source:HGNC Symbol;Acc:HGNC:18238]	q22	1.11493e-07	1.68019	1.09912e-19	3.39092
RAB25	RAB25, member RAS oncogene family [Source:HGNC Symbol;Acc:HGNC:18238]	q22	5.56516e-13	1.67066	2.51479e-32	3.42607		GNPAT	glyceronephosphate O-acyltransferase [Source:HGNC Symbol;Acc:HGNC:4416]	q42.2	7.61349e-28	1.6996	6.56562e-34	1.68075		DHX9	DExH-box helicase 9 [Source:HGNC Symbol;Acc:HGNC:2750]	q25.3	1.36023e-08	1.33907	2.64226e-27	1.48016		ZBTB41	zinc finger and BTB domain containing 41 [Source:HGNC Symbol;Acc:HGNC:24819]	q31.3	1.86805e-06	2.11535	2.66104e-23	2.59774		LEMD1	LEM domain containing 1 [Source:HGNC Symbol;Acc:HGNC:18725]	q32.1	0.0466958	2.21624	3.52011e-05	2.63294
AL691482.4	novel transcript	q32.1	6.41941e-07	2.57741	2.14158e-13	3.27487		RAB25	RAB25, member RAS oncogene family [Source:HGNC Symbol;Acc:HGNC:18238]	q22	2.38016e-12	1.70504	1.12082e-32	3.5879		STX6	syntaxin 6 [Source:HGNC Symbol;Acc:HGNC:11441]	q25.3	6.9584e-32	1.74731	9.4134e-123	2.28616		AL592148.1	prefoldin 5 (PFDN5) pseudogene	q41	0.0300457	1.8829	6.57152e-05	2.27094		AC098934.2	actin, gamma 1 (ACTG1) pseudogene	q32.1	2.55333e-06	2.13775	4.10842e-52	5.68934
RNU1-155P	RNA, U1 small nuclear 155 pseudogene [Source:HGNC Symbol;Acc:HGNC:54437]	q21.2	0.004482	2.0344	0.00488633	1.69041		AL691482.4	novel transcript	q32.1	0.00104533	1.924	1.21043e-08	2.53599		PLEKHA6	pleckstrin homology domain containing A6 [Source:HGNC Symbol;Acc:HGNC:17053]	q32.1	5.26965e-10	1.75593	1.62061e-15	1.80005		H2BC19P	H2B clustered histone 19, pseudogene [Source:HGNC Symbol;Acc:HGNC:20517]	q21.2	0.0249611	1.91723	4.70197e-19	4.32679		DHX9	DExH-box helicase 9 [Source:HGNC Symbol;Acc:HGNC:2750]	q25.3	2.73903e-09	1.37578	2.00376e-26	1.47021
AC098934.2	actin, gamma 1 (ACTG1) pseudogene	q32.1	0.0366676	1.32355	4.48164e-40	3.62631		AC098934.2	actin, gamma 1 (ACTG1) pseudogene	q32.1	8.35843e-07	2.02504	1.5025e-53	5.64597		AL357568.1	novel transcript, antisense to PBX1	q23.3	1.16006e-05	2.61355	1.26028e-09	2.68295		C1orf100	chromosome 1 open reading frame 100 [Source:HGNC Symbol;Acc:HGNC:30435]	q44	0.00230448	2.0641	4.47436e-05	2.12213		STX6	syntaxin 6 [Source:HGNC Symbol;Acc:HGNC:11441]	q25.3	7.86384e-22	1.69385	3.43769e-81	2.13932
AL445435.1	sorting nexin 2 (SNX2) pseudogene	q41	2.80101e-05	2.15108	0.0224052	1.37007		DHX9	DExH-box helicase 9 [Source:HGNC Symbol;Acc:HGNC:2750]	q25.3	2.21173e-10	1.36251	4.93256e-34	1.51858		MUC1	mucin 1, cell surface associated [Source:HGNC Symbol;Acc:HGNC:7508]	q22	4.3376e-11	2.94658	2.43027e-54	9.3763		PEX11B	peroxisomal biogenesis factor 11 beta [Source:HGNC Symbol;Acc:HGNC:8853]	q21.1	3.17174e-06	1.52412	1.23237e-36	2.07223		LIX1L-AS1	LIX1L antisense RNA 1 [Source:HGNC Symbol;Acc:HGNC:41210]	q21.1	0.00597265	1.47614	0.000190036	1.39632
STX6	syntaxin 6 [Source:HGNC Symbol;Acc:HGNC:11441]	q25.3	4.14429e-16	1.43111	5.27509e-75	1.85086		STX6	syntaxin 6 [Source:HGNC Symbol;Acc:HGNC:11441]	q25.3	3.04339e-31	1.73199	6.5543e-119	2.28471		AC098934.1	tubulin, alpha (TUBA) pseudogene	q32.1	1.38643e-05	2.05618	3.68726e-50	6.18712		TAF5L	TATA-box binding protein associated factor 5 like [Source:HGNC Symbol;Acc:HGNC:17304]	q42.13	3.43014e-06	1.62366	1.76482e-17	1.65026		PLEKHA6	pleckstrin homology domain containing A6 [Source:HGNC Symbol;Acc:HGNC:17053]	q32.1	0.000535042	1.54858	3.4729e-06	1.54112
LIX1L-AS1	LIX1L antisense RNA 1 [Source:HGNC Symbol;Acc:HGNC:41210]	q21.1	0.00908815	1.32536	0.00049019	1.2952		LIX1L-AS1	LIX1L antisense RNA 1 [Source:HGNC Symbol;Acc:HGNC:41210]	q21.1	0.0106926	1.39165	0.000252521	1.38754		AL356356.1		q21.3	5.02989e-10	2.16157	1.09487e-08	1.69557		AL139128.1	proteasome (prosome, macropain) 26S subunit, non-ATPase, 7 (Mov34 homolog) (PSMD7) pseudogene	q22	0.0011665	2.32513	1.55464e-06	2.78077		AL357568.1	novel transcript, antisense to PBX1	q23.3	0.000110663	2.90242	4.63345e-08	2.86446
PLEKHA6	pleckstrin homology domain containing A6 [Source:HGNC Symbol;Acc:HGNC:17053]	q32.1	2.16698e-10	1.60733	2.22993e-15	1.62685		PLEKHA6	pleckstrin homology domain containing A6 [Source:HGNC Symbol;Acc:HGNC:17053]	q32.1	1.20971e-11	1.76535	1.72735e-19	1.83277		ANGEL2	angel homolog 2 [Source:HGNC Symbol;Acc:HGNC:30534]	q32.3	3.10028e-28	1.92543	1.13762e-43	1.84378		OTUD7B	OTU deubiquitinase 7B [Source:HGNC Symbol;Acc:HGNC:16683]	q21.2	0.00169906	1.561	2.60283e-08	1.56395		MUC1	mucin 1, cell surface associated [Source:HGNC Symbol;Acc:HGNC:7508]	q22	0.00956263	1.6848	2.08083e-27	5.15002
AL357568.1	novel transcript, antisense to PBX1	q23.3	4.32052e-07	3.41855	9.47695e-12	3.54926		AL357568.1	novel transcript, antisense to PBX1	q23.3	1.72158e-06	2.61662	1.90125e-11	2.71565		NVL	nuclear VCP like [Source:HGNC Symbol;Acc:HGNC:8070]	q42.11	7.69218e-23	2.19293	1.7558e-132	3.67836		PRRC2C	proline rich coiled-coil 2C [Source:HGNC Symbol;Acc:HGNC:24903]	q24.3	0.000651962	1.60576	7.26527e-08	1.57876		Z99572.1	novel transcript	q24.2	0.0383693	1.59874	7.40592e-07	1.97415
MUC1	mucin 1, cell surface associated [Source:HGNC Symbol;Acc:HGNC:7508]	q22	2.48599e-20	3.31699	7.67292e-82	10.3132		MUC1	mucin 1, cell surface associated [Source:HGNC Symbol;Acc:HGNC:7508]	q22	3.05306e-08	2.47752	5.40187e-48	7.97284		MGAT4EP	MGAT4 family member E, pseudogene [Source:HGNC Symbol;Acc:HGNC:49418]	q32.1	0.000103303	2.17967	1.83355e-15	3.27859		LENEP	lens epithelial protein [Source:HGNC Symbol;Acc:HGNC:14429]	q21.3	0.0110697	2.48322	0.00015334	2.33765		AC098934.1	tubulin, alpha (TUBA) pseudogene	q32.1	1.13159e-07	2.56232	1.0479e-54	7.38766
AC098934.1	tubulin, alpha (TUBA) pseudogene	q32.1	0.0106792	1.40813	3.00695e-47	4.14842		AC098934.1	tubulin, alpha (TUBA) pseudogene	q32.1	3.32036e-07	2.19768	1.11208e-55	6.67396		SOX13	SRY-box transcription factor 13 [Source:HGNC Symbol;Acc:HGNC:11192]	q32.1	2.0575e-21	2.09416	5.66902e-27	1.77484		AL391001.1	novel transcript, sense intronic to PBX1	q23.3	2.42302e-09	4.20226	6.24357e-54	6.76799		AL356356.1		q21.3	1.06204e-07	1.88417	4.11663e-05	1.42807
AL356356.1		q21.3	4.93616e-17	2.32152	7.62719e-15	1.80123		AL356356.1		q21.3	1.26213e-09	2.03301	3.62087e-08	1.61098		THEM4	thioesterase superfamily member 4 [Source:HGNC Symbol;Acc:HGNC:17947]	q21.3	5.93563e-14	1.71589	5.50976e-27	1.6606		C1orf131	chromosome 1 open reading frame 131 [Source:HGNC Symbol;Acc:HGNC:25332]	q42.2	6.80453e-12	2.01577	6.77946e-61	2.64823		ANGEL2	angel homolog 2 [Source:HGNC Symbol;Acc:HGNC:30534]	q32.3	4.29723e-13	1.58811	3.20926e-17	1.46896
AL078645.1	novel transcript	q25.3	0.000538553	2.02196	0.0283825	1.43007		ANGEL2	angel homolog 2 [Source:HGNC Symbol;Acc:HGNC:30534]	q32.3	2.34821e-26	1.78423	4.8601e-42	1.72253		TOR1AIP2	torsin 1A interacting protein 2 [Source:HGNC Symbol;Acc:HGNC:24055]	q25.2	1.78102e-25	1.66802	4.43063e-55	1.85171		SRP9	signal recognition particle 9 [Source:HGNC Symbol;Acc:HGNC:11304]	q42.12	4.94747e-05	1.60681	4.58714e-43	2.42162		NVL	nuclear VCP like [Source:HGNC Symbol;Acc:HGNC:8070]	q42.11	7.16002e-11	1.69515	7.48776e-91	2.73601
ANGEL2	angel homolog 2 [Source:HGNC Symbol;Acc:HGNC:30534]	q32.3	9.31582e-31	1.78706	7.54953e-44	1.69587		NVL	nuclear VCP like [Source:HGNC Symbol;Acc:HGNC:8070]	q42.11	1.21229e-21	2.02739	2.5155e-120	3.42465		PIGM	phosphatidylinositol glycan anchor biosynthesis class M [Source:HGNC Symbol;Acc:HGNC:18858]	q23.2	6.9584e-32	2.06863	3.32583e-90	2.51226		SNAP47	synaptosome associated protein 47 [Source:HGNC Symbol;Acc:HGNC:30669]	q42.13	5.20209e-06	1.5919	4.00565e-24	2.01862		MGAT4EP	MGAT4 family member E, pseudogene [Source:HGNC Symbol;Acc:HGNC:49418]	q32.1	1.41325e-05	2.52084	1.48566e-17	3.66872
NVL	nuclear VCP like [Source:HGNC Symbol;Acc:HGNC:8070]	q42.11	7.62057e-19	1.85088	3.2954e-111	3.06299		MGAT4EP	MGAT4 family member E, pseudogene [Source:HGNC Symbol;Acc:HGNC:49418]	q32.1	1.09574e-06	2.64011	5.15147e-20	4.03985		CNIH4	cornichon family AMPA receptor auxiliary protein 4 [Source:HGNC Symbol;Acc:HGNC:25013]	q42.11	9.56891e-23	2.21057	7.48656e-49	2.44183		IGSF9	immunoglobulin superfamily member 9 [Source:HGNC Symbol;Acc:HGNC:18132]	q23.2	0.00022304	2.04605	7.4558e-10	3.99228		AC105940.1	novel transcript	q32.1	0.00888447	2.53134	0.00314636	2.10947
MIR215	microRNA 215 [Source:HGNC Symbol;Acc:HGNC:31592]	q41	0.000110406	2.78408	0.0272194	1.54672		SOX13	SRY-box transcription factor 13 [Source:HGNC Symbol;Acc:HGNC:11192]	q32.1	3.80009e-22	2.00141	4.67239e-26	1.70629		IRF6	interferon regulatory factor 6 [Source:HGNC Symbol;Acc:HGNC:6121]	q32.2	1.7522e-08	1.70616	2.06007e-07	1.723		AL118511.1	novel transcript	q42.2	0.0493699	1.57496	0.00116852	1.64893		SOX13	SRY-box transcription factor 13 [Source:HGNC Symbol;Acc:HGNC:11192]	q32.1	8.88685e-08	1.6556	2.70994e-06	1.34751
SOX13	SRY-box transcription factor 13 [Source:HGNC Symbol;Acc:HGNC:11192]	q32.1	2.83187e-19	1.73812	4.25937e-18	1.44908		THEM4	thioesterase superfamily member 4 [Source:HGNC Symbol;Acc:HGNC:17947]	q21.3	1.03739e-08	1.51347	4.83416e-15	1.47548		HAX1	HCLS1 associated protein X-1 [Source:HGNC Symbol;Acc:HGNC:16915]	q21.3	1.4374e-16	1.62442	1.83438e-34	1.81607		AL390728.4	zinc finger protein pseudogene	q44	0.0454395	1.53472	0.0219192	1.3215		THEM4	thioesterase superfamily member 4 [Source:HGNC Symbol;Acc:HGNC:17947]	q21.3	0.00213618	1.35617	0.000152255	1.26571
THEM4	thioesterase superfamily member 4 [Source:HGNC Symbol;Acc:HGNC:17947]	q21.3	4.49382e-20	1.69414	4.10544e-35	1.62069		TOR1AIP2	torsin 1A interacting protein 2 [Source:HGNC Symbol;Acc:HGNC:24055]	q25.2	1.36792e-23	1.58758	1.77506e-56	1.77689		LINC00970	long intergenic non-protein coding RNA 970 [Source:HGNC Symbol;Acc:HGNC:48730]	q24.2	0.000123987	2.9553	0.000719708	1.97378		LYPLAL1	lysophospholipase like 1 [Source:HGNC Symbol;Acc:HGNC:20440]	q41	0.0021036	1.50532	5.275e-10	1.65021		TOR1AIP2	torsin 1A interacting protein 2 [Source:HGNC Symbol;Acc:HGNC:24055]	q25.2	5.82985e-15	1.57376	4.9664e-31	1.68201
TOR1AIP2	torsin 1A interacting protein 2 [Source:HGNC Symbol;Acc:HGNC:24055]	q25.2	3.57083e-20	1.54858	2.06325e-44	1.70014		ZC3H11B	zinc finger CCCH-type containing 11B [Source:HGNC Symbol;Acc:HGNC:25659]	q41	0.00027213	1.85367	0.0361122	1.30725		ASPM	abnormal spindle microtubule assembly [Source:HGNC Symbol;Acc:HGNC:19048]	q31.3	1.4655e-07	2.22014	2.45233e-67	12.8052		LHX9	LIM homeobox 9 [Source:HGNC Symbol;Acc:HGNC:14222]	q31.3	3.29067e-07	16.8561	6.67686e-28	54.5942		PIGM	phosphatidylinositol glycan anchor biosynthesis class M [Source:HGNC Symbol;Acc:HGNC:18858]	q23.2	6.52393e-24	1.95624	8.46427e-68	2.28737
PIGM	phosphatidylinositol glycan anchor biosynthesis class M [Source:HGNC Symbol;Acc:HGNC:18858]	q23.2	4.44514e-18	1.60696	6.35767e-57	1.9285		PIGM	phosphatidylinositol glycan anchor biosynthesis class M [Source:HGNC Symbol;Acc:HGNC:18858]	q23.2	1.63388e-34	2.02394	3.2845e-99	2.47953		TRIM58	tripartite motif containing 58 [Source:HGNC Symbol;Acc:HGNC:24150]	q44	1.25362e-06	2.92269	3.51051e-24	4.66662		EXO1	exonuclease 1 [Source:HGNC Symbol;Acc:HGNC:3511]	q43	9.26137e-07	2.77698	1.54129e-57	14.5092		CNIH4	cornichon family AMPA receptor auxiliary protein 4 [Source:HGNC Symbol;Acc:HGNC:25013]	q42.11	2.2402e-14	1.74803	4.50092e-32	1.85958
CNIH4	cornichon family AMPA receptor auxiliary protein 4 [Source:HGNC Symbol;Acc:HGNC:25013]	q42.11	5.91837e-12	1.58598	2.64306e-27	1.73035		CNIH4	cornichon family AMPA receptor auxiliary protein 4 [Source:HGNC Symbol;Acc:HGNC:25013]	q42.11	1.17695e-23	2.18209	4.22935e-50	2.42181		CATSPERE	catsper channel auxiliary subunit epsilon [Source:HGNC Symbol;Acc:HGNC:28491]	q44	5.85211e-05	1.53465	0.00168299	1.26101		LHX4	LIM homeobox 4 [Source:HGNC Symbol;Acc:HGNC:21734]	q25.2	0.0366389	1.71922	0.000729355	1.71286		IRF6	interferon regulatory factor 6 [Source:HGNC Symbol;Acc:HGNC:6121]	q32.2	2.92211e-06	1.62415	2.75769e-05	1.58414
IRF6	interferon regulatory factor 6 [Source:HGNC Symbol;Acc:HGNC:6121]	q32.2	9.82358e-09	1.5494	2.44742e-07	1.53927		IRF6	interferon regulatory factor 6 [Source:HGNC Symbol;Acc:HGNC:6121]	q32.2	1.1899e-06	1.57151	3.42517e-07	1.59611		FAM204BP	family with sequence similarity 204 member B, pseudogene [Source:HGNC Symbol;Acc:HGNC:42011]	q31.3	0.00508036	2.22117	4.1971e-06	2.86608		HNRNPA1P59	heterogeneous nuclear ribonucleoprotein A1 pseudogene 59 [Source:HGNC Symbol;Acc:HGNC:48789]	q32.1	0.0455951	1.7263	0.006376	1.71739		HAX1	HCLS1 associated protein X-1 [Source:HGNC Symbol;Acc:HGNC:16915]	q21.3	2.6748e-12	1.62225	1.54769e-24	1.74622
AL121987.2	novel transcript	q23.2	1.22063e-05	1.61169	0.00500132	1.25827		HAX1	HCLS1 associated protein X-1 [Source:HGNC Symbol;Acc:HGNC:16915]	q21.3	3.8508e-19	1.62776	2.62844e-42	1.82845		AL590560.3	novel transcript, antisense to VSIG8	q23.2	1.15371e-06	2.62499	0.000750847	1.63947		TUFT1	tuftelin 1 [Source:HGNC Symbol;Acc:HGNC:12422]	q21.3	0.0173556	1.54717	6.49824e-29	2.84182		ASPM	abnormal spindle microtubule assembly [Source:HGNC Symbol;Acc:HGNC:19048]	q31.3	1.43666e-12	2.54252	1.32575e-84	13.9994
HAX1	HCLS1 associated protein X-1 [Source:HGNC Symbol;Acc:HGNC:16915]	q21.3	1.43358e-10	1.39662	7.14774e-25	1.54133		LINC00970	long intergenic non-protein coding RNA 970 [Source:HGNC Symbol;Acc:HGNC:48730]	q24.2	0.000570306	2.50688	0.00417841	1.69634		AL136987.1	novel transcript	q31.2	1.95209e-05	4.92371	1.52694e-12	7.29682		MRPS21	mitochondrial ribosomal protein S21 [Source:HGNC Symbol;Acc:HGNC:14046]	q21.2	0.0177574	1.49675	1.02709e-11	1.841		FAM204BP	family with sequence similarity 204 member B, pseudogene [Source:HGNC Symbol;Acc:HGNC:42011]	q31.3	0.00461865	2.32618	2.8256e-06	2.89145
LINC00970	long intergenic non-protein coding RNA 970 [Source:HGNC Symbol;Acc:HGNC:48730]	q24.2	5.99562e-11	5.04091	1.7387e-11	3.32784		ASPM	abnormal spindle microtubule assembly [Source:HGNC Symbol;Acc:HGNC:19048]	q31.3	5.12991e-10	2.33269	2.80314e-83	13.485		DISP1	dispatched RND transporter family member 1 [Source:HGNC Symbol;Acc:HGNC:19711]	q41	8.49923e-05	1.37993	0.0202618	1.15026		THAP12P8	THAP domain containing 12 pseudogene 8 [Source:HGNC Symbol;Acc:HGNC:39572]	q43	0.00198649	4.65548	1.01389e-10	9.67687		AL136987.1	novel transcript	q31.2	0.00526194	3.06183	1.04818e-07	4.32784
ASPM	abnormal spindle microtubule assembly [Source:HGNC Symbol;Acc:HGNC:19048]	q31.3	0.0292998	1.33752	1.21179e-60	7.55782		TRIM58	tripartite motif containing 58 [Source:HGNC Symbol;Acc:HGNC:24150]	q44	0.000295789	2.306	8.76569e-16	3.72911		MIR6739	microRNA 6739 [Source:HGNC Symbol;Acc:HGNC:50165]	q32.1	0.000799077	1.82527	6.33685e-05	1.71		TDRKH	tudor and KH domain containing [Source:HGNC Symbol;Acc:HGNC:11713]	q21.3	0.000174484	1.74003	1.15292e-43	2.34555		GORAB	golgin, RAB6 interacting [Source:HGNC Symbol;Acc:HGNC:25676]	q24.2	3.02191e-07	1.52459	3.07867e-20	1.66401
TRIM58	tripartite motif containing 58 [Source:HGNC Symbol;Acc:HGNC:24150]	q44	5.10648e-07	2.49174	6.78233e-26	3.98106		CATSPERE	catsper channel auxiliary subunit epsilon [Source:HGNC Symbol;Acc:HGNC:28491]	q44	0.000831731	1.42755	0.0258988	1.18227		GORAB	golgin, RAB6 interacting [Source:HGNC Symbol;Acc:HGNC:25676]	q24.2	2.05682e-11	1.59398	2.99745e-34	1.79509		S100A14	S100 calcium binding protein A14 [Source:HGNC Symbol;Acc:HGNC:18901]	q21.3	0.0357817	2.00392	1.46429e-25	10.5891		HHAT	hedgehog acyltransferase [Source:HGNC Symbol;Acc:HGNC:18270]	q32.2	0.000282659	1.4988	6.43962e-15	1.85212
CATSPERE	catsper channel auxiliary subunit epsilon [Source:HGNC Symbol;Acc:HGNC:28491]	q44	6.90248e-12	1.76355	1.36089e-09	1.43411		FAM204BP	family with sequence similarity 204 member B, pseudogene [Source:HGNC Symbol;Acc:HGNC:42011]	q31.3	0.0081524	2.08441	4.88854e-06	2.68458		NME7	NME/NM23 family member 7 [Source:HGNC Symbol;Acc:HGNC:20461]	q24.2	1.19117e-12	1.6408	1.00223e-34	1.79102		AC246785.2	novel pseudogene (FLJ39739)	q21.1	0.0456918	2.8378	5.33168e-07	4.52942		INTS3	integrator complex subunit 3 [Source:HGNC Symbol;Acc:HGNC:26153]	q21.3	1.4814e-06	1.42192	4.8616e-05	1.20267
FAM204BP	family with sequence similarity 204 member B, pseudogene [Source:HGNC Symbol;Acc:HGNC:42011]	q31.3	0.000272103	2.5765	1.86152e-08	3.29078		AL590560.3	novel transcript, antisense to VSIG8	q23.2	1.06325e-05	2.33669	0.00496428	1.49145		HHAT	hedgehog acyltransferase [Source:HGNC Symbol;Acc:HGNC:18270]	q32.2	8.41881e-13	1.8987	2.43149e-36	2.42814		LINC01353	long intergenic non-protein coding RNA 1353 [Source:HGNC Symbol;Acc:HGNC:50580]	q32.1	0.0110528	2.06519	0.000237793	2.00609		RABGAP1L-DT	RABGAP1L divergent transcript [Source:HGNC Symbol;Acc:HGNC:54296]	q25.1	0.0226645	1.46933	0.00177337	1.41993
AL590560.3	novel transcript, antisense to VSIG8	q23.2	2.31084e-09	2.39899	0.00030588	1.48719		AL136987.1	novel transcript	q31.2	0.00060852	3.4181	7.97049e-10	5.19724		INTS3	integrator complex subunit 3 [Source:HGNC Symbol;Acc:HGNC:26153]	q21.3	4.92342e-17	1.80491	2.42745e-22	1.57937		ADAR	adenosine deaminase RNA specific [Source:HGNC Symbol;Acc:HGNC:225]	q21.3	5.44312e-09	2.02661	3.23482e-60	2.8741		UBE2Q1	ubiquitin conjugating enzyme E2 Q1 [Source:HGNC Symbol;Acc:HGNC:15698]	q21.3	2.02215e-18	1.58183	3.16964e-56	1.82356
AL136987.1	novel transcript	q31.2	0.00198897	3.12517	4.105e-08	4.55704		MIR6739	microRNA 6739 [Source:HGNC Symbol;Acc:HGNC:50165]	q32.1	0.00108884	1.73997	6.98639e-05	1.65132		SELENBP1	selenium binding protein 1 [Source:HGNC Symbol;Acc:HGNC:10719]	q21.3	2.14207e-20	2.52003	3.32545e-09	1.55999		SLC26A9	solute carrier family 26 member 9 [Source:HGNC Symbol;Acc:HGNC:14469]	q32.1	2.08545e-08	10.4025	1.16883e-06	6.54205		GPR89A	G protein-coupled receptor 89A [Source:HGNC Symbol;Acc:HGNC:31984]	q21.1	0.000401808	1.39954	2.35359e-59	2.38829
DISP1	dispatched RND transporter family member 1 [Source:HGNC Symbol;Acc:HGNC:19711]	q41	8.34888e-07	1.3701	0.0107005	1.13103		GORAB	golgin, RAB6 interacting [Source:HGNC Symbol;Acc:HGNC:25676]	q24.2	2.58912e-12	1.56095	7.31456e-37	1.77004		UBE2Q1	ubiquitin conjugating enzyme E2 Q1 [Source:HGNC Symbol;Acc:HGNC:15698]	q21.3	1.10184e-19	1.50717	6.66491e-70	1.80059		ILF2	interleukin enhancer binding factor 2 [Source:HGNC Symbol;Acc:HGNC:6037]	q21.3	6.58483e-08	1.73859	1.02768e-57	2.59642		AL360093.1	novel transcript	q41	2.10813e-05	2.19496	0.0274432	1.37391
MIR6739	microRNA 6739 [Source:HGNC Symbol;Acc:HGNC:50165]	q32.1	0.000111519	1.86787	6.1287e-06	1.73388		NME7	NME/NM23 family member 7 [Source:HGNC Symbol;Acc:HGNC:20461]	q24.2	3.36493e-07	1.41983	5.71592e-21	1.56432		MIR554	microRNA 554 [Source:HGNC Symbol;Acc:HGNC:32810]	q21.3	0.000552861	2.20925	3.05493e-09	2.99742		RALGPS2	Ral GEF with PH domain and SH3 binding motif 2 [Source:HGNC Symbol;Acc:HGNC:30279]	q25.2	0.00255242	1.99232	4.313e-23	3.64279		AL356441.1	novel transcript	q24.1	0.0168143	2.25241	1.9447e-05	2.83346
GORAB	golgin, RAB6 interacting [Source:HGNC Symbol;Acc:HGNC:25676]	q24.2	9.71927e-20	1.64482	1.21201e-51	1.83012		HHAT	hedgehog acyltransferase [Source:HGNC Symbol;Acc:HGNC:18270]	q32.2	2.42006e-10	1.71385	1.76104e-33	2.20889		GPR89A	G protein-coupled receptor 89A [Source:HGNC Symbol;Acc:HGNC:31984]	q21.1	5.67464e-05	1.3974	4.64554e-74	2.47882		PSMB4	proteasome 20S subunit beta 4 [Source:HGNC Symbol;Acc:HGNC:9541]	q21.3	0.00484481	1.54518	2.43035e-26	2.27268		POLR3C	RNA polymerase III subunit C [Source:HGNC Symbol;Acc:HGNC:30076]	q21.1	3.71172e-11	1.52501	4.87385e-18	1.48361
NME7	NME/NM23 family member 7 [Source:HGNC Symbol;Acc:HGNC:20461]	q24.2	1.21314e-17	1.70475	5.82207e-41	1.83947		INTS3	integrator complex subunit 3 [Source:HGNC Symbol;Acc:HGNC:26153]	q21.3	1.09683e-14	1.65722	3.38056e-17	1.45767		AL360093.1	novel transcript	q41	4.18557e-11	2.62925	4.67498e-06	1.73459		TIPRL	TOR signaling pathway regulator [Source:HGNC Symbol;Acc:HGNC:30231]	q24.2	8.41267e-09	1.66971	1.71925e-31	1.93062		C2CD4D	C2 calcium dependent domain containing 4D [Source:HGNC Symbol;Acc:HGNC:37210]	q21.3	6.76188e-08	2.27738	5.49858e-24	3.28544
HHAT	hedgehog acyltransferase [Source:HGNC Symbol;Acc:HGNC:18270]	q32.2	1.10866e-19	1.9178	1.89107e-52	2.42544		SELENBP1	selenium binding protein 1 [Source:HGNC Symbol;Acc:HGNC:10719]	q21.3	2.69074e-19	2.44051	1.53892e-08	1.52106		RPS21P1	ribosomal protein S21 pseudogene 1 [Source:HGNC Symbol;Acc:HGNC:36401]	q42.3	0.0246264	1.41047	0.00193398	1.45637		C1orf74	chromosome 1 open reading frame 74 [Source:HGNC Symbol;Acc:HGNC:26319]	q32.2	0.0258712	1.46619	6.56667e-12	2.0013		MRPL24	mitochondrial ribosomal protein L24 [Source:HGNC Symbol;Acc:HGNC:14037]	q23.1	2.19971e-07	1.71138	1.33068e-38	2.47319
INTS3	integrator complex subunit 3 [Source:HGNC Symbol;Acc:HGNC:26153]	q21.3	3.4489e-25	1.88065	4.11431e-30	1.62443		UBE2Q1	ubiquitin conjugating enzyme E2 Q1 [Source:HGNC Symbol;Acc:HGNC:15698]	q21.3	1.681e-23	1.51918	9.69899e-85	1.82778		AL356441.1	novel transcript	q24.1	0.00737991	2.14393	5.12074e-06	2.77698		EFNA1	ephrin A1 [Source:HGNC Symbol;Acc:HGNC:3221]	q22	0.0350525	1.46863	7.26845e-13	2.10131		KIAA1614-AS1	KIAA1614 antisense RNA 1 [Source:HGNC Symbol;Acc:HGNC:50644]	q25.3	0.000317054	2.03324	0.00312928	1.50431
SELENBP1	selenium binding protein 1 [Source:HGNC Symbol;Acc:HGNC:10719]	q21.3	1.10708e-21	2.18053	2.041e-06	1.33474		MIR554	microRNA 554 [Source:HGNC Symbol;Acc:HGNC:32810]	q21.3	0.00105694	1.99321	9.41762e-10	2.72286		POLR3C	RNA polymerase III subunit C [Source:HGNC Symbol;Acc:HGNC:30076]	q21.1	3.85972e-18	1.52943	1.3329e-33	1.53899		COPA	coatomer protein complex subunit alpha [Source:HGNC Symbol;Acc:HGNC:2230]	q23.2	5.88367e-06	1.69139	2.66482e-34	2.20052		ZNF695	zinc finger protein 695 [Source:HGNC Symbol;Acc:HGNC:30954]	q44	1.27421e-11	3.56881	2.09501e-61	12.7309
UBE2Q1	ubiquitin conjugating enzyme E2 Q1 [Source:HGNC Symbol;Acc:HGNC:15698]	q21.3	1.40706e-11	1.30707	7.93412e-50	1.54261		GPR89A	G protein-coupled receptor 89A [Source:HGNC Symbol;Acc:HGNC:31984]	q21.1	2.49805e-05	1.40044	1.96011e-66	2.50087		C2CD4D	C2 calcium dependent domain containing 4D [Source:HGNC Symbol;Acc:HGNC:37210]	q21.3	1.25683e-05	1.71171	1.11621e-21	2.55566		CACYBP	calcyclin binding protein [Source:HGNC Symbol;Acc:HGNC:30423]	q25.1	9.61564e-07	1.78318	2.1968e-34	2.41748		FH	fumarate hydratase [Source:HGNC Symbol;Acc:HGNC:3700]	q43	3.98697e-12	1.67911	2.67211e-21	1.77788
MIR554	microRNA 554 [Source:HGNC Symbol;Acc:HGNC:32810]	q21.3	1.54566e-05	2.65797	2.44012e-12	3.61298		AL360093.1	novel transcript	q41	1.63712e-09	2.26108	0.00017004	1.50212		MRPL24	mitochondrial ribosomal protein L24 [Source:HGNC Symbol;Acc:HGNC:14037]	q23.1	4.81347e-14	1.93122	5.98958e-68	2.91476		C1orf189	chromosome 1 open reading frame 189 [Source:HGNC Symbol;Acc:HGNC:32305]	q21.3	0.000569199	2.41693	2.74963e-13	3.52122		SLC30A1	solute carrier family 30 member 1 [Source:HGNC Symbol;Acc:HGNC:11012]	q32.3	5.62657e-05	1.4971	6.88964e-08	1.47025
AL360093.1	novel transcript	q41	1.80848e-07	2.07299	0.00650924	1.35815		AL356441.1	novel transcript	q24.1	0.00454992	2.16977	4.72612e-07	2.82696		ZNF695	zinc finger protein 695 [Source:HGNC Symbol;Acc:HGNC:30954]	q44	2.23258e-06	2.10587	3.42565e-57	7.82738		RIIAD1	regulatory subunit of type II PKA R-subunit domain containing 1 [Source:HGNC Symbol;Acc:HGNC:26686]	q21.3	0.000234178	4.4532	2.45112e-34	20.7133		PKLR	pyruvate kinase L/R [Source:HGNC Symbol;Acc:HGNC:9020]	q22	0.00510118	1.86004	0.000758337	1.73701
RPS21P1	ribosomal protein S21 pseudogene 1 [Source:HGNC Symbol;Acc:HGNC:36401]	q42.3	5.72856e-05	1.67682	2.1998e-07	1.71516		POLR3C	RNA polymerase III subunit C [Source:HGNC Symbol;Acc:HGNC:30076]	q21.1	7.67825e-17	1.50489	2.65098e-32	1.52362		FH	fumarate hydratase [Source:HGNC Symbol;Acc:HGNC:3700]	q43	6.48619e-18	1.68906	4.23498e-32	1.8581		ZNF687	zinc finger protein 687 [Source:HGNC Symbol;Acc:HGNC:29277]	q21.3	0.000100369	1.60193	1.21173e-33	2.30707		FAM20B	FAM20B glycosaminoglycan xylosylkinase [Source:HGNC Symbol;Acc:HGNC:23017]	q25.2	1.2627e-09	1.55031	4.96248e-09	1.36701
POLR3C	RNA polymerase III subunit C [Source:HGNC Symbol;Acc:HGNC:30076]	q21.1	4.62826e-19	1.44622	2.13975e-32	1.43788		C2CD4D	C2 calcium dependent domain containing 4D [Source:HGNC Symbol;Acc:HGNC:37210]	q21.3	2.12432e-05	1.65849	2.03087e-22	2.50382		SLC30A1	solute carrier family 30 member 1 [Source:HGNC Symbol;Acc:HGNC:11012]	q32.3	3.62304e-11	1.73854	2.02889e-19	1.77136		SMG5	SMG5 nonsense mediated mRNA decay factor [Source:HGNC Symbol;Acc:HGNC:24644]	q22	0.00376717	1.44665	1.59689e-22	1.9175		CIART	circadian associated repressor of transcription [Source:HGNC Symbol;Acc:HGNC:25200]	q21.2	4.1716e-05	1.99629	5.58783e-08	1.90042
C2CD4D	C2 calcium dependent domain containing 4D [Source:HGNC Symbol;Acc:HGNC:37210]	q21.3	1.11088e-06	1.56367	2.16292e-28	2.30774		KRT18P28	keratin 18 pseudogene 28 [Source:HGNC Symbol;Acc:HGNC:33397]	q25.3	0.00765267	1.48653	1.88207e-27	3.89819		FAM20B	FAM20B glycosaminoglycan xylosylkinase [Source:HGNC Symbol;Acc:HGNC:23017]	q25.2	4.56424e-14	1.66141	5.98497e-16	1.51686		CFHR3	complement factor H related 3 [Source:HGNC Symbol;Acc:HGNC:16980]	q31.3	0.0064515	3.00887	0.00698795	2.17004		BNIPL	BCL2 interacting protein like [Source:HGNC Symbol;Acc:HGNC:16976]	q21.3	0.036909	1.56809	4.09567e-08	2.38098
MRPL24	mitochondrial ribosomal protein L24 [Source:HGNC Symbol;Acc:HGNC:14037]	q23.1	6.72658e-11	1.68242	2.59724e-55	2.49886		MRPL24	mitochondrial ribosomal protein L24 [Source:HGNC Symbol;Acc:HGNC:14037]	q23.1	2.75208e-15	1.92456	2.10291e-68	2.91896		H2AC18	H2A clustered histone 18 [Source:HGNC Symbol;Acc:HGNC:4736]	q21.2	0.0142042	2.31331	3.99143e-14	8.79837		GOLT1A	golgi transport 1A [Source:HGNC Symbol;Acc:HGNC:24766]	q32.1	3.41499e-07	3.16688	3.68523e-20	6.82217		FAM163A	family with sequence similarity 163 member A [Source:HGNC Symbol;Acc:HGNC:28274]	q25.2	0.0337373	1.89459	5.72443e-07	3.10262
ZNF695	zinc finger protein 695 [Source:HGNC Symbol;Acc:HGNC:30954]	q44	0.0370882	1.31508	3.06791e-52	4.78469		ZNF695	zinc finger protein 695 [Source:HGNC Symbol;Acc:HGNC:30954]	q44	3.02052e-07	2.2603	5.44802e-57	8.43608		LINC01645	long intergenic non-protein coding RNA 1645 [Source:HGNC Symbol;Acc:HGNC:52432]	q25.2	4.44321e-07	4.27828	0.0152845	1.64895		ASCL5	achaete-scute family bHLH transcription factor 5 [Source:HGNC Symbol;Acc:HGNC:33169]	q32.1	0.0109497	2.54056	4.76683e-08	4.07021		AL512328.1	novel transcript, antisense to CAPN9	q42.2	9.14767e-11	3.73655	1.30617e-25	5.22924
FH	fumarate hydratase [Source:HGNC Symbol;Acc:HGNC:3700]	q43	3.77823e-10	1.40907	1.02478e-20	1.53211		FH	fumarate hydratase [Source:HGNC Symbol;Acc:HGNC:3700]	q43	1.10902e-18	1.63832	8.80069e-37	1.81221		CIART	circadian associated repressor of transcription [Source:HGNC Symbol;Acc:HGNC:25200]	q21.2	3.26004e-12	2.75354	3.62206e-20	2.71127		PFKFB2	6-phosphofructo-2-kinase/fructose-2,6-biphosphatase 2 [Source:HGNC Symbol;Acc:HGNC:8873]	q32.1	0.00242401	1.73907	9.24112e-05	1.57419		HCN3	hyperpolarization activated cyclic nucleotide gated potassium channel 3 [Source:HGNC Symbol;Acc:HGNC:19183]	q22	0.00252194	1.38048	8.02225e-34	2.12228
SLC30A1	solute carrier family 30 member 1 [Source:HGNC Symbol;Acc:HGNC:11012]	q32.3	3.22714e-17	2.00448	9.76279e-28	2.02556		SLC30A1	solute carrier family 30 member 1 [Source:HGNC Symbol;Acc:HGNC:11012]	q32.3	3.94028e-09	1.63475	1.54396e-16	1.67993		BNIPL	BCL2 interacting protein like [Source:HGNC Symbol;Acc:HGNC:16976]	q21.3	4.10204e-06	2.06369	1.70954e-17	3.22047		TFB2M	transcription factor B2, mitochondrial [Source:HGNC Symbol;Acc:HGNC:18559]	q44	1.0916e-08	1.84256	1.06987e-40	2.3539		ADIPOR1	adiponectin receptor 1 [Source:HGNC Symbol;Acc:HGNC:24040]	q32.1	1.18384e-13	1.6549	4.31591e-74	2.26925
PKLR	pyruvate kinase L/R [Source:HGNC Symbol;Acc:HGNC:9020]	q22	1.36197e-07	2.81359	1.81315e-10	2.69097		FAM20B	FAM20B glycosaminoglycan xylosylkinase [Source:HGNC Symbol;Acc:HGNC:23017]	q25.2	2.26717e-14	1.61445	2.54827e-17	1.48536		AL512328.1	novel transcript, antisense to CAPN9	q42.2	1.87417e-13	3.62392	1.39957e-32	5.20952		CYB5R1	cytochrome b5 reductase 1 [Source:HGNC Symbol;Acc:HGNC:13397]	q32.1	0.00635506	1.50267	4.38919e-06	1.80451		AC244034.2	novel transcript	q32.1	0.0311488	1.58693	0.0150716	1.4195
FAM20B	FAM20B glycosaminoglycan xylosylkinase [Source:HGNC Symbol;Acc:HGNC:23017]	q25.2	2.59911e-11	1.49408	3.92419e-11	1.35409		H2AC18	H2A clustered histone 18 [Source:HGNC Symbol;Acc:HGNC:4736]	q21.2	0.0103545	2.12766	4.59241e-17	8.23743		HCN3	hyperpolarization activated cyclic nucleotide gated potassium channel 3 [Source:HGNC Symbol;Acc:HGNC:19183]	q22	0.000293517	1.43824	3.7117e-37	2.29425		AC244033.1	ribosomal protein L6 (RPL6) pseudogene	q21.2	2.5617e-05	2.92783	1.43237e-05	2.2834		TP53BP2	tumor protein p53 binding protein 2 [Source:HGNC Symbol;Acc:HGNC:12000]	q41	2.69608e-09	1.95503	1.5116e-14	1.75824
CIART	circadian associated repressor of transcription [Source:HGNC Symbol;Acc:HGNC:25200]	q21.2	2.73904e-07	1.84346	3.80383e-11	1.80263		CIART	circadian associated repressor of transcription [Source:HGNC Symbol;Acc:HGNC:25200]	q21.2	6.06666e-09	2.27291	1.021e-14	2.25709		ADIPOR1	adiponectin receptor 1 [Source:HGNC Symbol;Acc:HGNC:24040]	q32.1	5.95529e-14	1.56865	1.22896e-86	2.23445		TARS2	threonyl-tRNA synthetase 2, mitochondrial [Source:HGNC Symbol;Acc:HGNC:30740]	q21.2	1.5247e-05	1.61665	4.03177e-42	2.39896		SNX27	sorting nexin 27 [Source:HGNC Symbol;Acc:HGNC:20073]	q21.3	3.19339e-14	1.65414	9.595e-34	1.72325
BNIPL	BCL2 interacting protein like [Source:HGNC Symbol;Acc:HGNC:16976]	q21.3	4.41266e-10	2.34588	3.7658e-26	3.61659		BNIPL	BCL2 interacting protein like [Source:HGNC Symbol;Acc:HGNC:16976]	q21.3	0.000499089	1.76554	1.87544e-14	2.79361		AC244034.2	novel transcript	q32.1	0.000400777	1.9649	3.17569e-05	1.8107		RPS6KC1	ribosomal protein S6 kinase C1 [Source:HGNC Symbol;Acc:HGNC:10439]	q32.3	4.87186e-07	1.71317	1.14154e-11	1.62759		AC243772.2	novel transcript, antisense to FCGR1A	q21.2	3.96675e-06	2.37363	4.15469e-32	5.21265
AL512328.1	novel transcript, antisense to CAPN9	q42.2	1.19943e-13	3.31675	4.64936e-32	4.70922		AL512328.1	novel transcript, antisense to CAPN9	q42.2	1.30206e-14	3.93324	3.10962e-34	5.73901		TP53BP2	tumor protein p53 binding protein 2 [Source:HGNC Symbol;Acc:HGNC:12000]	q41	2.01408e-11	1.75426	4.35925e-22	1.62725		TRMT1L	tRNA methyltransferase 1 like [Source:HGNC Symbol;Acc:HGNC:16782]	q25.3	0.000809351	1.52664	1.14175e-06	1.50823		HSPA6	heat shock protein family A (Hsp70) member 6 [Source:HGNC Symbol;Acc:HGNC:5239]	q23.3	0.00508599	1.67215	4.19412e-12	2.66871
ADIPOR1	adiponectin receptor 1 [Source:HGNC Symbol;Acc:HGNC:24040]	q32.1	3.60073e-09	1.39268	4.24712e-65	1.96437		HCN3	hyperpolarization activated cyclic nucleotide gated potassium channel 3 [Source:HGNC Symbol;Acc:HGNC:19183]	q22	0.000102138	1.44264	2.70386e-38	2.31077		SNX27	sorting nexin 27 [Source:HGNC Symbol;Acc:HGNC:20073]	q21.3	1.78102e-25	1.97464	3.8619e-60	2.13252		RBM34	RNA binding motif protein 34 [Source:HGNC Symbol;Acc:HGNC:28965]	q42.3	5.1744e-05	1.7859	2.40395e-18	2.04061		ACP6	acid phosphatase 6, lysophosphatidic [Source:HGNC Symbol;Acc:HGNC:29609]	q21.2	0.00755041	1.38562	1.86114e-06	1.50339
AC244034.2	novel transcript	q32.1	0.00900985	1.56576	0.00500706	1.424		ADIPOR1	adiponectin receptor 1 [Source:HGNC Symbol;Acc:HGNC:24040]	q32.1	1.407e-16	1.60602	9.24288e-95	2.30437		RNA5SP82	RNA, 5S ribosomal pseudogene 82 [Source:HGNC Symbol;Acc:HGNC:42859]	q44	0.000494929	1.73129	0.0274498	1.29241		SNAPIN	SNAP associated protein [Source:HGNC Symbol;Acc:HGNC:17145]	q21.3	4.21595e-07	1.64069	5.24592e-07	1.6037		MDM4	MDM4 regulator of p53 [Source:HGNC Symbol;Acc:HGNC:6974]	q32.1	1.11228e-08	1.52162	2.74286e-08	1.32199
TP53BP2	tumor protein p53 binding protein 2 [Source:HGNC Symbol;Acc:HGNC:12000]	q41	8.34119e-15	1.65689	1.07437e-24	1.51909		AC244034.2	novel transcript	q32.1	0.00139445	1.80663	0.000126302	1.67913		AC243772.2	novel transcript, antisense to FCGR1A	q21.2	4.34816e-05	2.2303	1.10336e-26	5.07087		GGPS1	geranylgeranyl diphosphate synthase 1 [Source:HGNC Symbol;Acc:HGNC:4249]	q42.3	3.01269e-07	1.72051	2.34199e-49	2.26972		AL162595.1	novel transcript	q42.13	1.01434e-10	2.3073	5.48145e-09	1.6804
SNX27	sorting nexin 27 [Source:HGNC Symbol;Acc:HGNC:20073]	q21.3	1.24965e-22	1.75018	3.94302e-50	1.86734		TP53BP2	tumor protein p53 binding protein 2 [Source:HGNC Symbol;Acc:HGNC:12000]	q41	1.038e-09	1.67741	1.09727e-15	1.56946		HSPA6	heat shock protein family A (Hsp70) member 6 [Source:HGNC Symbol;Acc:HGNC:5239]	q23.3	0.00048652	1.88694	1.83554e-14	3.11215		YOD1	YOD1 deubiquitinase [Source:HGNC Symbol;Acc:HGNC:25035]	q32.1	0.032703	1.61139	0.00187954	1.42667		LINC01341	long intergenic non-protein coding RNA 1341 [Source:HGNC Symbol;Acc:HGNC:49457]	q44	0.00481233	1.7792	1.68018e-11	2.39932
RNA5SP82	RNA, 5S ribosomal pseudogene 82 [Source:HGNC Symbol;Acc:HGNC:42859]	q44	5.09773e-06	1.83935	0.00220164	1.36043		SNX27	sorting nexin 27 [Source:HGNC Symbol;Acc:HGNC:20073]	q21.3	1.77983e-24	1.83267	4.16138e-59	1.99098		ACP6	acid phosphatase 6, lysophosphatidic [Source:HGNC Symbol;Acc:HGNC:29609]	q21.2	0.000538723	1.39405	1.01942e-09	1.56325		TDRKH-AS1	TDRKH antisense RNA 1 [Source:HGNC Symbol;Acc:HGNC:40578]	q21.3	0.0110847	1.68319	1.64788e-20	3.01424		POGZ	pogo transposable element derived with ZNF domain [Source:HGNC Symbol;Acc:HGNC:18801]	q21.3	5.54624e-09	1.47813	1.13734e-09	1.30963
HSPA6	heat shock protein family A (Hsp70) member 6 [Source:HGNC Symbol;Acc:HGNC:5239]	q23.3	0.0214279	1.43453	5.36822e-12	2.35781		AC243772.2	novel transcript, antisense to FCGR1A	q21.2	1.95407e-05	2.1175	2.54966e-30	4.86956		RPL23AP25	ribosomal protein L23a pseudogene 25 [Source:HGNC Symbol;Acc:HGNC:35672]	q44	0.00485099	1.53572	0.00273468	1.39425		UTP25	UTP25 small subunit processor component [Source:HGNC Symbol;Acc:HGNC:28440]	q32.2	1.48573e-06	1.76678	1.95275e-08	1.59123		TMEM9	transmembrane protein 9 [Source:HGNC Symbol;Acc:HGNC:18823]	q32.1	1.33869e-07	1.57787	2.62845e-57	2.58054
ACP6	acid phosphatase 6, lysophosphatidic [Source:HGNC Symbol;Acc:HGNC:29609]	q21.2	3.7745e-10	1.58126	2.57951e-21	1.74656		HSPA6	heat shock protein family A (Hsp70) member 6 [Source:HGNC Symbol;Acc:HGNC:5239]	q23.3	0.000750787	1.74071	9.4136e-16	2.93498		MDM4	MDM4 regulator of p53 [Source:HGNC Symbol;Acc:HGNC:6974]	q32.1	3.6164e-17	1.74778	4.14723e-22	1.5716		RRNAD1	ribosomal RNA adenine dimethylase domain containing 1 [Source:HGNC Symbol;Acc:HGNC:24273]	q23.1	0.000707063	1.59797	5.39693e-16	1.89085		TPR	translocated promoter region, nuclear basket protein [Source:HGNC Symbol;Acc:HGNC:12017]	q31.1	6.97644e-11	1.55301	9.26053e-09	1.31316
AL096803.3	novel pseudogene	q31.1	0.0183832	1.65172	6.38963e-07	2.14854		RPL23AP25	ribosomal protein L23a pseudogene 25 [Source:HGNC Symbol;Acc:HGNC:35672]	q44	0.00416129	1.49016	0.00187686	1.37055		AL162595.1	novel transcript	q42.13	2.34707e-13	2.33038	4.71577e-12	1.74811		ARID4B	AT-rich interaction domain 4B [Source:HGNC Symbol;Acc:HGNC:15550]	q42.3	5.71597e-05	1.7201	2.62506e-11	1.7447		RABIF	RAB interacting factor [Source:HGNC Symbol;Acc:HGNC:9797]	q32.1	7.3519e-16	1.73942	1.2e-106	2.93509
CNIH3-AS1	CNIH3 antisense RNA 1 [Source:HGNC Symbol;Acc:HGNC:41163]	q42.12	0.0282824	1.60506	0.0209015	1.47725		MDM4	MDM4 regulator of p53 [Source:HGNC Symbol;Acc:HGNC:6974]	q32.1	2.30797e-16	1.66746	2.63944e-20	1.51095		SPATA17	spermatogenesis associated 17 [Source:HGNC Symbol;Acc:HGNC:25184]	q41	2.02117e-06	1.93064	1.69905e-83	5.85819		TOR3A	torsin family 3 member A [Source:HGNC Symbol;Acc:HGNC:11997]	q25.2	7.38016e-08	1.76632	1.14278e-50	2.81995		TOMM40L	translocase of outer mitochondrial membrane 40 like [Source:HGNC Symbol;Acc:HGNC:25756]	q23.3	1.11618e-07	1.49835	1.22846e-19	1.69861
RPL23AP25	ribosomal protein L23a pseudogene 25 [Source:HGNC Symbol;Acc:HGNC:35672]	q44	0.00519643	1.39148	0.00768028	1.26096		AL162595.1	novel transcript	q42.13	1.58083e-13	2.21597	1.40529e-11	1.68024		LINC01341	long intergenic non-protein coding RNA 1341 [Source:HGNC Symbol;Acc:HGNC:49457]	q44	0.000196863	1.81857	1.11361e-17	2.54252		AC245014.1	novel transcript	q21.1	0.0152621	2.43794	3.90106e-12	4.45836		DENND1B	DENN domain containing 1B [Source:HGNC Symbol;Acc:HGNC:28404]	q31.3	3.4366e-05	1.83938	1.36778e-25	2.73098
MDM4	MDM4 regulator of p53 [Source:HGNC Symbol;Acc:HGNC:6974]	q32.1	1.0742e-22	1.77089	1.18432e-26	1.57494		SPATA17	spermatogenesis associated 17 [Source:HGNC Symbol;Acc:HGNC:25184]	q41	4.83223e-05	1.70906	8.66735e-72	5.26887		POGZ	pogo transposable element derived with ZNF domain [Source:HGNC Symbol;Acc:HGNC:18801]	q21.3	1.37589e-20	1.76325	7.15521e-30	1.6118		AL596218.1	novel transcript	q32.2	0.00314081	5.14351	0.00294236	2.74589		ACBD6	acyl-CoA binding domain containing 6 [Source:HGNC Symbol;Acc:HGNC:23339]	q25.3	2.84363e-11	1.53042	2.72101e-53	1.97767
AL162595.1	novel transcript	q42.13	4.20583e-08	1.80251	0.000201247	1.3383		LINC01341	long intergenic non-protein coding RNA 1341 [Source:HGNC Symbol;Acc:HGNC:49457]	q44	7.42722e-05	1.87425	7.45827e-18	2.64925		TMEM9	transmembrane protein 9 [Source:HGNC Symbol;Acc:HGNC:18823]	q32.1	4.82506e-11	1.63413	2.38281e-79	2.77664		TRAF5	TNF receptor associated factor 5 [Source:HGNC Symbol;Acc:HGNC:12035]	q32.3	0.00249998	1.75403	1.54392e-16	2.27734		ZNF847P	zinc finger protein 847, pseudogene [Source:HGNC Symbol;Acc:HGNC:34384]	q42.13	0.00505361	2.08052	0.000104585	2.08481
SPATA17	spermatogenesis associated 17 [Source:HGNC Symbol;Acc:HGNC:25184]	q41	2.27024e-06	1.71484	1.25755e-93	5.18924		POGZ	pogo transposable element derived with ZNF domain [Source:HGNC Symbol;Acc:HGNC:18801]	q21.3	3.19818e-18	1.65944	2.15309e-25	1.52903		VSIG8	V-set and immunoglobulin domain containing 8 [Source:HGNC Symbol;Acc:HGNC:32063]	q23.2	0.00161956	1.67738	0.000129952	1.56063		SUCO	SUN domain containing ossification factor [Source:HGNC Symbol;Acc:HGNC:1240]	q24.3	1.8168e-09	2.16057	1.54814e-44	2.84384		ZBTB41	zinc finger and BTB domain containing 41 [Source:HGNC Symbol;Acc:HGNC:24819]	q31.3	2.54968e-10	1.86097	1.80873e-28	2.16718
LINC01341	long intergenic non-protein coding RNA 1341 [Source:HGNC Symbol;Acc:HGNC:49457]	q44	2.62905e-09	2.18786	5.25577e-31	3.04968		TMEM9	transmembrane protein 9 [Source:HGNC Symbol;Acc:HGNC:18823]	q32.1	2.38016e-12	1.65645	3.4461e-81	2.83817		TPR	translocated promoter region, nuclear basket protein [Source:HGNC Symbol;Acc:HGNC:12017]	q31.1	1.59912e-13	1.58233	3.71639e-13	1.38231		NDUFS2	NADH:ubiquinone oxidoreductase core subunit S2 [Source:HGNC Symbol;Acc:HGNC:7708]	q23.3	1.79355e-10	1.90212	2.12011e-17	2.28818		AL592148.1	prefoldin 5 (PFDN5) pseudogene	q41	0.00623184	1.58198	3.53934e-06	1.7907
POGZ	pogo transposable element derived with ZNF domain [Source:HGNC Symbol;Acc:HGNC:18801]	q21.3	3.26407e-29	1.80282	1.79497e-38	1.63001		VSIG8	V-set and immunoglobulin domain containing 8 [Source:HGNC Symbol;Acc:HGNC:32063]	q23.2	0.00289453	1.60722	0.000229522	1.52018		AL031275.1	novel transcript	q24.2	0.0435573	2.13055	0.0222031	1.87056		UBQLN4	ubiquilin 4 [Source:HGNC Symbol;Acc:HGNC:1237]	q22	2.01047e-07	1.8782	6.51696e-52	2.67031		AL512343.2	novel transcript, antisense to H3F3A	q42.12	0.000415017	1.67228	0.0263207	1.26228
TMEM9	transmembrane protein 9 [Source:HGNC Symbol;Acc:HGNC:18823]	q32.1	1.08682e-10	1.53336	1.31266e-79	2.57145		TPR	translocated promoter region, nuclear basket protein [Source:HGNC Symbol;Acc:HGNC:12017]	q31.1	5.35395e-14	1.56027	4.38848e-14	1.37283		RABIF	RAB interacting factor [Source:HGNC Symbol;Acc:HGNC:9797]	q32.1	2.32981e-17	1.66429	2.8217e-133	2.91799		IRF2BP2	interferon regulatory factor 2 binding protein 2 [Source:HGNC Symbol;Acc:HGNC:21729]	q42.3	0.00160942	1.43831	1.53873e-06	1.42635		H2BC19P	H2B clustered histone 19, pseudogene [Source:HGNC Symbol;Acc:HGNC:20517]	q21.2	7.23311e-07	2.23212	1.23668e-36	4.8015
VSIG8	V-set and immunoglobulin domain containing 8 [Source:HGNC Symbol;Acc:HGNC:32063]	q23.2	3.07699e-05	1.71352	1.75445e-06	1.57159		RABIF	RAB interacting factor [Source:HGNC Symbol;Acc:HGNC:9797]	q32.1	4.30068e-22	1.70668	5.1401e-153	3.01496		TOMM40L	translocase of outer mitochondrial membrane 40 like [Source:HGNC Symbol;Acc:HGNC:25756]	q23.3	2.63035e-10	1.51846	8.92192e-28	1.7844		CEP350	centrosomal protein 350 [Source:HGNC Symbol;Acc:HGNC:24238]	q25.2	0.000482745	1.7017	5.66135e-06	1.60935		AL591806.1	novel transcript	q23.3	3.8507e-06	2.48591	2.36607e-12	2.84405
TPR	translocated promoter region, nuclear basket protein [Source:HGNC Symbol;Acc:HGNC:12017]	q31.1	3.56464e-13	1.50454	2.17374e-10	1.30038		TOMM40L	translocase of outer mitochondrial membrane 40 like [Source:HGNC Symbol;Acc:HGNC:25756]	q23.3	2.94837e-10	1.48849	3.44841e-29	1.75612		DENND1B	DENN domain containing 1B [Source:HGNC Symbol;Acc:HGNC:28404]	q31.3	7.51766e-08	2.29795	5.72704e-30	3.54334		SPRTN	SprT-like N-terminal domain [Source:HGNC Symbol;Acc:HGNC:25356]	q42.2	3.5786e-08	1.81822	6.36963e-21	1.86864		C1orf100	chromosome 1 open reading frame 100 [Source:HGNC Symbol;Acc:HGNC:30435]	q44	1.25775e-07	2.0482	3.44688e-10	1.97963
AL031275.1	novel transcript	q24.2	0.00010421	3.07189	5.93167e-06	2.67286		DENND1B	DENN domain containing 1B [Source:HGNC Symbol;Acc:HGNC:28404]	q31.3	1.50766e-07	2.1479	4.02585e-29	3.30627		ACBD6	acyl-CoA binding domain containing 6 [Source:HGNC Symbol;Acc:HGNC:23339]	q25.3	2.35153e-22	1.62682	1.9798e-104	2.17903		NIT1	nitrilase 1 [Source:HGNC Symbol;Acc:HGNC:7828]	q23.3	0.000225776	1.5516	6.06885e-14	1.67729		PEX11B	peroxisomal biogenesis factor 11 beta [Source:HGNC Symbol;Acc:HGNC:8853]	q21.1	1.31241e-12	1.55922	5.38209e-49	1.99886
RABIF	RAB interacting factor [Source:HGNC Symbol;Acc:HGNC:9797]	q32.1	1.28612e-07	1.34458	5.43413e-91	2.32752		ACBD6	acyl-CoA binding domain containing 6 [Source:HGNC Symbol;Acc:HGNC:23339]	q25.3	7.53954e-24	1.60713	4.0177e-108	2.16893		ETV3	ETS variant transcription factor 3 [Source:HGNC Symbol;Acc:HGNC:3492]	q23.1	1.87965e-10	1.57659	0.0062673	1.1526		CLK2	CDC like kinase 2 [Source:HGNC Symbol;Acc:HGNC:2069]	q22	0.000126614	1.54884	5.28953e-17	1.71654		TAF5L	TATA-box binding protein associated factor 5 like [Source:HGNC Symbol;Acc:HGNC:17304]	q42.13	3.60774e-17	1.65665	4.70575e-28	1.59167
TOMM40L	translocase of outer mitochondrial membrane 40 like [Source:HGNC Symbol;Acc:HGNC:25756]	q23.3	1.88883e-08	1.33083	2.73657e-26	1.54253		ETV3	ETS variant transcription factor 3 [Source:HGNC Symbol;Acc:HGNC:3492]	q23.1	2.00249e-10	1.51146	0.0212241	1.11381		ZNF847P	zinc finger protein 847, pseudogene [Source:HGNC Symbol;Acc:HGNC:34384]	q42.13	0.000227014	2.49197	6.91654e-07	2.58227		CHTOP	chromatin target of PRMT1 [Source:HGNC Symbol;Acc:HGNC:24511]	q21.3	0.0010957	1.36865	4.20548e-16	1.68372		AL589765.7	novel transcript, antisense to MRPL9	q21.3	0.000643852	3.33527	9.07315e-13	6.00335
AL353807.1	claudin 6 (CLDN6) pseudogene	q22	0.000618978	1.61825	8.1288e-09	1.89123		ZNF847P	zinc finger protein 847, pseudogene [Source:HGNC Symbol;Acc:HGNC:34384]	q42.13	0.000620136	2.33051	1.14697e-06	2.43927		ZBTB41	zinc finger and BTB domain containing 41 [Source:HGNC Symbol;Acc:HGNC:24819]	q31.3	2.30316e-18	2.11672	1.01443e-49	2.55131		PRPF3	pre-mRNA processing factor 3 [Source:HGNC Symbol;Acc:HGNC:17348]	q21.2	2.00109e-06	1.68471	3.3242e-24	1.86995		AL596087.2	novel transcript	q24.1	0.00995476	2.28883	1.34012e-08	3.55286
DENND1B	DENN domain containing 1B [Source:HGNC Symbol;Acc:HGNC:28404]	q31.3	2.44681e-10	2.56867	2.14043e-33	3.91103		ZBTB41	zinc finger and BTB domain containing 41 [Source:HGNC Symbol;Acc:HGNC:24819]	q31.3	7.17343e-18	2.02117	2.08893e-49	2.44986		AL592148.1	prefoldin 5 (PFDN5) pseudogene	q41	5.15348e-05	1.77456	4.12447e-10	2.08337		APH1A	aph-1 homolog A, gamma-secretase subunit [Source:HGNC Symbol;Acc:HGNC:29509]	q21.2	8.78838e-07	1.52491	5.13883e-32	1.9967		AL139128.1	proteasome (prosome, macropain) 26S subunit, non-ATPase, 7 (Mov34 homolog) (PSMD7) pseudogene	q22	6.31228e-09	2.32588	3.80467e-15	2.62168
ACBD6	acyl-CoA binding domain containing 6 [Source:HGNC Symbol;Acc:HGNC:23339]	q25.3	1.37548e-18	1.46255	1.20581e-93	1.93483		AL592148.1	prefoldin 5 (PFDN5) pseudogene	q41	0.000644015	1.61538	8.79709e-09	1.91306		AL512343.2	novel transcript, antisense to H3F3A	q42.12	4.8322e-07	1.87665	4.91955e-05	1.46686		ZNF496	zinc finger protein 496 [Source:HGNC Symbol;Acc:HGNC:23713]	q44	0.0168077	1.35726	6.24175e-05	1.34444		OTUD7B	OTU deubiquitinase 7B [Source:HGNC Symbol;Acc:HGNC:16683]	q21.2	1.15305e-08	1.56446	5.32699e-13	1.48605
ZNF847P	zinc finger protein 847, pseudogene [Source:HGNC Symbol;Acc:HGNC:34384]	q42.13	0.012301	1.76196	0.000423301	1.80378		AL512343.2	novel transcript, antisense to H3F3A	q42.12	6.79892e-06	1.71221	0.00071535	1.34992		H2BC19P	H2B clustered histone 19, pseudogene [Source:HGNC Symbol;Acc:HGNC:20517]	q21.2	8.53976e-05	1.9188	4.44075e-29	4.28034		ZNF692	zinc finger protein 692 [Source:HGNC Symbol;Acc:HGNC:26049]	q44	0.0317401	1.53955	1.429e-08	2.06192		LAD1	ladinin 1 [Source:HGNC Symbol;Acc:HGNC:6472]	q32.1	0.000179873	2.21099	3.58164e-15	3.34983
ZBTB41	zinc finger and BTB domain containing 41 [Source:HGNC Symbol;Acc:HGNC:24819]	q31.3	1.05833e-22	2.22645	6.6878e-55	2.658		H2BC19P	H2B clustered histone 19, pseudogene [Source:HGNC Symbol;Acc:HGNC:20517]	q21.2	3.77356e-05	1.84374	2.38972e-33	4.14835		AL591806.1	novel transcript	q23.3	0.00166957	1.75646	6.92042e-08	2.0697		AL591895.1	novel transcript	q42.12	0.000348015	1.90218	0.00181273	1.47309		PRRC2C	proline rich coiled-coil 2C [Source:HGNC Symbol;Acc:HGNC:24903]	q24.3	5.84793e-09	1.5232	2.45699e-11	1.41753
AL592148.1	prefoldin 5 (PFDN5) pseudogene	q41	0.000500344	1.66369	2.51523e-08	1.93127		AL591806.1	novel transcript	q23.3	0.000247258	1.85451	2.81423e-10	2.22231		C1orf100	chromosome 1 open reading frame 100 [Source:HGNC Symbol;Acc:HGNC:30435]	q44	7.09423e-08	2.17214	3.64757e-11	2.16759		RPRD2	regulation of nuclear pre-mRNA domain containing 2 [Source:HGNC Symbol;Acc:HGNC:29039]	q21.2	0.000949261	1.58616	3.81111e-05	1.34291		LEMD1-DT	LEMD1 divergent transcript [Source:HGNC Symbol;Acc:HGNC:27631]	q32.1	0.0416299	2.29281	4.31911e-07	3.45841
AL512343.2	novel transcript, antisense to H3F3A	q42.12	2.23761e-06	1.72351	0.000912701	1.33667		C1orf100	chromosome 1 open reading frame 100 [Source:HGNC Symbol;Acc:HGNC:30435]	q44	1.02721e-08	2.21884	3.31362e-13	2.24217		RN7SL333P	RNA, 7SL, cytoplasmic 333, pseudogene [Source:HGNC Symbol;Acc:HGNC:46349]	q24.2	0.00144144	1.63497	0.000321759	1.48911		AL358472.3	novel transcript, antisense to SLC39A1	q21.3	0.00938706	1.80386	7.20315e-20	3.19264		LENEP	lens epithelial protein [Source:HGNC Symbol;Acc:HGNC:14429]	q21.3	2.60113e-06	2.62322	8.34892e-09	2.33075
H2BC19P	H2B clustered histone 19, pseudogene [Source:HGNC Symbol;Acc:HGNC:20517]	q21.2	0.000522132	1.60208	2.65319e-31	3.53582		RN7SL333P	RNA, 7SL, cytoplasmic 333, pseudogene [Source:HGNC Symbol;Acc:HGNC:46349]	q24.2	0.0119015	1.44974	0.00578287	1.3332		PEX11B	peroxisomal biogenesis factor 11 beta [Source:HGNC Symbol;Acc:HGNC:8853]	q21.1	3.20453e-27	1.73291	1.57128e-95	2.30477		PIGC	phosphatidylinositol glycan anchor biosynthesis class C [Source:HGNC Symbol;Acc:HGNC:8960]	q24.3	8.00528e-13	1.90289	1.69333e-44	2.18479		AL391001.1	novel transcript, sense intronic to PBX1	q23.3	2.28077e-06	2.31246	1.0198e-27	3.54086
C1orf100	chromosome 1 open reading frame 100 [Source:HGNC Symbol;Acc:HGNC:30435]	q44	6.61354e-13	2.30991	7.10318e-18	2.28478		PEX11B	peroxisomal biogenesis factor 11 beta [Source:HGNC Symbol;Acc:HGNC:8853]	q21.1	1.9875e-22	1.6289	1.8372e-89	2.17723		TAF5L	TATA-box binding protein associated factor 5 like [Source:HGNC Symbol;Acc:HGNC:17304]	q42.13	1.63934e-20	1.63332	4.0923e-37	1.62565		ANKRD34A	ankyrin repeat domain 34A [Source:HGNC Symbol;Acc:HGNC:27639]	q21.1	0.0107382	1.98634	1.72949e-05	1.89852		AL590133.1	novel transcript, antisense to CERS2	q21.3	0.0123689	1.51758	2.72915e-13	2.42424
RN7SL333P	RNA, 7SL, cytoplasmic 333, pseudogene [Source:HGNC Symbol;Acc:HGNC:46349]	q24.2	2.09334e-09	2.08885	9.90831e-12	1.88432		TAF5L	TATA-box binding protein associated factor 5 like [Source:HGNC Symbol;Acc:HGNC:17304]	q42.13	4.0683e-22	1.61875	5.95232e-41	1.62268		AL589765.7	novel transcript, antisense to MRPL9	q21.3	2.30854e-08	4.47235	2.78107e-24	8.31829		H2BU1	H2B.U histone 1 [Source:HGNC Symbol;Acc:HGNC:20514]	q42.13	0.0152398	2.6218	8.04268e-92	18.1961		C1orf131	chromosome 1 open reading frame 131 [Source:HGNC Symbol;Acc:HGNC:25332]	q42.2	6.57648e-19	1.77937	4.3029e-65	2.2069
PEX11B	peroxisomal biogenesis factor 11 beta [Source:HGNC Symbol;Acc:HGNC:8853]	q21.1	1.78033e-25	1.64685	1.9568e-91	2.15882		AL589765.7	novel transcript, antisense to MRPL9	q21.3	3.29609e-07	4.01594	4.3615e-21	7.52302		AL139128.1	proteasome (prosome, macropain) 26S subunit, non-ATPase, 7 (Mov34 homolog) (PSMD7) pseudogene	q22	1.70846e-08	2.22813	2.74251e-15	2.60674		DARS2	aspartyl-tRNA synthetase 2, mitochondrial [Source:HGNC Symbol;Acc:HGNC:25538]	q25.1	3.6695e-13	2.30978	2.48208e-46	2.90679		AL357556.1	dentatorubral-pallidoluysian atrophy (atrophin-1) (DRPLA) pseudogene	q42.3	0.017948	1.69507	2.99606e-06	1.95453
TAF5L	TATA-box binding protein associated factor 5 like [Source:HGNC Symbol;Acc:HGNC:17304]	q42.13	7.56742e-16	1.42106	1.88553e-25	1.39739		AL139128.1	proteasome (prosome, macropain) 26S subunit, non-ATPase, 7 (Mov34 homolog) (PSMD7) pseudogene	q22	6.42001e-08	2.12116	1.24143e-15	2.5037		LINC02774	long intergenic non-protein coding RNA 2774 [Source:HGNC Symbol;Acc:HGNC:27923]	q44	0.00863355	2.19089	5.52696e-09	3.23075		GOLPH3L	golgi phosphoprotein 3 like [Source:HGNC Symbol;Acc:HGNC:24882]	q21.3	3.46919e-06	1.83501	1.1868e-31	2.06122		AC243547.1	novel transcript, antisense to ITGA10	q21.1	0.00141289	2.18131	8.1662e-05	1.96311
AL589765.7	novel transcript, antisense to MRPL9	q21.3	0.00263935	2.0164	5.70849e-14	3.75484		LINC02774	long intergenic non-protein coding RNA 2774 [Source:HGNC Symbol;Acc:HGNC:27923]	q44	0.0216229	1.94594	1.02245e-07	2.8875		OTUD7B	OTU deubiquitinase 7B [Source:HGNC Symbol;Acc:HGNC:16683]	q21.2	8.17412e-21	1.87199	2.23282e-35	1.84056		RUSC1-AS1	RUSC1 antisense RNA 1 [Source:HGNC Symbol;Acc:HGNC:26680]	q22	1.13218e-05	2.03897	5.85114e-13	1.97386		SRP9	signal recognition particle 9 [Source:HGNC Symbol;Acc:HGNC:11304]	q42.12	8.75931e-13	1.60829	3.7314e-70	2.28409
LINC01138	long intergenic non-protein coding RNA 1138 [Source:HGNC Symbol;Acc:HGNC:49454]	q21.2	2.80921e-06	1.97435	7.98832e-12	1.99993		OTUD7B	OTU deubiquitinase 7B [Source:HGNC Symbol;Acc:HGNC:16683]	q21.2	3.97968e-17	1.71011	7.96885e-30	1.69273		PRRC2C	proline rich coiled-coil 2C [Source:HGNC Symbol;Acc:HGNC:24903]	q24.3	2.35377e-12	1.57671	4.24958e-18	1.51539		RO60	Ro60, Y RNA binding protein [Source:HGNC Symbol;Acc:HGNC:11313]	q31.2	0.00111325	1.5972	4.11561e-05	1.46092		SNAP47	synaptosome associated protein 47 [Source:HGNC Symbol;Acc:HGNC:30669]	q42.13	5.85135e-13	1.5498	4.68846e-41	1.85448
AL139128.1	proteasome (prosome, macropain) 26S subunit, non-ATPase, 7 (Mov34 homolog) (PSMD7) pseudogene	q22	2.51923e-10	2.25651	1.01421e-18	2.60535		LAD1	ladinin 1 [Source:HGNC Symbol;Acc:HGNC:6472]	q32.1	0.0101055	1.58643	8.49124e-12	2.48935		LENEP	lens epithelial protein [Source:HGNC Symbol;Acc:HGNC:14429]	q21.3	1.79442e-10	3.39898	2.72339e-15	3.13345		UBAP2L	ubiquitin associated protein 2 like [Source:HGNC Symbol;Acc:HGNC:29877]	q21.3	8.19015e-06	1.54177	7.82138e-53	2.12333		IGSF9	immunoglobulin superfamily member 9 [Source:HGNC Symbol;Acc:HGNC:18132]	q23.2	7.53284e-15	2.29361	2.3434e-29	4.25338
LINC02774	long intergenic non-protein coding RNA 2774 [Source:HGNC Symbol;Acc:HGNC:27923]	q44	6.11519e-06	2.71031	8.16307e-17	3.94513		PRRC2C	proline rich coiled-coil 2C [Source:HGNC Symbol;Acc:HGNC:24903]	q24.3	1.57058e-13	1.58491	1.036e-20	1.53777		AL391001.1	novel transcript, sense intronic to PBX1	q23.3	7.5336e-06	1.98491	8.34658e-30	3.1645		LRRN2	leucine rich repeat neuronal 2 [Source:HGNC Symbol;Acc:HGNC:16914]	q32.1	0.0257114	2.11661	9.41229e-22	4.29089		RNVU1-27	RNA, variant U1 small nuclear 27 [Source:HGNC Symbol;Acc:HGNC:54431]	q21.2	0.000203476	2.0906	8.60684e-10	2.5111
OTUD7B	OTU deubiquitinase 7B [Source:HGNC Symbol;Acc:HGNC:16683]	q21.2	1.42717e-27	1.83006	2.5077e-44	1.78208		LENEP	lens epithelial protein [Source:HGNC Symbol;Acc:HGNC:14429]	q21.3	1.56482e-09	2.93249	5.78941e-14	2.72748		AL596325.1	novel transcript, antisense to UAP1	q23.3	0.0411614	1.76726	0.00859038	1.7812		ADCY10	adenylate cyclase 10 [Source:HGNC Symbol;Acc:HGNC:21285]	q24.2	2.83303e-07	4.07321	0.000337769	2.33754		AL118511.1	novel transcript	q42.2	0.000119644	1.63152	5.31398e-07	1.61159
PRRC2C	proline rich coiled-coil 2C [Source:HGNC Symbol;Acc:HGNC:24903]	q24.3	8.13319e-08	1.38008	2.01197e-09	1.31137		AL391001.1	novel transcript, sense intronic to PBX1	q23.3	1.99783e-07	2.13376	1.03707e-32	3.40859		AL590133.1	novel transcript, antisense to CERS2	q21.3	9.59521e-10	2.45023	2.87642e-31	4.05867		ATF6	activating transcription factor 6 [Source:HGNC Symbol;Acc:HGNC:791]	q23.3	4.14971e-05	1.57566	9.86687e-14	1.59269		AC241584.1	Sjogren syndrome antigen B (autoantigen La) (SSB) pseudogene	q21.1	0.00171441	2.03391	1.94437e-15	3.23881
LENEP	lens epithelial protein [Source:HGNC Symbol;Acc:HGNC:14429]	q21.3	1.6857e-11	3.05294	8.01305e-16	2.78249		AL596325.1	novel transcript, antisense to UAP1	q23.3	0.0400716	1.65487	0.00548726	1.6823		C1orf131	chromosome 1 open reading frame 131 [Source:HGNC Symbol;Acc:HGNC:25332]	q42.2	3.24453e-27	1.8128	1.02773e-97	2.33101		TIMM17A	translocase of inner mitochondrial membrane 17A [Source:HGNC Symbol;Acc:HGNC:17315]	q32.1	4.42065e-08	1.85081	1.46811e-47	3.00134		LYPLAL1	lysophospholipase like 1 [Source:HGNC Symbol;Acc:HGNC:20440]	q41	2.4443e-07	1.48808	2.39184e-14	1.52966
MIR29B2CHG	MIR29B2 and MIR29C host gene [Source:HGNC Symbol;Acc:HGNC:32018]	q32.2	1.73996e-10	2.42229	0.00429476	1.34728		AL590133.1	novel transcript, antisense to CERS2	q21.3	1.57805e-08	2.15962	2.13115e-30	3.59422		AL357556.1	dentatorubral-pallidoluysian atrophy (atrophin-1) (DRPLA) pseudogene	q42.3	0.00784735	1.93904	1.43608e-06	2.32127		TTC13	tetratricopeptide repeat domain 13 [Source:HGNC Symbol;Acc:HGNC:26204]	q42.2	3.48402e-06	1.72678	6.08138e-26	2.05581		ELF3	E74 like ETS transcription factor 3 [Source:HGNC Symbol;Acc:HGNC:3318]	q32.1	3.4366e-05	1.56643	0.000763814	1.59973
AL391001.1	novel transcript, sense intronic to PBX1	q23.3	1.69471e-06	1.82621	2.90198e-33	2.87337		C1orf131	chromosome 1 open reading frame 131 [Source:HGNC Symbol;Acc:HGNC:25332]	q42.2	5.0959e-31	1.82535	2.2518e-110	2.35898		AC243547.1	novel transcript, antisense to ITGA10	q21.1	0.00018862	3.132	1.40877e-06	2.94963		ARHGEF11	Rho guanine nucleotide exchange factor 11 [Source:HGNC Symbol;Acc:HGNC:14580]	q23.1	2.37024e-05	1.66419	2.6717e-17	1.68894		LHX9	LIM homeobox 9 [Source:HGNC Symbol;Acc:HGNC:14222]	q31.3	0.000947533	4.22824	7.43952e-16	12.8271
LINGO4	leucine rich repeat and Ig domain containing 4 [Source:HGNC Symbol;Acc:HGNC:31814]	q21.3	0.00158446	1.65257	0.00017064	1.61354		AL357556.1	dentatorubral-pallidoluysian atrophy (atrophin-1) (DRPLA) pseudogene	q42.3	0.0345335	1.65032	2.42232e-05	1.99212		ZBTB7B	zinc finger and BTB domain containing 7B [Source:HGNC Symbol;Acc:HGNC:18668]	q21.3	1.86669e-06	1.46113	5.57627e-32	1.87979		ZNF678	zinc finger protein 678 [Source:HGNC Symbol;Acc:HGNC:28652]	q42.13	3.28652e-07	2.00373	5.22597e-22	2.22789		EXO1	exonuclease 1 [Source:HGNC Symbol;Acc:HGNC:3511]	q43	1.14525e-13	2.73486	8.61152e-94	13.4346
AL590133.1	novel transcript, antisense to CERS2	q21.3	3.33368e-06	1.87626	5.20465e-24	3.07147		AC243547.1	novel transcript, antisense to ITGA10	q21.1	0.000433385	2.55671	7.12577e-06	2.4137		SRP9	signal recognition particle 9 [Source:HGNC Symbol;Acc:HGNC:11304]	q42.12	1.6997e-21	1.78995	1.2949e-104	2.63756		NSL1	NSL1 component of MIS12 kinetochore complex [Source:HGNC Symbol;Acc:HGNC:24548]	q32.3	1.49998e-05	1.52973	9.87006e-16	1.59095		AL590714.1	novel transcript	q23.3	0.0132762	1.87827	3.78776e-07	2.54603
C1orf131	chromosome 1 open reading frame 131 [Source:HGNC Symbol;Acc:HGNC:25332]	q42.2	9.91509e-20	1.50947	3.25812e-82	1.91649		ZBTB7B	zinc finger and BTB domain containing 7B [Source:HGNC Symbol;Acc:HGNC:18668]	q21.3	2.33778e-05	1.36694	1.14571e-29	1.77002		SNAP47	synaptosome associated protein 47 [Source:HGNC Symbol;Acc:HGNC:30669]	q42.13	5.38043e-20	1.70213	6.96703e-59	2.11056		KRTCAP2	keratinocyte associated protein 2 [Source:HGNC Symbol;Acc:HGNC:28942]	q22	0.00258084	1.64167	2.1255e-27	2.5289		LHX4	LIM homeobox 4 [Source:HGNC Symbol;Acc:HGNC:21734]	q25.2	0.00629344	1.43551	0.000997869	1.35394
AL357556.1	dentatorubral-pallidoluysian atrophy (atrophin-1) (DRPLA) pseudogene	q42.3	2.18369e-05	2.22744	6.83166e-12	2.63251		SRP9	signal recognition particle 9 [Source:HGNC Symbol;Acc:HGNC:11304]	q42.12	2.63754e-20	1.70002	6.6157e-105	2.5214		IGSF9	immunoglobulin superfamily member 9 [Source:HGNC Symbol;Acc:HGNC:18132]	q23.2	1.80899e-19	2.51349	5.73639e-36	4.81761		HDGF	heparin binding growth factor [Source:HGNC Symbol;Acc:HGNC:4856]	q23.1	1.12554e-07	1.77909	3.81538e-56	2.95844		EFNA3	ephrin A3 [Source:HGNC Symbol;Acc:HGNC:3223]	q21.3	0.000823192	1.81527	5.17395e-32	4.18715
AC243547.1	novel transcript, antisense to ITGA10	q21.1	0.00117992	2.00109	0.000151467	1.84244		SNAP47	synaptosome associated protein 47 [Source:HGNC Symbol;Acc:HGNC:30669]	q42.13	5.62084e-21	1.63405	5.59201e-67	2.037		RNVU1-27	RNA, variant U1 small nuclear 27 [Source:HGNC Symbol;Acc:HGNC:54431]	q21.2	0.0396302	1.47806	2.11803e-05	1.86722		KLHL12	kelch like family member 12 [Source:HGNC Symbol;Acc:HGNC:19360]	q32.1	1.04974e-08	1.76719	2.50089e-45	1.99647		AL591848.1	ribosomal protein L35a (RPL35A) pseudogene	q44	0.026227	1.80622	0.000641702	1.92069
ZBTB7B	zinc finger and BTB domain containing 7B [Source:HGNC Symbol;Acc:HGNC:18668]	q21.3	4.83962e-12	1.57209	2.78851e-49	1.99488		IGSF9	immunoglobulin superfamily member 9 [Source:HGNC Symbol;Acc:HGNC:18132]	q23.2	1.15463e-19	2.41044	1.4114e-43	4.66066		AL118511.1	novel transcript	q42.2	7.61689e-05	1.59012	1.21047e-07	1.62757		ODR4	odr-4 GPCR localization factor homolog [Source:HGNC Symbol;Acc:HGNC:24299]	q31.1	5.357e-06	1.75291	8.96981e-26	1.93677		RABGAP1L-IT1	RABGAP1L intronic transcript 1 [Source:HGNC Symbol;Acc:HGNC:41471]	q25.1	0.00276405	2.78193	0.00108159	2.15668
SRP9	signal recognition particle 9 [Source:HGNC Symbol;Acc:HGNC:11304]	q42.12	9.68931e-23	1.69769	3.8638e-109	2.47183		RNVU1-27	RNA, variant U1 small nuclear 27 [Source:HGNC Symbol;Acc:HGNC:54431]	q21.2	0.0108683	1.56571	2.60972e-07	1.99611		AC241584.1	Sjogren syndrome antigen B (autoantigen La) (SSB) pseudogene	q21.1	0.00499469	1.91673	9.6412e-13	3.14182		TATDN3	TatD DNase domain containing 3 [Source:HGNC Symbol;Acc:HGNC:27010]	q32.3	0.000348542	1.53791	0.00402136	1.33339		HNRNPA1P59	heterogeneous nuclear ribonucleoprotein A1 pseudogene 59 [Source:HGNC Symbol;Acc:HGNC:48789]	q32.1	0.00716715	1.53294	0.0023074	1.44119
SNAP47	synaptosome associated protein 47 [Source:HGNC Symbol;Acc:HGNC:30669]	q42.13	3.73817e-20	1.46691	4.27538e-66	1.79439		AL118511.1	novel transcript	q42.2	0.000252725	1.48106	2.39073e-07	1.53188		AL390728.4	zinc finger protein pseudogene	q44	3.50278e-08	1.69415	3.04577e-07	1.42498		HSD17B7	hydroxysteroid 17-beta dehydrogenase 7 [Source:HGNC Symbol;Acc:HGNC:5215]	q23.3	0.000302604	1.77527	9.62347e-34	3.25565		RORC	RAR related orphan receptor C [Source:HGNC Symbol;Acc:HGNC:10260]	q21.3	0.0389235	1.40613	0.000853977	1.50808
RNVU1-21	RNA, variant U1 small nuclear 21 [Source:HGNC Symbol;Acc:HGNC:48464]	q21.2	0.000365621	2.00668	0.00931253	1.43322		AC241584.1	Sjogren syndrome antigen B (autoantigen La) (SSB) pseudogene	q21.1	0.0100198	1.75838	3.29533e-12	2.94626		LYPLAL1	lysophospholipase like 1 [Source:HGNC Symbol;Acc:HGNC:20440]	q41	8.40249e-18	1.71196	1.28456e-36	1.83025		RCOR3	REST corepressor 3 [Source:HGNC Symbol;Acc:HGNC:25594]	q32.2	1.79984e-05	1.71485	8.32856e-05	1.41335		TUFT1	tuftelin 1 [Source:HGNC Symbol;Acc:HGNC:12422]	q21.3	5.01004e-11	1.81876	5.34674e-71	3.16512
IGSF9	immunoglobulin superfamily member 9 [Source:HGNC Symbol;Acc:HGNC:18132]	q23.2	2.4267e-24	2.66615	3.75985e-48	5.02147		AL390728.4	zinc finger protein pseudogene	q44	1.40875e-07	1.59811	2.84536e-06	1.3539		ELF3	E74 like ETS transcription factor 3 [Source:HGNC Symbol;Acc:HGNC:3318]	q32.1	5.59075e-07	1.65793	2.85702e-05	1.75037		COP1	COP1 E3 ubiquitin ligase [Source:HGNC Symbol;Acc:HGNC:17440]	q25.2	1.00099e-08	1.66721	4.40483e-32	1.86932		MRPS21	mitochondrial ribosomal protein S21 [Source:HGNC Symbol;Acc:HGNC:14046]	q21.2	2.05215e-05	1.59316	7.90865e-16	1.82264
SEC22B4P	SEC22 homolog B4, pseudogene [Source:HGNC Symbol;Acc:HGNC:53892]	q21.1	3.1655e-12	2.08444	1.38226e-07	1.53212		LYPLAL1	lysophospholipase like 1 [Source:HGNC Symbol;Acc:HGNC:20440]	q41	5.14641e-15	1.65218	9.29787e-32	1.77819		LHX9	LIM homeobox 9 [Source:HGNC Symbol;Acc:HGNC:14222]	q31.3	0.00427839	3.02911	1.59416e-14	9.54185		CNST	consortin, connexin sorting protein [Source:HGNC Symbol;Acc:HGNC:26486]	q44	0.00156214	1.54818	5.93599e-09	1.56434		TMEM79	transmembrane protein 79 [Source:HGNC Symbol;Acc:HGNC:28196]	q22	0.000184353	1.54906	6.44192e-39	3.07603
RNVU1-27	RNA, variant U1 small nuclear 27 [Source:HGNC Symbol;Acc:HGNC:54431]	q21.2	0.000167878	1.83794	1.49132e-10	2.30312		ELF3	E74 like ETS transcription factor 3 [Source:HGNC Symbol;Acc:HGNC:3318]	q32.1	8.07361e-08	1.68794	2.80814e-07	1.7989		EXO1	exonuclease 1 [Source:HGNC Symbol;Acc:HGNC:3511]	q43	3.80299e-09	2.26124	1.44167e-81	11.6211		NUF2	NUF2 component of NDC80 kinetochore complex [Source:HGNC Symbol;Acc:HGNC:14621]	q23.3	5.35827e-06	2.71207	2.31673e-83	18.5995		AL591043.2	novel transcript	q25.2	6.23432e-05	1.6825	0.000519711	1.3863
AL118511.1	novel transcript	q42.2	2.85674e-06	1.57444	1.68391e-09	1.59027		LHX9	LIM homeobox 9 [Source:HGNC Symbol;Acc:HGNC:14222]	q31.3	1.90247e-07	10.5762	1.50968e-21	33.1753		AC092809.4	novel pseudogene	q42.11	0.000938715	1.6216	3.43027e-07	1.74954		PDIA3P1	protein disulfide isomerase family A member 3 pseudogene 1 [Source:HGNC Symbol;Acc:HGNC:4607]	q21.1	0.0458163	1.40236	1.6313e-20	1.88677		TDRKH	tudor and KH domain containing [Source:HGNC Symbol;Acc:HGNC:11713]	q21.3	1.05343e-14	2.00846	3.99918e-55	2.55659
AL390728.4	zinc finger protein pseudogene	q44	2.6906e-10	1.6724	5.5428e-08	1.39129		EXO1	exonuclease 1 [Source:HGNC Symbol;Acc:HGNC:3511]	q43	3.81122e-13	2.45241	4.2953e-103	12.6035		LHX4	LIM homeobox 4 [Source:HGNC Symbol;Acc:HGNC:21734]	q25.2	2.16877e-06	1.8676	2.16176e-09	1.81758		VPS72	vacuolar protein sorting 72 homolog [Source:HGNC Symbol;Acc:HGNC:11644]	q21.3	7.25745e-08	1.71172	3.48223e-35	2.26467		ADAR	adenosine deaminase RNA specific [Source:HGNC Symbol;Acc:HGNC:225]	q21.3	2.23414e-13	1.69916	1.03283e-62	2.28279
AL162258.2	novel transcript, antisense to S100A1 and CHTOP	q21.3	0.00102033	1.40615	1.52359e-05	1.39668		AC092809.4	novel pseudogene	q42.11	0.00163441	1.54531	4.02488e-07	1.68814		EFNA3	ephrin A3 [Source:HGNC Symbol;Acc:HGNC:3223]	q21.3	0.00010582	1.79985	2.82314e-40	4.32742		UFC1	ubiquitin-fold modifier conjugating enzyme 1 [Source:HGNC Symbol;Acc:HGNC:26941]	q23.3	4.09612e-07	1.78511	1.65471e-44	2.43705		FAM78B	family with sequence similarity 78 member B [Source:HGNC Symbol;Acc:HGNC:13495]	q24.1	0.00255232	1.77194	0.000514968	1.54407
C1orf53	chromosome 1 open reading frame 53 [Source:HGNC Symbol;Acc:HGNC:30003]	q31.3	0.010599	1.37103	4.98855e-30	2.67106		LHX4	LIM homeobox 4 [Source:HGNC Symbol;Acc:HGNC:21734]	q25.2	2.54434e-06	1.75992	1.23729e-09	1.72923		AL591848.1	ribosomal protein L35a (RPL35A) pseudogene	q44	0.00471989	1.87717	5.63028e-05	2.04939		SDHC	succinate dehydrogenase complex subunit C [Source:HGNC Symbol;Acc:HGNC:10682]	q23.3	4.284e-12	1.86251	1.98583e-09	1.73132		C1orf198	chromosome 1 open reading frame 198 [Source:HGNC Symbol;Acc:HGNC:25900]	q42.2	5.2947e-12	1.90522	0.0240803	1.17927
LYPLAL1	lysophospholipase like 1 [Source:HGNC Symbol;Acc:HGNC:20440]	q41	4.35557e-15	1.53703	9.421e-31	1.6262		EFNA3	ephrin A3 [Source:HGNC Symbol;Acc:HGNC:3223]	q21.3	3.94028e-05	1.86675	1.50329e-38	4.54233		HNRNPA1P59	heterogeneous nuclear ribonucleoprotein A1 pseudogene 59 [Source:HGNC Symbol;Acc:HGNC:48789]	q32.1	6.68476e-06	1.87832	1.16085e-07	1.83066		EEF1AKNMT	eEF1A lysine and N-terminal methyltransferase [Source:HGNC Symbol;Acc:HGNC:24248]	q24.3	7.25474e-08	1.72276	3.18435e-34	2.02486		AL023754.1	novel transcript	q32.2	0.0237464	2.77411	1.2602e-17	15.1081
ELF3	E74 like ETS transcription factor 3 [Source:HGNC Symbol;Acc:HGNC:3318]	q32.1	8.97871e-07	1.53143	2.04233e-05	1.58638		AL591848.1	ribosomal protein L35a (RPL35A) pseudogene	q44	0.00430873	1.82756	1.80193e-05	2.00989		RORC	RAR related orphan receptor C [Source:HGNC Symbol;Acc:HGNC:10260]	q21.3	1.0659e-06	1.79957	5.30349e-11	2.00149		UBE2T	ubiquitin conjugating enzyme E2 T [Source:HGNC Symbol;Acc:HGNC:25009]	q32.1	4.31241e-10	3.07208	3.0905e-110	14.9942		SLC26A9	solute carrier family 26 member 9 [Source:HGNC Symbol;Acc:HGNC:14469]	q32.1	7.20311e-07	5.62448	1.81911e-05	3.27924
LHX4	LIM homeobox 4 [Source:HGNC Symbol;Acc:HGNC:21734]	q25.2	1.49909e-08	1.87409	6.84896e-12	1.8016		HNRNPA1P59	heterogeneous nuclear ribonucleoprotein A1 pseudogene 59 [Source:HGNC Symbol;Acc:HGNC:48789]	q32.1	3.83499e-05	1.73113	4.35427e-07	1.69785		TUFT1	tuftelin 1 [Source:HGNC Symbol;Acc:HGNC:12422]	q21.3	3.14713e-18	2.09612	2.99549e-97	3.78436		TMEM81	transmembrane protein 81 [Source:HGNC Symbol;Acc:HGNC:32349]	q32.1	0.0487569	1.40722	2.56077e-07	1.60248		ILF2	interleukin enhancer binding factor 2 [Source:HGNC Symbol;Acc:HGNC:6037]	q21.3	2.18771e-16	1.73316	2.51005e-76	2.44139
EFNA3	ephrin A3 [Source:HGNC Symbol;Acc:HGNC:3223]	q21.3	0.00148239	1.58543	4.95741e-33	3.71881		RORC	RAR related orphan receptor C [Source:HGNC Symbol;Acc:HGNC:10260]	q21.3	2.84948e-05	1.6282	5.75163e-10	1.82167		MRPS21	mitochondrial ribosomal protein S21 [Source:HGNC Symbol;Acc:HGNC:14046]	q21.2	1.82716e-08	1.6022	3.04618e-27	1.8981		MRPS14	mitochondrial ribosomal protein S14 [Source:HGNC Symbol;Acc:HGNC:14049]	q25.1	6.95723e-05	1.54092	6.08455e-11	1.52304		RALGPS2	Ral GEF with PH domain and SH3 binding motif 2 [Source:HGNC Symbol;Acc:HGNC:30279]	q25.2	0.00264912	1.61605	1.93946e-21	2.798
AL591848.1	ribosomal protein L35a (RPL35A) pseudogene	q44	1.54143e-07	2.64438	2.70187e-12	2.87782		TUFT1	tuftelin 1 [Source:HGNC Symbol;Acc:HGNC:12422]	q21.3	8.68265e-18	1.98541	1.28546e-95	3.61592		TMEM79	transmembrane protein 79 [Source:HGNC Symbol;Acc:HGNC:28196]	q22	0.000107162	1.44241	6.17337e-49	2.94831		DEDD	death effector domain containing [Source:HGNC Symbol;Acc:HGNC:2755]	q23.3	4.71027e-07	1.5325	1.38136e-11	1.58935		DTL	denticleless E3 ubiquitin protein ligase homolog [Source:HGNC Symbol;Acc:HGNC:30288]	q32.3	0.0004335	1.79896	1.6026e-104	11.4665
RABGAP1L-IT1	RABGAP1L intronic transcript 1 [Source:HGNC Symbol;Acc:HGNC:41471]	q25.1	0.00569289	1.95209	0.0121905	1.56818		MRPS21	mitochondrial ribosomal protein S21 [Source:HGNC Symbol;Acc:HGNC:14046]	q21.2	3.15435e-07	1.55445	1.71525e-22	1.86107		TDRKH	tudor and KH domain containing [Source:HGNC Symbol;Acc:HGNC:11713]	q21.3	3.87673e-25	2.26936	2.32627e-93	3.0013		AL513325.1	ATPase, H+ transporting, lysosomal accessory protein 2 (ATP6AP2) pseudogene	q31.3	0.0277994	1.8544	1.24255e-05	2.61886		PSMB4	proteasome 20S subunit beta 4 [Source:HGNC Symbol;Acc:HGNC:9541]	q21.3	3.95027e-08	1.68545	4.64995e-38	2.3278
HNRNPA1P59	heterogeneous nuclear ribonucleoprotein A1 pseudogene 59 [Source:HGNC Symbol;Acc:HGNC:48789]	q32.1	3.82566e-10	2.12411	3.72281e-13	2.04252		TMEM79	transmembrane protein 79 [Source:HGNC Symbol;Acc:HGNC:28196]	q22	0.000582102	1.35539	1.09516e-49	2.80088		AXDND1	axonemal dynein light chain domain containing 1 [Source:HGNC Symbol;Acc:HGNC:26564]	q25.2	2.47404e-05	2.19689	7.9973e-20	3.74594		H2BC20P	H2B clustered histone 20, pseudogene [Source:HGNC Symbol;Acc:HGNC:20516]	q21.2	0.000295091	2.15898	2.52769e-45	5.01695		TIPRL	TOR signaling pathway regulator [Source:HGNC Symbol;Acc:HGNC:30231]	q24.2	7.44557e-21	1.73895	3.61715e-48	1.89559
RORC	RAR related orphan receptor C [Source:HGNC Symbol;Acc:HGNC:10260]	q21.3	1.51964e-14	1.95529	3.31019e-21	2.14777		TDRKH	tudor and KH domain containing [Source:HGNC Symbol;Acc:HGNC:11713]	q21.3	3.89127e-22	2.0753	4.37806e-80	2.75948		S100A14	S100 calcium binding protein A14 [Source:HGNC Symbol;Acc:HGNC:18901]	q21.3	0.00123446	1.74148	3.06414e-45	8.97135		IL19	interleukin 19 [Source:HGNC Symbol;Acc:HGNC:5990]	q32.1	2.49322e-08	12.4405	8.38803e-32	70.1609		ATP1B1	ATPase Na+/K+ transporting subunit beta 1 [Source:HGNC Symbol;Acc:HGNC:804]	q24.2	0.00788482	1.60719	5.3139e-07	1.86024
TUFT1	tuftelin 1 [Source:HGNC Symbol;Acc:HGNC:12422]	q21.3	1.20049e-19	2.14612	3.58961e-88	3.80244		AXDND1	axonemal dynein light chain domain containing 1 [Source:HGNC Symbol;Acc:HGNC:26564]	q25.2	0.0011978	1.81215	3.51215e-16	3.16774		CAPN8	calpain 8 [Source:HGNC Symbol;Acc:HGNC:1485]	q41	0.0234701	1.67162	3.01887e-12	3.15433		CERS2	ceramide synthase 2 [Source:HGNC Symbol;Acc:HGNC:14076]	q21.3	0.000381844	1.83193	2.05387e-72	3.37831		AL590632.1	ribosomal protein S24 (RPS24) pseudogene	q25.2	0.00049524	3.49719	0.010668	1.94246
MRPS21	mitochondrial ribosomal protein S21 [Source:HGNC Symbol;Acc:HGNC:14046]	q21.2	2.60883e-11	1.60112	1.3737e-33	1.87277		S100A14	S100 calcium binding protein A14 [Source:HGNC Symbol;Acc:HGNC:18901]	q21.3	0.00098793	1.72827	9.937e-49	9.06102		AC246785.2	novel pseudogene (FLJ39739)	q21.1	0.0232051	1.84646	1.93445e-08	2.96419		GLRX2	glutaredoxin 2 [Source:HGNC Symbol;Acc:HGNC:16065]	q31.2	0.00313805	1.67859	3.95899e-19	2.58086		C1orf74	chromosome 1 open reading frame 74 [Source:HGNC Symbol;Acc:HGNC:26319]	q32.2	3.98172e-06	1.48173	2.7376e-25	1.91073
TMEM79	transmembrane protein 79 [Source:HGNC Symbol;Acc:HGNC:28196]	q22	4.40091e-07	1.46831	3.22362e-67	2.95403		AC246785.2	novel pseudogene (FLJ39739)	q21.1	0.0250976	1.76941	1.51638e-08	2.86154		ADAR	adenosine deaminase RNA specific [Source:HGNC Symbol;Acc:HGNC:225]	q21.3	1.8814e-15	1.71425	3.46526e-76	2.38545		TARBP1	TAR (HIV-1) RNA binding protein 1 [Source:HGNC Symbol;Acc:HGNC:11568]	q42.2	0.0292262	1.48243	8.34238e-12	1.78976		EFNA1	ephrin A1 [Source:HGNC Symbol;Acc:HGNC:3221]	q22	2.81738e-08	1.72434	9.08709e-32	2.32524
TDRKH	tudor and KH domain containing [Source:HGNC Symbol;Acc:HGNC:11713]	q21.3	6.41984e-17	1.80344	4.14355e-63	2.35745		ADAR	adenosine deaminase RNA specific [Source:HGNC Symbol;Acc:HGNC:225]	q21.3	4.74931e-17	1.7165	1.10295e-80	2.40655		NBPF10	NBPF member 10 [Source:HGNC Symbol;Acc:HGNC:31992]	q21.1	8.87099e-05	1.44974	0.0256133	1.16729		SMG7	SMG7 nonsense mediated mRNA decay factor [Source:HGNC Symbol;Acc:HGNC:16792]	q25.3	2.31314e-10	1.88557	2.16044e-77	2.48655		AC099066.3	endometrial bleeding associated factor (left-right determination, factor A; transforming growth factor beta superfamily) (EBAF) pseudogene	q42.12	0.0451202	1.70567	0.022966	1.55506
AXDND1	axonemal dynein light chain domain containing 1 [Source:HGNC Symbol;Acc:HGNC:26564]	q25.2	4.47489e-08	2.49479	1.26518e-26	4.26936		SLC26A9	solute carrier family 26 member 9 [Source:HGNC Symbol;Acc:HGNC:14469]	q32.1	0.000121925	3.78469	0.0017811	2.30182		AL023754.1	novel transcript	q32.2	0.00680327	2.62697	1.62994e-22	14.8794		S100A7A	S100 calcium binding protein A7A [Source:HGNC Symbol;Acc:HGNC:21657]	q21.3	0.00129611	15.5657	1.01419e-12	73.9186		COPA	coatomer protein complex subunit alpha [Source:HGNC Symbol;Acc:HGNC:2230]	q23.2	1.56646e-16	1.72802	8.30915e-59	2.12286
CAPN8	calpain 8 [Source:HGNC Symbol;Acc:HGNC:1485]	q41	7.12863e-06	2.23659	1.04521e-23	4.14615		AL451007.1	ribosomal protein L37 (RPL37) pseudogene	q44	0.00296442	1.64669	0.00145347	1.46391		AL451007.1	ribosomal protein L37 (RPL37) pseudogene	q44	3.65836e-05	2.07733	1.89674e-06	1.85506		POU2F1	POU class 2 homeobox 1 [Source:HGNC Symbol;Acc:HGNC:9212]	q24.2	0.000965303	1.55935	1.73632e-16	1.77666		CACYBP	calcyclin binding protein [Source:HGNC Symbol;Acc:HGNC:30423]	q25.1	1.14607e-14	1.73086	2.01835e-54	2.21089
AC246785.2	novel pseudogene (FLJ39739)	q21.1	0.0352239	1.73846	1.17585e-07	2.77291		ILF2	interleukin enhancer binding factor 2 [Source:HGNC Symbol;Acc:HGNC:6037]	q21.3	1.29961e-14	1.53371	7.7195e-87	2.25264		ILF2	interleukin enhancer binding factor 2 [Source:HGNC Symbol;Acc:HGNC:6037]	q21.3	1.50757e-12	1.48437	5.85653e-82	2.16601		CFAP45	cilia and flagella associated protein 45 [Source:HGNC Symbol;Acc:HGNC:17229]	q23.2	0.000223751	2.25973	2.5729e-34	5.85113		RABGAP1L	RAB GTPase activating protein 1 like [Source:HGNC Symbol;Acc:HGNC:24663]	q25.1	0.000230465	1.41364	1.41689e-09	1.4148
ADAR	adenosine deaminase RNA specific [Source:HGNC Symbol;Acc:HGNC:225]	q21.3	1.27483e-10	1.47386	1.73329e-59	2.03202		RALGPS2	Ral GEF with PH domain and SH3 binding motif 2 [Source:HGNC Symbol;Acc:HGNC:30279]	q25.2	7.54034e-08	1.7514	3.56197e-48	3.1516		RALGPS2	Ral GEF with PH domain and SH3 binding motif 2 [Source:HGNC Symbol;Acc:HGNC:30279]	q25.2	4.81185e-09	1.86782	3.47899e-52	3.337		KISS1	KiSS-1 metastasis suppressor [Source:HGNC Symbol;Acc:HGNC:6341]	q32.1	1.46848e-05	4.18075	4.27597e-25	10.9501		RPL29P7	ribosomal protein L29 pseudogene 7 [Source:HGNC Symbol;Acc:HGNC:36859]	q24.2	4.71605e-05	4.85362	2.24241e-14	9.12945
NBPF10	NBPF member 10 [Source:HGNC Symbol;Acc:HGNC:31992]	q21.1	2.05972e-10	1.55113	3.16646e-05	1.23685		DTL	denticleless E3 ubiquitin protein ligase homolog [Source:HGNC Symbol;Acc:HGNC:30288]	q32.3	0.00030509	1.63169	3.0382e-118	10.8925		DTL	denticleless E3 ubiquitin protein ligase homolog [Source:HGNC Symbol;Acc:HGNC:30288]	q32.3	0.00568426	1.55786	2.22035e-94	10.318		SCYL3	SCY1 like pseudokinase 3 [Source:HGNC Symbol;Acc:HGNC:19285]	q24.2	0.0198541	1.41363	8.42298e-06	1.40815		C1orf189	chromosome 1 open reading frame 189 [Source:HGNC Symbol;Acc:HGNC:32305]	q21.3	0.000300283	1.91518	2.02734e-13	2.63161
AL023754.1	novel transcript	q32.2	2.53989e-08	7.06283	1.99339e-33	39.0158		KCNK1	potassium two pore domain channel subfamily K member 1 [Source:HGNC Symbol;Acc:HGNC:6272]	q42.2	1.80231e-05	2.1823	3.24317e-36	5.64354		KCNK1	potassium two pore domain channel subfamily K member 1 [Source:HGNC Symbol;Acc:HGNC:6272]	q42.2	1.08674e-05	2.29196	3.7255e-38	5.84655		LINC00467	long intergenic non-protein coding RNA 467 [Source:HGNC Symbol;Acc:HGNC:28227]	q32.3	0.000348542	1.82187	4.77975e-41	2.98029		RIIAD1	regulatory subunit of type II PKA R-subunit domain containing 1 [Source:HGNC Symbol;Acc:HGNC:26686]	q21.3	0.0126708	2.05784	2.22542e-26	8.7434
AL451007.1	ribosomal protein L37 (RPL37) pseudogene	q44	0.00016076	1.76333	8.12712e-05	1.5519		PSMB4	proteasome 20S subunit beta 4 [Source:HGNC Symbol;Acc:HGNC:9541]	q21.3	1.46711e-08	1.46933	2.2471e-53	2.11894		PSMB4	proteasome 20S subunit beta 4 [Source:HGNC Symbol;Acc:HGNC:9541]	q21.3	1.1337e-06	1.40552	1.67597e-51	2.01669		MIR4258	microRNA 4258 [Source:HGNC Symbol;Acc:HGNC:38281]	q21.3	0.0239381	2.00973	0.0274502	1.70522		GBAP1	glucosylceramidase beta pseudogene 1 [Source:HGNC Symbol;Acc:HGNC:4178]	q22	2.65408e-07	1.73992	8.15606e-25	2.22343
RALGPS2	Ral GEF with PH domain and SH3 binding motif 2 [Source:HGNC Symbol;Acc:HGNC:30279]	q25.2	2.80905e-16	1.99866	9.52834e-80	3.53268		TIPRL	TOR signaling pathway regulator [Source:HGNC Symbol;Acc:HGNC:30231]	q24.2	3.1632e-25	1.6744	1.86809e-66	1.90348		TIPRL	TOR signaling pathway regulator [Source:HGNC Symbol;Acc:HGNC:30231]	q24.2	3.01791e-26	1.68334	7.15437e-67	1.89939		BROX	BRO1 domain and CAAX motif containing [Source:HGNC Symbol;Acc:HGNC:26512]	q41	1.81928e-13	2.06004	4.09099e-50	2.33768		ZNF687	zinc finger protein 687 [Source:HGNC Symbol;Acc:HGNC:29277]	q21.3	2.86357e-12	1.59201	7.58009e-60	2.17498
KCNK1	potassium two pore domain channel subfamily K member 1 [Source:HGNC Symbol;Acc:HGNC:6272]	q42.2	0.00853558	1.72276	2.48213e-21	4.32902		ATP1B1	ATPase Na+/K+ transporting subunit beta 1 [Source:HGNC Symbol;Acc:HGNC:804]	q24.2	0.00500747	1.47854	1.7191e-08	1.78204		ATP1B1	ATPase Na+/K+ transporting subunit beta 1 [Source:HGNC Symbol;Acc:HGNC:804]	q24.2	0.000153498	1.67293	2.16577e-11	1.99962		TSTD1	thiosulfate sulfurtransferase like domain containing 1 [Source:HGNC Symbol;Acc:HGNC:35410]	q23.3	0.00156214	1.79527	1.53851e-23	3.14404		SMG5	SMG5 nonsense mediated mRNA decay factor [Source:HGNC Symbol;Acc:HGNC:24644]	q22	1.01544e-06	1.4149	7.48553e-33	1.78387
TIPRL	TOR signaling pathway regulator [Source:HGNC Symbol;Acc:HGNC:30231]	q24.2	3.51712e-18	1.45096	1.87887e-48	1.61803		C1orf74	chromosome 1 open reading frame 74 [Source:HGNC Symbol;Acc:HGNC:26319]	q32.2	1.37285e-06	1.4154	3.50288e-32	1.90225		C1orf74	chromosome 1 open reading frame 74 [Source:HGNC Symbol;Acc:HGNC:26319]	q32.2	4.78226e-06	1.44403	1.28517e-26	1.92547		DUSP23	dual specificity phosphatase 23 [Source:HGNC Symbol;Acc:HGNC:21480]	q23.2	0.0120137	1.81075	2.39301e-14	2.69697		AL360091.1	novel transcript, sense intronic to PPP2R5A	q32.3	0.00168808	1.72079	0.000101227	1.58854
ATP1B1	ATPase Na+/K+ transporting subunit beta 1 [Source:HGNC Symbol;Acc:HGNC:804]	q24.2	3.67995e-08	1.84014	7.50694e-19	2.17193		EFNA1	ephrin A1 [Source:HGNC Symbol;Acc:HGNC:3221]	q22	1.83306e-11	1.83506	1.6929e-41	2.58425		EFNA1	ephrin A1 [Source:HGNC Symbol;Acc:HGNC:3221]	q22	2.83188e-15	2.06166	1.70524e-50	2.87648		SRGAP2	SLIT-ROBO Rho GTPase activating protein 2 [Source:HGNC Symbol;Acc:HGNC:19751]	q32.1	0.0246598	1.46099	1.44612e-08	1.65934		PDZK1P1	PDZ domain containing 1 pseudogene 1 [Source:HGNC Symbol;Acc:HGNC:31974]	q21.2	0.0181616	1.48775	0.0173394	1.28793
C1orf226	chromosome 1 open reading frame 226 [Source:HGNC Symbol;Acc:HGNC:34351]	q23.3	1.92923e-10	2.29415	6.53409e-06	1.51899		AC099066.3	endometrial bleeding associated factor (left-right determination, factor A; transforming growth factor beta superfamily) (EBAF) pseudogene	q42.12	0.000242845	2.16221	1.31656e-05	2.05646		OR2W3	olfactory receptor family 2 subfamily W member 3 [Source:HGNC Symbol;Acc:HGNC:15021]	q44	0.00152872	2.02802	1.73171e-10	2.61987		TSEN15	tRNA splicing endonuclease subunit 15 [Source:HGNC Symbol;Acc:HGNC:16791]	q25.3	1.29977e-08	1.79659	6.78927e-30	2.15787		AC096632.1		q32.1	0.0191165	1.64475	0.00707175	1.54574
MROH9	maestro heat like repeat family member 9 [Source:HGNC Symbol;Acc:HGNC:26287]	q24.3	0.0107074	2.1238	7.63372e-05	2.31512		VAMP4	vesicle associated membrane protein 4 [Source:HGNC Symbol;Acc:HGNC:12645]	q24.3	6.56739e-12	1.49682	0.00150133	1.15193		AC099066.3	endometrial bleeding associated factor (left-right determination, factor A; transforming growth factor beta superfamily) (EBAF) pseudogene	q42.12	0.00215414	1.9498	0.000593038	1.83843		AL353708.3	novel transcript, antisense to TOR1AIP1	q25.2	0.0080246	1.94025	2.41568e-19	3.97661		GOLT1A	golgi transport 1A [Source:HGNC Symbol;Acc:HGNC:24766]	q32.1	1.54098e-06	2.06828	2.21578e-25	4.1198
EFNA1	ephrin A1 [Source:HGNC Symbol;Acc:HGNC:3221]	q22	1.37656e-16	1.7674	2.89316e-59	2.42719		COPA	coatomer protein complex subunit alpha [Source:HGNC Symbol;Acc:HGNC:2230]	q23.2	7.17874e-18	1.6502	1.59222e-70	2.11667		VAMP4	vesicle associated membrane protein 4 [Source:HGNC Symbol;Acc:HGNC:12645]	q24.3	7.46501e-15	1.62303	9.12256e-06	1.23862		H4C14	H4 clustered histone 14 [Source:HGNC Symbol;Acc:HGNC:4794]	q21.2	0.00220423	2.71492	4.13199e-76	12.9874		ASCL5	achaete-scute family bHLH transcription factor 5 [Source:HGNC Symbol;Acc:HGNC:33169]	q32.1	2.53852e-05	2.54354	5.98847e-15	3.79533
OR2W3	olfactory receptor family 2 subfamily W member 3 [Source:HGNC Symbol;Acc:HGNC:15021]	q44	2.08205e-05	2.00574	2.61374e-16	2.58651		CACYBP	calcyclin binding protein [Source:HGNC Symbol;Acc:HGNC:30423]	q25.1	2.02369e-21	1.81701	8.71356e-79	2.41653		COPA	coatomer protein complex subunit alpha [Source:HGNC Symbol;Acc:HGNC:2230]	q23.2	7.20207e-16	1.66285	1.34576e-60	2.11847		UCK2	uridine-cytidine kinase 2 [Source:HGNC Symbol;Acc:HGNC:12562]	q24.1	0.00803428	1.47815	8.4683e-05	1.56618		PFKFB2	6-phosphofructo-2-kinase/fructose-2,6-biphosphatase 2 [Source:HGNC Symbol;Acc:HGNC:8873]	q32.1	1.29492e-09	1.82922	9.77294e-10	1.56281
AC099066.3	endometrial bleeding associated factor (left-right determination, factor A; transforming growth factor beta superfamily) (EBAF) pseudogene	q42.12	0.000217049	1.98278	2.83662e-05	1.85714		C1orf189	chromosome 1 open reading frame 189 [Source:HGNC Symbol;Acc:HGNC:32305]	q21.3	2.32894e-12	4.07774	2.17293e-28	5.88009		AL353593.1	novel transcript, antisense to OBSCN	q42.13	0.0199922	1.46679	1.38238e-14	2.21765		AC239799.1	novel transcript	q21.1	0.0450305	2.2118	1.31783e-06	3.37448		TFB2M	transcription factor B2, mitochondrial [Source:HGNC Symbol;Acc:HGNC:18559]	q44	3.42067e-20	1.81864	2.87407e-62	2.19722
COPA	coatomer protein complex subunit alpha [Source:HGNC Symbol;Acc:HGNC:2230]	q23.2	1.06356e-10	1.44634	1.83604e-46	1.82226		RIIAD1	regulatory subunit of type II PKA R-subunit domain containing 1 [Source:HGNC Symbol;Acc:HGNC:26686]	q21.3	6.44671e-12	4.3384	1.23915e-59	19.5785		AL139412.1		q22	0.00695122	1.72766	0.000230075	1.75783		PMF1	polyamine modulated factor 1 [Source:HGNC Symbol;Acc:HGNC:9112]	q22	0.000149499	1.84977	6.41934e-27	2.72834		AC244033.1	ribosomal protein L6 (RPL6) pseudogene	q21.2	1.18972e-08	2.50254	4.55498e-07	1.8469
RAB13	RAB13, member RAS oncogene family [Source:HGNC Symbol;Acc:HGNC:9762]	q21.3	3.48385e-06	1.35436	3.8265e-46	2.03063		GBAP1	glucosylceramidase beta pseudogene 1 [Source:HGNC Symbol;Acc:HGNC:4178]	q22	9.27536e-09	1.62159	1.57662e-33	2.1661		CACYBP	calcyclin binding protein [Source:HGNC Symbol;Acc:HGNC:30423]	q25.1	6.57286e-17	1.75846	2.07951e-64	2.33126		JTB	jumping translocation breakpoint [Source:HGNC Symbol;Acc:HGNC:6201]	q21.3	0.000315227	1.69465	7.49367e-43	2.88288		TARS2	threonyl-tRNA synthetase 2, mitochondrial [Source:HGNC Symbol;Acc:HGNC:30740]	q21.2	3.07641e-12	1.57161	1.54232e-66	2.20376
AL353593.1	novel transcript, antisense to OBSCN	q42.13	0.00766569	1.44455	5.05783e-17	2.17473		ZNF687	zinc finger protein 687 [Source:HGNC Symbol;Acc:HGNC:29277]	q21.3	5.70643e-18	1.62843	1.85017e-88	2.31857		RNU6-403P	RNA, U6 small nuclear 403, pseudogene [Source:HGNC Symbol;Acc:HGNC:47366]	q41	0.0396551	1.57439	1.84433e-13	3.8426		EPRS1	glutamyl-prolyl-tRNA synthetase 1 [Source:HGNC Symbol;Acc:HGNC:3418]	q41	8.27831e-07	1.76449	1.03063e-29	2.1405		RPS6KC1	ribosomal protein S6 kinase C1 [Source:HGNC Symbol;Acc:HGNC:10439]	q32.3	5.502e-19	1.78806	1.17271e-21	1.6008
AL139412.1		q22	0.00030355	1.87831	2.35651e-06	1.90092		SMG5	SMG5 nonsense mediated mRNA decay factor [Source:HGNC Symbol;Acc:HGNC:24644]	q22	1.64216e-06	1.3391	9.01742e-38	1.75322		C1orf189	chromosome 1 open reading frame 189 [Source:HGNC Symbol;Acc:HGNC:32305]	q21.3	4.29867e-17	5.72373	1.19087e-36	8.13214		IKBKE	inhibitor of nuclear factor kappa B kinase subunit epsilon [Source:HGNC Symbol;Acc:HGNC:14552]	q32.1	0.000444008	1.9915	3.90999e-26	3.56211		TRMT1L	tRNA methyltransferase 1 like [Source:HGNC Symbol;Acc:HGNC:16782]	q25.3	8.20518e-06	1.41003	1.07787e-06	1.31873
CACYBP	calcyclin binding protein [Source:HGNC Symbol;Acc:HGNC:30423]	q25.1	9.96592e-06	1.31636	4.36711e-33	1.72242		GAS5-AS1	GAS5 antisense RNA 1 [Source:HGNC Symbol;Acc:HGNC:44119]	q25.1	9.11366e-06	1.4178	0.0348721	1.13451		RIIAD1	regulatory subunit of type II PKA R-subunit domain containing 1 [Source:HGNC Symbol;Acc:HGNC:26686]	q21.3	6.12359e-13	4.60257	1.46317e-68	20.758		AL513523.3	adipose differentiation-related protein (ADFP) pseudogene	q21.3	6.14041e-06	3.27918	8.66469e-13	3.79211		RBM34	RNA binding motif protein 34 [Source:HGNC Symbol;Acc:HGNC:28965]	q42.3	2.85785e-11	1.7201	3.1898e-27	1.85377
RABGAP1L	RAB GTPase activating protein 1 like [Source:HGNC Symbol;Acc:HGNC:24663]	q25.1	7.85822e-05	1.30739	3.85981e-11	1.34243		AL360091.1	novel transcript, sense intronic to PPP2R5A	q32.3	0.0285651	1.38148	0.00676902	1.3429		GBAP1	glucosylceramidase beta pseudogene 1 [Source:HGNC Symbol;Acc:HGNC:4178]	q22	9.08062e-09	1.66916	7.2524e-33	2.21217		IQGAP3	IQ motif containing GTPase activating protein 3 [Source:HGNC Symbol;Acc:HGNC:20669]	q22	2.99639e-05	2.43051	1.04108e-60	16.7486		RPL22P24	ribosomal protein L22 pseudogene 24 [Source:HGNC Symbol;Acc:HGNC:53758]	q25.3	0.0174716	1.30981	0.00553489	1.22596
RPL29P7	ribosomal protein L29 pseudogene 7 [Source:HGNC Symbol;Acc:HGNC:36859]	q24.2	0.0155387	1.87792	1.36587e-10	3.64745		AL162734.1	novel transcript, antisense to DAP3	q22	0.00398443	2.04084	2.00095e-07	2.74266		ZNF687	zinc finger protein 687 [Source:HGNC Symbol;Acc:HGNC:29277]	q21.3	2.63056e-18	1.70176	1.68179e-82	2.40967		AL359921.1	novel transcript	q43	0.0245751	1.76017	0.00290751	1.6136		SNAPIN	SNAP associated protein [Source:HGNC Symbol;Acc:HGNC:17145]	q21.3	2.35733e-11	1.51463	1.87596e-09	1.39327
C1orf189	chromosome 1 open reading frame 189 [Source:HGNC Symbol;Acc:HGNC:32305]	q21.3	1.02444e-16	5.07031	6.11479e-35	7.137		PFN1P4	profilin 1 pseudogene 4 [Source:HGNC Symbol;Acc:HGNC:42992]	q21.2	0.0101071	1.68115	0.0352961	1.3389		SMG5	SMG5 nonsense mediated mRNA decay factor [Source:HGNC Symbol;Acc:HGNC:24644]	q22	5.10423e-05	1.30048	2.03662e-31	1.69818		PMVK	phosphomevalonate kinase [Source:HGNC Symbol;Acc:HGNC:9141]	q21.3	0.000936106	1.87512	4.0627e-19	2.86441		MSTO2P	misato family member 2, pseudogene [Source:HGNC Symbol;Acc:HGNC:26329]	q22	0.000317514	1.43268	4.66063e-06	1.36837
RIIAD1	regulatory subunit of type II PKA R-subunit domain containing 1 [Source:HGNC Symbol;Acc:HGNC:26686]	q21.3	3.57774e-05	2.03188	6.56956e-55	9.04922		AC096632.1		q32.1	0.00212465	1.80638	9.34617e-05	1.78907		GAS5-AS1	GAS5 antisense RNA 1 [Source:HGNC Symbol;Acc:HGNC:44119]	q25.1	1.23657e-05	1.43776	0.0438762	1.139		UHMK1	U2AF homology motif kinase 1 [Source:HGNC Symbol;Acc:HGNC:19683]	q23.3	8.79963e-05	1.71138	4.00184e-17	2.04538		LINC02809	long intergenic non-protein coding RNA 2809 [Source:HGNC Symbol;Acc:HGNC:54341]	q42.13	0.000162886	2.40405	5.19912e-07	2.35518
GBAP1	glucosylceramidase beta pseudogene 1 [Source:HGNC Symbol;Acc:HGNC:4178]	q22	3.56268e-09	1.70252	1.69193e-30	2.21777		GOLT1A	golgi transport 1A [Source:HGNC Symbol;Acc:HGNC:24766]	q32.1	2.38824e-08	2.0543	1.25639e-34	4.33873		AL360091.1	novel transcript, sense intronic to PPP2R5A	q32.3	0.0174504	1.46879	0.00379885	1.40735		KIF14	kinesin family member 14 [Source:HGNC Symbol;Acc:HGNC:19181]	q32.1	4.2942e-08	3.25337	8.27104e-50	15.6347		GGPS1	geranylgeranyl diphosphate synthase 1 [Source:HGNC Symbol;Acc:HGNC:4249]	q42.3	2.20041e-14	1.60243	1.26846e-61	1.98767
RNVU1-29	RNA, variant U1 small nuclear 29 [Source:HGNC Symbol;Acc:HGNC:54433]	q21.1	2.77695e-05	3.06629	6.54845e-06	2.53776		ASCL5	achaete-scute family bHLH transcription factor 5 [Source:HGNC Symbol;Acc:HGNC:33169]	q32.1	0.0151692	1.56173	3.1724e-10	2.43893		AL162734.1	novel transcript, antisense to DAP3	q22	0.0118926	2.01668	3.408e-06	2.68855		ADSS2	adenylosuccinate synthase 2 [Source:HGNC Symbol;Acc:HGNC:292]	q44	0.000484006	1.58667	1.22268e-25	2.23536		YOD1	YOD1 deubiquitinase [Source:HGNC Symbol;Acc:HGNC:25035]	q32.1	1.08374e-08	1.89676	1.4483e-09	1.57908
ZNF687	zinc finger protein 687 [Source:HGNC Symbol;Acc:HGNC:29277]	q21.3	8.03318e-24	1.66085	9.1996e-104	2.32107		ZBTB18	zinc finger and BTB domain containing 18 [Source:HGNC Symbol;Acc:HGNC:13030]	q44	9.22008e-05	2.17949	2.84397e-12	2.59768		PFN1P4	profilin 1 pseudogene 4 [Source:HGNC Symbol;Acc:HGNC:42992]	q21.2	0.000565689	2.01204	0.00110458	1.58948		SEMA4A	semaphorin 4A [Source:HGNC Symbol;Acc:HGNC:10729]	q22	0.0447489	1.53503	0.000139608	1.96148		AL589765.6	novel transcript	q21.3	0.0029601	1.61405	2.53679e-22	3.28792
GAS5-AS1	GAS5 antisense RNA 1 [Source:HGNC Symbol;Acc:HGNC:44119]	q25.1	7.25784e-11	1.55981	0.000144085	1.22139		LYPD8	LY6/PLAUR domain containing 8 [Source:HGNC Symbol;Acc:HGNC:44208]	q44	0.00497883	2.63482	1.51501e-19	9.11356		AC096632.1		q32.1	0.00020464	2.00907	1.51872e-05	1.97124		ARV1	ARV1 homolog, fatty acid homeostasis modulator [Source:HGNC Symbol;Acc:HGNC:29561]	q42.2	5.66935e-06	1.72373	3.09682e-33	2.13616		TDRKH-AS1	TDRKH antisense RNA 1 [Source:HGNC Symbol;Acc:HGNC:40578]	q21.3	3.93125e-08	1.8233	8.37752e-44	3.07534
AL360091.1	novel transcript, sense intronic to PPP2R5A	q32.3	1.85799e-05	1.83267	1.84742e-07	1.74767		PFKFB2	6-phosphofructo-2-kinase/fructose-2,6-biphosphatase 2 [Source:HGNC Symbol;Acc:HGNC:8873]	q32.1	8.08449e-09	1.823	4.65609e-10	1.62705		GOLT1A	golgi transport 1A [Source:HGNC Symbol;Acc:HGNC:24766]	q32.1	6.62897e-08	2.07196	7.32135e-30	4.31457		AL392172.1	novel transcript	q41	7.37027e-09	2.6298	2.4581e-34	3.35327		UTP25	UTP25 small subunit processor component [Source:HGNC Symbol;Acc:HGNC:28440]	q32.2	5.47534e-18	1.84029	9.75394e-17	1.56806
AL162734.1	novel transcript, antisense to DAP3	q22	0.00508508	2.18134	2.05212e-07	2.89778		IBA57-DT	IBA57 divergent transcript [Source:HGNC Symbol;Acc:HGNC:32062]	q42.13	0.00217985	1.62057	0.0133277	1.31347		ZBTB18	zinc finger and BTB domain containing 18 [Source:HGNC Symbol;Acc:HGNC:13030]	q44	5.90899e-07	2.73677	9.59224e-19	3.22645		SSR2	signal sequence receptor subunit 2 [Source:HGNC Symbol;Acc:HGNC:11324]	q22	0.000458175	1.60832	1.7652e-30	2.34965		RRNAD1	ribosomal RNA adenine dimethylase domain containing 1 [Source:HGNC Symbol;Acc:HGNC:24273]	q23.1	6.60958e-05	1.3744	7.86666e-16	1.52903
PDZK1P1	PDZ domain containing 1 pseudogene 1 [Source:HGNC Symbol;Acc:HGNC:31974]	q21.2	0.00930922	1.35088	0.0297639	1.18989		TFB2M	transcription factor B2, mitochondrial [Source:HGNC Symbol;Acc:HGNC:18559]	q44	1.16063e-25	1.83976	2.25176e-82	2.31898		LYPD8	LY6/PLAUR domain containing 8 [Source:HGNC Symbol;Acc:HGNC:44208]	q44	0.00821258	2.68831	2.16817e-19	9.31502		RRP15	ribosomal RNA processing 15 homolog [Source:HGNC Symbol;Acc:HGNC:24255]	q41	3.57357e-07	1.75191	7.44063e-13	1.67103		ARID4B	AT-rich interaction domain 4B [Source:HGNC Symbol;Acc:HGNC:15550]	q42.3	5.32885e-10	1.5994	3.4462e-15	1.53444
PFN1P4	profilin 1 pseudogene 4 [Source:HGNC Symbol;Acc:HGNC:42992]	q21.2	0.000448902	1.91695	0.00181379	1.49883		CYB5R1	cytochrome b5 reductase 1 [Source:HGNC Symbol;Acc:HGNC:13397]	q32.1	3.27336e-09	1.56122	6.90358e-22	1.85626		PFKFB2	6-phosphofructo-2-kinase/fructose-2,6-biphosphatase 2 [Source:HGNC Symbol;Acc:HGNC:8873]	q32.1	3.1406e-10	1.93371	1.37788e-11	1.70737		RBM8A	RNA binding motif protein 8A [Source:HGNC Symbol;Acc:HGNC:9905]	q21.1	0.00298565	1.34615	1.13832e-28	1.83197		TOR3A	torsin family 3 member A [Source:HGNC Symbol;Acc:HGNC:11997]	q25.2	4.02366e-12	1.59557	2.88171e-68	2.40063
AC096632.1		q32.1	0.00154144	1.76813	0.000154063	1.70874		AC244033.1	ribosomal protein L6 (RPL6) pseudogene	q21.2	3.16596e-10	2.40944	5.21124e-09	1.86025		AL353689.1	pseudogene similar to part of NADH dehydrogenase subunit 6 (ND6)	q42.13	0.000365429	2.45335	0.00351919	1.82125		GATAD2B	GATA zinc finger domain containing 2B [Source:HGNC Symbol;Acc:HGNC:30778]	q21.3	0.000484006	1.556	9.95123e-15	1.56182		TGIF2P1	TGFB induced factor homeobox 2 pseudogene 1 [Source:HGNC Symbol;Acc:HGNC:33317]	q44	0.0186783	1.77186	0.00247665	1.66764
GOLT1A	golgi transport 1A [Source:HGNC Symbol;Acc:HGNC:24766]	q32.1	7.0497e-08	1.92173	2.93588e-33	3.94089		TARS2	threonyl-tRNA synthetase 2, mitochondrial [Source:HGNC Symbol;Acc:HGNC:30740]	q21.2	1.23759e-19	1.73321	2.1082e-90	2.53609		IBA57-DT	IBA57 divergent transcript [Source:HGNC Symbol;Acc:HGNC:32062]	q42.13	0.00141553	1.6555	0.00942144	1.33119		TMEM183A	transmembrane protein 183A [Source:HGNC Symbol;Acc:HGNC:20173]	q32.1	3.25257e-07	1.60128	7.4051e-37	1.95033		TRAF5	TNF receptor associated factor 5 [Source:HGNC Symbol;Acc:HGNC:12035]	q32.3	9.01674e-05	1.51651	9.9346e-19	1.86706
ZBTB18	zinc finger and BTB domain containing 18 [Source:HGNC Symbol;Acc:HGNC:13030]	q44	2.48333e-15	3.73052	1.34365e-36	4.35564		RPS6KC1	ribosomal protein S6 kinase C1 [Source:HGNC Symbol;Acc:HGNC:10439]	q32.3	1.34237e-21	1.70837	4.18028e-28	1.59653		TFB2M	transcription factor B2, mitochondrial [Source:HGNC Symbol;Acc:HGNC:18559]	q44	2.49067e-25	1.92784	6.17874e-76	2.41609		MSTO1	misato mitochondrial distribution and morphology regulator 1 [Source:HGNC Symbol;Acc:HGNC:29678]	q22	9.88884e-07	1.77414	9.77252e-06	1.59613		SUCO	SUN domain containing ossification factor [Source:HGNC Symbol;Acc:HGNC:1240]	q24.3	1.61483e-18	2.00538	1.75129e-59	2.49897
RNU6-171P	RNA, U6 small nuclear 171, pseudogene [Source:HGNC Symbol;Acc:HGNC:47134]	q23.3	0.000969438	2.37927	0.013584	1.69134		LINC00628	long intergenic non-protein coding RNA 628 [Source:HGNC Symbol;Acc:HGNC:27008]	q32.1	0.0252788	1.60382	1.83128e-16	3.68055		CYB5R1	cytochrome b5 reductase 1 [Source:HGNC Symbol;Acc:HGNC:13397]	q32.1	6.51836e-10	1.60468	8.6965e-21	1.90566		NTPCR	nucleoside-triphosphatase, cancer-related [Source:HGNC Symbol;Acc:HGNC:28204]	q42.2	6.14058e-08	1.93105	3.34244e-12	1.73698		EEF1A1P32	eukaryotic translation elongation factor 1 alpha 1 pseudogene 32 [Source:HGNC Symbol;Acc:HGNC:37909]	q31.3	0.0348909	2.0134	0.0189531	1.73428
PFKFB2	6-phosphofructo-2-kinase/fructose-2,6-biphosphatase 2 [Source:HGNC Symbol;Acc:HGNC:8873]	q32.1	4.70696e-09	1.86325	2.67729e-09	1.6234		TRMT1L	tRNA methyltransferase 1 like [Source:HGNC Symbol;Acc:HGNC:16782]	q25.3	5.26188e-14	1.62587	1.13831e-20	1.58527		AC244033.1	ribosomal protein L6 (RPL6) pseudogene	q21.2	8.67533e-11	2.52427	2.79802e-09	1.9382		MEF2D	myocyte enhancer factor 2D [Source:HGNC Symbol;Acc:HGNC:6997]	q22	0.0173852	1.38593	9.7945e-05	1.41953		NDUFS2	NADH:ubiquinone oxidoreductase core subunit S2 [Source:HGNC Symbol;Acc:HGNC:7708]	q23.3	5.64742e-18	1.71435	1.03893e-32	1.95996
IBA57-DT	IBA57 divergent transcript [Source:HGNC Symbol;Acc:HGNC:32062]	q42.13	0.000669926	1.54533	0.0270058	1.22542		AL445305.1	adaptor-related protein complex 3 pseudogene	q41	0.0218423	1.30575	0.00102367	1.32453		TARS2	threonyl-tRNA synthetase 2, mitochondrial [Source:HGNC Symbol;Acc:HGNC:30740]	q21.2	2.31326e-18	1.82009	9.01384e-80	2.64882		DUSP12	dual specificity phosphatase 12 [Source:HGNC Symbol;Acc:HGNC:3067]	q23.3	2.01547e-06	1.74339	1.21709e-26	2.04361		UBQLN4	ubiquilin 4 [Source:HGNC Symbol;Acc:HGNC:1237]	q22	7.939e-16	1.80889	6.94068e-71	2.43408
TFB2M	transcription factor B2, mitochondrial [Source:HGNC Symbol;Acc:HGNC:18559]	q44	1.41921e-20	1.6277	1.8094e-67	2.01508		RD3	retinal degeneration 3, GUCY2D regulator [Source:HGNC Symbol;Acc:HGNC:19689]	q32.3	0.0329042	1.53988	1.41805e-08	2.46669		RPS6KC1	ribosomal protein S6 kinase C1 [Source:HGNC Symbol;Acc:HGNC:10439]	q32.3	2.25343e-20	1.75371	5.73751e-25	1.62364		URB2	URB2 ribosome biogenesis homolog [Source:HGNC Symbol;Acc:HGNC:28967]	q42.13	4.12377e-05	1.71408	2.01296e-20	1.98887		AC099336.1	FK506 binding protein 8, 38kDa (FKBP8) pseudogene	q32.1	0.000987836	1.99575	0.00356087	1.55565
AL390860.1	novel transcript, antisense to OR13G1, OR6F1 and OR14A2	q44	2.75255e-07	2.73622	4.61769e-05	1.72673		RBM34	RNA binding motif protein 34 [Source:HGNC Symbol;Acc:HGNC:28965]	q42.3	6.02032e-11	1.5094	3.41228e-31	1.69814		LINC00628	long intergenic non-protein coding RNA 628 [Source:HGNC Symbol;Acc:HGNC:27008]	q32.1	0.045861	1.59393	1.2501e-13	3.56758		UCHL5	ubiquitin C-terminal hydrolase L5 [Source:HGNC Symbol;Acc:HGNC:19678]	q31.2	2.75411e-06	1.60972	7.15346e-20	1.87063		IRF2BP2	interferon regulatory factor 2 binding protein 2 [Source:HGNC Symbol;Acc:HGNC:21729]	q42.3	1.22897e-09	1.44415	2.29491e-11	1.35198
CYB5R1	cytochrome b5 reductase 1 [Source:HGNC Symbol;Acc:HGNC:13397]	q32.1	7.5087e-11	1.53883	5.79528e-24	1.80178		RPL22P24	ribosomal protein L22 pseudogene 24 [Source:HGNC Symbol;Acc:HGNC:53758]	q25.3	0.00026015	1.41624	1.6393e-06	1.3824		TRMT1L	tRNA methyltransferase 1 like [Source:HGNC Symbol;Acc:HGNC:16782]	q25.3	3.79808e-15	1.73339	4.25565e-21	1.67775		B3GALNT2	beta-1,3-N-acetylgalactosaminyltransferase 2 [Source:HGNC Symbol;Acc:HGNC:28596]	q42.3	0.00667061	1.70635	0.000173295	1.59902		CEP350	centrosomal protein 350 [Source:HGNC Symbol;Acc:HGNC:24238]	q25.2	4.1357e-09	1.65448	1.45939e-09	1.47986
AC244033.1	ribosomal protein L6 (RPL6) pseudogene	q21.2	4.17089e-07	1.99754	7.12516e-05	1.52162		SNAPIN	SNAP associated protein [Source:HGNC Symbol;Acc:HGNC:17145]	q21.3	6.49137e-25	1.62111	1.45529e-25	1.55869		AL445305.1	adaptor-related protein complex 3 pseudogene	q41	0.0151661	1.34161	0.000942325	1.35082		ZC3H11A	zinc finger CCCH-type containing 11A [Source:HGNC Symbol;Acc:HGNC:29093]	q32.1	0.000714117	1.49395	0.000836975	1.26355		MROH3P	maestro heat like repeat family member 3, pseudogene [Source:HGNC Symbol;Acc:HGNC:33122]	q32.1	0.000112969	4.91162	6.49591e-11	7.08351
TARS2	threonyl-tRNA synthetase 2, mitochondrial [Source:HGNC Symbol;Acc:HGNC:30740]	q21.2	8.27027e-26	1.7265	3.9526e-115	2.48036		MSTO2P	misato family member 2, pseudogene [Source:HGNC Symbol;Acc:HGNC:26329]	q22	4.93604e-06	1.49936	1.13609e-09	1.49078		RD3	retinal degeneration 3, GUCY2D regulator [Source:HGNC Symbol;Acc:HGNC:19689]	q32.3	0.00355949	1.83281	3.3673e-10	2.88215		DCAF6	DDB1 and CUL4 associated factor 6 [Source:HGNC Symbol;Acc:HGNC:30002]	q24.2	1.3441e-07	1.8303	0.00210611	1.54249		AL606489.2	small nuclear ribonucleoprotein polypeptide F (SNRPF) pseudogene	q32.1	0.00769686	2.16881	0.033867	1.60708
AC245297.4	novel transcript	q21.2	2.64653e-05	1.87068	0.00235985	1.3859		AC096642.1	novel transcript	q41	8.66373e-10	2.17981	0.0491233	1.20134		RBM34	RNA binding motif protein 34 [Source:HGNC Symbol;Acc:HGNC:28965]	q42.3	2.55919e-09	1.49226	2.02882e-27	1.66747		MAPKAPK2	MAPK activated protein kinase 2 [Source:HGNC Symbol;Acc:HGNC:6887]	q32.1	0.0111481	1.55255	8.88115e-47	2.99953		SPRTN	SprT-like N-terminal domain [Source:HGNC Symbol;Acc:HGNC:25356]	q42.2	1.14635e-18	1.74479	3.11703e-30	1.69355
RPS6KC1	ribosomal protein S6 kinase C1 [Source:HGNC Symbol;Acc:HGNC:10439]	q32.3	1.89382e-18	1.55562	1.34683e-19	1.42968		LINC02809	long intergenic non-protein coding RNA 2809 [Source:HGNC Symbol;Acc:HGNC:54341]	q42.13	0.00844134	1.53651	9.11624e-05	1.60809		ASH1L	ASH1 like histone lysine methyltransferase [Source:HGNC Symbol;Acc:HGNC:19088]	q22	6.38268e-10	1.69706	0.0104769	1.17432		DCST1-AS1	DCST1 antisense RNA 1 [Source:HGNC Symbol;Acc:HGNC:41147]	q21.3	0.00646612	1.9419	9.29788e-20	3.10618		NIT1	nitrilase 1 [Source:HGNC Symbol;Acc:HGNC:7828]	q23.3	2.84745e-06	1.37845	5.35124e-13	1.4019
TRMT1L	tRNA methyltransferase 1 like [Source:HGNC Symbol;Acc:HGNC:16782]	q25.3	2.5821e-13	1.57661	1.13423e-17	1.51308		GGPS1	geranylgeranyl diphosphate synthase 1 [Source:HGNC Symbol;Acc:HGNC:4249]	q42.3	2.57432e-30	1.83065	4.3712e-117	2.37499		AL592295.1	ribosomal protein S2 (RPS2) pseudogene	q23.3	0.0308624	1.30156	0.000353674	1.37267		ZNF687-AS1	ZNF687 antisense RNA 1 [Source:HGNC Symbol;Acc:HGNC:54048]	q21.3	0.00532499	1.84667	1.37554e-27	3.23487		GPR52	G protein-coupled receptor 52 [Source:HGNC Symbol;Acc:HGNC:4508]	q25.1	0.00538555	2.15659	1.53394e-06	2.74061
RD3	retinal degeneration 3, GUCY2D regulator [Source:HGNC Symbol;Acc:HGNC:19689]	q32.3	1.58124e-07	2.77697	3.73126e-19	4.30745		YOD1	YOD1 deubiquitinase [Source:HGNC Symbol;Acc:HGNC:25035]	q32.1	0.000455093	1.53339	0.000972353	1.32871		RPL22P24	ribosomal protein L22 pseudogene 24 [Source:HGNC Symbol;Acc:HGNC:53758]	q25.3	2.98445e-06	1.59139	1.56877e-09	1.54245		DNAH14	dynein axonemal heavy chain 14 [Source:HGNC Symbol;Acc:HGNC:2945]	q42.12	0.000444506	1.68769	5.6008e-17	3.10152		CLK2	CDC like kinase 2 [Source:HGNC Symbol;Acc:HGNC:2069]	q22	1.09669e-10	1.47868	2.04167e-25	1.55024
RBM34	RNA binding motif protein 34 [Source:HGNC Symbol;Acc:HGNC:28965]	q42.3	5.3575e-11	1.42104	1.87967e-31	1.57006		AL589765.6	novel transcript	q21.3	0.00109189	1.57518	3.15137e-27	3.36351		SNAPIN	SNAP associated protein [Source:HGNC Symbol;Acc:HGNC:17145]	q21.3	1.00568e-26	1.70891	3.65953e-24	1.63188		TOMM20	translocase of outer mitochondrial membrane 20 [Source:HGNC Symbol;Acc:HGNC:20947]	q42.3	0.00346254	1.44254	5.26057e-05	1.35924		CHTOP	chromatin target of PRMT1 [Source:HGNC Symbol;Acc:HGNC:24511]	q21.3	1.29583e-09	1.38402	2.21138e-31	1.61191
ASH1L	ASH1 like histone lysine methyltransferase [Source:HGNC Symbol;Acc:HGNC:19088]	q22	9.9396e-12	1.69042	0.0104471	1.16005		TDRKH-AS1	TDRKH antisense RNA 1 [Source:HGNC Symbol;Acc:HGNC:40578]	q21.3	1.47827e-06	1.56319	3.25203e-45	2.76148		MSTO2P	misato family member 2, pseudogene [Source:HGNC Symbol;Acc:HGNC:26329]	q22	4.67084e-06	1.54791	1.60706e-09	1.52595		LPGAT1	lysophosphatidylglycerol acyltransferase 1 [Source:HGNC Symbol;Acc:HGNC:28985]	q32.3	0.00152818	1.63535	6.85203e-05	1.52113		KCNH1	potassium voltage-gated channel subfamily H member 1 [Source:HGNC Symbol;Acc:HGNC:6250]	q32.2	0.00179376	2.43011	1.2246e-30	8.60126
RPL22P24	ribosomal protein L22 pseudogene 24 [Source:HGNC Symbol;Acc:HGNC:53758]	q25.3	1.16644e-11	1.6315	7.23701e-17	1.56449		UTP25	UTP25 small subunit processor component [Source:HGNC Symbol;Acc:HGNC:28440]	q32.2	4.33582e-20	1.80579	1.14546e-21	1.60405		AC096642.1	novel transcript	q41	4.25809e-11	2.182	0.0370614	1.19726		TAF1A	TATA-box binding protein associated factor, RNA polymerase I subunit A [Source:HGNC Symbol;Acc:HGNC:11532]	q41	0.00198649	1.73281	4.45454e-08	1.63532		PRPF3	pre-mRNA processing factor 3 [Source:HGNC Symbol;Acc:HGNC:17348]	q21.2	4.98729e-10	1.56445	4.74978e-23	1.63751
SNAPIN	SNAP associated protein [Source:HGNC Symbol;Acc:HGNC:17145]	q21.3	8.20688e-24	1.59353	1.32879e-22	1.50355		RRNAD1	ribosomal RNA adenine dimethylase domain containing 1 [Source:HGNC Symbol;Acc:HGNC:24273]	q23.1	2.84724e-14	1.71555	9.50298e-39	1.99435		LINC02809	long intergenic non-protein coding RNA 2809 [Source:HGNC Symbol;Acc:HGNC:54341]	q42.13	0.00460339	1.59602	8.99477e-05	1.6536		RNF115	ring finger protein 115 [Source:HGNC Symbol;Acc:HGNC:18154]	q21.1	0.014446	1.32386	7.46091e-06	1.4562		APH1A	aph-1 homolog A, gamma-secretase subunit [Source:HGNC Symbol;Acc:HGNC:29509]	q21.2	1.44786e-18	1.64377	9.4765e-60	2.03028
MSTO2P	misato family member 2, pseudogene [Source:HGNC Symbol;Acc:HGNC:26329]	q22	8.47374e-11	1.7236	1.16676e-15	1.67571		ARID4B	AT-rich interaction domain 4B [Source:HGNC Symbol;Acc:HGNC:15550]	q42.3	7.0631e-14	1.61159	2.30044e-24	1.61188		GGPS1	geranylgeranyl diphosphate synthase 1 [Source:HGNC Symbol;Acc:HGNC:4249]	q42.3	7.1423e-32	1.95252	1.5707e-119	2.51382		LRRC52	leucine rich repeat containing 52 [Source:HGNC Symbol;Acc:HGNC:32156]	q24.1	0.00116948	5.72056	0.00272476	3.31959		ZNF496	zinc finger protein 496 [Source:HGNC Symbol;Acc:HGNC:23713]	q44	2.68437e-05	1.34284	3.6809e-06	1.25606
LINC02809	long intergenic non-protein coding RNA 2809 [Source:HGNC Symbol;Acc:HGNC:54341]	q42.13	4.0028e-05	1.95784	3.89292e-08	2.02295		TOR3A	torsin family 3 member A [Source:HGNC Symbol;Acc:HGNC:11997]	q25.2	1.57528e-19	1.55049	5.0793e-119	2.43603		YOD1	YOD1 deubiquitinase [Source:HGNC Symbol;Acc:HGNC:25035]	q32.1	0.000684826	1.51749	0.00203481	1.30356		ARL8A	ADP ribosylation factor like GTPase 8A [Source:HGNC Symbol;Acc:HGNC:25192]	q32.1	8.42972e-06	1.58684	2.02774e-29	2.01891		ABL2	ABL proto-oncogene 2, non-receptor tyrosine kinase [Source:HGNC Symbol;Acc:HGNC:77]	q25.2	0.000158551	1.32941	1.41873e-11	1.40833
GGPS1	geranylgeranyl diphosphate synthase 1 [Source:HGNC Symbol;Acc:HGNC:4249]	q42.3	3.07941e-23	1.71336	3.86546e-85	2.17887		TGIF2P1	TGFB induced factor homeobox 2 pseudogene 1 [Source:HGNC Symbol;Acc:HGNC:33317]	q44	0.00201681	1.76035	6.55651e-05	1.73576		AL589765.6	novel transcript	q21.3	0.000320287	1.65941	2.76146e-28	3.51391		DDX59-AS1	DDX59 antisense RNA 1 [Source:HGNC Symbol;Acc:HGNC:41094]	q32.1	0.00724844	2.90338	6.0951e-11	4.3957		AC092803.1	novel transcript	q32.3	0.000666901	1.65483	2.77859e-12	1.9197
YOD1	YOD1 deubiquitinase [Source:HGNC Symbol;Acc:HGNC:25035]	q32.1	3.71009e-05	1.5399	0.000340036	1.31138		AC245014.1	novel transcript	q21.1	0.00702436	1.77183	1.84605e-13	3.21935		TDRKH-AS1	TDRKH antisense RNA 1 [Source:HGNC Symbol;Acc:HGNC:40578]	q21.3	3.90329e-07	1.64388	8.6324e-46	2.88202		SLC39A1	solute carrier family 39 member 1 [Source:HGNC Symbol;Acc:HGNC:12876]	q21.3	0.0374616	1.32932	4.31357e-19	1.87431		OPN3	opsin 3 [Source:HGNC Symbol;Acc:HGNC:14007]	q43	0.040897	1.42562	1.22737e-11	1.92435
AL589765.6	novel transcript	q21.3	5.9836e-05	1.64143	1.75913e-33	3.44809		APOBEC4	apolipoprotein B mRNA editing enzyme catalytic polypeptide like 4 [Source:HGNC Symbol;Acc:HGNC:32152]	q25.3	2.08198e-06	6.76281	1.07009e-18	18.2627		UTP25	UTP25 small subunit processor component [Source:HGNC Symbol;Acc:HGNC:28440]	q32.2	1.52712e-19	1.83914	9.65153e-20	1.62074		EXOC8	exocyst complex component 8 [Source:HGNC Symbol;Acc:HGNC:24659]	q42.2	4.55848e-05	1.66285	6.5966e-08	1.50528		SLC25A39P1	solute carrier family 25 member 39 pseudogene 1 [Source:HGNC Symbol;Acc:HGNC:43859]	q32.1	0.00229181	2.73261	4.65623e-08	3.67521
TDRKH-AS1	TDRKH antisense RNA 1 [Source:HGNC Symbol;Acc:HGNC:40578]	q21.3	6.08616e-08	1.56376	4.11168e-52	2.7123		TRAF5	TNF receptor associated factor 5 [Source:HGNC Symbol;Acc:HGNC:12035]	q32.3	1.27187e-12	1.92035	8.51958e-40	2.46723		RRNAD1	ribosomal RNA adenine dimethylase domain containing 1 [Source:HGNC Symbol;Acc:HGNC:24273]	q23.1	5.0145e-17	1.85545	3.39295e-44	2.14618		C1orf43	chromosome 1 open reading frame 43 [Source:HGNC Symbol;Acc:HGNC:29876]	q21.3	4.54496e-05	1.65778	1.2028e-22	2.22833		AL353807.3	novel pseudogene	q22	6.77572e-06	1.73065	0.0266149	1.22769
UTP25	UTP25 small subunit processor component [Source:HGNC Symbol;Acc:HGNC:28440]	q32.2	2.25823e-13	1.55128	2.27782e-10	1.35015		SUCO	SUN domain containing ossification factor [Source:HGNC Symbol;Acc:HGNC:1240]	q24.3	1.2427e-22	2.03353	1.85694e-72	2.64089		ARID4B	AT-rich interaction domain 4B [Source:HGNC Symbol;Acc:HGNC:15550]	q42.3	5.21763e-13	1.65419	8.80009e-22	1.64018		IPO9	importin 9 [Source:HGNC Symbol;Acc:HGNC:19425]	q32.1	5.5212e-10	1.78796	1.29716e-37	1.9704		ZNF692	zinc finger protein 692 [Source:HGNC Symbol;Acc:HGNC:26049]	q44	2.6555e-05	1.5646	1.44626e-17	1.96855
RRNAD1	ribosomal RNA adenine dimethylase domain containing 1 [Source:HGNC Symbol;Acc:HGNC:24273]	q23.1	6.99985e-21	1.77429	1.08835e-52	2.02099		NDUFS2	NADH:ubiquinone oxidoreductase core subunit S2 [Source:HGNC Symbol;Acc:HGNC:7708]	q23.3	3.15312e-25	1.71199	1.64492e-51	2.03861		TOR3A	torsin family 3 member A [Source:HGNC Symbol;Acc:HGNC:11997]	q25.2	3.88235e-17	1.58148	8.0815e-104	2.47229		MTX1	metaxin 1 [Source:HGNC Symbol;Acc:HGNC:7504]	q22	8.61479e-07	1.79721	8.35271e-35	2.53495		ADAM15	ADAM metallopeptidase domain 15 [Source:HGNC Symbol;Acc:HGNC:193]	q21.3	0.0214219	1.3401	9.71086e-19	1.89895
APOA2	apolipoprotein A2 [Source:HGNC Symbol;Acc:HGNC:601]	q23.3	0.0168223	3.55318	1.56437e-10	11.9705		UBQLN4	ubiquilin 4 [Source:HGNC Symbol;Acc:HGNC:1237]	q22	1.09033e-18	1.71719	3.25892e-88	2.40442		TGIF2P1	TGFB induced factor homeobox 2 pseudogene 1 [Source:HGNC Symbol;Acc:HGNC:33317]	q44	0.00874841	1.68114	0.000918142	1.64214		F13B	coagulation factor XIII B chain [Source:HGNC Symbol;Acc:HGNC:3534]	q31.3	0.0176897	3.02708	0.000161612	3.47177		RPRD2	regulation of nuclear pre-mRNA domain containing 2 [Source:HGNC Symbol;Acc:HGNC:29039]	q21.2	1.12027e-10	1.67293	5.72381e-08	1.34125
ARID4B	AT-rich interaction domain 4B [Source:HGNC Symbol;Acc:HGNC:15550]	q42.3	1.54274e-11	1.46502	1.07215e-17	1.43867		AC099336.1	FK506 binding protein 8, 38kDa (FKBP8) pseudogene	q32.1	0.00106545	1.98941	0.00142266	1.64329		AC245014.1	novel transcript	q21.1	0.0103934	1.8148	6.04216e-12	3.26506		LIN9	lin-9 DREAM MuvB core complex component [Source:HGNC Symbol;Acc:HGNC:30830]	q42.12	1.70567e-06	2.09493	9.40055e-29	2.61979		AL358472.3	novel transcript, antisense to SLC39A1	q21.3	0.01881	1.3513	5.96951e-23	2.23723
TOR3A	torsin family 3 member A [Source:HGNC Symbol;Acc:HGNC:11997]	q25.2	2.06803e-17	1.46858	2.301e-115	2.2642		IRF2BP2	interferon regulatory factor 2 binding protein 2 [Source:HGNC Symbol;Acc:HGNC:21729]	q42.3	1.42148e-10	1.38894	2.61508e-15	1.35672		APOBEC4	apolipoprotein B mRNA editing enzyme catalytic polypeptide like 4 [Source:HGNC Symbol;Acc:HGNC:32152]	q25.3	3.09239e-09	10.2617	1.93927e-24	27.3232		JMJD4	jumonji domain containing 4 [Source:HGNC Symbol;Acc:HGNC:25724]	q42.13	0.00640693	1.6072	3.43676e-21	2.33957		PIGC	phosphatidylinositol glycan anchor biosynthesis class C [Source:HGNC Symbol;Acc:HGNC:8960]	q24.3	1.40268e-17	1.66761	2.8801e-42	1.80286
TGIF2P1	TGFB induced factor homeobox 2 pseudogene 1 [Source:HGNC Symbol;Acc:HGNC:33317]	q44	0.000346184	1.88483	9.38975e-06	1.82398		CEP350	centrosomal protein 350 [Source:HGNC Symbol;Acc:HGNC:24238]	q25.2	1.38916e-12	1.67227	1.43483e-15	1.56014		TRAF5	TNF receptor associated factor 5 [Source:HGNC Symbol;Acc:HGNC:12035]	q32.3	7.62831e-14	2.0111	1.17088e-44	2.5684		LINC01703	long intergenic non-protein coding RNA 1703 [Source:HGNC Symbol;Acc:HGNC:52491]	q42.12	1.11359e-05	3.23221	9.79868e-28	4.70072		ANKRD34A	ankyrin repeat domain 34A [Source:HGNC Symbol;Acc:HGNC:27639]	q21.1	0.0401847	1.39336	0.027343	1.25102
AC245014.1	novel transcript	q21.1	0.000750689	1.93753	3.98197e-16	3.43713		MROH3P	maestro heat like repeat family member 3, pseudogene [Source:HGNC Symbol;Acc:HGNC:33122]	q32.1	0.00237618	3.54242	8.75424e-08	5.17298		SUCO	SUN domain containing ossification factor [Source:HGNC Symbol;Acc:HGNC:1240]	q24.3	2.32747e-19	2.05184	1.51616e-61	2.64287		DCAF8	DDB1 and CUL4 associated factor 8 [Source:HGNC Symbol;Acc:HGNC:24891]	q23.2	2.83987e-06	1.52268	2.85761e-06	1.3317		H2BU1	H2B.U histone 1 [Source:HGNC Symbol;Acc:HGNC:20514]	q42.13	0.000285262	2.2556	1.10869e-83	14.9743
APOBEC4	apolipoprotein B mRNA editing enzyme catalytic polypeptide like 4 [Source:HGNC Symbol;Acc:HGNC:32152]	q25.3	2.55962e-08	9.95252	2.09958e-21	26.4118		SPRTN	SprT-like N-terminal domain [Source:HGNC Symbol;Acc:HGNC:25356]	q42.2	1.54296e-23	1.744	1.12392e-42	1.76432		NDUFS2	NADH:ubiquinone oxidoreductase core subunit S2 [Source:HGNC Symbol;Acc:HGNC:7708]	q23.3	7.98944e-21	1.6892	2.14668e-39	2.00272		ZNF669	zinc finger protein 669 [Source:HGNC Symbol;Acc:HGNC:25736]	q44	0.00242401	1.6335	1.07383e-08	1.68298		DARS2	aspartyl-tRNA synthetase 2, mitochondrial [Source:HGNC Symbol;Acc:HGNC:25538]	q25.1	2.20884e-17	1.95744	1.95613e-47	2.33553
TRAF5	TNF receptor associated factor 5 [Source:HGNC Symbol;Acc:HGNC:12035]	q32.3	7.91031e-14	1.89638	7.55325e-42	2.38618		NIT1	nitrilase 1 [Source:HGNC Symbol;Acc:HGNC:7828]	q23.3	2.39253e-09	1.39378	2.6302e-22	1.48122		UBQLN4	ubiquilin 4 [Source:HGNC Symbol;Acc:HGNC:1237]	q22	1.51443e-14	1.6426	4.42444e-78	2.29263		IVNS1ABP	influenza virus NS1A binding protein [Source:HGNC Symbol;Acc:HGNC:16951]	q25.3	0.0412691	1.36174	0.000999554	1.33856		TMCC2	transmembrane and coiled-coil domain family 2 [Source:HGNC Symbol;Acc:HGNC:24239]	q32.1	0.0249457	1.64864	2.71962e-06	1.9074
SUCO	SUN domain containing ossification factor [Source:HGNC Symbol;Acc:HGNC:1240]	q24.3	3.85105e-13	1.63684	1.0675e-47	2.08851		TLR5	toll like receptor 5 [Source:HGNC Symbol;Acc:HGNC:11851]	q41	1.71534e-10	1.97086	0.0248116	1.18942		IRF2BP2	interferon regulatory factor 2 binding protein 2 [Source:HGNC Symbol;Acc:HGNC:21729]	q42.3	2.38005e-08	1.3709	6.80685e-11	1.32909		WDR26	WD repeat domain 26 [Source:HGNC Symbol;Acc:HGNC:21208]	q42.12	0.0009695	1.48091	3.9811e-09	1.51973		AL390728.6	novel transcript	q44	0.0164065	1.31818	4.29478e-08	1.51367
EEF1A1P32	eukaryotic translation elongation factor 1 alpha 1 pseudogene 32 [Source:HGNC Symbol;Acc:HGNC:37909]	q31.3	0.0125584	1.84287	0.00766385	1.66322		GPR52	G protein-coupled receptor 52 [Source:HGNC Symbol;Acc:HGNC:4508]	q25.1	0.0431302	1.52735	2.2457e-05	2.04559		CEP350	centrosomal protein 350 [Source:HGNC Symbol;Acc:HGNC:24238]	q25.2	2.31955e-12	1.72605	1.33789e-14	1.59657		AC242426.2	novel transcript, antisense to FMO5	q21.1	0.0182496	1.52164	0.00824788	1.29977		S100A8	S100 calcium binding protein A8 [Source:HGNC Symbol;Acc:HGNC:10498]	q21.3	0.00486469	3.55562	4.73392e-32	34.383
NDUFS2	NADH:ubiquinone oxidoreductase core subunit S2 [Source:HGNC Symbol;Acc:HGNC:7708]	q23.3	4.82779e-23	1.59695	2.73517e-46	1.86826		CLK2	CDC like kinase 2 [Source:HGNC Symbol;Acc:HGNC:2069]	q22	2.11653e-16	1.54946	1.29833e-39	1.69155		MROH3P	maestro heat like repeat family member 3, pseudogene [Source:HGNC Symbol;Acc:HGNC:33122]	q32.1	0.00205415	4.40792	8.7413e-08	6.52108		RNF187	ring finger protein 187 [Source:HGNC Symbol;Acc:HGNC:27146]	q42.13	0.000203231	1.61028	3.69163e-48	2.80946		GOLPH3L	golgi phosphoprotein 3 like [Source:HGNC Symbol;Acc:HGNC:24882]	q21.3	2.57155e-09	1.67978	1.11334e-23	1.78116
UBQLN4	ubiquilin 4 [Source:HGNC Symbol;Acc:HGNC:1237]	q22	5.96582e-11	1.45068	4.69507e-64	1.99515		CHTOP	chromatin target of PRMT1 [Source:HGNC Symbol;Acc:HGNC:24511]	q21.3	3.91517e-20	1.42799	2.16274e-68	1.73332		SPRTN	SprT-like N-terminal domain [Source:HGNC Symbol;Acc:HGNC:25356]	q42.2	4.20629e-20	1.75276	9.34753e-35	1.75978		PSEN2	presenilin 2 [Source:HGNC Symbol;Acc:HGNC:9509]	q42.13	0.000153626	1.71022	4.58565e-25	2.37867		RUSC1-AS1	RUSC1 antisense RNA 1 [Source:HGNC Symbol;Acc:HGNC:26680]	q22	4.58658e-08	1.73345	5.79617e-11	1.5773
IRF2BP2	interferon regulatory factor 2 binding protein 2 [Source:HGNC Symbol;Acc:HGNC:21729]	q42.3	9.2198e-14	1.42117	6.63425e-17	1.36209		KCNH1	potassium voltage-gated channel subfamily H member 1 [Source:HGNC Symbol;Acc:HGNC:6250]	q32.2	1.87575e-05	2.72378	7.53345e-39	10.1954		NIT1	nitrilase 1 [Source:HGNC Symbol;Acc:HGNC:7828]	q23.3	4.30912e-09	1.41939	4.84009e-21	1.49938		GPATCH4	G-patch domain containing 4 [Source:HGNC Symbol;Acc:HGNC:25982]	q23.1	5.93536e-06	1.78322	8.1307e-25	2.43081		DCST1	DC-STAMP domain containing 1 [Source:HGNC Symbol;Acc:HGNC:26539]	q21.3	0.00955582	1.4548	0.0268437	1.25585
CEP350	centrosomal protein 350 [Source:HGNC Symbol;Acc:HGNC:24238]	q25.2	7.34899e-09	1.51256	4.2366e-09	1.38777		PRPF3	pre-mRNA processing factor 3 [Source:HGNC Symbol;Acc:HGNC:17348]	q21.2	2.34922e-13	1.55618	2.44758e-33	1.69898		TLR5	toll like receptor 5 [Source:HGNC Symbol;Acc:HGNC:11851]	q41	3.43111e-14	2.24407	9.24836e-05	1.34524		BGLAP	bone gamma-carboxyglutamate protein [Source:HGNC Symbol;Acc:HGNC:1043]	q22	0.0381205	1.85382	7.59027e-05	2.04823		RO60	Ro60, Y RNA binding protein [Source:HGNC Symbol;Acc:HGNC:11313]	q31.2	2.50277e-10	1.65663	1.74558e-09	1.43074
SPRTN	SprT-like N-terminal domain [Source:HGNC Symbol;Acc:HGNC:25356]	q42.2	1.54327e-12	1.39409	1.10929e-19	1.38381		APH1A	aph-1 homolog A, gamma-secretase subunit [Source:HGNC Symbol;Acc:HGNC:29509]	q21.2	7.44549e-27	1.71445	3.07074e-87	2.21018		GPR52	G protein-coupled receptor 52 [Source:HGNC Symbol;Acc:HGNC:4508]	q25.1	0.036775	1.53645	3.60218e-05	2.04431		HNRNPU	heterogeneous nuclear ribonucleoprotein U [Source:HGNC Symbol;Acc:HGNC:5048]	q44	0.00015476	1.42615	1.48839e-33	1.78362		LRRC52-AS1	LRRC52 antisense RNA 1 [Source:HGNC Symbol;Acc:HGNC:54044]	q24.1	0.0312257	2.21108	0.0323843	1.80102
NIT1	nitrilase 1 [Source:HGNC Symbol;Acc:HGNC:7828]	q23.3	1.79825e-11	1.42168	1.02388e-24	1.48122		ZNF496	zinc finger protein 496 [Source:HGNC Symbol;Acc:HGNC:23713]	q44	5.34146e-10	1.41924	9.6784e-15	1.38393		CLK2	CDC like kinase 2 [Source:HGNC Symbol;Acc:HGNC:2069]	q22	1.25277e-14	1.57547	7.21976e-36	1.70569		AL451050.2	novel transcript	q24.2	0.0331437	1.88914	1.83254e-12	3.50919		UBAP2L	ubiquitin associated protein 2 like [Source:HGNC Symbol;Acc:HGNC:29877]	q21.3	6.0007e-15	1.54415	1.25922e-74	2.00905
HNRNPA1P54	heterogeneous nuclear ribonucleoprotein A1 pseudogene 54 [Source:HGNC Symbol;Acc:HGNC:48784]	q25.2	0.0234991	1.32651	0.0251787	1.23007		ABL2	ABL proto-oncogene 2, non-receptor tyrosine kinase [Source:HGNC Symbol;Acc:HGNC:77]	q25.2	3.97201e-07	1.36066	7.29494e-21	1.5023		CHTOP	chromatin target of PRMT1 [Source:HGNC Symbol;Acc:HGNC:24511]	q21.3	9.69432e-21	1.47403	2.21026e-63	1.77774		B4GALT3	beta-1,4-galactosyltransferase 3 [Source:HGNC Symbol;Acc:HGNC:926]	q23.3	2.81441e-07	1.80299	9.22185e-60	2.92867		LRRN2	leucine rich repeat neuronal 2 [Source:HGNC Symbol;Acc:HGNC:16914]	q32.1	0.000599432	1.93161	1.24389e-26	3.60139
CLK2	CDC like kinase 2 [Source:HGNC Symbol;Acc:HGNC:2069]	q22	5.30825e-22	1.61117	3.82545e-48	1.71983		AC092803.1	novel transcript	q32.3	0.00245534	1.46025	1.48475e-11	1.78765		KCNH1	potassium voltage-gated channel subfamily H member 1 [Source:HGNC Symbol;Acc:HGNC:6250]	q32.2	2.52718e-07	3.48556	8.69827e-48	12.8424		ABCB10	ATP binding cassette subfamily B member 10 [Source:HGNC Symbol;Acc:HGNC:41]	q42.13	0.000506926	1.5798	4.56969e-09	1.62697		Z99943.2	chromosome 14 open reading frame 24 (C14orf24) pseudogene	q24.2	0.0150278	1.58014	3.8701e-08	1.92333
CHTOP	chromatin target of PRMT1 [Source:HGNC Symbol;Acc:HGNC:24511]	q21.3	2.10699e-25	1.42999	1.76166e-77	1.69918		SLC25A39P1	solute carrier family 25 member 39 pseudogene 1 [Source:HGNC Symbol;Acc:HGNC:43859]	q32.1	0.0435763	1.58806	1.31309e-06	2.27317		PRPF3	pre-mRNA processing factor 3 [Source:HGNC Symbol;Acc:HGNC:17348]	q21.2	5.90875e-13	1.57435	9.557e-33	1.70841		TSNAX	translin associated factor X [Source:HGNC Symbol;Acc:HGNC:12380]	q42.2	1.67991e-06	1.63632	7.62253e-31	2.02093		RNVU1-31	RNA, variant U1 small nuclear 31 [Source:HGNC Symbol;Acc:HGNC:54448]	q21.1	0.000179228	5.05152	1.15196e-11	10.0469
TGFB2-AS1	TGFB2 antisense RNA 1 (head to head) [Source:HGNC Symbol;Acc:HGNC:50628]	q41	0.000820883	1.94415	5.46479e-07	2.03626		RN7SL444P	RNA, 7SL, cytoplasmic 444, pseudogene [Source:HGNC Symbol;Acc:HGNC:46460]	q21.3	0.00863581	1.55559	0.00748606	1.43024		APH1A	aph-1 homolog A, gamma-secretase subunit [Source:HGNC Symbol;Acc:HGNC:29509]	q21.2	1.36117e-29	1.79691	8.51614e-89	2.30216		PYGO2	pygopus family PHD finger 2 [Source:HGNC Symbol;Acc:HGNC:30257]	q21.3	5.18869e-07	1.63773	3.10031e-63	2.43419		ATF6	activating transcription factor 6 [Source:HGNC Symbol;Acc:HGNC:791]	q23.3	6.19947e-11	1.54232	1.49589e-16	1.47169
KCNH1	potassium voltage-gated channel subfamily H member 1 [Source:HGNC Symbol;Acc:HGNC:6250]	q32.2	5.73392e-11	3.86048	4.79565e-60	14.1962		ZNF692	zinc finger protein 692 [Source:HGNC Symbol;Acc:HGNC:26049]	q44	8.44196e-08	1.65829	4.22573e-25	2.17687		ZNF496	zinc finger protein 496 [Source:HGNC Symbol;Acc:HGNC:23713]	q44	3.2024e-11	1.48915	8.26776e-16	1.44002		SLC25A44	solute carrier family 25 member 44 [Source:HGNC Symbol;Acc:HGNC:29036]	q22	4.45555e-13	1.81367	1.81415e-43	2.21292		TIMM17A	translocase of inner mitochondrial membrane 17A [Source:HGNC Symbol;Acc:HGNC:17315]	q32.1	5.81335e-19	1.7793	6.47799e-92	2.72317
PRPF3	pre-mRNA processing factor 3 [Source:HGNC Symbol;Acc:HGNC:17348]	q21.2	2.0922e-14	1.45612	9.90941e-36	1.55736		AL591895.1	novel transcript	q42.12	3.82405e-07	1.73305	0.000947295	1.31274		ABL2	ABL proto-oncogene 2, non-receptor tyrosine kinase [Source:HGNC Symbol;Acc:HGNC:77]	q25.2	4.69837e-07	1.40552	2.93345e-19	1.54129		RNPEP	arginyl aminopeptidase [Source:HGNC Symbol;Acc:HGNC:10078]	q32.1	2.97174e-09	1.97892	6.04722e-64	3.22027		PIAS3	protein inhibitor of activated STAT 3 [Source:HGNC Symbol;Acc:HGNC:16861]	q21.1	9.8595e-07	1.4408	1.03433e-18	1.60545
APH1A	aph-1 homolog A, gamma-secretase subunit [Source:HGNC Symbol;Acc:HGNC:29509]	q21.2	3.45927e-32	1.60646	2.8784e-102	2.02965		FMO9P	flavin containing dimethylaniline monoxygenase 9, pseudogene [Source:HGNC Symbol;Acc:HGNC:32210]	q24.1	0.00203763	2.69695	9.17466e-19	10.5371		AC092803.1	novel transcript	q32.3	0.00247161	1.51764	4.5046e-11	1.82791		AL355482.2	novel transcript	q25.3	0.0348651	2.31392	0.0371484	1.70666		TTC13	tetratricopeptide repeat domain 13 [Source:HGNC Symbol;Acc:HGNC:26204]	q42.2	4.10145e-15	1.76569	1.77701e-38	1.97475
ZNF496	zinc finger protein 496 [Source:HGNC Symbol;Acc:HGNC:23713]	q44	9.1538e-14	1.42983	4.55502e-17	1.36591		ETNK2	ethanolamine kinase 2 [Source:HGNC Symbol;Acc:HGNC:25575]	q32.1	0.0208628	1.40191	1.22171e-32	3.40929		OPN3	opsin 3 [Source:HGNC Symbol;Acc:HGNC:14007]	q43	0.0328044	1.32173	4.55691e-18	1.85622		YY1AP1	YY1 associated protein 1 [Source:HGNC Symbol;Acc:HGNC:30935]	q22	8.99251e-07	1.63397	3.8289e-31	1.83656		ARHGEF11	Rho guanine nucleotide exchange factor 11 [Source:HGNC Symbol;Acc:HGNC:14580]	q23.1	4.01705e-12	1.56009	1.19395e-21	1.49868
SLC25A39P1	solute carrier family 25 member 39 pseudogene 1 [Source:HGNC Symbol;Acc:HGNC:43859]	q32.1	0.00721748	1.92802	6.46713e-08	2.74947		C1orf220	chromosome 1 open reading frame 220 (putative) [Source:HGNC Symbol;Acc:HGNC:33805]	q25.2	0.000168475	1.60719	6.84581e-30	2.905		SLC25A39P1	solute carrier family 25 member 39 pseudogene 1 [Source:HGNC Symbol;Acc:HGNC:43859]	q32.1	0.0296485	1.72335	9.2342e-07	2.44634		DDX59	DEAD-box helicase 59 [Source:HGNC Symbol;Acc:HGNC:25360]	q32.1	4.98815e-07	1.69276	6.26177e-09	1.52736		IPO8P1	importin 8 pseudogene 1 [Source:HGNC Symbol;Acc:HGNC:41955]	q32.2	0.0366939	1.58624	7.32015e-07	2.01001
RN7SL444P	RNA, 7SL, cytoplasmic 444, pseudogene [Source:HGNC Symbol;Acc:HGNC:46460]	q21.3	2.34911e-05	2.21234	3.40489e-06	1.99477		RPRD2	regulation of nuclear pre-mRNA domain containing 2 [Source:HGNC Symbol;Acc:HGNC:29039]	q21.2	1.54058e-15	1.66669	7.30737e-14	1.39196		RN7SL444P	RNA, 7SL, cytoplasmic 444, pseudogene [Source:HGNC Symbol;Acc:HGNC:46460]	q21.3	0.000847907	1.79989	0.000709999	1.64031		LINC01136	long intergenic non-protein coding RNA 1136 [Source:HGNC Symbol;Acc:HGNC:49452]	q32.1	0.000390107	3.28741	6.38811e-26	8.76663		ZNF678	zinc finger protein 678 [Source:HGNC Symbol;Acc:HGNC:28652]	q42.13	1.12801e-08	1.68963	1.60742e-18	1.77658
ZNF692	zinc finger protein 692 [Source:HGNC Symbol;Acc:HGNC:26049]	q44	3.18532e-12	1.78525	5.4436e-34	2.28697		PIGC	phosphatidylinositol glycan anchor biosynthesis class C [Source:HGNC Symbol;Acc:HGNC:8960]	q24.3	1.36738e-28	1.79383	4.2195e-71	2.02351		ZNF692	zinc finger protein 692 [Source:HGNC Symbol;Acc:HGNC:26049]	q44	7.91666e-09	1.71869	3.97925e-27	2.2384		NCSTN	nicastrin [Source:HGNC Symbol;Acc:HGNC:17091]	q23.2	2.26365e-05	1.58124	3.15319e-21	1.74441		NSL1	NSL1 component of MIS12 kinetochore complex [Source:HGNC Symbol;Acc:HGNC:24548]	q32.3	8.89403e-10	1.49827	5.24697e-16	1.46619
AL591895.1	novel transcript	q42.12	7.57074e-16	1.9055	2.70945e-08	1.41266		ANKRD34A	ankyrin repeat domain 34A [Source:HGNC Symbol;Acc:HGNC:27639]	q21.1	0.00139726	1.61919	0.000105454	1.51546		AL591895.1	novel transcript	q42.12	3.8353e-07	1.74018	0.00147637	1.30442		AC098935.1	ribosomal protein L13a (RPL13A) pseudogene	q32.1	2.49322e-08	4.69092	4.14742e-23	6.14308		KRTCAP2	keratinocyte associated protein 2 [Source:HGNC Symbol;Acc:HGNC:28942]	q22	8.62796e-06	1.49997	1.3456e-37	2.16997
AL160286.2	novel transcript, sense overlapping TDRD5	q25.2	7.75392e-10	2.67659	1.62041e-05	1.69897		DARS2	aspartyl-tRNA synthetase 2, mitochondrial [Source:HGNC Symbol;Acc:HGNC:25538]	q25.1	1.16063e-25	2.17498	1.89135e-69	2.70607		ADAM15	ADAM metallopeptidase domain 15 [Source:HGNC Symbol;Acc:HGNC:193]	q21.3	0.00161418	1.38294	7.18072e-30	2.04504		ANP32E	acidic nuclear phosphoprotein 32 family member E [Source:HGNC Symbol;Acc:HGNC:16673]	q21.2	0.0150485	1.64504	9.33847e-12	1.8306		HDGF	heparin binding growth factor [Source:HGNC Symbol;Acc:HGNC:4856]	q23.1	1.6519e-16	1.78325	3.05602e-86	2.80191
ADAM15	ADAM metallopeptidase domain 15 [Source:HGNC Symbol;Acc:HGNC:193]	q21.3	0.00152667	1.31519	5.79635e-31	1.91333		AL390728.6	novel transcript	q44	4.1301e-05	1.52191	2.77045e-15	1.82757		FMO9P	flavin containing dimethylaniline monoxygenase 9, pseudogene [Source:HGNC Symbol;Acc:HGNC:32210]	q24.1	0.00023633	3.31888	2.62517e-21	12.6827		ZNF124	zinc finger protein 124 [Source:HGNC Symbol;Acc:HGNC:12907]	q44	0.000700021	1.8076	8.77267e-16	2.15759		AL365436.1	ribosomal protein S10 (RPS10) pseudogene	q21.3	0.00165851	1.51095	7.10126e-11	1.81945
FMO9P	flavin containing dimethylaniline monoxygenase 9, pseudogene [Source:HGNC Symbol;Acc:HGNC:32210]	q24.1	0.0267329	1.90942	4.9499e-17	7.2674		GOLPH3L	golgi phosphoprotein 3 like [Source:HGNC Symbol;Acc:HGNC:24882]	q21.3	3.82515e-18	1.96312	8.81271e-45	2.17245		ETNK2	ethanolamine kinase 2 [Source:HGNC Symbol;Acc:HGNC:25575]	q32.1	0.0054138	1.52681	8.13444e-36	3.66882		H2AC20	H2A clustered histone 20 [Source:HGNC Symbol;Acc:HGNC:4738]	q21.2	0.0416125	1.89417	5.28615e-26	5.67986		H4C15	H4 clustered histone 15 [Source:HGNC Symbol;Acc:HGNC:29607]	q21.2	0.0413974	1.77302	5.08255e-12	3.95787
LINC01132	long intergenic non-protein coding RNA 1132 [Source:HGNC Symbol;Acc:HGNC:49444]	q42.3	0.00432268	1.42238	3.81426e-21	2.33292		RUSC1-AS1	RUSC1 antisense RNA 1 [Source:HGNC Symbol;Acc:HGNC:26680]	q22	5.77896e-13	1.86729	4.89226e-19	1.76952		C1orf220	chromosome 1 open reading frame 220 (putative) [Source:HGNC Symbol;Acc:HGNC:33805]	q25.2	8.42504e-06	1.81952	6.41809e-33	3.26222		KCNH1-IT1	KCNH1 intronic transcript 1 [Source:HGNC Symbol;Acc:HGNC:41351]	q32.2	0.0148332	3.30338	5.60912e-22	18.143		KLHL12	kelch like family member 12 [Source:HGNC Symbol;Acc:HGNC:19360]	q32.1	2.95496e-14	1.62113	8.61868e-38	1.72672
C1orf220	chromosome 1 open reading frame 220 (putative) [Source:HGNC Symbol;Acc:HGNC:33805]	q25.2	8.13068e-08	1.75862	2.00025e-44	3.11113		DCST1	DC-STAMP domain containing 1 [Source:HGNC Symbol;Acc:HGNC:26539]	q21.3	1.07067e-08	1.87385	7.68946e-10	1.68707		RPRD2	regulation of nuclear pre-mRNA domain containing 2 [Source:HGNC Symbol;Acc:HGNC:29039]	q21.2	2.73662e-16	1.775	1.03842e-15	1.47266		C1orf112	chromosome 1 open reading frame 112 [Source:HGNC Symbol;Acc:HGNC:25565]	q24.2	2.08732e-05	1.89098	2.6563e-44	2.90468		RFX5	regulatory factor X5 [Source:HGNC Symbol;Acc:HGNC:9986]	q21.3	0.000497424	1.35677	1.26911e-32	1.95859
RPRD2	regulation of nuclear pre-mRNA domain containing 2 [Source:HGNC Symbol;Acc:HGNC:29039]	q21.2	6.79025e-20	1.73478	1.2343e-16	1.4234		RO60	Ro60, Y RNA binding protein [Source:HGNC Symbol;Acc:HGNC:11313]	q31.2	8.89379e-14	1.6765	1.86216e-15	1.5113		OCLM	oculomedin [Source:HGNC Symbol;Acc:HGNC:8103]	q31.1	3.08051e-06	1.88412	0.0105158	1.29168		CDC42SE1	CDC42 small effector 1 [Source:HGNC Symbol;Acc:HGNC:17719]	q21.3	0.00280804	1.41976	4.27058e-17	1.81584		ODR4	odr-4 GPCR localization factor homolog [Source:HGNC Symbol;Acc:HGNC:24299]	q31.1	2.07382e-09	1.61006	3.7557e-22	1.68233
OCLM	oculomedin [Source:HGNC Symbol;Acc:HGNC:8103]	q31.1	1.56865e-06	1.75325	0.0456763	1.19302		LRRC52-AS1	LRRC52 antisense RNA 1 [Source:HGNC Symbol;Acc:HGNC:54044]	q24.1	0.000731631	2.75421	0.000249934	2.33509		PIGC	phosphatidylinositol glycan anchor biosynthesis class C [Source:HGNC Symbol;Acc:HGNC:8960]	q24.3	2.29347e-31	1.82175	3.80005e-78	2.03917		TPM3	tropomyosin 3 [Source:HGNC Symbol;Acc:HGNC:12012]	q21.3	0.00011728	1.61245	1.48557e-06	2.38877		CGN	cingulin [Source:HGNC Symbol;Acc:HGNC:17429]	q21.3	0.00749934	1.47759	7.8191e-09	2.30724
PIGC	phosphatidylinositol glycan anchor biosynthesis class C [Source:HGNC Symbol;Acc:HGNC:8960]	q24.3	2.99171e-23	1.59983	1.66415e-57	1.76937		UBAP2L	ubiquitin associated protein 2 like [Source:HGNC Symbol;Acc:HGNC:29877]	q21.3	2.07018e-18	1.49165	1.5662e-104	2.02581		ANKRD34A	ankyrin repeat domain 34A [Source:HGNC Symbol;Acc:HGNC:27639]	q21.1	0.00324654	1.58593	0.000390013	1.47598		NUCKS1	nuclear casein kinase and cyclin dependent kinase substrate 1 [Source:HGNC Symbol;Acc:HGNC:29923]	q32.1	3.95335e-06	1.61488	8.0621e-08	1.40895		AGT	angiotensinogen [Source:HGNC Symbol;Acc:HGNC:333]	q42.2	9.36838e-07	3.59092	2.98683e-11	3.54015
ANKRD34A	ankyrin repeat domain 34A [Source:HGNC Symbol;Acc:HGNC:27639]	q21.1	0.000484411	1.4555	0.000165781	1.3288		LRRN2	leucine rich repeat neuronal 2 [Source:HGNC Symbol;Acc:HGNC:16914]	q32.1	1.23829e-06	2.13375	2.18282e-37	4.16776		DARS2	aspartyl-tRNA synthetase 2, mitochondrial [Source:HGNC Symbol;Acc:HGNC:25538]	q25.1	8.64852e-22	2.09034	7.91808e-60	2.58491		CHML	CHM like Rab escort protein [Source:HGNC Symbol;Acc:HGNC:1941]	q43	8.52377e-05	2.24203	6.32701e-23	2.67955		TATDN3	TatD DNase domain containing 3 [Source:HGNC Symbol;Acc:HGNC:27010]	q32.3	1.86052e-08	1.53191	0.000313406	1.2526
AL390863.1		q31.2	0.00370722	1.68253	0.000260828	1.72145		ADCY10	adenylate cyclase 10 [Source:HGNC Symbol;Acc:HGNC:21285]	q24.2	2.97513e-11	3.76794	7.33578e-07	2.11787		AL390728.6	novel transcript	q44	4.56443e-05	1.51013	2.01334e-15	1.79728		ANXA9	annexin A9 [Source:HGNC Symbol;Acc:HGNC:547]	q21.3	0.00614683	2.22362	4.51024e-43	5.62016		HSD17B7	hydroxysteroid 17-beta dehydrogenase 7 [Source:HGNC Symbol;Acc:HGNC:5215]	q23.3	6.69365e-06	1.67689	8.25194e-37	2.88265
DARS2	aspartyl-tRNA synthetase 2, mitochondrial [Source:HGNC Symbol;Acc:HGNC:25538]	q25.1	6.83304e-16	1.7324	1.55174e-46	2.11387		ATF6	activating transcription factor 6 [Source:HGNC Symbol;Acc:HGNC:791]	q23.3	2.7349e-17	1.58712	2.18774e-31	1.58242		GOLPH3L	golgi phosphoprotein 3 like [Source:HGNC Symbol;Acc:HGNC:24882]	q21.3	6.12294e-23	2.20074	7.6291e-57	2.42581		GBA	glucosylceramidase beta [Source:HGNC Symbol;Acc:HGNC:4177]	q22	5.56557e-05	1.70801	9.08793e-44	2.61609		RCOR3	REST corepressor 3 [Source:HGNC Symbol;Acc:HGNC:25594]	q32.2	7.9548e-13	1.76227	9.06427e-08	1.37549
AL390728.6	novel transcript	q44	2.4833e-08	1.60742	9.28853e-23	1.8948		TIMM17A	translocase of inner mitochondrial membrane 17A [Source:HGNC Symbol;Acc:HGNC:17315]	q32.1	4.96651e-22	1.72897	5.3225e-112	2.76623		RUSC1-AS1	RUSC1 antisense RNA 1 [Source:HGNC Symbol;Acc:HGNC:26680]	q22	2.313e-12	1.89229	6.61674e-19	1.7771		CCT3	chaperonin containing TCP1 subunit 3 [Source:HGNC Symbol;Acc:HGNC:1616]	q22	7.41754e-05	1.65017	2.42337e-55	2.99467		AL162431.1	novel transcript	q25.3	0.000257677	1.58379	7.06576e-06	1.44883
GOLPH3L	golgi phosphoprotein 3 like [Source:HGNC Symbol;Acc:HGNC:24882]	q21.3	1.04168e-20	2.09787	1.50742e-45	2.28119		PIAS3	protein inhibitor of activated STAT 3 [Source:HGNC Symbol;Acc:HGNC:16861]	q21.1	3.68841e-10	1.55463	1.54464e-28	1.80565		DCST1	DC-STAMP domain containing 1 [Source:HGNC Symbol;Acc:HGNC:26539]	q21.3	9.93037e-10	2.0484	3.98908e-11	1.82929		FLVCR1	feline leukemia virus subgroup C cellular receptor 1 [Source:HGNC Symbol;Acc:HGNC:24682]	q32.3	5.50124e-10	2.16963	5.77267e-61	4.10625		COP1	COP1 E3 ubiquitin ligase [Source:HGNC Symbol;Acc:HGNC:17440]	q25.2	3.71633e-19	1.57121	7.66618e-45	1.65591
RUSC1-AS1	RUSC1 antisense RNA 1 [Source:HGNC Symbol;Acc:HGNC:26680]	q22	9.08198e-17	1.98705	3.81447e-23	1.84337		TTC13	tetratricopeptide repeat domain 13 [Source:HGNC Symbol;Acc:HGNC:26204]	q42.2	2.81478e-19	1.71878	1.12286e-53	2.00872		RO60	Ro60, Y RNA binding protein [Source:HGNC Symbol;Acc:HGNC:11313]	q31.2	2.54542e-14	1.73696	2.5591e-15	1.55126		CD46	CD46 molecule [Source:HGNC Symbol;Acc:HGNC:6953]	q32.2	0.00402578	1.60299	6.9155e-10	1.65758		CNST	consortin, connexin sorting protein [Source:HGNC Symbol;Acc:HGNC:26486]	q44	1.51495e-07	1.48742	1.40211e-11	1.42059
DCST1	DC-STAMP domain containing 1 [Source:HGNC Symbol;Acc:HGNC:26539]	q21.3	6.07102e-15	2.36543	5.47819e-17	2.07705		ARHGEF11	Rho guanine nucleotide exchange factor 11 [Source:HGNC Symbol;Acc:HGNC:14580]	q23.1	3.87947e-17	1.59757	6.24027e-34	1.5973		UBAP2L	ubiquitin associated protein 2 like [Source:HGNC Symbol;Acc:HGNC:29877]	q21.3	5.14773e-15	1.48088	3.53748e-85	1.99503		ZNF670-ZNF695	ZNF670-ZNF695 readthrough (NMD candidate) [Source:HGNC Symbol;Acc:HGNC:49200]	q44	0.00198649	2.11809	2.11518e-18	3.67566		NUF2	NUF2 component of NDC80 kinetochore complex [Source:HGNC Symbol;Acc:HGNC:14621]	q23.3	1.23474e-13	2.68453	3.3737e-129	17.3566
AL160286.1	centaurin, gamma 2 (CENTG2) pseudogene	q25.2	3.1061e-10	2.78625	0.00234419	1.43291		IPO8P1	importin 8 pseudogene 1 [Source:HGNC Symbol;Acc:HGNC:41955]	q32.2	0.00195848	1.71802	8.03823e-11	2.2881		LRRN2	leucine rich repeat neuronal 2 [Source:HGNC Symbol;Acc:HGNC:16914]	q32.1	1.01648e-09	2.48017	3.15819e-57	4.80445		MIA3	MIA SH3 domain ER export factor 3 [Source:HGNC Symbol;Acc:HGNC:24008]	q41	9.79511e-05	1.75639	2.32086e-09	1.6634		PDIA3P1	protein disulfide isomerase family A member 3 pseudogene 1 [Source:HGNC Symbol;Acc:HGNC:4607]	q21.1	0.000183275	1.37613	1.78324e-26	1.74363
MIR556	microRNA 556 [Source:HGNC Symbol;Acc:HGNC:32812]	q23.3	0.0210811	1.739	0.0485678	1.44008		ZNF678	zinc finger protein 678 [Source:HGNC Symbol;Acc:HGNC:28652]	q42.13	1.70679e-17	1.82779	7.79532e-40	2.00332		ADCY10	adenylate cyclase 10 [Source:HGNC Symbol;Acc:HGNC:21285]	q24.2	1.23417e-11	4.07028	3.94266e-07	2.26809		PI4KB	phosphatidylinositol 4-kinase beta [Source:HGNC Symbol;Acc:HGNC:8984]	q21.3	0.000811068	1.37932	5.88175e-13	1.41819		MAP3K21	mitogen-activated protein kinase kinase kinase 21 [Source:HGNC Symbol;Acc:HGNC:29798]	q42.2	7.79046e-08	2.48818	0.00491026	1.47
RO60	Ro60, Y RNA binding protein [Source:HGNC Symbol;Acc:HGNC:11313]	q31.2	1.02722e-10	1.53124	1.8418e-09	1.35807		NSL1	NSL1 component of MIS12 kinetochore complex [Source:HGNC Symbol;Acc:HGNC:24548]	q32.3	1.34975e-23	1.58418	1.08148e-46	1.62037		ATF6	activating transcription factor 6 [Source:HGNC Symbol;Acc:HGNC:791]	q23.3	1.10354e-18	1.64781	2.39675e-32	1.62912		NECTIN4	nectin cell adhesion molecule 4 [Source:HGNC Symbol;Acc:HGNC:19688]	q23.3	0.00715675	1.67787	0.00154665	2.14823		RHEX	regulator of hemoglobinization and erythroid cell expansion [Source:HGNC Symbol;Acc:HGNC:25341]	q32.1	7.96246e-05	3.55257	3.87041e-14	5.06486
UBAP2L	ubiquitin associated protein 2 like [Source:HGNC Symbol;Acc:HGNC:29877]	q21.3	9.24704e-13	1.38448	1.15512e-75	1.84086		KRTCAP2	keratinocyte associated protein 2 [Source:HGNC Symbol;Acc:HGNC:28942]	q22	2.20651e-09	1.58397	9.68031e-53	2.39084		TIMM17A	translocase of inner mitochondrial membrane 17A [Source:HGNC Symbol;Acc:HGNC:17315]	q32.1	2.30316e-18	1.73375	2.86125e-94	2.75798		AL449106.1	novel transcript, antisense to RALGPS2	q25.2	0.0110697	2.03861	2.13863e-14	4.03245		SNORA58B	small nucleolar RNA, H/ACA box 58B [Source:HGNC Symbol;Acc:HGNC:52208]	q21.3	0.000164501	2.49973	0.00230396	1.75678
LRRN2	leucine rich repeat neuronal 2 [Source:HGNC Symbol;Acc:HGNC:16914]	q32.1	5.96303e-06	1.83291	1.26809e-40	3.50372		HDGF	heparin binding growth factor [Source:HGNC Symbol;Acc:HGNC:4856]	q23.1	4.95416e-16	1.5354	5.9797e-112	2.51619		PIAS3	protein inhibitor of activated STAT 3 [Source:HGNC Symbol;Acc:HGNC:16861]	q21.1	1.30815e-10	1.58399	3.04693e-28	1.82457		ASH1L-AS1	ASH1L antisense RNA 1 [Source:HGNC Symbol;Acc:HGNC:44146]	q22	0.000203886	1.89396	9.73099e-13	2.18351		VPS72	vacuolar protein sorting 72 homolog [Source:HGNC Symbol;Acc:HGNC:11644]	q21.3	1.1241e-15	1.74379	4.74557e-50	2.17432
AL365181.3	novel transcript, antisense to BCAN	q23.1	0.0104045	1.68939	3.75334e-34	6.68132		AL365436.1	ribosomal protein S10 (RPS10) pseudogene	q21.3	0.000650748	1.46138	3.67743e-13	1.83867		TTC13	tetratricopeptide repeat domain 13 [Source:HGNC Symbol;Acc:HGNC:26204]	q42.2	1.42451e-18	1.72817	7.60903e-53	2.00586		AL591848.2	novel transcript	q44	5.83321e-06	5.65325	1.09766e-12	7.4361		UFC1	ubiquitin-fold modifier conjugating enzyme 1 [Source:HGNC Symbol;Acc:HGNC:26941]	q23.3	3.33432e-16	1.7861	1.69556e-63	2.29286
RPS10P7	ribosomal protein S10 pseudogene 7 [Source:HGNC Symbol;Acc:HGNC:36423]	q32.1	0.00069604	1.36604	6.32033e-09	1.50468		KLHL12	kelch like family member 12 [Source:HGNC Symbol;Acc:HGNC:19360]	q32.1	1.28122e-25	1.86008	1.2579e-65	2.07109		ARHGEF11	Rho guanine nucleotide exchange factor 11 [Source:HGNC Symbol;Acc:HGNC:14580]	q23.1	2.46266e-15	1.64575	1.04944e-29	1.63535		AL359979.2	novel transcript	q41	0.0136361	2.58281	8.86955e-05	2.93547		SDHC	succinate dehydrogenase complex subunit C [Source:HGNC Symbol;Acc:HGNC:10682]	q23.3	8.75097e-23	1.71682	5.20862e-16	1.51008
ATF6	activating transcription factor 6 [Source:HGNC Symbol;Acc:HGNC:791]	q23.3	1.22678e-12	1.45896	2.16148e-19	1.42853		ODR4	odr-4 GPCR localization factor homolog [Source:HGNC Symbol;Acc:HGNC:24299]	q31.1	2.39504e-22	1.84465	3.90086e-56	2.00824		IPO8P1	importin 8 pseudogene 1 [Source:HGNC Symbol;Acc:HGNC:41955]	q32.2	7.76896e-05	2.08576	1.24493e-13	2.73447		PYCR2	pyrroline-5-carboxylate reductase 2 [Source:HGNC Symbol;Acc:HGNC:30262]	q42.12	1.86805e-06	1.80883	2.81075e-44	2.68628		EEF1AKNMT	eEF1A lysine and N-terminal methyltransferase [Source:HGNC Symbol;Acc:HGNC:24248]	q24.3	2.46896e-14	1.57353	2.94039e-41	1.74664
PIAS3	protein inhibitor of activated STAT 3 [Source:HGNC Symbol;Acc:HGNC:16861]	q21.1	1.7249e-12	1.53492	6.84135e-32	1.7443		CGN	cingulin [Source:HGNC Symbol;Acc:HGNC:17429]	q21.3	0.000277609	1.52895	2.47077e-14	2.48249		ZNF678	zinc finger protein 678 [Source:HGNC Symbol;Acc:HGNC:28652]	q42.13	6.12182e-16	1.86075	1.55476e-35	2.02463		AL592435.1	novel transcript	q23.3	1.46231e-06	2.17303	3.63263e-12	2.17693		LINC02804	long intergenic non-protein coding RNA 2804 [Source:HGNC Symbol;Acc:HGNC:54338]	q21.2	0.00737986	1.76979	2.04067e-19	3.81824
TTC13	tetratricopeptide repeat domain 13 [Source:HGNC Symbol;Acc:HGNC:26204]	q42.2	6.76707e-09	1.35694	1.27302e-30	1.55898		AGT	angiotensinogen [Source:HGNC Symbol;Acc:HGNC:333]	q42.2	2.189e-06	2.87593	1.18805e-10	2.94399		NSL1	NSL1 component of MIS12 kinetochore complex [Source:HGNC Symbol;Acc:HGNC:24548]	q32.3	9.68053e-25	1.66464	1.66782e-45	1.68961		H3-3A	H3.3 histone A [Source:HGNC Symbol;Acc:HGNC:4764]	q42.12	1.09408e-06	1.74363	2.29777e-41	2.58008		CHD1L	chromodomain helicase DNA binding protein 1 like [Source:HGNC Symbol;Acc:HGNC:1916]	q21.1	6.85253e-05	1.40579	4.035e-16	1.55073
ARHGEF11	Rho guanine nucleotide exchange factor 11 [Source:HGNC Symbol;Acc:HGNC:14580]	q23.1	3.54554e-17	1.52621	4.10949e-31	1.50178		TATDN3	TatD DNase domain containing 3 [Source:HGNC Symbol;Acc:HGNC:27010]	q32.3	3.95495e-13	1.51084	8.20447e-08	1.28985		KRTCAP2	keratinocyte associated protein 2 [Source:HGNC Symbol;Acc:HGNC:28942]	q22	8.93684e-09	1.58361	9.08528e-54	2.38106		ELF3-AS1	ELF3 antisense RNA 1 [Source:HGNC Symbol;Acc:HGNC:40211]	q32.1	0.00316369	1.81433	5.52778e-15	2.92004		UBE2T	ubiquitin conjugating enzyme E2 T [Source:HGNC Symbol;Acc:HGNC:25009]	q32.1	1.41401e-16	2.73287	2.7506e-139	12.5847
IPO8P1	importin 8 pseudogene 1 [Source:HGNC Symbol;Acc:HGNC:41955]	q32.2	5.35111e-05	1.96005	9.40026e-14	2.5667		HSD17B7	hydroxysteroid 17-beta dehydrogenase 7 [Source:HGNC Symbol;Acc:HGNC:5215]	q23.3	6.21692e-13	1.75154	4.71203e-77	3.16349		HDGF	heparin binding growth factor [Source:HGNC Symbol;Acc:HGNC:4856]	q23.1	1.33909e-11	1.47478	1.02041e-91	2.40277		MRPL9	mitochondrial ribosomal protein L9 [Source:HGNC Symbol;Acc:HGNC:14277]	q21.3	3.02047e-06	1.57722	3.42679e-20	1.85133		TMEM81	transmembrane protein 81 [Source:HGNC Symbol;Acc:HGNC:32349]	q32.1	2.54992e-07	1.56801	1.40176e-17	1.68489
FCGR3B	Fc fragment of IgG receptor IIIb [Source:HGNC Symbol;Acc:HGNC:3620]	q23.3	1.26408e-05	4.51181	0.00403967	2.1443		RCOR3	REST corepressor 3 [Source:HGNC Symbol;Acc:HGNC:25594]	q32.2	5.91767e-18	1.80705	1.75095e-13	1.46752		AL365436.1	ribosomal protein S10 (RPS10) pseudogene	q21.3	0.000576364	1.51915	2.7625e-12	1.8894		KHDC4	KH domain containing 4, pre-mRNA splicing factor [Source:HGNC Symbol;Acc:HGNC:29145]	q22	0.0128339	1.44749	2.99411e-12	1.774		MRPS14	mitochondrial ribosomal protein S14 [Source:HGNC Symbol;Acc:HGNC:14049]	q25.1	2.78968e-06	1.34683	3.98618e-07	1.2505
TGFB2	transforming growth factor beta 2 [Source:HGNC Symbol;Acc:HGNC:11768]	q41	0.000212939	1.8904	8.00269e-06	1.71056		COP1	COP1 E3 ubiquitin ligase [Source:HGNC Symbol;Acc:HGNC:17440]	q25.2	1.10139e-28	1.62673	4.98594e-74	1.79128		KLHL12	kelch like family member 12 [Source:HGNC Symbol;Acc:HGNC:19360]	q32.1	1.04254e-25	1.94662	5.97665e-64	2.14998		RBBP5	RB binding protein 5, histone lysine methyltransferase complex subunit [Source:HGNC Symbol;Acc:HGNC:9888]	q32.1	1.38618e-08	1.77575	1.71178e-26	1.84412		DEDD	death effector domain containing [Source:HGNC Symbol;Acc:HGNC:2755]	q23.3	2.43654e-18	1.62167	5.56455e-24	1.58559
ZNF678	zinc finger protein 678 [Source:HGNC Symbol;Acc:HGNC:28652]	q42.13	5.80044e-19	1.78063	1.40405e-39	1.91831		CNST	consortin, connexin sorting protein [Source:HGNC Symbol;Acc:HGNC:26486]	q44	3.4411e-13	1.6239	1.87788e-23	1.61662		RFX5	regulatory factor X5 [Source:HGNC Symbol;Acc:HGNC:9986]	q21.3	9.31618e-06	1.35544	4.99339e-54	2.0277		CKS1B	CDC28 protein kinase regulatory subunit 1B [Source:HGNC Symbol;Acc:HGNC:19083]	q21.3	2.177e-08	2.34511	6.0668e-32	2.755		Z99127.1	novel transcript	q25.1	0.000678428	3.49451	2.76543e-06	3.32158
AL606489.1	novel transcript	q32.1	0.00215244	1.55949	4.0706e-06	1.55887		NUF2	NUF2 component of NDC80 kinetochore complex [Source:HGNC Symbol;Acc:HGNC:14621]	q23.3	1.14958e-10	2.32144	1.1571e-118	15.6255		ODR4	odr-4 GPCR localization factor homolog [Source:HGNC Symbol;Acc:HGNC:24299]	q31.1	2.0351e-25	1.98866	4.33433e-63	2.15272		SF3B4	splicing factor 3b subunit 4 [Source:HGNC Symbol;Acc:HGNC:10771]	q21.2	2.11929e-15	2.02918	1.8792e-63	2.79119		S100A11	S100 calcium binding protein A11 [Source:HGNC Symbol;Acc:HGNC:10488]	q21.3	0.00128318	1.58122	2.23314e-30	2.64862
NSL1	NSL1 component of MIS12 kinetochore complex [Source:HGNC Symbol;Acc:HGNC:24548]	q32.3	1.25544e-24	1.58792	4.64561e-42	1.59537		PDIA3P1	protein disulfide isomerase family A member 3 pseudogene 1 [Source:HGNC Symbol;Acc:HGNC:4607]	q21.1	6.12026e-07	1.42198	5.27824e-39	1.8828		CGN	cingulin [Source:HGNC Symbol;Acc:HGNC:17429]	q21.3	0.000960012	1.49041	9.21808e-11	2.40624		CREB3L4	cAMP responsive element binding protein 3 like 4 [Source:HGNC Symbol;Acc:HGNC:18854]	q21.3	3.80553e-07	2.66155	1.61883e-33	5.85352		ELK4	ETS transcription factor ELK4 [Source:HGNC Symbol;Acc:HGNC:3326]	q32.1	1.56127e-05	1.43293	0.0169899	1.14916
KRTCAP2	keratinocyte associated protein 2 [Source:HGNC Symbol;Acc:HGNC:28942]	q22	5.40243e-08	1.49981	1.23274e-47	2.21865		EDARADD	EDAR associated death domain [Source:HGNC Symbol;Acc:HGNC:14341]	q42.3	0.00146094	1.87945	6.46688e-06	1.94387		AGT	angiotensinogen [Source:HGNC Symbol;Acc:HGNC:333]	q42.2	1.62971e-07	3.18967	1.75614e-12	3.26835		SH3BP5L	SH3 binding domain protein 5 like [Source:HGNC Symbol;Acc:HGNC:29360]	q44	1.19923e-05	1.55912	8.32659e-26	2.04323		AL513325.1	ATPase, H+ transporting, lysosomal accessory protein 2 (ATP6AP2) pseudogene	q31.3	0.000189589	1.94923	1.67791e-10	2.54542
HDGF	heparin binding growth factor [Source:HGNC Symbol;Acc:HGNC:4856]	q23.1	1.76139e-09	1.36101	5.6842e-87	2.18274		SNORA58B	small nucleolar RNA, H/ACA box 58B [Source:HGNC Symbol;Acc:HGNC:52208]	q21.3	0.0016157	1.99095	0.0281286	1.45426		TATDN3	TatD DNase domain containing 3 [Source:HGNC Symbol;Acc:HGNC:27010]	q32.3	1.76763e-11	1.51588	3.98189e-06	1.28458		RIT1	Ras like without CAAX 1 [Source:HGNC Symbol;Acc:HGNC:10023]	q22	0.0101525	1.38237	1.05407e-10	1.45286		H2BC20P	H2B clustered histone 20, pseudogene [Source:HGNC Symbol;Acc:HGNC:20516]	q21.2	7.01257e-11	2.37218	7.0963e-66	5.27194
AL365436.1	ribosomal protein S10 (RPS10) pseudogene	q21.3	2.38668e-09	1.91634	4.68133e-23	2.35829		VPS72	vacuolar protein sorting 72 homolog [Source:HGNC Symbol;Acc:HGNC:11644]	q21.3	2.0466e-20	1.64357	1.75009e-73	2.13754		HSD17B7	hydroxysteroid 17-beta dehydrogenase 7 [Source:HGNC Symbol;Acc:HGNC:5215]	q23.3	4.46397e-13	1.89054	4.63174e-70	3.38308		PARP1	poly(ADP-ribose) polymerase 1 [Source:HGNC Symbol;Acc:HGNC:270]	q42.12	1.99222e-08	1.83777	6.00623e-58	2.83286		GPR137B	G protein-coupled receptor 137B [Source:HGNC Symbol;Acc:HGNC:11862]	q42.3	0.00320765	1.44549	2.15399e-14	1.88844
KLHL12	kelch like family member 12 [Source:HGNC Symbol;Acc:HGNC:19360]	q32.1	5.23907e-21	1.61693	7.33453e-54	1.76924		UFC1	ubiquitin-fold modifier conjugating enzyme 1 [Source:HGNC Symbol;Acc:HGNC:26941]	q23.3	1.4491e-15	1.58924	5.444e-72	2.13807		RCOR3	REST corepressor 3 [Source:HGNC Symbol;Acc:HGNC:25594]	q32.2	1.19999e-21	1.93017	9.62972e-17	1.55584		MRPL55	mitochondrial ribosomal protein L55 [Source:HGNC Symbol;Acc:HGNC:16686]	q42.13	0.00196455	1.83245	3.51337e-29	3.18288		CHRM3	cholinergic receptor muscarinic 3 [Source:HGNC Symbol;Acc:HGNC:1952]	q43	0.00013793	3.23171	6.28166e-05	2.22596
RFX5	regulatory factor X5 [Source:HGNC Symbol;Acc:HGNC:9986]	q21.3	1.58496e-11	1.43699	1.03092e-86	2.12435		SDHC	succinate dehydrogenase complex subunit C [Source:HGNC Symbol;Acc:HGNC:10682]	q23.3	3.09149e-33	1.82945	7.4442e-32	1.67737		COP1	COP1 E3 ubiquitin ligase [Source:HGNC Symbol;Acc:HGNC:17440]	q25.2	3.10028e-28	1.66238	6.63666e-71	1.81507		INAVA	innate immunity activator [Source:HGNC Symbol;Acc:HGNC:25599]	q32.1	0.0423037	2.56694	9.92506e-09	4.25292		VASH2	vasohibin 2 [Source:HGNC Symbol;Acc:HGNC:25723]	q32.3	8.45665e-06	2.13172	7.35266e-05	1.57174
ODR4	odr-4 GPCR localization factor homolog [Source:HGNC Symbol;Acc:HGNC:24299]	q31.1	9.04513e-22	1.73725	2.02998e-51	1.85854		EEF1AKNMT	eEF1A lysine and N-terminal methyltransferase [Source:HGNC Symbol;Acc:HGNC:24248]	q24.3	1.82834e-20	1.64382	1.8277e-59	1.9027		CNST	consortin, connexin sorting protein [Source:HGNC Symbol;Acc:HGNC:26486]	q44	1.58133e-14	1.75581	6.88285e-25	1.73644		KCTD3	potassium channel tetramerization domain containing 3 [Source:HGNC Symbol;Acc:HGNC:21305]	q41	0.00280379	1.70758	1.35844e-14	1.98005		IL19	interleukin 19 [Source:HGNC Symbol;Acc:HGNC:5990]	q32.1	7.48603e-06	5.26792	4.54317e-26	28.7374
AGT	angiotensinogen [Source:HGNC Symbol;Acc:HGNC:333]	q42.2	2.79058e-11	3.88389	5.57464e-18	3.92331		LINC02804	long intergenic non-protein coding RNA 2804 [Source:HGNC Symbol;Acc:HGNC:54338]	q21.2	0.00082123	1.8388	9.35091e-24	4.18262		NUF2	NUF2 component of NDC80 kinetochore complex [Source:HGNC Symbol;Acc:HGNC:14621]	q23.3	4.17759e-07	2.07011	3.10174e-98	14.0032		GLMP	glycosylated lysosomal membrane protein [Source:HGNC Symbol;Acc:HGNC:29436]	q22	0.0464405	1.3558	2.3183e-12	1.74827		CERS2	ceramide synthase 2 [Source:HGNC Symbol;Acc:HGNC:14076]	q21.3	2.61343e-08	1.70295	4.6749e-77	2.96976
TATDN3	TatD DNase domain containing 3 [Source:HGNC Symbol;Acc:HGNC:27010]	q32.3	1.99563e-12	1.4717	4.97723e-06	1.23782		UBE2T	ubiquitin conjugating enzyme E2 T [Source:HGNC Symbol;Acc:HGNC:25009]	q32.1	7.76655e-16	2.49591	3.5798e-138	12.0039		PDIA3P1	protein disulfide isomerase family A member 3 pseudogene 1 [Source:HGNC Symbol;Acc:HGNC:4607]	q21.1	1.90306e-08	1.52103	5.53144e-45	1.99713		CENPL	centromere protein L [Source:HGNC Symbol;Acc:HGNC:17879]	q25.1	4.77397e-06	1.93106	3.71555e-57	3.22314		GLRX2	glutaredoxin 2 [Source:HGNC Symbol;Acc:HGNC:16065]	q31.2	3.67164e-06	1.57725	2.75227e-31	2.2808
HSD17B7	hydroxysteroid 17-beta dehydrogenase 7 [Source:HGNC Symbol;Acc:HGNC:5215]	q23.3	5.25974e-14	1.82866	1.10194e-71	3.22051		TMEM81	transmembrane protein 81 [Source:HGNC Symbol;Acc:HGNC:32349]	q32.1	3.75791e-08	1.51421	3.60761e-21	1.69906		EDARADD	EDAR associated death domain [Source:HGNC Symbol;Acc:HGNC:14341]	q42.3	0.000337179	2.0704	8.28974e-07	2.13931		TAGLN2	transgelin 2 [Source:HGNC Symbol;Acc:HGNC:11554]	q23.2	0.0122536	1.62106	2.27087e-18	2.34541		TARBP1	TAR (HIV-1) RNA binding protein 1 [Source:HGNC Symbol;Acc:HGNC:11568]	q42.2	2.92211e-06	1.61886	6.338e-19	1.84385
RCOR3	REST corepressor 3 [Source:HGNC Symbol;Acc:HGNC:25594]	q32.2	8.66419e-30	2.08818	2.39729e-24	1.66692		MRPS14	mitochondrial ribosomal protein S14 [Source:HGNC Symbol;Acc:HGNC:14049]	q25.1	1.53178e-16	1.51932	2.4675e-25	1.47248		SNORA58B	small nucleolar RNA, H/ACA box 58B [Source:HGNC Symbol;Acc:HGNC:52208]	q21.3	0.00168735	2.07974	0.0322133	1.51124		PSMD4	proteasome 26S subunit, non-ATPase 4 [Source:HGNC Symbol;Acc:HGNC:9561]	q21.3	9.29078e-08	1.93185	7.30165e-27	2.54982		SMG7	SMG7 nonsense mediated mRNA decay factor [Source:HGNC Symbol;Acc:HGNC:16792]	q25.3	1.15316e-16	1.62826	3.00524e-75	2.03177
AL162431.1	novel transcript	q25.3	0.000854179	1.31189	0.000385642	1.22217		DEDD	death effector domain containing [Source:HGNC Symbol;Acc:HGNC:2755]	q23.3	2.76878e-21	1.47189	7.96004e-33	1.50339		VPS72	vacuolar protein sorting 72 homolog [Source:HGNC Symbol;Acc:HGNC:11644]	q21.3	1.88281e-19	1.6182	6.53871e-71	2.09358		FDPS	farnesyl diphosphate synthase [Source:HGNC Symbol;Acc:HGNC:3631]	q22	0.000492842	1.64135	1.32374e-24	2.18705		S100A7A	S100 calcium binding protein A7A [Source:HGNC Symbol;Acc:HGNC:21657]	q21.3	0.000150474	16.7543	7.24471e-14	83.4013
COP1	COP1 E3 ubiquitin ligase [Source:HGNC Symbol;Acc:HGNC:17440]	q25.2	2.15759e-18	1.44666	4.33861e-45	1.56235		S100A11	S100 calcium binding protein A11 [Source:HGNC Symbol;Acc:HGNC:10488]	q21.3	5.43772e-05	1.52456	3.87892e-45	2.67368		UFC1	ubiquitin-fold modifier conjugating enzyme 1 [Source:HGNC Symbol;Acc:HGNC:26941]	q23.3	1.68106e-13	1.60321	3.87719e-64	2.13835		EDEM3	ER degradation enhancing alpha-mannosidase like protein 3 [Source:HGNC Symbol;Acc:HGNC:16787]	q25.3	0.00110153	1.66629	5.09704e-12	1.86366		POU2F1	POU class 2 homeobox 1 [Source:HGNC Symbol;Acc:HGNC:9212]	q24.2	4.39463e-05	1.35626	3.46646e-15	1.46035
CNST	consortin, connexin sorting protein [Source:HGNC Symbol;Acc:HGNC:26486]	q44	4.21027e-11	1.45165	9.30953e-18	1.42541		ELK4	ETS transcription factor ELK4 [Source:HGNC Symbol;Acc:HGNC:3326]	q32.1	3.9139e-06	1.35888	0.00604016	1.13921		SDHC	succinate dehydrogenase complex subunit C [Source:HGNC Symbol;Acc:HGNC:10682]	q23.3	5.12969e-31	1.8427	2.08376e-25	1.68035		BOLA1	bolA family member 1 [Source:HGNC Symbol;Acc:HGNC:24263]	q21.2	0.000131898	1.9686	5.75759e-22	2.63109		CFAP45	cilia and flagella associated protein 45 [Source:HGNC Symbol;Acc:HGNC:17229]	q23.2	2.93485e-09	2.27126	7.7686e-56	5.55269
NUF2	NUF2 component of NDC80 kinetochore complex [Source:HGNC Symbol;Acc:HGNC:14621]	q23.3	0.0403166	1.33185	1.0972e-77	8.8177		AL513325.1	ATPase, H+ transporting, lysosomal accessory protein 2 (ATP6AP2) pseudogene	q31.3	4.14591e-05	1.8717	4.34855e-13	2.56562		EEF1AKNMT	eEF1A lysine and N-terminal methyltransferase [Source:HGNC Symbol;Acc:HGNC:24248]	q24.3	4.51583e-19	1.65201	2.53103e-56	1.90228		ENSA	endosulfine alpha [Source:HGNC Symbol;Acc:HGNC:3360]	q21.3	4.23341e-06	1.62423	1.5183e-28	2.04691		KISS1	KiSS-1 metastasis suppressor [Source:HGNC Symbol;Acc:HGNC:6341]	q32.1	7.38594e-08	3.62189	4.5362e-30	8.69424
PDIA3P1	protein disulfide isomerase family A member 3 pseudogene 1 [Source:HGNC Symbol;Acc:HGNC:4607]	q21.1	3.12894e-08	1.41936	8.66968e-44	1.83845		H2BC20P	H2B clustered histone 20, pseudogene [Source:HGNC Symbol;Acc:HGNC:20516]	q21.2	2.4001e-08	2.00026	8.5725e-58	4.64505		LINC02804	long intergenic non-protein coding RNA 2804 [Source:HGNC Symbol;Acc:HGNC:54338]	q21.2	0.00300753	1.72537	9.858e-23	3.82698										SCYL3	SCY1 like pseudokinase 3 [Source:HGNC Symbol;Acc:HGNC:19285]	q24.2	2.91242e-08	1.54459	4.43519e-12	1.4577
AL590666.2	novel transcript	q23.1	0.0064775	1.70721	2.3472e-27	4.80234		GPR137B	G protein-coupled receptor 137B [Source:HGNC Symbol;Acc:HGNC:11862]	q42.3	3.51665e-08	1.64207	9.40331e-34	2.24559		UBE2T	ubiquitin conjugating enzyme E2 T [Source:HGNC Symbol;Acc:HGNC:25009]	q32.1	6.50325e-11	2.12628	8.6209e-129	10.201										LINC00467	long intergenic non-protein coding RNA 467 [Source:HGNC Symbol;Acc:HGNC:28227]	q32.3	0.00176239	1.40137	5.1991e-30	2.14247
SNORA58B	small nucleolar RNA, H/ACA box 58B [Source:HGNC Symbol;Acc:HGNC:52208]	q21.3	0.00039961	2.12422	0.0100378	1.52392		VASH2	vasohibin 2 [Source:HGNC Symbol;Acc:HGNC:25723]	q32.3	7.48588e-07	2.06469	6.85631e-06	1.59307		TMEM81	transmembrane protein 81 [Source:HGNC Symbol;Acc:HGNC:32349]	q32.1	2.50242e-07	1.48434	8.91531e-20	1.65376										MIR4258	microRNA 4258 [Source:HGNC Symbol;Acc:HGNC:38281]	q21.3	7.35767e-05	1.90072	0.000948133	1.53033
VPS72	vacuolar protein sorting 72 homolog [Source:HGNC Symbol;Acc:HGNC:11644]	q21.3	1.0632e-17	1.47676	4.80823e-70	1.88331		IL19	interleukin 19 [Source:HGNC Symbol;Acc:HGNC:5990]	q32.1	6.86423e-12	16.2835	3.4542e-34	91.1261		MRPS14	mitochondrial ribosomal protein S14 [Source:HGNC Symbol;Acc:HGNC:14049]	q25.1	1.1123e-20	1.63617	9.28801e-31	1.57416										MIR320B2	microRNA 320b-2 [Source:HGNC Symbol;Acc:HGNC:35256]	q42.11	0.000460064	1.86226	4.99086e-08	2.08399
UFC1	ubiquitin-fold modifier conjugating enzyme 1 [Source:HGNC Symbol;Acc:HGNC:26941]	q23.3	2.27744e-18	1.63703	3.35572e-76	2.15314		AL445228.3	novel transcript	q25.3	7.79339e-05	1.87954	2.15478e-19	2.75671		DEDD	death effector domain containing [Source:HGNC Symbol;Acc:HGNC:2755]	q23.3	1.48093e-19	1.4564	8.70454e-27	1.47662										SEPTIN14P12	septin 14 pseudogene 12 [Source:HGNC Symbol;Acc:HGNC:51699]	q31.3	0.00037566	2.53574	2.99785e-21	8.50796
SDHC	succinate dehydrogenase complex subunit C [Source:HGNC Symbol;Acc:HGNC:10682]	q23.3	2.00097e-20	1.5552	1.66719e-15	1.40326		CERS2	ceramide synthase 2 [Source:HGNC Symbol;Acc:HGNC:14076]	q21.3	7.53321e-16	1.90028	1.6042e-115	3.45814		S100A11	S100 calcium binding protein A11 [Source:HGNC Symbol;Acc:HGNC:10488]	q21.3	0.000235047	1.52207	4.4054e-45	2.65033										BROX	BRO1 domain and CAAX motif containing [Source:HGNC Symbol;Acc:HGNC:26512]	q41	7.08472e-20	1.86655	3.49237e-46	1.9991
EEF1AKNMT	eEF1A lysine and N-terminal methyltransferase [Source:HGNC Symbol;Acc:HGNC:24248]	q24.3	1.08039e-15	1.43457	9.74124e-49	1.62884		GLRX2	glutaredoxin 2 [Source:HGNC Symbol;Acc:HGNC:16065]	q31.2	1.35456e-07	1.4611	3.55651e-47	2.2129		ELK4	ETS transcription factor ELK4 [Source:HGNC Symbol;Acc:HGNC:3326]	q32.1	3.307e-06	1.40017	0.00356186	1.16232										TSTD1	thiosulfate sulfurtransferase like domain containing 1 [Source:HGNC Symbol;Acc:HGNC:35410]	q23.3	6.23432e-05	1.53997	1.16663e-33	2.52239
LINC02804	long intergenic non-protein coding RNA 2804 [Source:HGNC Symbol;Acc:HGNC:54338]	q21.2	7.63224e-05	1.89051	5.29889e-29	4.16509		LINC01351	long intergenic non-protein coding RNA 1351 [Source:HGNC Symbol;Acc:HGNC:50577]	q31.1	0.00139878	4.68047	3.30196e-15	19.9764		AL513325.1	ATPase, H+ transporting, lysosomal accessory protein 2 (ATP6AP2) pseudogene	q31.3	5.66649e-06	2.10969	2.16609e-13	2.86423										H2BC21	H2B clustered histone 21 [Source:HGNC Symbol;Acc:HGNC:4760]	q21.2	0.0149069	1.57121	6.61079e-61	5.87027
UBE2T	ubiquitin conjugating enzyme E2 T [Source:HGNC Symbol;Acc:HGNC:25009]	q32.1	0.00083706	1.42739	2.9485e-103	6.71954		TARBP1	TAR (HIV-1) RNA binding protein 1 [Source:HGNC Symbol;Acc:HGNC:11568]	q42.2	2.09726e-07	1.54568	1.62396e-24	1.83161		H2BC20P	H2B clustered histone 20, pseudogene [Source:HGNC Symbol;Acc:HGNC:20516]	q21.2	1.52705e-07	2.04223	1.08844e-52	4.71279										DUSP23	dual specificity phosphatase 23 [Source:HGNC Symbol;Acc:HGNC:21480]	q23.2	0.00236879	1.48365	1.12433e-17	2.04752
MRPS14	mitochondrial ribosomal protein S14 [Source:HGNC Symbol;Acc:HGNC:14049]	q25.1	3.98889e-20	1.48234	1.14766e-27	1.41077		SMG7	SMG7 nonsense mediated mRNA decay factor [Source:HGNC Symbol;Acc:HGNC:16792]	q25.3	2.52968e-18	1.57908	1.11778e-87	2.05112		GPR137B	G protein-coupled receptor 137B [Source:HGNC Symbol;Acc:HGNC:11862]	q42.3	5.63413e-08	1.6575	1.12324e-33	2.25613										SRGAP2	SLIT-ROBO Rho GTPase activating protein 2 [Source:HGNC Symbol;Acc:HGNC:19751]	q32.1	1.52559e-06	1.53096	1.79436e-15	1.63214
DEDD	death effector domain containing [Source:HGNC Symbol;Acc:HGNC:2755]	q23.3	1.33026e-19	1.39307	6.21091e-27	1.39514		S100A7A	S100 calcium binding protein A7A [Source:HGNC Symbol;Acc:HGNC:21657]	q21.3	0.0427035	3.34209	7.0132e-09	16.0508		VASH2	vasohibin 2 [Source:HGNC Symbol;Acc:HGNC:25723]	q32.3	4.32852e-06	2.05013	3.45852e-05	1.5674										AC114402.2	SNF7 domain containing 2 (SNF7DC20) pseudogene	q32.1	0.00296464	2.5342	0.00073953	2.15931
Z99127.1	novel transcript	q25.1	0.000586527	2.13474	6.67109e-06	2.10705		POU2F1	POU class 2 homeobox 1 [Source:HGNC Symbol;Acc:HGNC:9212]	q24.2	2.71676e-06	1.33382	5.88444e-22	1.49826		LPGAT1-AS1	LPGAT1 antisense RNA 1 [Source:HGNC Symbol;Acc:HGNC:41221]	q32.3	0.0228661	2.01295	6.30523e-09	3.73962										RPL23AP20	ribosomal protein L23a pseudogene 20 [Source:HGNC Symbol;Acc:HGNC:36622]	q43	0.00688453	2.02856	1.73484e-19	6.27865
AL513325.1	ATPase, H+ transporting, lysosomal accessory protein 2 (ATP6AP2) pseudogene	q31.3	1.82907e-10	2.51538	3.64801e-22	3.39143		AC239804.2	Neuroblastoma breakpoint family (NBPF) pseudogene	q21.2	0.0443239	1.92134	2.05673e-06	2.89221		IL19	interleukin 19 [Source:HGNC Symbol;Acc:HGNC:5990]	q32.1	1.361e-06	5.42094	1.37704e-27	30.2857										AL353807.4	ATP synthase, H+ transporting, mitochondrial Fo complex, subunit F2 (ATP5J2) pseudogene	q22	0.0297518	1.3661	4.32416e-05	1.51658
H2BC20P	H2B clustered histone 20, pseudogene [Source:HGNC Symbol;Acc:HGNC:20516]	q21.2	6.39031e-08	1.8835	3.82103e-57	4.2801		CFAP45	cilia and flagella associated protein 45 [Source:HGNC Symbol;Acc:HGNC:17229]	q23.2	2.94398e-21	3.81977	1.7134e-79	9.81442		AL445228.3	novel transcript	q25.3	6.5215e-05	1.91696	1.66446e-20	2.7853										ESRRG	estrogen related receptor gamma [Source:HGNC Symbol;Acc:HGNC:3474]	q41	0.0169998	1.8814	5.47881e-05	1.92834
GPR137B	G protein-coupled receptor 137B [Source:HGNC Symbol;Acc:HGNC:11862]	q42.3	0.000400699	1.38688	6.0421e-20	1.86102		KISS1	KiSS-1 metastasis suppressor [Source:HGNC Symbol;Acc:HGNC:6341]	q32.1	2.29673e-05	2.57384	9.61395e-25	6.51475		CERS2	ceramide synthase 2 [Source:HGNC Symbol;Acc:HGNC:14076]	q21.3	3.39761e-16	2.04143	2.6235e-115	3.69706										TSEN15	tRNA splicing endonuclease subunit 15 [Source:HGNC Symbol;Acc:HGNC:16791]	q25.3	1.41401e-16	1.67961	5.9028e-42	1.90081
AL096803.4	novel transcript	q31.1	0.00396736	1.81453	0.00035454	1.75979		SCYL3	SCY1 like pseudokinase 3 [Source:HGNC Symbol;Acc:HGNC:19285]	q24.2	1.6852e-18	1.63407	7.57318e-32	1.60803		GLRX2	glutaredoxin 2 [Source:HGNC Symbol;Acc:HGNC:16065]	q31.2	1.72573e-05	1.4139	3.01941e-36	2.12939										AL353708.3	novel transcript, antisense to TOR1AIP1	q25.2	0.00985922	1.47545	1.1626e-23	2.85345
IL19	interleukin 19 [Source:HGNC Symbol;Acc:HGNC:5990]	q32.1	0.00198415	2.42766	1.01897e-24	13.4725		LINC00467	long intergenic non-protein coding RNA 467 [Source:HGNC Symbol;Acc:HGNC:28227]	q32.3	2.21879e-06	1.49016	7.05618e-49	2.39244		LINC01351	long intergenic non-protein coding RNA 1351 [Source:HGNC Symbol;Acc:HGNC:50577]	q31.1	0.00694656	3.84665	1.23002e-13	15.8706										H4C14	H4 clustered histone 14 [Source:HGNC Symbol;Acc:HGNC:4794]	q21.2	7.50248e-06	2.44028	6.98712e-65	11.1086
AL445228.3	novel transcript	q25.3	4.91287e-05	1.74605	2.59295e-21	2.51077		MIR4258	microRNA 4258 [Source:HGNC Symbol;Acc:HGNC:38281]	q21.3	2.93389e-06	1.93971	1.63351e-05	1.61963		TARBP1	TAR (HIV-1) RNA binding protein 1 [Source:HGNC Symbol;Acc:HGNC:11568]	q42.2	1.09225e-07	1.61901	1.07669e-24	1.90745										UCK2	uridine-cytidine kinase 2 [Source:HGNC Symbol;Acc:HGNC:12562]	q24.1	3.89701e-07	1.62921	2.36625e-10	1.62597
CERS2	ceramide synthase 2 [Source:HGNC Symbol;Acc:HGNC:14076]	q21.3	4.78437e-13	1.67476	6.1214e-115	3.00055		MIR320B2	microRNA 320b-2 [Source:HGNC Symbol;Acc:HGNC:35256]	q42.11	4.05347e-05	1.92483	1.06859e-10	2.24822		VDAC1P4	voltage dependent anion channel 1 pseudogene 4 [Source:HGNC Symbol;Acc:HGNC:12675]	q25.3	0.0114606	1.84456	1.35309e-06	2.72894										TRIM67	tripartite motif containing 67 [Source:HGNC Symbol;Acc:HGNC:31859]	q42.2	0.00173123	3.31248	1.1039e-20	11.1901
TARBP1	TAR (HIV-1) RNA binding protein 1 [Source:HGNC Symbol;Acc:HGNC:11568]	q42.2	2.91901e-14	1.71181	4.03992e-42	1.99777		SEPTIN14P12	septin 14 pseudogene 12 [Source:HGNC Symbol;Acc:HGNC:51699]	q31.3	0.0012205	2.06615	6.44953e-23	7.19016		SMG7	SMG7 nonsense mediated mRNA decay factor [Source:HGNC Symbol;Acc:HGNC:16792]	q25.3	1.05243e-13	1.5338	1.17577e-68	1.97961										AC239799.1	novel transcript	q21.1	0.00034349	2.19686	2.43269e-12	3.14206
SERPINC1	serpin family C member 1 [Source:HGNC Symbol;Acc:HGNC:775]	q25.1	0.000189701	1.9196	4.38692e-26	4.33806		BROX	BRO1 domain and CAAX motif containing [Source:HGNC Symbol;Acc:HGNC:26512]	q41	1.07689e-27	1.95029	4.4711e-68	2.18108		POU2F1	POU class 2 homeobox 1 [Source:HGNC Symbol;Acc:HGNC:9212]	q24.2	5.07156e-06	1.35282	7.2901e-20	1.50922										PCAT6	prostate cancer associated transcript 6 [Source:HGNC Symbol;Acc:HGNC:43714]	q32.1	4.43938e-06	1.99964	1.0793e-49	4.22582
AC239809.3	novel transcript	q21.2	9.75793e-05	1.59838	0.000159028	1.38885		TSTD1	thiosulfate sulfurtransferase like domain containing 1 [Source:HGNC Symbol;Acc:HGNC:35410]	q23.3	9.68428e-12	1.8744	4.14916e-57	3.2275		AC239804.2	Neuroblastoma breakpoint family (NBPF) pseudogene	q21.2	0.0271654	2.11826	2.05617e-06	3.1932										PAQR6	progestin and adipoQ receptor family member 6 [Source:HGNC Symbol;Acc:HGNC:30132]	q22	0.000269809	2.00548	3.93949e-23	3.8141
AC239804.2	Neuroblastoma breakpoint family (NBPF) pseudogene	q21.2	9.69503e-05	2.82059	2.15484e-12	4.17827		DUSP23	dual specificity phosphatase 23 [Source:HGNC Symbol;Acc:HGNC:21480]	q23.2	0.00014587	1.48404	3.69638e-24	2.15631		CFAP45	cilia and flagella associated protein 45 [Source:HGNC Symbol;Acc:HGNC:17229]	q23.2	2.46914e-23	4.64018	3.36354e-82	11.8504										PMF1	polyamine modulated factor 1 [Source:HGNC Symbol;Acc:HGNC:9112]	q22	0.000100495	1.44453	7.98047e-29	1.99246
CFAP45	cilia and flagella associated protein 45 [Source:HGNC Symbol;Acc:HGNC:17229]	q23.2	1.14332e-26	3.91767	2.84357e-94	9.78776		SRGAP2	SLIT-ROBO Rho GTPase activating protein 2 [Source:HGNC Symbol;Acc:HGNC:19751]	q32.1	5.36625e-08	1.47193	9.06516e-22	1.64242		KISS1	KiSS-1 metastasis suppressor [Source:HGNC Symbol;Acc:HGNC:6341]	q32.1	0.000263866	2.31678	7.59404e-22	5.80192										JTB	jumping translocation breakpoint [Source:HGNC Symbol;Acc:HGNC:6201]	q21.3	7.06907e-09	1.62028	3.28265e-63	2.58555
KISS1	KiSS-1 metastasis suppressor [Source:HGNC Symbol;Acc:HGNC:6341]	q32.1	0.000191301	2.09175	3.45752e-24	5.16589		CCT8P1	chaperonin containing TCP1 subunit 8 pseudogene 1 [Source:HGNC Symbol;Acc:HGNC:35144]	q21.1	0.00221187	1.52699	0.0106668	1.29805		SCYL3	SCY1 like pseudokinase 3 [Source:HGNC Symbol;Acc:HGNC:19285]	q24.2	7.98944e-21	1.75185	6.28555e-36	1.70998										DEGS1	delta 4-desaturase, sphingolipid 1 [Source:HGNC Symbol;Acc:HGNC:13709]	q42.11	1.17286e-08	1.8515	7.80513e-10	1.59086
SCYL3	SCY1 like pseudokinase 3 [Source:HGNC Symbol;Acc:HGNC:19285]	q24.2	1.01306e-28	1.81177	2.68604e-44	1.74721		AC114402.2	SNF7 domain containing 2 (SNF7DC20) pseudogene	q32.1	0.00654536	1.82437	0.00356852	1.64904		LINC00467	long intergenic non-protein coding RNA 467 [Source:HGNC Symbol;Acc:HGNC:28227]	q32.3	2.01898e-06	1.52152	2.8162e-49	2.42505										CDK18	cyclin dependent kinase 18 [Source:HGNC Symbol;Acc:HGNC:8751]	q32.1	0.04092	1.38425	3.42015e-07	1.60553
LINC00467	long intergenic non-protein coding RNA 467 [Source:HGNC Symbol;Acc:HGNC:28227]	q32.3	3.03366e-11	1.62046	1.7011e-71	2.55466		AL353807.4	ATP synthase, H+ transporting, mitochondrial Fo complex, subunit F2 (ATP5J2) pseudogene	q22	0.00287464	1.45264	4.76429e-08	1.67835		MIR4258	microRNA 4258 [Source:HGNC Symbol;Acc:HGNC:38281]	q21.3	8.41631e-06	1.96872	8.71376e-05	1.63102										EPRS1	glutamyl-prolyl-tRNA synthetase 1 [Source:HGNC Symbol;Acc:HGNC:3418]	q41	5.03519e-18	1.85695	1.27979e-49	2.12876
MIR4258	microRNA 4258 [Source:HGNC Symbol;Acc:HGNC:38281]	q21.3	1.10749e-05	1.76619	0.00039806	1.44625		TSEN15	tRNA splicing endonuclease subunit 15 [Source:HGNC Symbol;Acc:HGNC:16791]	q25.3	6.45626e-28	1.78479	2.84492e-75	2.10757		MIR320B2	microRNA 320b-2 [Source:HGNC Symbol;Acc:HGNC:35256]	q42.11	5.25616e-06	2.20221	2.1471e-11	2.55063										IKBKE	inhibitor of nuclear factor kappa B kinase subunit epsilon [Source:HGNC Symbol;Acc:HGNC:14552]	q32.1	0.000618903	1.48113	2.09125e-30	2.49396
MIR320B2	microRNA 320b-2 [Source:HGNC Symbol;Acc:HGNC:35256]	q42.11	1.52362e-06	2.17268	1.66021e-12	2.48281		AL353708.3	novel transcript, antisense to TOR1AIP1	q25.2	0.000667385	1.55452	3.54076e-30	3.14468		SEPTIN14P12	septin 14 pseudogene 12 [Source:HGNC Symbol;Acc:HGNC:51699]	q31.3	0.016698	1.84471	8.26757e-17	6.3847										AC092809.5	novel transcript	q42.11	1.14883e-09	3.24503	1.01327e-17	3.39836
BROX	BRO1 domain and CAAX motif containing [Source:HGNC Symbol;Acc:HGNC:26512]	q41	5.37709e-22	1.76537	1.33115e-50	1.94013		H4C14	H4 clustered histone 14 [Source:HGNC Symbol;Acc:HGNC:4794]	q21.2	0.000121622	2.06377	7.8768e-53	9.904		BROX	BRO1 domain and CAAX motif containing [Source:HGNC Symbol;Acc:HGNC:26512]	q41	3.48394e-26	2.02343	1.20877e-61	2.2459										H2AW	H2A.W histone [Source:HGNC Symbol;Acc:HGNC:20507]	q42.13	0.00408831	1.77956	1.10305e-46	6.46809
TSTD1	thiosulfate sulfurtransferase like domain containing 1 [Source:HGNC Symbol;Acc:HGNC:35410]	q23.3	2.25555e-19	2.16771	3.79406e-76	3.6291		UCK2	uridine-cytidine kinase 2 [Source:HGNC Symbol;Acc:HGNC:12562]	q24.1	1.6059e-06	1.44554	4.11122e-11	1.50107		TSTD1	thiosulfate sulfurtransferase like domain containing 1 [Source:HGNC Symbol;Acc:HGNC:35410]	q23.3	2.62873e-12	2.01078	6.14349e-56	3.42872										AL513523.3	adipose differentiation-related protein (ADFP) pseudogene	q21.3	7.16498e-11	3.33636	5.71281e-20	3.6157
DUSP23	dual specificity phosphatase 23 [Source:HGNC Symbol;Acc:HGNC:21480]	q23.2	0.000340272	1.35298	2.31199e-27	1.91661		AC239799.1	novel transcript	q21.1	4.76222e-07	2.34582	2.88086e-20	3.51479		DUSP23	dual specificity phosphatase 23 [Source:HGNC Symbol;Acc:HGNC:21480]	q23.2	0.000352601	1.48231	1.84805e-23	2.13794										IQGAP3	IQ motif containing GTPase activating protein 3 [Source:HGNC Symbol;Acc:HGNC:20669]	q22	6.45636e-13	2.46275	7.9141e-110	15.9333
CCT8P1	chaperonin containing TCP1 subunit 8 pseudogene 1 [Source:HGNC Symbol;Acc:HGNC:35144]	q21.1	1.19797e-05	1.64973	0.000599701	1.35358		PCAT6	prostate cancer associated transcript 6 [Source:HGNC Symbol;Acc:HGNC:43714]	q32.1	0.000351739	1.59895	3.12175e-42	3.54063		SRGAP2	SLIT-ROBO Rho GTPase activating protein 2 [Source:HGNC Symbol;Acc:HGNC:19751]	q32.1	1.06462e-06	1.48406	7.51203e-18	1.64325										PMVK	phosphomevalonate kinase [Source:HGNC Symbol;Acc:HGNC:9141]	q21.3	0.00123077	1.42073	4.33231e-22	2.02715
AC114402.2	SNF7 domain containing 2 (SNF7DC20) pseudogene	q32.1	4.24936e-05	2.63346	2.83393e-06	2.3585		PAQR6	progestin and adipoQ receptor family member 6 [Source:HGNC Symbol;Acc:HGNC:30132]	q22	0.000496692	1.67777	1.70718e-26	3.32814		CCT8P1	chaperonin containing TCP1 subunit 8 pseudogene 1 [Source:HGNC Symbol;Acc:HGNC:35144]	q21.1	8.81481e-05	1.72395	0.000396464	1.45403										UHMK1	U2AF homology motif kinase 1 [Source:HGNC Symbol;Acc:HGNC:19683]	q23.3	6.29538e-10	1.67005	8.69565e-26	1.88534
AL353807.4	ATP synthase, H+ transporting, mitochondrial Fo complex, subunit F2 (ATP5J2) pseudogene	q22	6.13155e-06	1.61121	8.59421e-13	1.8233		PMF1	polyamine modulated factor 1 [Source:HGNC Symbol;Acc:HGNC:9112]	q22	1.4982e-07	1.51482	3.24154e-40	2.18739		AC114402.2	SNF7 domain containing 2 (SNF7DC20) pseudogene	q32.1	0.00807056	1.89428	0.00528035	1.70286										KIF14	kinesin family member 14 [Source:HGNC Symbol;Acc:HGNC:19181]	q32.1	2.20884e-17	3.39022	1.16367e-84	15.2681
ESRRG	estrogen related receptor gamma [Source:HGNC Symbol;Acc:HGNC:3474]	q41	2.82071e-05	2.41635	2.59959e-10	2.57281		JTB	jumping translocation breakpoint [Source:HGNC Symbol;Acc:HGNC:6201]	q21.3	3.26586e-12	1.59731	5.46627e-86	2.67169		AL353807.4	ATP synthase, H+ transporting, mitochondrial Fo complex, subunit F2 (ATP5J2) pseudogene	q22	0.000548135	1.57292	1.17804e-08	1.79997										ADSS2	adenylosuccinate synthase 2 [Source:HGNC Symbol;Acc:HGNC:292]	q44	4.02366e-12	1.62678	1.40674e-51	2.15891
TSEN15	tRNA splicing endonuclease subunit 15 [Source:HGNC Symbol;Acc:HGNC:16791]	q25.3	7.97177e-17	1.53114	2.55299e-47	1.77685		DEGS1	delta 4-desaturase, sphingolipid 1 [Source:HGNC Symbol;Acc:HGNC:13709]	q42.11	5.21145e-13	2.18764	3.85942e-17	1.97402		TSEN15	tRNA splicing endonuclease subunit 15 [Source:HGNC Symbol;Acc:HGNC:16791]	q25.3	1.05111e-27	1.8333	6.08978e-71	2.15221										SEMA4A	semaphorin 4A [Source:HGNC Symbol;Acc:HGNC:10729]	q22	0.000626158	1.5105	8.06276e-09	1.80696
H4C14	H4 clustered histone 14 [Source:HGNC Symbol;Acc:HGNC:4794]	q21.2	0.00481532	1.64788	1.26492e-49	7.72542		EPRS1	glutamyl-prolyl-tRNA synthetase 1 [Source:HGNC Symbol;Acc:HGNC:3418]	q41	2.68974e-16	1.74042	8.89767e-49	2.08159		AL353708.3	novel transcript, antisense to TOR1AIP1	q25.2	0.00609974	1.44697	1.30723e-26	2.91624										CEP170	centrosomal protein 170 [Source:HGNC Symbol;Acc:HGNC:28920]	q43	0.000908214	1.38164	0.000607942	1.25537
AC239799.1	novel transcript	q21.1	8.11881e-11	3.01124	2.88576e-26	4.40992		IKBKE	inhibitor of nuclear factor kappa B kinase subunit epsilon [Source:HGNC Symbol;Acc:HGNC:14552]	q32.1	6.2933e-08	1.60385	3.49958e-52	2.81949		H4C14	H4 clustered histone 14 [Source:HGNC Symbol;Acc:HGNC:4794]	q21.2	0.00093262	2.02087	1.02779e-45	9.67269										S100A9	S100 calcium binding protein A9 [Source:HGNC Symbol;Acc:HGNC:10499]	q21.3	0.0169157	2.69912	7.01615e-27	16.3068
PAQR6	progestin and adipoQ receptor family member 6 [Source:HGNC Symbol;Acc:HGNC:30132]	q22	2.50546e-06	1.98507	7.37117e-32	3.84461		LRRC71	leucine rich repeat containing 71 [Source:HGNC Symbol;Acc:HGNC:26556]	q23.1	4.89438e-07	2.82242	6.54611e-12	2.82043		UCK2	uridine-cytidine kinase 2 [Source:HGNC Symbol;Acc:HGNC:12562]	q24.1	1.04648e-05	1.40418	1.11442e-08	1.45077										ARV1	ARV1 homolog, fatty acid homeostasis modulator [Source:HGNC Symbol;Acc:HGNC:29561]	q42.2	1.21677e-09	1.59071	1.88805e-32	1.85002
PMF1	polyamine modulated factor 1 [Source:HGNC Symbol;Acc:HGNC:9112]	q22	9.67819e-13	1.62348	4.27076e-59	2.28638		AC092809.5	novel transcript	q42.11	1.08756e-13	4.80804	1.36428e-24	5.28062		AC239799.1	novel transcript	q21.1	6.01023e-09	2.77929	1.86482e-23	4.12261										AL392172.1	novel transcript	q41	1.67669e-10	1.89778	1.0025e-32	2.26706
JTB	jumping translocation breakpoint [Source:HGNC Symbol;Acc:HGNC:6201]	q21.3	4.59446e-12	1.51477	3.03798e-96	2.47885		AL513523.3	adipose differentiation-related protein (ADFP) pseudogene	q21.3	1.86595e-13	3.42228	1.57465e-25	3.89769		PCAT6	prostate cancer associated transcript 6 [Source:HGNC Symbol;Acc:HGNC:43714]	q32.1	0.0193153	1.35979	6.18541e-43	2.98217										SSR2	signal sequence receptor subunit 2 [Source:HGNC Symbol;Acc:HGNC:11324]	q22	5.72881e-09	1.58293	1.03027e-45	2.17014
DEGS1	delta 4-desaturase, sphingolipid 1 [Source:HGNC Symbol;Acc:HGNC:13709]	q42.11	7.94676e-09	1.63507	4.20176e-09	1.44355		IQGAP3	IQ motif containing GTPase activating protein 3 [Source:HGNC Symbol;Acc:HGNC:20669]	q22	6.21045e-11	2.1765	1.7053e-115	14.7367		PAQR6	progestin and adipoQ receptor family member 6 [Source:HGNC Symbol;Acc:HGNC:30132]	q22	0.00233015	1.62636	4.60797e-23	3.18233										RRP15	ribosomal RNA processing 15 homolog [Source:HGNC Symbol;Acc:HGNC:24255]	q41	1.09285e-15	1.70798	2.16926e-18	1.54096
EPRS1	glutamyl-prolyl-tRNA synthetase 1 [Source:HGNC Symbol;Acc:HGNC:3418]	q41	7.83238e-10	1.42555	4.26361e-34	1.67553		AL359921.1	novel transcript	q43	0.000928312	1.46295	0.00107545	1.31956		PMF1	polyamine modulated factor 1 [Source:HGNC Symbol;Acc:HGNC:9112]	q22	3.98115e-07	1.51363	1.98413e-41	2.16958										FTH1P25	ferritin heavy chain 1 pseudogene 25 [Source:HGNC Symbol;Acc:HGNC:37643]	q25.3	0.0385611	2.00376	0.00184159	2.09393
AL596325.2	novel transcript, sense intronic to UAP1	q23.3	4.62442e-11	2.2013	0.000135626	1.42112		PMVK	phosphomevalonate kinase [Source:HGNC Symbol;Acc:HGNC:9141]	q21.3	5.52975e-07	1.54412	5.51457e-37	2.3169		JTB	jumping translocation breakpoint [Source:HGNC Symbol;Acc:HGNC:6201]	q21.3	1.10597e-11	1.66124	9.76074e-83	2.75826										RBM8A	RNA binding motif protein 8A [Source:HGNC Symbol;Acc:HGNC:9905]	q21.1	9.28266e-09	1.41319	8.39867e-44	1.81745
IKBKE	inhibitor of nuclear factor kappa B kinase subunit epsilon [Source:HGNC Symbol;Acc:HGNC:14552]	q32.1	2.25341e-05	1.37486	1.71509e-50	2.36445		UHMK1	U2AF homology motif kinase 1 [Source:HGNC Symbol;Acc:HGNC:19683]	q23.3	7.84241e-15	1.71098	1.2779e-41	2.01495		DEGS1	delta 4-desaturase, sphingolipid 1 [Source:HGNC Symbol;Acc:HGNC:13709]	q42.11	3.13241e-16	2.46558	1.09027e-22	2.19801										COX20	cytochrome c oxidase assembly factor COX20 [Source:HGNC Symbol;Acc:HGNC:26970]	q44	0.000205939	1.41807	2.81375e-37	2.12539
LRRC71	leucine rich repeat containing 71 [Source:HGNC Symbol;Acc:HGNC:26556]	q23.1	8.04128e-11	4.16438	1.31154e-17	4.06088		KIF14	kinesin family member 14 [Source:HGNC Symbol;Acc:HGNC:19181]	q32.1	1.91651e-15	3.01598	3.67185e-87	14.2404		EPRS1	glutamyl-prolyl-tRNA synthetase 1 [Source:HGNC Symbol;Acc:HGNC:3418]	q41	7.22335e-15	1.74091	3.17428e-44	2.06776										GATAD2B	GATA zinc finger domain containing 2B [Source:HGNC Symbol;Acc:HGNC:30778]	q21.3	9.75719e-10	1.54258	6.77614e-17	1.4625
AC092809.5	novel transcript	q42.11	6.62833e-14	2.63764	9.77192e-25	2.80249		ADSS2	adenylosuccinate synthase 2 [Source:HGNC Symbol;Acc:HGNC:292]	q44	6.33683e-23	1.72939	2.06046e-95	2.39827		AL596325.2	novel transcript, sense intronic to UAP1	q23.3	1.15224e-06	1.91209	0.0269475	1.25581										TMEM183A	transmembrane protein 183A [Source:HGNC Symbol;Acc:HGNC:20173]	q32.1	5.00909e-20	1.6626	2.1051e-60	1.90926
AL513523.3	adipose differentiation-related protein (ADFP) pseudogene	q21.3	3.76512e-07	2.11188	5.52348e-14	2.38147		KIAA0040	KIAA0040 [Source:HGNC Symbol;Acc:HGNC:28950]	q25.1	2.48395e-09	1.78155	1.31542e-28	2.18359		IKBKE	inhibitor of nuclear factor kappa B kinase subunit epsilon [Source:HGNC Symbol;Acc:HGNC:14552]	q32.1	2.58088e-06	1.56836	8.42795e-45	2.74434										MSTO1	misato mitochondrial distribution and morphology regulator 1 [Source:HGNC Symbol;Acc:HGNC:29678]	q22	6.0068e-14	1.67632	1.44512e-08	1.41594
IQGAP3	IQ motif containing GTPase activating protein 3 [Source:HGNC Symbol;Acc:HGNC:20669]	q22	0.00336034	1.43871	8.37997e-84	9.51644		FAM91A3P	family with sequence similarity 91 member A3, pseudogene [Source:HGNC Symbol;Acc:HGNC:32273]	q21.1	0.0325237	1.45579	2.2008e-08	2.09065		LRRC71	leucine rich repeat containing 71 [Source:HGNC Symbol;Acc:HGNC:26556]	q23.1	7.59376e-10	3.80621	2.90328e-17	3.77386										NTPCR	nucleoside-triphosphatase, cancer-related [Source:HGNC Symbol;Acc:HGNC:28204]	q42.2	5.11233e-10	1.61989	1.08102e-08	1.36807
AL591848.4	novel transcript	q44	9.35189e-06	1.67765	2.32952e-06	1.46056		SEMA4A	semaphorin 4A [Source:HGNC Symbol;Acc:HGNC:10729]	q22	8.65536e-08	1.62097	1.41437e-17	2.02055		AC092809.5	novel transcript	q42.11	3.58705e-15	4.65366	1.34848e-27	5.00323										OAZ3	ornithine decarboxylase antizyme 3 [Source:HGNC Symbol;Acc:HGNC:8097]	q21.3	0.000739383	1.56516	2.134e-31	2.57521
SCARNA4	small Cajal body-specific RNA 4 [Source:HGNC Symbol;Acc:HGNC:32560]	q22	0.000190878	2.00582	0.000214446	1.79762		ARV1	ARV1 homolog, fatty acid homeostasis modulator [Source:HGNC Symbol;Acc:HGNC:29561]	q42.2	4.47466e-23	1.89752	4.92294e-70	2.30441		AL513523.3	adipose differentiation-related protein (ADFP) pseudogene	q21.3	1.30711e-12	3.51727	2.04765e-23	3.99102										DUSP12	dual specificity phosphatase 12 [Source:HGNC Symbol;Acc:HGNC:3067]	q23.3	1.17888e-12	1.66231	6.03478e-33	1.83234
AL359921.1	novel transcript	q43	1.25901e-06	1.65189	1.84473e-06	1.46368		AL392172.1	novel transcript	q41	2.5006e-13	2.08277	3.86722e-37	2.60609		IQGAP3	IQ motif containing GTPase activating protein 3 [Source:HGNC Symbol;Acc:HGNC:20669]	q22	5.05924e-07	1.91979	5.24171e-93	12.9847										URB2	URB2 ribosome biogenesis homolog [Source:HGNC Symbol;Acc:HGNC:28967]	q42.13	6.99771e-14	1.78507	6.52507e-34	1.95964
PMVK	phosphomevalonate kinase [Source:HGNC Symbol;Acc:HGNC:9141]	q21.3	1.49984e-07	1.50003	3.1569e-40	2.19592		AL451054.1	FAM166A, pseudogene 4	q42.13	0.0114381	1.72571	5.11842e-07	2.27413		AL591848.4	novel transcript	q44	0.0286969	1.39736	0.0496933	1.21612										NR1I3	nuclear receptor subfamily 1 group I member 3 [Source:HGNC Symbol;Acc:HGNC:7969]	q23.3	8.22965e-06	1.85088	2.42e-07	1.67487
UHMK1	U2AF homology motif kinase 1 [Source:HGNC Symbol;Acc:HGNC:19683]	q23.3	1.36162e-13	1.65028	8.66107e-36	1.91466		SSR2	signal sequence receptor subunit 2 [Source:HGNC Symbol;Acc:HGNC:11324]	q22	1.09327e-08	1.46219	1.1128e-51	2.09468		AL359921.1	novel transcript	q43	8.95758e-05	1.57231	8.73643e-05	1.40984										UCHL5	ubiquitin C-terminal hydrolase L5 [Source:HGNC Symbol;Acc:HGNC:19678]	q31.2	1.52955e-14	1.66031	4.86436e-33	1.82087
KIF14	kinesin family member 14 [Source:HGNC Symbol;Acc:HGNC:19181]	q32.1	0.00651194	1.41827	1.66065e-57	6.56226		C1orf21	chromosome 1 open reading frame 21 [Source:HGNC Symbol;Acc:HGNC:15494]	q25.3	0.00233862	1.40815	0.0162555	1.19952		PMVK	phosphomevalonate kinase [Source:HGNC Symbol;Acc:HGNC:9141]	q21.3	1.0286e-06	1.58102	1.0708e-34	2.35275										SMYD3	SET and MYND domain containing 3 [Source:HGNC Symbol;Acc:HGNC:15513]	q44	0.0116655	1.42895	4.35067e-53	3.56162
ADSS2	adenylosuccinate synthase 2 [Source:HGNC Symbol;Acc:HGNC:292]	q44	4.72284e-22	1.67343	2.27124e-85	2.26854		RRP15	ribosomal RNA processing 15 homolog [Source:HGNC Symbol;Acc:HGNC:24255]	q41	6.17947e-25	1.74736	8.87208e-35	1.64311		UHMK1	U2AF homology motif kinase 1 [Source:HGNC Symbol;Acc:HGNC:19683]	q23.3	5.58588e-14	1.78521	1.86036e-36	2.0867										B3GALNT2	beta-1,3-N-acetylgalactosaminyltransferase 2 [Source:HGNC Symbol;Acc:HGNC:28596]	q42.3	2.77147e-09	1.84014	6.61391e-11	1.64005
KIAA0040	KIAA0040 [Source:HGNC Symbol;Acc:HGNC:28950]	q25.1	1.09012e-19	2.09296	4.30035e-53	2.51492		RBM8A	RNA binding motif protein 8A [Source:HGNC Symbol;Acc:HGNC:9905]	q21.1	4.47887e-08	1.30855	5.88466e-55	1.75197		KIF14	kinesin family member 14 [Source:HGNC Symbol;Acc:HGNC:19181]	q32.1	2.44816e-12	2.86584	1.97798e-73	13.5136										RNF2	ring finger protein 2 [Source:HGNC Symbol;Acc:HGNC:10061]	q25.3	0.00772842	1.30456	3.1766e-12	1.52263
SEMA4A	semaphorin 4A [Source:HGNC Symbol;Acc:HGNC:10729]	q22	9.49868e-08	1.59699	1.88839e-16	1.94075		COX20	cytochrome c oxidase assembly factor COX20 [Source:HGNC Symbol;Acc:HGNC:26970]	q44	0.00106082	1.30179	2.05871e-37	2.04319		ADSS2	adenylosuccinate synthase 2 [Source:HGNC Symbol;Acc:HGNC:292]	q44	6.71054e-24	1.79871	2.75354e-95	2.47167										ZC3H11A	zinc finger CCCH-type containing 11A [Source:HGNC Symbol;Acc:HGNC:29093]	q32.1	1.45012e-10	1.50638	5.19424e-05	1.20471
ARV1	ARV1 homolog, fatty acid homeostasis modulator [Source:HGNC Symbol;Acc:HGNC:29561]	q42.2	1.0546e-27	1.95557	2.35237e-76	2.33067		GATAD2B	GATA zinc finger domain containing 2B [Source:HGNC Symbol;Acc:HGNC:30778]	q21.3	6.65023e-12	1.48455	1.6727e-23	1.46706		KIAA0040	KIAA0040 [Source:HGNC Symbol;Acc:HGNC:28950]	q25.1	1.05062e-13	2.09564	5.97518e-39	2.54702										DCAF6	DDB1 and CUL4 associated factor 6 [Source:HGNC Symbol;Acc:HGNC:30002]	q24.2	5.37853e-12	1.59832	0.000328335	1.29023
OR14K1	olfactory receptor family 14 subfamily K member 1 [Source:HGNC Symbol;Acc:HGNC:15025]	q44	0.000821629	2.32268	0.00100507	1.76013		TMEM183A	transmembrane protein 183A [Source:HGNC Symbol;Acc:HGNC:20173]	q32.1	1.04336e-23	1.59	2.28768e-80	1.90856		FAM91A3P	family with sequence similarity 91 member A3, pseudogene [Source:HGNC Symbol;Acc:HGNC:32273]	q21.1	0.0240697	1.5399	1.16364e-07	2.18239										MAPKAPK2	MAPK activated protein kinase 2 [Source:HGNC Symbol;Acc:HGNC:6887]	q32.1	6.76591e-05	1.42103	2.892e-70	2.58363
AL392172.1	novel transcript	q41	2.35292e-11	1.7716	4.29752e-34	2.17019		MSTO1	misato mitochondrial distribution and morphology regulator 1 [Source:HGNC Symbol;Acc:HGNC:29678]	q22	5.43137e-18	1.65321	1.88895e-13	1.45784		SEMA4A	semaphorin 4A [Source:HGNC Symbol;Acc:HGNC:10729]	q22	3.84993e-09	1.72534	4.66185e-17	2.13127										DCST1-AS1	DCST1 antisense RNA 1 [Source:HGNC Symbol;Acc:HGNC:41147]	q21.3	0.00130374	1.56755	1.72338e-21	2.32899
PTPN2P1	PTPN2 pseudogene 1 [Source:HGNC Symbol;Acc:HGNC:9653]	q25.2	0.00126969	2.02136	1.5039e-08	2.65305		TNR	tenascin R [Source:HGNC Symbol;Acc:HGNC:11953]	q25.1	0.0131403	2.1713	4.48857e-31	17.5257		ARV1	ARV1 homolog, fatty acid homeostasis modulator [Source:HGNC Symbol;Acc:HGNC:29561]	q42.2	6.9584e-32	2.11702	3.40612e-97	2.55346										VN1R5	vomeronasal 1 receptor 5 (gene/pseudogene) [Source:HGNC Symbol;Acc:HGNC:19870]	q44	0.0329268	1.72369	8.35805e-08	2.87736
AL451054.1	FAM166A, pseudogene 4	q42.13	2.74341e-05	2.1719	4.86097e-12	2.82265		NTPCR	nucleoside-triphosphatase, cancer-related [Source:HGNC Symbol;Acc:HGNC:28204]	q42.2	1.9473e-19	1.75862	2.65945e-21	1.54878		OR14K1	olfactory receptor family 14 subfamily K member 1 [Source:HGNC Symbol;Acc:HGNC:15025]	q44	0.0333826	2.02821	0.0364876	1.56148										C1orf105	chromosome 1 open reading frame 105 [Source:HGNC Symbol;Acc:HGNC:29591]	q24.3	7.54206e-07	4.92231	5.84775e-19	11.6274
SSR2	signal sequence receptor subunit 2 [Source:HGNC Symbol;Acc:HGNC:11324]	q22	6.36166e-08	1.41036	9.23098e-48	1.97805		MEF2D	myocyte enhancer factor 2D [Source:HGNC Symbol;Acc:HGNC:6997]	q22	2.32256e-07	1.36678	3.31237e-12	1.385		AL392172.1	novel transcript	q41	1.88693e-14	2.15852	6.08336e-42	2.6833										ZNF687-AS1	ZNF687 antisense RNA 1 [Source:HGNC Symbol;Acc:HGNC:54048]	q21.3	0.000805597	1.50947	1.93964e-32	2.48999
C1orf21	chromosome 1 open reading frame 21 [Source:HGNC Symbol;Acc:HGNC:15494]	q25.3	1.67156e-13	1.9766	1.60654e-15	1.64932		OAZ3	ornithine decarboxylase antizyme 3 [Source:HGNC Symbol;Acc:HGNC:8097]	q21.3	1.083e-06	1.75047	2.89694e-41	3.03971		PTPN2P1	PTPN2 pseudogene 1 [Source:HGNC Symbol;Acc:HGNC:9653]	q25.2	0.0466781	1.52835	1.13103e-05	2.02639										ARHGEF2-AS1	ARHGEF2 antisense RNA 1 [Source:HGNC Symbol;Acc:HGNC:40082]	q22	0.0149836	1.92163	0.0255445	1.45935
RRP15	ribosomal RNA processing 15 homolog [Source:HGNC Symbol;Acc:HGNC:24255]	q41	8.94031e-10	1.377	1.837e-09	1.27016		RRM2P2	ribonucleotide reductase M2 polypeptide pseudogene 2 [Source:HGNC Symbol;Acc:HGNC:10454]	q23.3	0.0287694	1.74567	0.0162557	1.52429		AL451054.1	FAM166A, pseudogene 4	q42.13	0.00278003	1.91899	6.67903e-08	2.51367										RNVU1-22	RNA, variant U1 small nuclear 22 [Source:HGNC Symbol;Acc:HGNC:48462]	q21.2	0.0117731	2.37559	0.000321151	2.32874
FTH1P25	ferritin heavy chain 1 pseudogene 25 [Source:HGNC Symbol;Acc:HGNC:37643]	q25.3	0.0488351	1.68654	0.0022395	1.81985		DUSP12	dual specificity phosphatase 12 [Source:HGNC Symbol;Acc:HGNC:3067]	q23.3	5.27446e-16	1.57411	4.36402e-46	1.8115		SSR2	signal sequence receptor subunit 2 [Source:HGNC Symbol;Acc:HGNC:11324]	q22	6.3963e-08	1.46126	5.22914e-49	2.08252										DNAH14	dynein axonemal heavy chain 14 [Source:HGNC Symbol;Acc:HGNC:2945]	q42.12	7.54725e-16	2.02435	1.40459e-50	3.49568
AC096631.1	novel transcript	q32.1	0.00857271	2.04336	8.76761e-23	7.39489		URB2	URB2 ribosome biogenesis homolog [Source:HGNC Symbol;Acc:HGNC:28967]	q42.13	2.07709e-16	1.71312	3.36533e-44	1.95942		C1orf21	chromosome 1 open reading frame 21 [Source:HGNC Symbol;Acc:HGNC:15494]	q25.3	1.133e-05	1.61089	1.48495e-05	1.35566										AL117350.2	novel transcript	q42.13	0.0344509	1.51475	0.0466133	1.30402
COX20	cytochrome c oxidase assembly factor COX20 [Source:HGNC Symbol;Acc:HGNC:26970]	q44	2.24572e-10	1.51301	5.12343e-72	2.32431		NR1I3	nuclear receptor subfamily 1 group I member 3 [Source:HGNC Symbol;Acc:HGNC:7969]	q23.3	0.000311912	1.46362	4.68756e-05	1.37545		RRP15	ribosomal RNA processing 15 homolog [Source:HGNC Symbol;Acc:HGNC:24255]	q41	5.20582e-24	1.7815	5.64053e-32	1.66283										TOMM20	translocase of outer mitochondrial membrane 20 [Source:HGNC Symbol;Acc:HGNC:20947]	q42.3	1.20278e-10	1.55928	6.14855e-11	1.38516
GATAD2B	GATA zinc finger domain containing 2B [Source:HGNC Symbol;Acc:HGNC:30778]	q21.3	1.51105e-12	1.45144	1.24891e-21	1.40816		UCHL5	ubiquitin C-terminal hydrolase L5 [Source:HGNC Symbol;Acc:HGNC:19678]	q31.2	1.79099e-16	1.62246	3.60392e-43	1.85477		COX20	cytochrome c oxidase assembly factor COX20 [Source:HGNC Symbol;Acc:HGNC:26970]	q44	0.000493364	1.33214	1.71963e-41	2.07601										LPGAT1	lysophosphatidylglycerol acyltransferase 1 [Source:HGNC Symbol;Acc:HGNC:28985]	q32.3	1.87824e-09	1.87849	4.27409e-10	1.63762
TMEM183A	transmembrane protein 183A [Source:HGNC Symbol;Acc:HGNC:20173]	q32.1	1.46558e-16	1.37841	1.98238e-62	1.62238		SMYD3	SET and MYND domain containing 3 [Source:HGNC Symbol;Acc:HGNC:15513]	q44	0.00026718	1.45261	8.87143e-82	3.80901		GATAD2B	GATA zinc finger domain containing 2B [Source:HGNC Symbol;Acc:HGNC:30778]	q21.3	4.74057e-12	1.54591	8.74969e-24	1.5156										BCAN	brevican [Source:HGNC Symbol;Acc:HGNC:23059]	q23.1	0.00851692	1.89568	3.00801e-05	1.98647
MSTO1	misato mitochondrial distribution and morphology regulator 1 [Source:HGNC Symbol;Acc:HGNC:29678]	q22	6.86243e-19	1.54566	1.13567e-10	1.33563		B3GALNT2	beta-1,3-N-acetylgalactosaminyltransferase 2 [Source:HGNC Symbol;Acc:HGNC:28596]	q42.3	3.16769e-08	1.66016	2.85525e-10	1.54301		TMEM183A	transmembrane protein 183A [Source:HGNC Symbol;Acc:HGNC:20173]	q32.1	9.03005e-22	1.5864	5.93934e-72	1.88893										IER5	immediate early response 5 [Source:HGNC Symbol;Acc:HGNC:5393]	q25.3	0.0242782	1.36605	0.012622	1.28141
NTPCR	nucleoside-triphosphatase, cancer-related [Source:HGNC Symbol;Acc:HGNC:28204]	q42.2	9.34567e-16	1.60081	4.55797e-14	1.38499		RNF2	ring finger protein 2 [Source:HGNC Symbol;Acc:HGNC:10061]	q25.3	2.64173e-07	1.4499	2.57747e-31	1.76418		MSTO1	misato mitochondrial distribution and morphology regulator 1 [Source:HGNC Symbol;Acc:HGNC:29678]	q22	1.73346e-16	1.66734	3.04905e-11	1.45977										RPS7P3	ribosomal protein S7 pseudogene 3 [Source:HGNC Symbol;Acc:HGNC:36518]	q42.2	0.0189541	1.47077	0.00175898	1.42279
MEF2D	myocyte enhancer factor 2D [Source:HGNC Symbol;Acc:HGNC:6997]	q22	2.61266e-12	1.40981	2.808e-18	1.40237		ZC3H11A	zinc finger CCCH-type containing 11A [Source:HGNC Symbol;Acc:HGNC:29093]	q32.1	4.24891e-18	1.58893	3.89382e-13	1.32566		TNR	tenascin R [Source:HGNC Symbol;Acc:HGNC:11953]	q25.1	0.000173957	3.45276	1.13687e-37	26.7635										TAF1A	TATA-box binding protein associated factor, RNA polymerase I subunit A [Source:HGNC Symbol;Acc:HGNC:11532]	q41	7.12133e-08	1.63613	2.29182e-10	1.45805
OAZ3	ornithine decarboxylase antizyme 3 [Source:HGNC Symbol;Acc:HGNC:8097]	q21.3	1.74674e-10	1.88362	1.19039e-57	3.18233		DCAF6	DDB1 and CUL4 associated factor 6 [Source:HGNC Symbol;Acc:HGNC:30002]	q24.2	1.04773e-17	1.777	1.80348e-10	1.48839		NTPCR	nucleoside-triphosphatase, cancer-related [Source:HGNC Symbol;Acc:HGNC:28204]	q42.2	3.4642e-21	1.83462	3.1853e-24	1.61025										H2BP2	H2B histone pseudogene 2 [Source:HGNC Symbol;Acc:HGNC:20654]	q21.1	0.0121851	1.9085	1.70969e-08	3.20763
RRM2P2	ribonucleotide reductase M2 polypeptide pseudogene 2 [Source:HGNC Symbol;Acc:HGNC:10454]	q23.3	0.0102503	1.68213	0.0168191	1.42657		AL356356.2		q21.3	3.03457e-07	2.02461	0.000692453	1.4288		MEF2D	myocyte enhancer factor 2D [Source:HGNC Symbol;Acc:HGNC:6997]	q22	4.27858e-07	1.40926	3.88144e-11	1.41731										ARL8A	ADP ribosylation factor like GTPase 8A [Source:HGNC Symbol;Acc:HGNC:25192]	q32.1	9.36612e-16	1.63365	8.83166e-53	1.95834
DUSP12	dual specificity phosphatase 12 [Source:HGNC Symbol;Acc:HGNC:3067]	q23.3	1.77076e-12	1.35325	1.75479e-42	1.52596		MAPKAPK2	MAPK activated protein kinase 2 [Source:HGNC Symbol;Acc:HGNC:6887]	q32.1	0.000124621	1.35497	1.17517e-65	2.5798		OAZ3	ornithine decarboxylase antizyme 3 [Source:HGNC Symbol;Acc:HGNC:8097]	q21.3	1.27032e-08	2.01136	4.65856e-49	3.44871										VANGL2	VANGL planar cell polarity protein 2 [Source:HGNC Symbol;Acc:HGNC:15511]	q23.2	3.47814e-06	2.59651	0.000214745	1.6815
RC3H1-IT1	RC3H1 intronic transcript 1 [Source:HGNC Symbol;Acc:HGNC:41496]	q25.1	0.000642034	2.60693	0.00860664	1.74196		DCST1-AS1	DCST1 antisense RNA 1 [Source:HGNC Symbol;Acc:HGNC:41147]	q21.3	4.21656e-09	1.93629	3.4063e-41	3.03752		RRM2P2	ribonucleotide reductase M2 polypeptide pseudogene 2 [Source:HGNC Symbol;Acc:HGNC:10454]	q23.3	0.03693	1.76251	0.0272975	1.5319										DDX59-AS1	DDX59 antisense RNA 1 [Source:HGNC Symbol;Acc:HGNC:41094]	q32.1	0.000631224	2.23689	8.03522e-13	3.10354
URB2	URB2 ribosome biogenesis homolog [Source:HGNC Symbol;Acc:HGNC:28967]	q42.13	5.9133e-06	1.32568	3.3423e-18	1.48832		C1orf105	chromosome 1 open reading frame 105 [Source:HGNC Symbol;Acc:HGNC:29591]	q24.3	0.012323	1.94354	2.04225e-12	4.81034		DUSP12	dual specificity phosphatase 12 [Source:HGNC Symbol;Acc:HGNC:3067]	q23.3	2.82378e-14	1.55446	8.82966e-44	1.7753										SLC39A1	solute carrier family 39 member 1 [Source:HGNC Symbol;Acc:HGNC:12876]	q21.3	1.29323e-06	1.42118	5.67199e-37	1.90068
NR1I3	nuclear receptor subfamily 1 group I member 3 [Source:HGNC Symbol;Acc:HGNC:7969]	q23.3	0.000136223	1.37261	0.000176349	1.27039		ZNF687-AS1	ZNF687 antisense RNA 1 [Source:HGNC Symbol;Acc:HGNC:54048]	q21.3	0.00284722	1.35375	5.295e-34	2.34214		URB2	URB2 ribosome biogenesis homolog [Source:HGNC Symbol;Acc:HGNC:28967]	q42.13	1.96499e-13	1.67471	2.42702e-36	1.90349										EXOC8	exocyst complex component 8 [Source:HGNC Symbol;Acc:HGNC:24659]	q42.2	1.59263e-10	1.55375	8.03171e-09	1.33063
UCHL5	ubiquitin C-terminal hydrolase L5 [Source:HGNC Symbol;Acc:HGNC:19678]	q31.2	3.596e-09	1.37209	7.18291e-26	1.54242		DNAH14	dynein axonemal heavy chain 14 [Source:HGNC Symbol;Acc:HGNC:2945]	q42.12	2.39215e-17	1.78188	1.05501e-68	3.22071		NR1I3	nuclear receptor subfamily 1 group I member 3 [Source:HGNC Symbol;Acc:HGNC:7969]	q23.3	0.00186861	1.40456	0.000787551	1.31498										C1orf43	chromosome 1 open reading frame 43 [Source:HGNC Symbol;Acc:HGNC:29876]	q21.3	1.5809e-12	1.64067	6.16068e-45	2.08864
SMYD3	SET and MYND domain containing 3 [Source:HGNC Symbol;Acc:HGNC:15513]	q44	3.41567e-07	1.71889	8.88938e-80	4.42927		AL117350.2	novel transcript	q42.13	0.00562132	1.57051	0.00368263	1.41057		UCHL5	ubiquitin C-terminal hydrolase L5 [Source:HGNC Symbol;Acc:HGNC:19678]	q31.2	2.90057e-15	1.61831	1.05857e-37	1.84052										IPO9	importin 9 [Source:HGNC Symbol;Acc:HGNC:19425]	q32.1	1.81921e-22	1.7225	1.61181e-51	1.79053
B3GALNT2	beta-1,3-N-acetylgalactosaminyltransferase 2 [Source:HGNC Symbol;Acc:HGNC:28596]	q42.3	2.05687e-05	1.44751	2.45348e-05	1.32354		TOMM20	translocase of outer mitochondrial membrane 20 [Source:HGNC Symbol;Acc:HGNC:20947]	q42.3	7.13143e-15	1.58655	1.18014e-18	1.47011		SMYD3	SET and MYND domain containing 3 [Source:HGNC Symbol;Acc:HGNC:15513]	q44	4.97574e-05	1.57543	6.45038e-87	4.09692										SNORA80E	small nucleolar RNA, H/ACA box 80E [Source:HGNC Symbol;Acc:HGNC:32635]	q22	0.0106138	1.81639	0.00437185	1.60125
AL451085.1		q21.3	0.0032208	1.63308	0.000151369	1.60784		LPGAT1	lysophosphatidylglycerol acyltransferase 1 [Source:HGNC Symbol;Acc:HGNC:28985]	q32.3	1.38563e-11	1.67442	2.84066e-13	1.53157		B3GALNT2	beta-1,3-N-acetylgalactosaminyltransferase 2 [Source:HGNC Symbol;Acc:HGNC:28596]	q42.3	1.39976e-07	1.68841	4.0015e-09	1.55801										MTX1	metaxin 1 [Source:HGNC Symbol;Acc:HGNC:7504]	q22	5.0199e-09	1.50339	7.55307e-43	1.99771
RNF2	ring finger protein 2 [Source:HGNC Symbol;Acc:HGNC:10061]	q25.3	1.95609e-11	1.61672	1.5257e-37	1.93252		BCAN	brevican [Source:HGNC Symbol;Acc:HGNC:23059]	q23.1	0.0380457	1.62121	0.000461521	1.78398		RNF2	ring finger protein 2 [Source:HGNC Symbol;Acc:HGNC:10061]	q25.3	1.59515e-09	1.58656	3.27356e-37	1.91667										F13B	coagulation factor XIII B chain [Source:HGNC Symbol;Acc:HGNC:3534]	q31.3	0.000164826	3.52732	2.83082e-08	3.86521
ZC3H11A	zinc finger CCCH-type containing 11A [Source:HGNC Symbol;Acc:HGNC:29093]	q32.1	1.41071e-22	1.58286	9.37755e-14	1.29567		TAF1A	TATA-box binding protein associated factor, RNA polymerase I subunit A [Source:HGNC Symbol;Acc:HGNC:11532]	q41	3.32528e-10	1.57348	1.20572e-14	1.46192		ZC3H11A	zinc finger CCCH-type containing 11A [Source:HGNC Symbol;Acc:HGNC:29093]	q32.1	1.21764e-18	1.67076	6.05951e-14	1.38079										LEFTY1	left-right determination factor 1 [Source:HGNC Symbol;Acc:HGNC:6552]	q42.12	3.08841e-10	6.68268	4.75409e-25	10.1223
DCAF6	DDB1 and CUL4 associated factor 6 [Source:HGNC Symbol;Acc:HGNC:30002]	q24.2	8.10618e-15	1.53746	1.88211e-05	1.26907		RNF115	ring finger protein 115 [Source:HGNC Symbol;Acc:HGNC:18154]	q21.1	8.03289e-10	1.34064	4.02211e-22	1.457		DCAF6	DDB1 and CUL4 associated factor 6 [Source:HGNC Symbol;Acc:HGNC:30002]	q24.2	9.85641e-18	1.88965	4.08369e-10	1.57589										LIN9	lin-9 DREAM MuvB core complex component [Source:HGNC Symbol;Acc:HGNC:30830]	q42.12	6.7027e-16	2.09794	1.01582e-45	2.47504
AL356356.2		q21.3	1.58865e-11	2.30656	1.29515e-06	1.60076		AL591806.3		q23.3	0.000208488	1.97708	5.10571e-11	2.64923		AL356356.2		q21.3	1.7831e-08	2.21706	7.84256e-05	1.55383										JMJD4	jumonji domain containing 4 [Source:HGNC Symbol;Acc:HGNC:25724]	q42.13	2.47561e-07	1.66471	1.02779e-33	2.27834
MAPKAPK2	MAPK activated protein kinase 2 [Source:HGNC Symbol;Acc:HGNC:6887]	q32.1	8.01671e-05	1.32257	4.25051e-76	2.46962		LRRC52	leucine rich repeat containing 52 [Source:HGNC Symbol;Acc:HGNC:32156]	q24.1	4.35043e-09	5.64311	2.09849e-07	3.20218		MAPKAPK2	MAPK activated protein kinase 2 [Source:HGNC Symbol;Acc:HGNC:6887]	q32.1	0.000828522	1.32237	2.76457e-65	2.49649										LINC01703	long intergenic non-protein coding RNA 1703 [Source:HGNC Symbol;Acc:HGNC:52491]	q42.12	7.38594e-08	2.42924	1.20901e-28	3.29847
DCST1-AS1	DCST1 antisense RNA 1 [Source:HGNC Symbol;Acc:HGNC:41147]	q21.3	3.39588e-14	2.19269	2.20051e-54	3.33622		ARL8A	ADP ribosylation factor like GTPase 8A [Source:HGNC Symbol;Acc:HGNC:25192]	q32.1	5.3155e-19	1.63051	2.1747e-64	2.04201		DCST1-AS1	DCST1 antisense RNA 1 [Source:HGNC Symbol;Acc:HGNC:41147]	q21.3	4.34486e-11	2.19642	1.59059e-47	3.40584										DCAF8	DDB1 and CUL4 associated factor 8 [Source:HGNC Symbol;Acc:HGNC:24891]	q23.2	6.87504e-10	1.39692	0.000426799	1.15351
ARHGEF2-AS1	ARHGEF2 antisense RNA 1 [Source:HGNC Symbol;Acc:HGNC:40082]	q22	6.82902e-07	2.90108	1.63689e-07	2.23611		VANGL2	VANGL planar cell polarity protein 2 [Source:HGNC Symbol;Acc:HGNC:15511]	q23.2	1.58757e-06	2.34797	0.00030873	1.57556		DNAH14	dynein axonemal heavy chain 14 [Source:HGNC Symbol;Acc:HGNC:2945]	q42.12	3.83037e-18	1.83921	4.6703e-59	3.29387										ZNF669	zinc finger protein 669 [Source:HGNC Symbol;Acc:HGNC:25736]	q44	7.09881e-09	1.60236	8.62638e-15	1.55716
RNVU1-22	RNA, variant U1 small nuclear 22 [Source:HGNC Symbol;Acc:HGNC:48462]	q21.2	0.0118239	1.79831	0.000660007	1.81045		DDX59-AS1	DDX59 antisense RNA 1 [Source:HGNC Symbol;Acc:HGNC:41094]	q32.1	2.73471e-05	2.50485	8.93254e-16	3.70006		AL117350.2	novel transcript	q42.13	0.00571968	1.54547	0.00874858	1.36982										WDR26	WD repeat domain 26 [Source:HGNC Symbol;Acc:HGNC:21208]	q42.12	4.49626e-11	1.51625	6.0697e-17	1.46791
DNAH14	dynein axonemal heavy chain 14 [Source:HGNC Symbol;Acc:HGNC:2945]	q42.12	1.36354e-23	2.01631	7.36871e-74	3.56797		SLC39A1	solute carrier family 39 member 1 [Source:HGNC Symbol;Acc:HGNC:12876]	q21.3	5.95682e-09	1.37971	6.37253e-56	1.93008		TOMM20	translocase of outer mitochondrial membrane 20 [Source:HGNC Symbol;Acc:HGNC:20947]	q42.3	3.17401e-16	1.66902	3.95515e-19	1.53455										MEX3A	mex-3 RNA binding family member A [Source:HGNC Symbol;Acc:HGNC:33482]	q22	2.83561e-08	2.70118	2.21688e-32	5.14037
AL117350.2	novel transcript	q42.13	0.00531704	1.51418	0.00982764	1.32691		EXOC8	exocyst complex component 8 [Source:HGNC Symbol;Acc:HGNC:24659]	q42.2	1.18951e-15	1.62644	5.355e-17	1.45108		LPGAT1	lysophosphatidylglycerol acyltransferase 1 [Source:HGNC Symbol;Acc:HGNC:28985]	q32.3	3.72917e-11	1.6866	7.88066e-12	1.5293										AC242426.2	novel transcript, antisense to FMO5	q21.1	1.10297e-05	1.52337	0.00203893	1.2295
TOMM20	translocase of outer mitochondrial membrane 20 [Source:HGNC Symbol;Acc:HGNC:20947]	q42.3	5.68736e-11	1.45342	1.25897e-10	1.32257		C1orf43	chromosome 1 open reading frame 43 [Source:HGNC Symbol;Acc:HGNC:29876]	q21.3	7.03572e-17	1.60631	1.00259e-67	2.1372		TAF1A	TATA-box binding protein associated factor, RNA polymerase I subunit A [Source:HGNC Symbol;Acc:HGNC:11532]	q41	1.82509e-10	1.63315	5.81125e-16	1.50507										RNF187	ring finger protein 187 [Source:HGNC Symbol;Acc:HGNC:27146]	q42.13	4.12393e-05	1.3583	6.93735e-60	2.23101
LPGAT1	lysophosphatidylglycerol acyltransferase 1 [Source:HGNC Symbol;Acc:HGNC:28985]	q32.3	1.07128e-08	1.44282	1.34666e-07	1.30212		IPO9	importin 9 [Source:HGNC Symbol;Acc:HGNC:19425]	q32.1	5.78572e-28	1.77207	3.76234e-66	1.92278		AC119673.1		q32.1	0.0077785	1.68624	0.00328916	1.55417										AL096803.2	novel transcript, antisense to PDC	q31.1	0.0126201	1.51114	3.11786e-05	1.56601
TAF1A	TATA-box binding protein associated factor, RNA polymerase I subunit A [Source:HGNC Symbol;Acc:HGNC:11532]	q41	1.22295e-12	1.58047	6.01306e-16	1.43903		SNORA80E	small nucleolar RNA, H/ACA box 80E [Source:HGNC Symbol;Acc:HGNC:32635]	q22	0.0315026	1.53703	0.0155854	1.42794		RNF115	ring finger protein 115 [Source:HGNC Symbol;Acc:HGNC:18154]	q21.1	1.59904e-11	1.37997	5.12172e-22	1.49045										S100A1	S100 calcium binding protein A1 [Source:HGNC Symbol;Acc:HGNC:10486]	q21.3	3.50601e-06	4.27344	0.00173216	1.92173
AC119673.1		q32.1	0.000117791	2.00324	1.20794e-05	1.83477		MIR181A1HG	MIR181A1 host gene [Source:HGNC Symbol;Acc:HGNC:48659]	q32.1	2.86334e-05	2.28474	4.85525e-13	2.99923		AL591806.3		q23.3	7.19716e-05	2.12787	2.21512e-11	2.81617										PSEN2	presenilin 2 [Source:HGNC Symbol;Acc:HGNC:9509]	q42.13	8.91545e-06	1.44648	1.6015e-29	1.8974
RNF115	ring finger protein 115 [Source:HGNC Symbol;Acc:HGNC:18154]	q21.1	7.97177e-17	1.40412	3.42075e-31	1.49949		MTX1	metaxin 1 [Source:HGNC Symbol;Acc:HGNC:7504]	q22	4.07559e-21	1.66934	2.50407e-87	2.31395		LRRC52	leucine rich repeat containing 52 [Source:HGNC Symbol;Acc:HGNC:32156]	q24.1	3.5882e-09	5.6877	3.88338e-07	3.22039										GPATCH4	G-patch domain containing 4 [Source:HGNC Symbol;Acc:HGNC:25982]	q23.1	2.00561e-09	1.63349	7.00574e-34	2.11084
AL591806.3		q23.3	7.29174e-06	2.19954	2.15682e-13	2.88718		F13B	coagulation factor XIII B chain [Source:HGNC Symbol;Acc:HGNC:3534]	q31.3	0.000260114	3.23264	1.71292e-08	3.67295		ARL8A	ADP ribosylation factor like GTPase 8A [Source:HGNC Symbol;Acc:HGNC:25192]	q32.1	8.90975e-18	1.60723	3.34753e-63	1.99931										HNRNPU	heterogeneous nuclear ribonucleoprotein U [Source:HGNC Symbol;Acc:HGNC:5048]	q44	1.5824e-11	1.37124	9.17143e-53	1.61648
ARL8A	ADP ribosylation factor like GTPase 8A [Source:HGNC Symbol;Acc:HGNC:25192]	q32.1	1.3587e-12	1.38495	8.67573e-54	1.70126		AL078645.2	novel pseudogene	q25.3	4.98424e-06	2.57692	0.0227591	1.45605		VANGL2	VANGL planar cell polarity protein 2 [Source:HGNC Symbol;Acc:HGNC:15511]	q23.2	9.75141e-09	2.7898	7.81805e-07	1.85475										AURKAP1	aurora kinase A pseudogene 1 [Source:HGNC Symbol;Acc:HGNC:18611]	q41	0.00177095	2.06979	0.000324519	1.75623
VANGL2	VANGL planar cell polarity protein 2 [Source:HGNC Symbol;Acc:HGNC:15511]	q23.2	9.78794e-13	2.65904	9.26199e-09	1.74542		LEFTY1	left-right determination factor 1 [Source:HGNC Symbol;Acc:HGNC:6552]	q42.12	0.00176988	1.92549	1.95349e-12	2.90145		DDX59-AS1	DDX59 antisense RNA 1 [Source:HGNC Symbol;Acc:HGNC:41094]	q32.1	4.86083e-05	2.50349	2.67103e-15	3.63112										B4GALT3	beta-1,4-galactosyltransferase 3 [Source:HGNC Symbol;Acc:HGNC:926]	q23.3	4.72496e-19	1.93425	1.21299e-92	2.96101
DDX59-AS1	DDX59 antisense RNA 1 [Source:HGNC Symbol;Acc:HGNC:41094]	q32.1	2.52641e-06	2.70391	1.6338e-17	3.90469		LIN9	lin-9 DREAM MuvB core complex component [Source:HGNC Symbol;Acc:HGNC:30830]	q42.12	1.68003e-16	1.9485	1.46696e-49	2.39473		SLC39A1	solute carrier family 39 member 1 [Source:HGNC Symbol;Acc:HGNC:12876]	q21.3	1.02936e-07	1.3964	9.405e-48	1.93771										ABCB10	ATP binding cassette subfamily B member 10 [Source:HGNC Symbol;Acc:HGNC:41]	q42.13	8.13209e-10	1.55523	6.18214e-15	1.51566
SLC39A1	solute carrier family 39 member 1 [Source:HGNC Symbol;Acc:HGNC:12876]	q21.3	1.40503e-12	1.4158	1.82526e-69	1.93438		JMJD4	jumonji domain containing 4 [Source:HGNC Symbol;Acc:HGNC:25724]	q42.13	1.33621e-07	1.49734	7.3627e-42	2.13852		EXOC8	exocyst complex component 8 [Source:HGNC Symbol;Acc:HGNC:24659]	q42.2	8.09733e-15	1.69324	8.67734e-16	1.50111										TSNAX	translin associated factor X [Source:HGNC Symbol;Acc:HGNC:12380]	q42.2	1.31134e-10	1.50135	3.08631e-35	1.74695
EXOC8	exocyst complex component 8 [Source:HGNC Symbol;Acc:HGNC:24659]	q42.2	5.02893e-11	1.43932	1.70877e-08	1.26421		LINC01703	long intergenic non-protein coding RNA 1703 [Source:HGNC Symbol;Acc:HGNC:52491]	q42.12	1.22458e-08	2.19051	1.01827e-31	3.11458		C1orf43	chromosome 1 open reading frame 43 [Source:HGNC Symbol;Acc:HGNC:29876]	q21.3	3.19064e-14	1.62184	2.16958e-53	2.14564										PYGO2	pygopus family PHD finger 2 [Source:HGNC Symbol;Acc:HGNC:30257]	q21.3	3.30377e-14	1.56114	2.15337e-83	2.19005
C1orf43	chromosome 1 open reading frame 43 [Source:HGNC Symbol;Acc:HGNC:29876]	q21.3	2.82283e-09	1.39127	4.15923e-45	1.82123		DCAF8	DDB1 and CUL4 associated factor 8 [Source:HGNC Symbol;Acc:HGNC:24891]	q23.2	1.03535e-18	1.48193	8.15236e-13	1.27576		IPO9	importin 9 [Source:HGNC Symbol;Acc:HGNC:19425]	q32.1	2.62926e-25	1.79282	3.13456e-58	1.92997										SLC25A44	solute carrier family 25 member 44 [Source:HGNC Symbol;Acc:HGNC:29036]	q22	4.17591e-22	1.61925	9.30033e-58	1.86542
RNVU1-3	RNA, variant U1 small nuclear 3 [Source:HGNC Symbol;Acc:HGNC:48311]	q21.2	0.000329925	2.05822	1.61286e-08	2.22951		ZNF669	zinc finger protein 669 [Source:HGNC Symbol;Acc:HGNC:25736]	q44	1.31883e-08	1.54422	4.6946e-16	1.56635		SNORA80E	small nucleolar RNA, H/ACA box 80E [Source:HGNC Symbol;Acc:HGNC:32635]	q22	0.00902848	1.74528	0.00372496	1.60767										RNPEP	arginyl aminopeptidase [Source:HGNC Symbol;Acc:HGNC:10078]	q32.1	1.5403e-12	1.65312	1.03022e-75	2.53107
IPO9	importin 9 [Source:HGNC Symbol;Acc:HGNC:19425]	q32.1	1.81808e-20	1.48946	2.82771e-48	1.5857		WDR26	WD repeat domain 26 [Source:HGNC Symbol;Acc:HGNC:21208]	q42.12	6.24295e-19	1.61175	9.54334e-34	1.62754		MIR181A1HG	MIR181A1 host gene [Source:HGNC Symbol;Acc:HGNC:48659]	q32.1	0.000170752	1.96535	9.17098e-12	2.54165										AL672291.1	novel transcript	q44	4.27966e-05	2.97578	2.88999e-18	6.23116
SNORA80E	small nucleolar RNA, H/ACA box 80E [Source:HGNC Symbol;Acc:HGNC:32635]	q22	1.24645e-05	2.49244	2.98616e-07	2.29019		MEX3A	mex-3 RNA binding family member A [Source:HGNC Symbol;Acc:HGNC:33482]	q22	8.32653e-06	1.96767	6.59771e-30	3.91479		MTX1	metaxin 1 [Source:HGNC Symbol;Acc:HGNC:7504]	q22	1.94388e-17	1.65847	8.36267e-74	2.28873										YY1AP1	YY1 associated protein 1 [Source:HGNC Symbol;Acc:HGNC:30935]	q22	1.51946e-13	1.52362	8.46287e-37	1.61731
MIR181A1HG	MIR181A1 host gene [Source:HGNC Symbol;Acc:HGNC:48659]	q32.1	0.00117294	2.04797	5.95959e-09	2.69542		AC242426.2	novel transcript, antisense to FMO5	q21.1	7.13318e-10	1.65081	2.45004e-08	1.39344		F13B	coagulation factor XIII B chain [Source:HGNC Symbol;Acc:HGNC:3534]	q31.3	0.0020246	2.73401	4.88768e-06	3.06418										DDX59	DEAD-box helicase 59 [Source:HGNC Symbol;Acc:HGNC:25360]	q32.1	4.90354e-16	1.6335	5.18228e-13	1.39344
MTX1	metaxin 1 [Source:HGNC Symbol;Acc:HGNC:7504]	q22	7.89203e-14	1.46567	8.89102e-68	1.99073		ASH1L-IT1	ASH1L intronic transcript 1 [Source:HGNC Symbol;Acc:HGNC:41449]	q22	0.00278942	1.82923	9.58069e-09	2.52578		POU5F1P4	POU class 5 homeobox 1 pseudogene 4 [Source:HGNC Symbol;Acc:HGNC:33310]	q22	0.041822	1.60598	7.08722e-05	1.94016										RPSAP16	ribosomal protein SA pseudogene 16 [Source:HGNC Symbol;Acc:HGNC:35478]	q25.2	0.00277689	2.0155	3.93113e-06	2.15226
F13B	coagulation factor XIII B chain [Source:HGNC Symbol;Acc:HGNC:3534]	q31.3	0.00108062	3.43659	8.33959e-07	3.88357		RNF187	ring finger protein 187 [Source:HGNC Symbol;Acc:HGNC:27146]	q42.13	3.09949e-10	1.44169	6.07906e-98	2.47561		AL078645.2	novel pseudogene	q25.3	2.06218e-06	2.86783	0.00975169	1.60568										LINC01136	long intergenic non-protein coding RNA 1136 [Source:HGNC Symbol;Acc:HGNC:49452]	q32.1	0.000946377	1.99785	9.46091e-28	5.04495
POU5F1P4	POU class 5 homeobox 1 pseudogene 4 [Source:HGNC Symbol;Acc:HGNC:33310]	q22	0.00619169	1.8566	1.71479e-06	2.23218		RPS27	ribosomal protein S27 [Source:HGNC Symbol;Acc:HGNC:10416]	q21.3	0.00036622	1.31136	0.00701122	1.16512		LEFTY1	left-right determination factor 1 [Source:HGNC Symbol;Acc:HGNC:6552]	q42.12	0.0438536	1.5027	2.09108e-09	2.29181										NCSTN	nicastrin [Source:HGNC Symbol;Acc:HGNC:17091]	q23.2	6.63675e-12	1.60896	4.99705e-26	1.6728
TEDDM1	transmembrane epididymal protein 1 [Source:HGNC Symbol;Acc:HGNC:30233]	q25.3	0.000249274	1.81064	0.0359432	1.29528		PSEN2	presenilin 2 [Source:HGNC Symbol;Acc:HGNC:9509]	q42.13	9.20654e-14	1.63134	7.5379e-59	2.22736		LIN9	lin-9 DREAM MuvB core complex component [Source:HGNC Symbol;Acc:HGNC:30830]	q42.12	2.73129e-13	1.90378	6.78547e-41	2.32244										NBPF14	NBPF member 14 [Source:HGNC Symbol;Acc:HGNC:25232]	q21.2	0.00155597	1.3517	0.0187537	1.16938
AL078645.2	novel pseudogene	q25.3	4.39749e-09	3.13652	0.000255426	1.75256		GPATCH4	G-patch domain containing 4 [Source:HGNC Symbol;Acc:HGNC:25982]	q23.1	1.86673e-12	1.5742	8.52961e-50	2.1209		JMJD4	jumonji domain containing 4 [Source:HGNC Symbol;Acc:HGNC:25724]	q42.13	6.98319e-06	1.46001	2.58147e-35	2.07502										AC098935.1	ribosomal protein L13a (RPL13A) pseudogene	q32.1	0.000663528	2.04777	3.01011e-11	2.60685
LEFTY1	left-right determination factor 1 [Source:HGNC Symbol;Acc:HGNC:6552]	q42.12	0.0121918	1.62542	2.00322e-10	2.46298		BGLAP	bone gamma-carboxyglutamate protein [Source:HGNC Symbol;Acc:HGNC:1043]	q22	0.00356185	1.55079	2.19687e-06	1.68999		LINC01703	long intergenic non-protein coding RNA 1703 [Source:HGNC Symbol;Acc:HGNC:52491]	q42.12	4.39669e-08	2.11199	1.15134e-34	2.98777										ANP32E	acidic nuclear phosphoprotein 32 family member E [Source:HGNC Symbol;Acc:HGNC:16673]	q21.2	4.0077e-12	2.3425	1.49016e-27	2.45027
LIN9	lin-9 DREAM MuvB core complex component [Source:HGNC Symbol;Acc:HGNC:30830]	q42.12	1.40266e-09	1.50284	1.37618e-34	1.81174		HNRNPU	heterogeneous nuclear ribonucleoprotein U [Source:HGNC Symbol;Acc:HGNC:5048]	q44	4.47458e-17	1.38251	1.01373e-87	1.70103		DCAF8	DDB1 and CUL4 associated factor 8 [Source:HGNC Symbol;Acc:HGNC:24891]	q23.2	1.55204e-21	1.54027	4.85502e-15	1.31709										EFNA4	ephrin A4 [Source:HGNC Symbol;Acc:HGNC:3224]	q21.3	2.7945e-05	1.71346	4.12116e-23	2.54017
LINC01703	long intergenic non-protein coding RNA 1703 [Source:HGNC Symbol;Acc:HGNC:52491]	q42.12	0.000131085	1.56468	2.75771e-23	2.19117		AURKAP1	aurora kinase A pseudogene 1 [Source:HGNC Symbol;Acc:HGNC:18611]	q41	0.00896745	1.66417	0.00449103	1.47354		ZNF669	zinc finger protein 669 [Source:HGNC Symbol;Acc:HGNC:25736]	q44	4.21126e-09	1.59824	3.17017e-16	1.60532										HHIPL2	HHIP like 2 [Source:HGNC Symbol;Acc:HGNC:25842]	q41	0.00690235	2.42858	3.76666e-38	15.8722
DCAF8	DDB1 and CUL4 associated factor 8 [Source:HGNC Symbol;Acc:HGNC:24891]	q23.2	2.02821e-28	1.60983	9.35095e-21	1.36084		AL451050.2	novel transcript	q24.2	0.000331689	1.70702	4.23224e-23	3.11456		WDR26	WD repeat domain 26 [Source:HGNC Symbol;Acc:HGNC:21208]	q42.12	5.7269e-17	1.64001	4.7222e-29	1.64061										ZNF124	zinc finger protein 124 [Source:HGNC Symbol;Acc:HGNC:12907]	q44	1.31861e-10	1.90245	3.0196e-27	2.132
ZNF669	zinc finger protein 669 [Source:HGNC Symbol;Acc:HGNC:25736]	q44	7.19006e-08	1.41252	8.23289e-13	1.40634		B4GALT3	beta-1,4-galactosyltransferase 3 [Source:HGNC Symbol;Acc:HGNC:926]	q23.3	4.07888e-17	1.79389	7.18298e-86	2.87134		MEX3A	mex-3 RNA binding family member A [Source:HGNC Symbol;Acc:HGNC:33482]	q22	0.000420451	1.74719	6.17858e-24	3.43951										H2AC21	H2A clustered histone 21 [Source:HGNC Symbol;Acc:HGNC:20508]	q21.2	1.29492e-09	8.4867	9.37597e-26	22.3528
NBPF11	NBPF member 11 [Source:HGNC Symbol;Acc:HGNC:31993]	q21.2	2.38127e-12	1.57277	0.000603491	1.18007		ABCB10	ATP binding cassette subfamily B member 10 [Source:HGNC Symbol;Acc:HGNC:41]	q42.13	3.13317e-16	1.60365	1.36065e-28	1.62718		AC242426.2	novel transcript, antisense to FMO5	q21.1	9.05085e-14	1.85092	4.74734e-13	1.54656										H2AC20	H2A clustered histone 20 [Source:HGNC Symbol;Acc:HGNC:4738]	q21.2	2.20105e-08	3.53008	1.24902e-39	9.45708
WDR26	WD repeat domain 26 [Source:HGNC Symbol;Acc:HGNC:21208]	q42.12	2.52264e-15	1.45639	2.16339e-24	1.44341		TSNAX	translin associated factor X [Source:HGNC Symbol;Acc:HGNC:12380]	q42.2	1.82764e-21	1.66927	8.24007e-70	2.02548		ASH1L-IT1	ASH1L intronic transcript 1 [Source:HGNC Symbol;Acc:HGNC:41449]	q22	0.00154039	1.97594	8.45142e-09	2.71262										SPATA46	spermatogenesis associated 46 [Source:HGNC Symbol;Acc:HGNC:27648]	q23.3	0.049683	1.84077	0.0015803	1.83499
MEX3A	mex-3 RNA binding family member A [Source:HGNC Symbol;Acc:HGNC:33482]	q22	0.0187956	1.39681	5.46083e-20	2.70229		PYGO2	pygopus family PHD finger 2 [Source:HGNC Symbol;Acc:HGNC:30257]	q21.3	1.54423e-18	1.50688	2.5998e-122	2.20675		RNF187	ring finger protein 187 [Source:HGNC Symbol;Acc:HGNC:27146]	q42.13	2.93085e-08	1.43351	2.36418e-83	2.44736										KCNH1-IT1	KCNH1 intronic transcript 1 [Source:HGNC Symbol;Acc:HGNC:41351]	q32.2	0.0248122	2.20165	1.02355e-19	11.0085
AC242426.2	novel transcript, antisense to FMO5	q21.1	6.65395e-20	1.83419	8.56629e-17	1.5136		SLC25A44	solute carrier family 25 member 44 [Source:HGNC Symbol;Acc:HGNC:29036]	q22	1.63388e-34	1.66454	2.0863e-100	2.00038		AL096803.2	novel transcript, antisense to PDC	q31.1	0.0436683	1.3772	0.000368865	1.46974										C1orf112	chromosome 1 open reading frame 112 [Source:HGNC Symbol;Acc:HGNC:25565]	q24.2	7.39261e-13	1.87313	1.11001e-61	2.71835
ASH1L-IT1	ASH1L intronic transcript 1 [Source:HGNC Symbol;Acc:HGNC:41449]	q22	0.000251646	2.17292	2.32921e-10	2.95369		RNPEP	arginyl aminopeptidase [Source:HGNC Symbol;Acc:HGNC:10078]	q32.1	2.56752e-13	1.53614	3.48599e-93	2.46241		RPS27	ribosomal protein S27 [Source:HGNC Symbol;Acc:HGNC:10416]	q21.3	5.45209e-05	1.38334	0.00108746	1.2163										CDC42SE1	CDC42 small effector 1 [Source:HGNC Symbol;Acc:HGNC:17719]	q21.3	2.48462e-12	1.48252	3.79349e-42	1.79541
AL096803.2	novel transcript, antisense to PDC	q31.1	4.64553e-05	1.58855	5.73101e-10	1.6832		FLG2	filaggrin family member 2 [Source:HGNC Symbol;Acc:HGNC:33276]	q21.3	0.0224644	3.21378	0.00028366	2.93551		PSEN2	presenilin 2 [Source:HGNC Symbol;Acc:HGNC:9509]	q42.13	1.48078e-11	1.65579	3.99605e-49	2.2508										RNVU1-30	RNA, variant U1 small nuclear 30 [Source:HGNC Symbol;Acc:HGNC:54434]	q21.2	0.00347331	2.06691	0.0232047	1.45069
RPS27	ribosomal protein S27 [Source:HGNC Symbol;Acc:HGNC:10416]	q21.3	2.78955e-07	1.39429	0.000107839	1.21016		AL672291.1	novel transcript	q44	0.012417	1.61286	1.43824e-17	3.50911		GPATCH4	G-patch domain containing 4 [Source:HGNC Symbol;Acc:HGNC:25982]	q23.1	1.18025e-10	1.554	3.25429e-43	2.08017										TPM3	tropomyosin 3 [Source:HGNC Symbol;Acc:HGNC:12012]	q21.3	1.54066e-09	1.49485	1.83086e-17	2.1498
PSEN2	presenilin 2 [Source:HGNC Symbol;Acc:HGNC:9509]	q42.13	1.18801e-11	1.4861	1.67045e-56	2.00015		YY1AP1	YY1 associated protein 1 [Source:HGNC Symbol;Acc:HGNC:30935]	q22	5.42186e-22	1.55338	6.05451e-66	1.719		BGLAP	bone gamma-carboxyglutamate protein [Source:HGNC Symbol;Acc:HGNC:1043]	q22	0.00561244	1.55857	8.14497e-06	1.67814										MTX1P1	metaxin 1 pseudogene 1 [Source:HGNC Symbol;Acc:HGNC:7505]	q22	3.20059e-08	1.8725	5.91551e-52	3.18676
GPATCH4	G-patch domain containing 4 [Source:HGNC Symbol;Acc:HGNC:25982]	q23.1	7.71439e-08	1.39524	2.76712e-36	1.83907		DDX59	DEAD-box helicase 59 [Source:HGNC Symbol;Acc:HGNC:25360]	q32.1	4.43776e-20	1.62449	1.00272e-19	1.44465		HNRNPU	heterogeneous nuclear ribonucleoprotein U [Source:HGNC Symbol;Acc:HGNC:5048]	q44	3.88334e-15	1.39259	1.1439e-72	1.70055										Z99127.3	transmembrane protein 56 (TMEM56) pseudogene	q25.1	0.00120634	3.73833	0.00427671	2.25632
BGLAP	bone gamma-carboxyglutamate protein [Source:HGNC Symbol;Acc:HGNC:1043]	q22	7.12282e-07	1.97579	2.07401e-12	2.09499		RPSAP16	ribosomal protein SA pseudogene 16 [Source:HGNC Symbol;Acc:HGNC:35478]	q25.2	0.0162903	1.54124	2.83602e-05	1.7254		AURKAP1	aurora kinase A pseudogene 1 [Source:HGNC Symbol;Acc:HGNC:18611]	q41	0.0112974	1.73972	0.00520679	1.5404										NUCKS1	nuclear casein kinase and cyclin dependent kinase substrate 1 [Source:HGNC Symbol;Acc:HGNC:29923]	q32.1	2.52907e-14	1.65275	1.24485e-10	1.35758
HNRNPU	heterogeneous nuclear ribonucleoprotein U [Source:HGNC Symbol;Acc:HGNC:5048]	q44	2.80273e-12	1.30615	4.63952e-61	1.576		LINC01136	long intergenic non-protein coding RNA 1136 [Source:HGNC Symbol;Acc:HGNC:49452]	q32.1	0.00163026	1.72039	1.31721e-30	4.55754		AL451050.2	novel transcript	q24.2	0.000145365	1.76323	1.32598e-24	3.20172										CHML	CHM like Rab escort protein [Source:HGNC Symbol;Acc:HGNC:1941]	q43	5.07761e-12	2.3009	9.23835e-34	2.57833
AL451050.2	novel transcript	q24.2	5.23938e-06	1.91094	1.37566e-27	3.42696		NCSTN	nicastrin [Source:HGNC Symbol;Acc:HGNC:17091]	q23.2	8.25416e-13	1.49925	1.37551e-33	1.62953		MTR	5-methyltetrahydrofolate-homocysteine methyltransferase [Source:HGNC Symbol;Acc:HGNC:7468]	q43	1.8534e-09	1.50557	0.0452658	1.10978										ANXA9	annexin A9 [Source:HGNC Symbol;Acc:HGNC:547]	q21.3	0.0190686	1.55744	6.49315e-32	3.7416
AL592310.1	novel pseudogene	q42.13	0.00918495	1.74749	0.00522037	1.48991		AL670729.2	novel transcript	q42.13	0.0137571	1.52571	1.33914e-07	2.00691		B4GALT3	beta-1,4-galactosyltransferase 3 [Source:HGNC Symbol;Acc:HGNC:926]	q23.3	4.70449e-16	1.7499	7.93258e-90	2.78711										GBA	glucosylceramidase beta [Source:HGNC Symbol;Acc:HGNC:4177]	q22	1.29583e-09	1.62687	6.20517e-55	2.34794
B4GALT3	beta-1,4-galactosyltransferase 3 [Source:HGNC Symbol;Acc:HGNC:926]	q23.3	7.09563e-22	1.67635	3.3644e-122	2.62417		NBPF14	NBPF member 14 [Source:HGNC Symbol;Acc:HGNC:25232]	q21.2	0.000719341	1.33595	0.00340903	1.20159		ABCB10	ATP binding cassette subfamily B member 10 [Source:HGNC Symbol;Acc:HGNC:41]	q42.13	2.97446e-15	1.61147	1.54456e-25	1.62541										CCT3	chaperonin containing TCP1 subunit 3 [Source:HGNC Symbol;Acc:HGNC:1616]	q22	1.12027e-10	1.59175	7.28719e-87	2.72071
ABCB10	ATP binding cassette subfamily B member 10 [Source:HGNC Symbol;Acc:HGNC:41]	q42.13	1.16025e-11	1.43566	3.67864e-18	1.43468		AC098935.1	ribosomal protein L13a (RPL13A) pseudogene	q32.1	0.0179714	1.51368	1.46018e-08	2.02988		TSNAX	translin associated factor X [Source:HGNC Symbol;Acc:HGNC:12380]	q42.2	8.25069e-20	1.7125	1.70235e-60	2.0647										FLVCR1	feline leukemia virus subgroup C cellular receptor 1 [Source:HGNC Symbol;Acc:HGNC:24682]	q32.3	7.88443e-21	2.10336	4.115e-99	3.74758
TSNAX	translin associated factor X [Source:HGNC Symbol;Acc:HGNC:12380]	q42.2	5.19924e-16	1.52168	8.55195e-53	1.81915		ANP32E	acidic nuclear phosphoprotein 32 family member E [Source:HGNC Symbol;Acc:HGNC:16673]	q21.2	2.21879e-06	1.62861	3.4654e-16	1.76989		PYGO2	pygopus family PHD finger 2 [Source:HGNC Symbol;Acc:HGNC:30257]	q21.3	6.35688e-17	1.53055	2.4164e-108	2.22547										CD46	CD46 molecule [Source:HGNC Symbol;Acc:HGNC:6953]	q32.2	4.77279e-06	1.54734	6.26848e-11	1.51094
PYGO2	pygopus family PHD finger 2 [Source:HGNC Symbol;Acc:HGNC:30257]	q21.3	1.39603e-21	1.54321	8.2526e-124	2.21476		EFNA4	ephrin A4 [Source:HGNC Symbol;Acc:HGNC:3224]	q21.3	1.90536e-07	1.70568	3.46523e-33	2.64445		SLC25A44	solute carrier family 25 member 44 [Source:HGNC Symbol;Acc:HGNC:29036]	q22	3.29673e-29	1.6927	3.51424e-78	2.02042										ZNF670-ZNF695	ZNF670-ZNF695 readthrough (NMD candidate) [Source:HGNC Symbol;Acc:HGNC:49200]	q44	4.39228e-10	2.46171	4.11749e-36	3.99654
SLC25A44	solute carrier family 25 member 44 [Source:HGNC Symbol;Acc:HGNC:29036]	q22	1.28251e-18	1.44297	4.10778e-58	1.70215		HHIPL2	HHIP like 2 [Source:HGNC Symbol;Acc:HGNC:25842]	q41	0.00239202	2.39824	7.76968e-37	16.5207		RNPEP	arginyl aminopeptidase [Source:HGNC Symbol;Acc:HGNC:10078]	q32.1	4.20531e-10	1.46808	3.99571e-83	2.33848										AL078644.1	microtubule associated protein 1 light chain 3 beta (MAP1LC3B) pseudogene	q25.3	0.0362505	1.83096	0.00572379	1.71518
RNPEP	arginyl aminopeptidase [Source:HGNC Symbol;Acc:HGNC:10078]	q32.1	1.26166e-12	1.49691	3.81207e-88	2.34906		ERLNC1	estrogen receptor responsive lncRNA 1 [Source:HGNC Symbol;Acc:HGNC:41109]	q32.1	0.0297331	1.53955	2.66133e-07	2.04532		FLG2	filaggrin family member 2 [Source:HGNC Symbol;Acc:HGNC:33276]	q21.3	0.00215999	5.09274	2.6802e-07	4.67926										MIA3	MIA SH3 domain ER export factor 3 [Source:HGNC Symbol;Acc:HGNC:24008]	q41	1.17569e-08	1.6552	2.76706e-10	1.479
YY1AP1	YY1 associated protein 1 [Source:HGNC Symbol;Acc:HGNC:30935]	q22	1.66123e-25	1.54728	1.77792e-69	1.6792		ZNF124	zinc finger protein 124 [Source:HGNC Symbol;Acc:HGNC:12907]	q44	2.03763e-09	1.65953	1.20004e-27	1.94869		YY1AP1	YY1 associated protein 1 [Source:HGNC Symbol;Acc:HGNC:30935]	q22	4.62085e-23	1.637	6.92517e-66	1.79833										PI4KB	phosphatidylinositol 4-kinase beta [Source:HGNC Symbol;Acc:HGNC:8984]	q21.3	3.9477e-10	1.41097	1.16664e-16	1.36969
DDX59	DEAD-box helicase 59 [Source:HGNC Symbol;Acc:HGNC:25360]	q32.1	3.71875e-18	1.49458	3.25653e-13	1.30498		H2AC20	H2A clustered histone 20 [Source:HGNC Symbol;Acc:HGNC:4738]	q21.2	0.00152148	1.6247	8.24189e-40	4.72585		DDX59	DEAD-box helicase 59 [Source:HGNC Symbol;Acc:HGNC:25360]	q32.1	2.31326e-18	1.6374	7.46836e-17	1.44709										NECTIN4	nectin cell adhesion molecule 4 [Source:HGNC Symbol;Acc:HGNC:19688]	q23.3	2.49019e-14	2.27238	4.34338e-15	2.75131
LINC01136	long intergenic non-protein coding RNA 1136 [Source:HGNC Symbol;Acc:HGNC:49452]	q32.1	0.026848	1.4618	8.45465e-25	3.76983		S100A16	S100 calcium binding protein A16 [Source:HGNC Symbol;Acc:HGNC:20441]	q21.3	0.0258071	1.32357	1.35379e-32	2.81623		RPSAP16	ribosomal protein SA pseudogene 16 [Source:HGNC Symbol;Acc:HGNC:35478]	q25.2	0.00759011	1.66918	2.02847e-05	1.84713										SFT2D2	SFT2 domain containing 2 [Source:HGNC Symbol;Acc:HGNC:25140]	q24.2	5.78e-10	1.96954	2.65314e-07	1.50325
NCSTN	nicastrin [Source:HGNC Symbol;Acc:HGNC:17091]	q23.2	1.47234e-13	1.46578	1.1941e-32	1.56354		KCNH1-IT1	KCNH1 intronic transcript 1 [Source:HGNC Symbol;Acc:HGNC:41351]	q32.2	3.61644e-05	3.13521	4.06282e-31	16.7323		NCSTN	nicastrin [Source:HGNC Symbol;Acc:HGNC:17091]	q23.2	2.06068e-12	1.51876	4.76209e-31	1.6403										RNVU1-7	RNA, variant U1 small nuclear 7 [Source:HGNC Symbol;Acc:HGNC:37500]	q21.2	0.000261051	4.04753	9.22226e-12	6.2188
NBPF14	NBPF member 14 [Source:HGNC Symbol;Acc:HGNC:25232]	q21.2	1.1667e-10	1.47567	9.29882e-09	1.29988		C1orf112	chromosome 1 open reading frame 112 [Source:HGNC Symbol;Acc:HGNC:25565]	q24.2	4.58665e-20	1.947	5.63602e-92	2.94501		NBPF14	NBPF member 14 [Source:HGNC Symbol;Acc:HGNC:25232]	q21.2	1.14367e-05	1.44083	4.84066e-05	1.28553										AL449106.1	novel transcript, antisense to RALGPS2	q25.2	0.00912305	1.65056	4.81837e-16	3.0619
ANP32E	acidic nuclear phosphoprotein 32 family member E [Source:HGNC Symbol;Acc:HGNC:16673]	q21.2	0.00105791	1.30492	1.41458e-10	1.39587		CDC42SE1	CDC42 small effector 1 [Source:HGNC Symbol;Acc:HGNC:17719]	q21.3	4.36349e-12	1.43546	8.78062e-50	1.81434		ANP32E	acidic nuclear phosphoprotein 32 family member E [Source:HGNC Symbol;Acc:HGNC:16673]	q21.2	0.000268351	1.4639	4.07855e-12	1.58355										AL359921.2	novel transcript	q43	0.000337919	1.51913	0.000258763	1.32909
EFNA4	ephrin A4 [Source:HGNC Symbol;Acc:HGNC:3224]	q21.3	1.80782e-11	1.79212	5.80455e-44	2.69701		TPM3	tropomyosin 3 [Source:HGNC Symbol;Acc:HGNC:12012]	q21.3	1.62806e-11	1.44318	2.3527e-26	2.13856		EFNA4	ephrin A4 [Source:HGNC Symbol;Acc:HGNC:3224]	q21.3	2.68589e-08	1.80884	3.62126e-34	2.77813										ASH1L-AS1	ASH1L antisense RNA 1 [Source:HGNC Symbol;Acc:HGNC:44146]	q22	1.70082e-07	1.60998	2.29809e-17	1.73631
ERLNC1	estrogen receptor responsive lncRNA 1 [Source:HGNC Symbol;Acc:HGNC:41109]	q32.1	0.00169077	1.66425	1.57921e-10	2.14293		MTX1P1	metaxin 1 pseudogene 1 [Source:HGNC Symbol;Acc:HGNC:7505]	q22	0.00105694	1.42046	4.5345e-35	2.52523		HHIPL2	HHIP like 2 [Source:HGNC Symbol;Acc:HGNC:25842]	q41	0.000289267	3.09381	3.01745e-40	21.2518										AL591848.2	novel transcript	q44	0.0104623	2.02216	3.03815e-06	2.48279
ZNF124	zinc finger protein 124 [Source:HGNC Symbol;Acc:HGNC:12907]	q44	5.43717e-06	1.38734	3.76576e-19	1.60019		AC138393.3	novel transcript	q42.11	0.000186981	1.66444	0.0152007	1.29628		ERLNC1	estrogen receptor responsive lncRNA 1 [Source:HGNC Symbol;Acc:HGNC:41109]	q32.1	0.000994419	1.94213	1.4465e-10	2.55094										AL359979.2	novel transcript	q41	1.86008e-08	3.20537	7.4086e-14	3.4543
H2AC21	H2A clustered histone 21 [Source:HGNC Symbol;Acc:HGNC:20508]	q21.2	0.000621255	2.90575	2.77126e-16	8.72697		CBX1P3	chromobox 1 pseudogene 3 [Source:HGNC Symbol;Acc:HGNC:38657]	q32.1	0.0415018	1.84029	1.9139e-08	2.98285		ZNF124	zinc finger protein 124 [Source:HGNC Symbol;Acc:HGNC:12907]	q44	8.04347e-08	1.61294	1.11027e-23	1.8798										PYCR2	pyrroline-5-carboxylate reductase 2 [Source:HGNC Symbol;Acc:HGNC:30262]	q42.12	5.47449e-06	1.51124	7.48451e-34	2.10773
H2AC20	H2A clustered histone 20 [Source:HGNC Symbol;Acc:HGNC:4738]	q21.2	0.000205486	1.91795	6.25838e-34	5.59995		NUCKS1	nuclear casein kinase and cyclin dependent kinase substrate 1 [Source:HGNC Symbol;Acc:HGNC:29923]	q32.1	6.58995e-27	1.88903	2.29689e-28	1.61827		KCNH1-IT1	KCNH1 intronic transcript 1 [Source:HGNC Symbol;Acc:HGNC:41351]	q32.2	1.99682e-06	3.91768	7.51865e-34	20.468										AL592435.1	novel transcript	q23.3	2.5047e-08	1.82944	8.74135e-12	1.72769
SPATA46	spermatogenesis associated 46 [Source:HGNC Symbol;Acc:HGNC:27648]	q23.3	0.0045003	1.75671	2.1662e-05	1.808		CHML	CHM like Rab escort protein [Source:HGNC Symbol;Acc:HGNC:1941]	q43	1.21395e-12	2.15071	1.04144e-34	2.52314		C1orf112	chromosome 1 open reading frame 112 [Source:HGNC Symbol;Acc:HGNC:25565]	q24.2	1.97237e-20	2.03064	9.36308e-96	3.05376										H3-3A	H3.3 histone A [Source:HGNC Symbol;Acc:HGNC:4764]	q42.12	1.18637e-16	1.74682	3.7906e-71	2.42397
KCNH1-IT1	KCNH1 intronic transcript 1 [Source:HGNC Symbol;Acc:HGNC:41351]	q32.2	4.16684e-11	4.79741	5.80585e-50	25.0842		ANXA9	annexin A9 [Source:HGNC Symbol;Acc:HGNC:547]	q21.3	2.16344e-07	2.04851	2.54262e-61	5.11532		CDC42SE1	CDC42 small effector 1 [Source:HGNC Symbol;Acc:HGNC:17719]	q21.3	2.821e-10	1.42729	6.47876e-41	1.78967										ELF3-AS1	ELF3 antisense RNA 1 [Source:HGNC Symbol;Acc:HGNC:40211]	q32.1	1.42954e-06	1.70982	2.5914e-28	2.61227
C1orf112	chromosome 1 open reading frame 112 [Source:HGNC Symbol;Acc:HGNC:25565]	q24.2	3.19902e-17	1.68045	9.38178e-91	2.49366		GBA	glucosylceramidase beta [Source:HGNC Symbol;Acc:HGNC:4177]	q22	1.33171e-09	1.51936	1.53757e-62	2.29583		AL592435.2	novel transcript	q23.3	0.0136762	1.75072	0.0269501	1.46999										MRPL9	mitochondrial ribosomal protein L9 [Source:HGNC Symbol;Acc:HGNC:14277]	q21.3	2.44968e-14	1.68481	2.09104e-33	1.86817
CDC42SE1	CDC42 small effector 1 [Source:HGNC Symbol;Acc:HGNC:17719]	q21.3	1.21818e-12	1.35116	1.31241e-52	1.67018		CCT3	chaperonin containing TCP1 subunit 3 [Source:HGNC Symbol;Acc:HGNC:1616]	q22	5.66694e-13	1.56253	2.689e-108	2.78739		TPM3	tropomyosin 3 [Source:HGNC Symbol;Acc:HGNC:12012]	q21.3	3.2814e-08	1.39333	1.61496e-17	2.07178										DUSP10	dual specificity phosphatase 10 [Source:HGNC Symbol;Acc:HGNC:3065]	q41	0.00640528	1.45066	0.000365421	1.44137
AC245100.1	novel transcript	q21.2	3.94923e-05	2.15504	0.0429743	1.29288		FLVCR1	feline leukemia virus subgroup C cellular receptor 1 [Source:HGNC Symbol;Acc:HGNC:24682]	q32.3	2.47427e-21	2.0321	3.4508e-106	3.78326		MTX1P1	metaxin 1 pseudogene 1 [Source:HGNC Symbol;Acc:HGNC:7505]	q22	0.00989276	1.33646	1.36452e-31	2.36529										KHDC4	KH domain containing 4, pre-mRNA splicing factor [Source:HGNC Symbol;Acc:HGNC:29145]	q22	6.15945e-06	1.39184	5.69618e-21	1.61504
AL592435.2	novel transcript	q23.3	0.00746914	1.6725	0.0259215	1.387		SUSD4	sushi domain containing 4 [Source:HGNC Symbol;Acc:HGNC:25470]	q41	0.0317462	1.5513	1.21725e-26	4.83888		AC138393.3	novel transcript	q42.11	2.07226e-05	1.91474	0.00127564	1.47675										RBBP5	RB binding protein 5, histone lysine methyltransferase complex subunit [Source:HGNC Symbol;Acc:HGNC:9888]	q32.1	1.34976e-15	1.67502	1.1501e-27	1.64419
MTX1P1	metaxin 1 pseudogene 1 [Source:HGNC Symbol;Acc:HGNC:7505]	q22	2.68447e-05	1.43672	2.56097e-50	2.5053		CD46	CD46 molecule [Source:HGNC Symbol;Acc:HGNC:6953]	q32.2	1.09777e-13	1.6752	5.03559e-29	1.70771		CBX1P3	chromobox 1 pseudogene 3 [Source:HGNC Symbol;Acc:HGNC:38657]	q32.1	0.0226591	2.11208	6.09943e-09	3.3453										CKS1B	CDC28 protein kinase regulatory subunit 1B [Source:HGNC Symbol;Acc:HGNC:19083]	q21.3	1.08722e-14	2.25807	9.31821e-35	2.49137
AC138393.3	novel transcript	q42.11	5.06304e-06	1.90451	0.000724363	1.45474		ZNF670-ZNF695	ZNF670-ZNF695 readthrough (NMD candidate) [Source:HGNC Symbol;Acc:HGNC:49200]	q44	1.02892e-08	2.08628	1.1457e-35	3.55454		PGLYRP3	peptidoglycan recognition protein 3 [Source:HGNC Symbol;Acc:HGNC:30014]	q21.3	0.0437629	4.07778	1.64004e-14	50.0349										SF3B4	splicing factor 3b subunit 4 [Source:HGNC Symbol;Acc:HGNC:10771]	q21.2	1.11903e-18	1.81393	2.4019e-63	2.34611
NUCKS1	nuclear casein kinase and cyclin dependent kinase substrate 1 [Source:HGNC Symbol;Acc:HGNC:29923]	q32.1	8.76853e-21	1.59037	5.24474e-15	1.33708		FAM177B	family with sequence similarity 177 member B [Source:HGNC Symbol;Acc:HGNC:34395]	q41	0.00339313	2.33876	1.0767e-20	7.32403		NUCKS1	nuclear casein kinase and cyclin dependent kinase substrate 1 [Source:HGNC Symbol;Acc:HGNC:29923]	q32.1	4.02271e-28	1.92132	7.86453e-29	1.63233										CREB3L4	cAMP responsive element binding protein 3 like 4 [Source:HGNC Symbol;Acc:HGNC:18854]	q21.3	2.39577e-06	1.81448	5.74867e-39	3.72748
CHML	CHM like Rab escort protein [Source:HGNC Symbol;Acc:HGNC:1941]	q43	6.49643e-05	1.45012	2.19554e-16	1.66824		MIA3	MIA SH3 domain ER export factor 3 [Source:HGNC Symbol;Acc:HGNC:24008]	q41	1.8568e-14	1.76227	2.60256e-20	1.64714		CHML	CHM like Rab escort protein [Source:HGNC Symbol;Acc:HGNC:1941]	q43	7.15488e-12	2.131	6.37534e-36	2.48525										SH3BP5L	SH3 binding domain protein 5 like [Source:HGNC Symbol;Acc:HGNC:29360]	q44	6.56992e-13	1.52598	9.04489e-47	1.89424
ANXA9	annexin A9 [Source:HGNC Symbol;Acc:HGNC:547]	q21.3	5.30453e-06	1.68477	1.37314e-73	4.12871		PI4KB	phosphatidylinositol 4-kinase beta [Source:HGNC Symbol;Acc:HGNC:8984]	q21.3	2.35443e-14	1.37718	9.20646e-29	1.39384		ANXA9	annexin A9 [Source:HGNC Symbol;Acc:HGNC:547]	q21.3	2.68589e-08	2.20158	1.092e-73	5.47185										RIT1	Ras like without CAAX 1 [Source:HGNC Symbol;Acc:HGNC:10023]	q22	1.09093e-09	1.48507	1.65666e-18	1.47233
GBA	glucosylceramidase beta [Source:HGNC Symbol;Acc:HGNC:4177]	q22	2.65193e-05	1.31164	9.66725e-48	1.94351		NECTIN4	nectin cell adhesion molecule 4 [Source:HGNC Symbol;Acc:HGNC:19688]	q23.3	1.62203e-14	2.06209	2.52869e-19	2.59998		GBA	glucosylceramidase beta [Source:HGNC Symbol;Acc:HGNC:4177]	q22	5.87746e-08	1.51763	3.02723e-52	2.28405										PARP1	poly(ADP-ribose) polymerase 1 [Source:HGNC Symbol;Acc:HGNC:270]	q42.12	6.08479e-18	1.73459	4.17068e-91	2.53174
AL096803.1	zinc-finger protein pseudogene	q31.1	0.0407417	1.54601	0.000243519	1.72572		SFT2D2	SFT2 domain containing 2 [Source:HGNC Symbol;Acc:HGNC:25140]	q24.2	1.0733e-05	1.43158	0.0276161	1.14008		CCT3	chaperonin containing TCP1 subunit 3 [Source:HGNC Symbol;Acc:HGNC:1616]	q22	2.54475e-09	1.49732	1.30794e-88	2.65659										MRPL55	mitochondrial ribosomal protein L55 [Source:HGNC Symbol;Acc:HGNC:16686]	q42.13	0.000359574	1.49297	1.68266e-34	2.41348
RN7SL269P	RNA, 7SL, cytoplasmic 269, pseudogene [Source:HGNC Symbol;Acc:HGNC:46285]	q24.2	0.00325679	2.12272	0.00444611	1.78698		AL449106.1	novel transcript, antisense to RALGPS2	q25.2	6.85216e-05	1.71741	1.57309e-28	3.33901		RN7SL269P	RNA, 7SL, cytoplasmic 269, pseudogene [Source:HGNC Symbol;Acc:HGNC:46285]	q24.2	0.00919031	1.98332	0.0196318	1.68432										RXFP4	relaxin family peptide/INSL5 receptor 4 [Source:HGNC Symbol;Acc:HGNC:14666]	q22	0.00398477	2.93496	1.42027e-07	3.39459
FLVCR1	feline leukemia virus subgroup C cellular receptor 1 [Source:HGNC Symbol;Acc:HGNC:24682]	q32.3	7.68288e-14	1.6559	1.08918e-88	3.02498		AL359921.2	novel transcript	q43	0.000357448	1.43934	0.000191162	1.31268		FLVCR1	feline leukemia virus subgroup C cellular receptor 1 [Source:HGNC Symbol;Acc:HGNC:24682]	q32.3	2.48904e-18	2.02768	1.13523e-91	3.7466										AL356292.1	pseudogene similar to part of short coiled-coil protein (SCOC)	q21.3	0.00747654	2.43015	0.00108159	2.35602
CD46	CD46 molecule [Source:HGNC Symbol;Acc:HGNC:6953]	q32.2	6.70299e-16	1.66742	7.29008e-31	1.67261		ASH1L-AS1	ASH1L antisense RNA 1 [Source:HGNC Symbol;Acc:HGNC:44146]	q22	1.0528e-08	1.62288	4.72188e-21	1.83737		SUSD4	sushi domain containing 4 [Source:HGNC Symbol;Acc:HGNC:25470]	q41	0.00285449	1.84938	2.57474e-32	5.79762										KIF26B-AS1	KIF26B antisense RNA 1 [Source:HGNC Symbol;Acc:HGNC:41098]	q44	0.000565677	3.5618	5.08525e-12	7.58853
ZNF670-ZNF695	ZNF670-ZNF695 readthrough (NMD candidate) [Source:HGNC Symbol;Acc:HGNC:49200]	q44	0.000514578	1.44282	3.46358e-27	2.39912		AL591848.2	novel transcript	q44	0.000124351	2.70881	3.43776e-10	3.4795		CD46	CD46 molecule [Source:HGNC Symbol;Acc:HGNC:6953]	q32.2	1.29762e-15	1.80854	3.35359e-33	1.83166										AL591806.4	novel transcript, TSTD1 - F11R readthrough	q23.3	0.0369522	1.33205	0.000557616	1.3551
MIA3	MIA SH3 domain ER export factor 3 [Source:HGNC Symbol;Acc:HGNC:24008]	q41	1.20896e-18	1.84985	1.73414e-24	1.69912		AL359979.2	novel transcript	q41	1.27987e-08	3.61304	7.60376e-15	4.02877		ZNF670-ZNF695	ZNF670-ZNF695 readthrough (NMD candidate) [Source:HGNC Symbol;Acc:HGNC:49200]	q44	6.29618e-08	2.00332	2.06878e-34	3.38168										RPL23AP23	ribosomal protein L23a pseudogene 23 [Source:HGNC Symbol;Acc:HGNC:36272]	q42.3	0.00099056	2.84693	1.16917e-05	2.78146
PI4KB	phosphatidylinositol 4-kinase beta [Source:HGNC Symbol;Acc:HGNC:8984]	q21.3	4.98807e-21	1.41303	7.15272e-38	1.40324		PYCR2	pyrroline-5-carboxylate reductase 2 [Source:HGNC Symbol;Acc:HGNC:30262]	q42.12	4.2561e-10	1.55255	5.43152e-56	2.25735		FAM177B	family with sequence similarity 177 member B [Source:HGNC Symbol;Acc:HGNC:34395]	q41	0.000179262	3.2075	1.23796e-24	9.98316										INAVA	innate immunity activator [Source:HGNC Symbol;Acc:HGNC:25599]	q32.1	0.000176727	2.78159	2.0853e-15	4.46157
NECTIN4	nectin cell adhesion molecule 4 [Source:HGNC Symbol;Acc:HGNC:19688]	q23.3	1.41408e-17	1.91113	8.4621e-19	2.34628		AL592435.1	novel transcript	q23.3	3.10923e-09	1.74933	2.95714e-14	1.72371		C1orf116	chromosome 1 open reading frame 116 [Source:HGNC Symbol;Acc:HGNC:28667]	q32.1	0.000503849	2.20763	0.0160672	1.54481										SMYD3-IT1	SMYD3 intronic transcript 1 [Source:HGNC Symbol;Acc:HGNC:41406]	q44	0.00264807	2.32316	1.15167e-06	2.8998
AL449106.1	novel transcript, antisense to RALGPS2	q25.2	1.39225e-10	1.98068	7.67221e-49	3.75933		H3-3A	H3.3 histone A [Source:HGNC Symbol;Acc:HGNC:4764]	q42.12	3.03214e-17	1.70705	2.13773e-78	2.47099		MIA3	MIA SH3 domain ER export factor 3 [Source:HGNC Symbol;Acc:HGNC:24008]	q41	3.28824e-17	1.95677	8.91241e-25	1.8161										KCTD3	potassium channel tetramerization domain containing 3 [Source:HGNC Symbol;Acc:HGNC:21305]	q41	5.37415e-06	1.6333	1.30302e-16	1.79877
AL359921.2	novel transcript	q43	1.6158e-08	1.57358	8.51339e-09	1.40306		ELF3-AS1	ELF3 antisense RNA 1 [Source:HGNC Symbol;Acc:HGNC:40211]	q32.1	1.35271e-11	1.89081	2.4086e-45	3.01763		PI4KB	phosphatidylinositol 4-kinase beta [Source:HGNC Symbol;Acc:HGNC:8984]	q21.3	6.41313e-14	1.40936	2.87623e-27	1.41673										GLMP	glycosylated lysosomal membrane protein [Source:HGNC Symbol;Acc:HGNC:29436]	q22	2.7837e-07	1.4752	7.46803e-28	1.79358
ASH1L-AS1	ASH1L antisense RNA 1 [Source:HGNC Symbol;Acc:HGNC:44146]	q22	2.30032e-08	1.43683	9.98671e-21	1.58842		MRPL9	mitochondrial ribosomal protein L9 [Source:HGNC Symbol;Acc:HGNC:14277]	q21.3	3.40892e-24	1.63859	8.2846e-63	1.89323		NECTIN4	nectin cell adhesion molecule 4 [Source:HGNC Symbol;Acc:HGNC:19688]	q23.3	5.15341e-18	2.22053	1.66113e-17	2.7765										FAM72C	family with sequence similarity 72 member C [Source:HGNC Symbol;Acc:HGNC:30602]	q21.1	1.91243e-06	2.67206	4.71115e-40	9.87279
DCST2	DC-STAMP domain containing 2 [Source:HGNC Symbol;Acc:HGNC:26562]	q21.3	9.42898e-09	1.97922	0.00135156	1.33789		KHDC4	KH domain containing 4, pre-mRNA splicing factor [Source:HGNC Symbol;Acc:HGNC:29145]	q22	4.20609e-09	1.47958	1.93364e-31	1.78575		AL449106.1	novel transcript, antisense to RALGPS2	q25.2	2.31038e-05	1.76396	2.75844e-29	3.38865										CENPL	centromere protein L [Source:HGNC Symbol;Acc:HGNC:17879]	q25.1	4.45e-16	1.98104	3.85323e-84	3.11577
AL359979.2	novel transcript	q41	5.87726e-06	2.36479	6.21454e-10	2.58848		RBBP5	RB binding protein 5, histone lysine methyltransferase complex subunit [Source:HGNC Symbol;Acc:HGNC:9888]	q32.1	2.36049e-26	1.76725	5.84084e-53	1.81022		AL359921.2	novel transcript	q43	0.000634882	1.41176	0.000511957	1.27656										TAGLN2	transgelin 2 [Source:HGNC Symbol;Acc:HGNC:11554]	q23.2	7.85097e-09	1.7779	6.85933e-39	2.42671
PYCR2	pyrroline-5-carboxylate reductase 2 [Source:HGNC Symbol;Acc:HGNC:30262]	q42.12	6.99794e-09	1.43014	5.93482e-57	2.04689		CKS1B	CDC28 protein kinase regulatory subunit 1B [Source:HGNC Symbol;Acc:HGNC:19083]	q21.3	1.26512e-16	2.02723	5.79665e-42	2.33471		ASH1L-AS1	ASH1L antisense RNA 1 [Source:HGNC Symbol;Acc:HGNC:44146]	q22	1.63681e-08	1.65027	1.89592e-20	1.84772										ZNF101P2	zinc finger protein 101 pseudogene 2 [Source:HGNC Symbol;Acc:HGNC:44942]	q31.2	0.000966227	2.60275	0.0020587	1.77892
PPIAL4H	peptidylprolyl isomerase A like 4H [Source:HGNC Symbol;Acc:HGNC:53889]	q21.1	0.00835882	2.00058	0.00207817	1.75903		SF3B4	splicing factor 3b subunit 4 [Source:HGNC Symbol;Acc:HGNC:10771]	q21.2	4.35424e-29	1.84706	6.9468e-101	2.49099		DCST2	DC-STAMP domain containing 2 [Source:HGNC Symbol;Acc:HGNC:26562]	q21.3	2.22805e-05	1.80478	0.0447336	1.23678										ENAH	ENAH actin regulator [Source:HGNC Symbol;Acc:HGNC:18271]	q42.12	2.87079e-07	1.6836	9.61954e-28	2.10633
RPSAP18	ribosomal protein SA pseudogene 18 [Source:HGNC Symbol;Acc:HGNC:36106]	q23.2	3.95234e-09	1.93252	0.00744569	1.24716		CREB3L4	cAMP responsive element binding protein 3 like 4 [Source:HGNC Symbol;Acc:HGNC:18854]	q21.3	2.19693e-15	2.28299	7.49322e-70	4.94135		AL359979.2	novel transcript	q41	1.064e-09	3.9506	2.91256e-16	4.41178										H2BC18	H2B clustered histone 18 [Source:HGNC Symbol;Acc:HGNC:24700]	q21.2	5.25508e-05	2.43156	8.75533e-45	8.62971
AL592435.1	novel transcript	q23.3	6.54817e-12	1.73408	2.11206e-16	1.67575		SH3BP5L	SH3 binding domain protein 5 like [Source:HGNC Symbol;Acc:HGNC:29360]	q44	2.69784e-15	1.49458	1.90399e-61	1.93495		PYCR2	pyrroline-5-carboxylate reductase 2 [Source:HGNC Symbol;Acc:HGNC:30262]	q42.12	8.73177e-09	1.51545	2.38785e-53	2.2004										PSMD4	proteasome 26S subunit, non-ATPase 4 [Source:HGNC Symbol;Acc:HGNC:9561]	q21.3	1.08261e-09	1.66549	3.88801e-31	2.06545
H3-3A	H3.3 histone A [Source:HGNC Symbol;Acc:HGNC:4764]	q42.12	3.58541e-15	1.60011	4.66851e-70	2.27057		RIT1	Ras like without CAAX 1 [Source:HGNC Symbol;Acc:HGNC:10023]	q22	3.51782e-15	1.57096	4.00358e-32	1.62513		PPIAL4H	peptidylprolyl isomerase A like 4H [Source:HGNC Symbol;Acc:HGNC:53889]	q21.1	0.0310543	1.84408	0.0168248	1.64022										FDPS	farnesyl diphosphate synthase [Source:HGNC Symbol;Acc:HGNC:3631]	q22	7.20067e-09	1.62818	5.37662e-35	2.04189
ELF3-AS1	ELF3 antisense RNA 1 [Source:HGNC Symbol;Acc:HGNC:40211]	q32.1	2.03664e-07	1.50659	1.62328e-38	2.3419		PARP1	poly(ADP-ribose) polymerase 1 [Source:HGNC Symbol;Acc:HGNC:270]	q42.12	1.00173e-24	1.78208	5.2486e-121	2.71411		AL592435.1	novel transcript	q23.3	2.21205e-09	1.7475	7.92351e-14	1.70879										EDEM3	ER degradation enhancing alpha-mannosidase like protein 3 [Source:HGNC Symbol;Acc:HGNC:16787]	q25.3	6.65332e-08	1.71965	9.30184e-17	1.81731
BTG2	BTG anti-proliferation factor 2 [Source:HGNC Symbol;Acc:HGNC:1131]	q32.1	2.27598e-13	2.4157	0.0211371	1.25246		MRPL55	mitochondrial ribosomal protein L55 [Source:HGNC Symbol;Acc:HGNC:16686]	q42.13	1.9966e-07	1.68064	3.91276e-45	2.84207		H3-3A	H3.3 histone A [Source:HGNC Symbol;Acc:HGNC:4764]	q42.12	1.66761e-16	1.7016	4.33801e-75	2.44653										BOLA1	bolA family member 1 [Source:HGNC Symbol;Acc:HGNC:24263]	q21.2	2.62417e-09	1.8602	1.19837e-31	2.31579
MRPL9	mitochondrial ribosomal protein L9 [Source:HGNC Symbol;Acc:HGNC:14277]	q21.3	1.94915e-20	1.47623	3.98216e-53	1.67307		RNASEL	ribonuclease L [Source:HGNC Symbol;Acc:HGNC:10050]	q25.3	8.28859e-06	1.40571	0.000696988	1.20227		ELF3-AS1	ELF3 antisense RNA 1 [Source:HGNC Symbol;Acc:HGNC:40211]	q32.1	8.84566e-11	1.95666	6.71679e-40	3.09149										AL365436.2	novel transcript	q21.3	5.64939e-05	1.9142	3.08091e-15	2.76795
DUSP10	dual specificity phosphatase 10 [Source:HGNC Symbol;Acc:HGNC:3065]	q41	0.00329624	1.42216	0.000122869	1.43524		AL591806.4	novel transcript, TSTD1 - F11R readthrough	q23.3	0.00451112	1.40766	2.65695e-06	1.49659		MRPL9	mitochondrial ribosomal protein L9 [Source:HGNC Symbol;Acc:HGNC:14277]	q21.3	4.19787e-24	1.69244	2.60444e-59	1.94575										ENSA	endosulfine alpha [Source:HGNC Symbol;Acc:HGNC:3360]	q21.3	9.61102e-12	1.56438	1.08986e-39	1.85729
USH2A	usherin [Source:HGNC Symbol;Acc:HGNC:12601]	q41	0.00112198	1.51668	1.75057e-05	1.48008		RPL23AP23	ribosomal protein L23a pseudogene 23 [Source:HGNC Symbol;Acc:HGNC:36272]	q42.3	0.0233719	1.76634	0.00313333	1.80146		USH2A	usherin [Source:HGNC Symbol;Acc:HGNC:12601]	q41	0.025948	1.42299	0.00225824	1.39213										DSTYK	dual serine/threonine and tyrosine protein kinase [Source:HGNC Symbol;Acc:HGNC:29043]	q32.1	8.35221e-08	1.50106	0.000525933	1.18761
KHDC4	KH domain containing 4, pre-mRNA splicing factor [Source:HGNC Symbol;Acc:HGNC:29145]	q22	3.73303e-12	1.56253	1.1037e-35	1.8467		INAVA	innate immunity activator [Source:HGNC Symbol;Acc:HGNC:25599]	q32.1	0.00272799	2.03014	1.47833e-12	3.38036		KHDC4	KH domain containing 4, pre-mRNA splicing factor [Source:HGNC Symbol;Acc:HGNC:29145]	q22	5.04032e-10	1.54056	1.25321e-32	1.8454										SLC45A3	solute carrier family 45 member 3 [Source:HGNC Symbol;Acc:HGNC:8642]	q32.1	0.00242628	1.63421	1.4434e-11	1.9995
RBBP5	RB binding protein 5, histone lysine methyltransferase complex subunit [Source:HGNC Symbol;Acc:HGNC:9888]	q32.1	5.91957e-19	1.5642	9.7447e-34	1.5729		SMYD3-IT1	SMYD3 intronic transcript 1 [Source:HGNC Symbol;Acc:HGNC:41406]	q44	0.0399292	1.63245	6.66294e-05	2.13508		RBBP5	RB binding protein 5, histone lysine methyltransferase complex subunit [Source:HGNC Symbol;Acc:HGNC:9888]	q32.1	7.06944e-25	1.81698	6.15227e-48	1.84635										AC104462.1	novel transcript	q44	0.0167767	1.83427	8.58152e-13	3.69579
CKS1B	CDC28 protein kinase regulatory subunit 1B [Source:HGNC Symbol;Acc:HGNC:19083]	q21.3	1.3408e-06	1.42448	3.96894e-20	1.60882		MR1	major histocompatibility complex, class I-related [Source:HGNC Symbol;Acc:HGNC:4975]	q25.3	0.00044297	1.33578	0.00040928	1.2274		CKS1B	CDC28 protein kinase regulatory subunit 1B [Source:HGNC Symbol;Acc:HGNC:19083]	q21.3	7.86601e-14	1.93931	1.31872e-37	2.22185
SF3B4	splicing factor 3b subunit 4 [Source:HGNC Symbol;Acc:HGNC:10771]	q21.2	2.14016e-21	1.60399	2.13768e-81	2.11748		NBPF9	NBPF member 9 [Source:HGNC Symbol;Acc:HGNC:31991]	q21.2	0.0159394	1.37152	1.59112e-07	1.59372		SF3B4	splicing factor 3b subunit 4 [Source:HGNC Symbol;Acc:HGNC:10771]	q21.2	4.95561e-31	1.84979	9.1625e-107	2.48505
CREB3L4	cAMP responsive element binding protein 3 like 4 [Source:HGNC Symbol;Acc:HGNC:18854]	q21.3	4.23788e-19	2.14046	1.28096e-84	4.48353		KCTD3	potassium channel tetramerization domain containing 3 [Source:HGNC Symbol;Acc:HGNC:21305]	q41	1.58118e-14	1.86111	9.48844e-41	2.14097		CREB3L4	cAMP responsive element binding protein 3 like 4 [Source:HGNC Symbol;Acc:HGNC:18854]	q21.3	2.88541e-15	2.43199	1.27387e-64	5.19132
SH3BP5L	SH3 binding domain protein 5 like [Source:HGNC Symbol;Acc:HGNC:29360]	q44	3.94179e-16	1.43845	3.09712e-63	1.82633		GLMP	glycosylated lysosomal membrane protein [Source:HGNC Symbol;Acc:HGNC:29436]	q22	5.11197e-09	1.47383	3.26865e-36	1.8728		SH3BP5L	SH3 binding domain protein 5 like [Source:HGNC Symbol;Acc:HGNC:29360]	q44	9.64445e-13	1.47735	6.9426e-51	1.90275
AL590560.2	novel protein	q23.2	0.00358294	1.73786	0.00577306	1.4974		FAM72C	family with sequence similarity 72 member C [Source:HGNC Symbol;Acc:HGNC:30602]	q21.1	0.00182526	1.83547	8.43868e-33	7.12282		RIT1	Ras like without CAAX 1 [Source:HGNC Symbol;Acc:HGNC:10023]	q22	2.29236e-17	1.64461	1.49359e-37	1.6879
RIT1	Ras like without CAAX 1 [Source:HGNC Symbol;Acc:HGNC:10023]	q22	3.86065e-17	1.48274	4.16581e-34	1.50399		CENPL	centromere protein L [Source:HGNC Symbol;Acc:HGNC:17879]	q25.1	8.3305e-17	1.84917	1.31625e-92	3.03063		PARP1	poly(ADP-ribose) polymerase 1 [Source:HGNC Symbol;Acc:HGNC:270]	q42.12	5.52172e-21	1.79761	1.5589e-103	2.7209
PARP1	poly(ADP-ribose) polymerase 1 [Source:HGNC Symbol;Acc:HGNC:270]	q42.12	1.90422e-21	1.69383	1.2718e-104	2.53207		TAGLN2	transgelin 2 [Source:HGNC Symbol;Acc:HGNC:11554]	q23.2	6.58546e-08	1.54391	5.62103e-42	2.20222		MRPL55	mitochondrial ribosomal protein L55 [Source:HGNC Symbol;Acc:HGNC:16686]	q42.13	1.62615e-06	1.6074	1.70483e-47	2.71077
MRPL55	mitochondrial ribosomal protein L55 [Source:HGNC Symbol;Acc:HGNC:16686]	q42.13	1.11382e-05	1.42125	3.03571e-50	2.35428		ENAH	ENAH actin regulator [Source:HGNC Symbol;Acc:HGNC:18271]	q42.12	9.33672e-12	1.74659	2.05081e-44	2.28761		RNASEL	ribonuclease L [Source:HGNC Symbol;Acc:HGNC:10050]	q25.3	1.16078e-05	1.43388	0.000765119	1.21397
RNASEL	ribonuclease L [Source:HGNC Symbol;Acc:HGNC:10050]	q25.3	1.20582e-08	1.38262	0.000218248	1.16021		HNRNPA1P46	heterogeneous nuclear ribonucleoprotein A1 pseudogene 46 [Source:HGNC Symbol;Acc:HGNC:48776]	q31.2	0.0394063	1.75054	0.0108834	1.72505		RNU6-884P	RNA, U6 small nuclear 884, pseudogene [Source:HGNC Symbol;Acc:HGNC:47847]	q21.3	0.0237523	1.68446	0.000426568	1.91086
RNU6-884P	RNA, U6 small nuclear 884, pseudogene [Source:HGNC Symbol;Acc:HGNC:47847]	q21.3	0.00787039	1.83977	6.82691e-05	2.05616		H2BC18	H2B clustered histone 18 [Source:HGNC Symbol;Acc:HGNC:24700]	q21.2	0.00726498	1.72928	1.97137e-34	6.50895		AL591806.4	novel transcript, TSTD1 - F11R readthrough	q23.3	0.00123181	1.52298	4.06102e-07	1.60801
KIF26B-AS1	KIF26B antisense RNA 1 [Source:HGNC Symbol;Acc:HGNC:41098]	q44	0.000365523	2.59091	1.21555e-14	5.76199		PSMD4	proteasome 26S subunit, non-ATPase 4 [Source:HGNC Symbol;Acc:HGNC:9561]	q21.3	3.50714e-14	1.63863	1.7328e-48	2.12027		RPL23AP23	ribosomal protein L23a pseudogene 23 [Source:HGNC Symbol;Acc:HGNC:36272]	q42.3	0.0318921	1.84436	0.00447405	1.87661
RPL23AP23	ribosomal protein L23a pseudogene 23 [Source:HGNC Symbol;Acc:HGNC:36272]	q42.3	0.00687133	2.29789	0.000346451	2.33155		FDPS	farnesyl diphosphate synthase [Source:HGNC Symbol;Acc:HGNC:3631]	q22	1.07989e-06	1.39363	2.99376e-35	1.82246		UBBP2	ubiquitin B pseudogene 2 [Source:HGNC Symbol;Acc:HGNC:12465]	q41	0.0400563	1.5882	8.35333e-12	3.19676
SPATA17-AS1	SPATA17 antisense RNA 1 [Source:HGNC Symbol;Acc:HGNC:41086]	q41	0.044231	1.61728	1.50813e-06	2.41076		EDEM3	ER degradation enhancing alpha-mannosidase like protein 3 [Source:HGNC Symbol;Acc:HGNC:16787]	q25.3	2.02152e-14	1.82731	3.43694e-33	2.01346		RNY4P25	RNY4 pseudogene 25 [Source:HGNC Symbol;Acc:HGNC:42475]	q21.3	0.000126797	2.35658	0.00589006	1.55066
RNY4P25	RNY4 pseudogene 25 [Source:HGNC Symbol;Acc:HGNC:42475]	q21.3	0.000286952	2.26709	0.0135553	1.48082		BOLA1	bolA family member 1 [Source:HGNC Symbol;Acc:HGNC:24263]	q21.2	1.77677e-11	1.87327	8.35275e-38	2.43904		INAVA	innate immunity activator [Source:HGNC Symbol;Acc:HGNC:25599]	q32.1	0.0173163	1.86811	1.24506e-09	3.06326
SMYD3-IT1	SMYD3 intronic transcript 1 [Source:HGNC Symbol;Acc:HGNC:41406]	q44	5.64477e-05	2.78462	7.2434e-10	3.61549		AL365436.2	novel transcript	q21.3	3.5204e-06	1.83156	1.51783e-20	2.78033		SMYD3-IT1	SMYD3 intronic transcript 1 [Source:HGNC Symbol;Acc:HGNC:41406]	q44	0.00647529	1.94356	5.93779e-06	2.52923
ATP1A4	ATPase Na+/K+ transporting subunit alpha 4 [Source:HGNC Symbol;Acc:HGNC:14073]	q23.2	0.000989895	2.13455	4.90931e-19	4.60587		ENSA	endosulfine alpha [Source:HGNC Symbol;Acc:HGNC:3360]	q21.3	3.09461e-21	1.76794	2.47397e-65	2.18978		MR1	major histocompatibility complex, class I-related [Source:HGNC Symbol;Acc:HGNC:4975]	q25.3	8.2355e-06	1.44703	1.90931e-06	1.31525
MR1	major histocompatibility complex, class I-related [Source:HGNC Symbol;Acc:HGNC:4975]	q25.3	4.82849e-12	1.61327	9.88593e-14	1.45329		DSTYK	dual serine/threonine and tyrosine protein kinase [Source:HGNC Symbol;Acc:HGNC:29043]	q32.1	4.37107e-08	1.46828	7.70337e-05	1.21065		NBPF9	NBPF member 9 [Source:HGNC Symbol;Acc:HGNC:31991]	q21.2	0.0301047	1.33822	7.59698e-07	1.547
RNVU1-2	RNA, variant U1 small nuclear 2 [Source:HGNC Symbol;Acc:HGNC:48308]	q21.2	0.00172591	2.79061	0.00132905	2.18188		RNA5SP78	RNA, 5S ribosomal pseudogene 78 [Source:HGNC Symbol;Acc:HGNC:42855]	q42.13	0.000113882	1.8735	0.000143224	1.56964		KCTD3	potassium channel tetramerization domain containing 3 [Source:HGNC Symbol;Acc:HGNC:21305]	q41	1.19087e-15	1.99585	4.87004e-43	2.27024
NBPF9	NBPF member 9 [Source:HGNC Symbol;Acc:HGNC:31991]	q21.2	0.000140495	1.45887	9.02581e-14	1.66508		AC104462.1	novel transcript	q44	0.0211779	1.55486	1.661e-15	3.31282		GLMP	glycosylated lysosomal membrane protein [Source:HGNC Symbol;Acc:HGNC:29436]	q22	5.69903e-08	1.46307	2.862e-33	1.84896
KCTD3	potassium channel tetramerization domain containing 3 [Source:HGNC Symbol;Acc:HGNC:21305]	q41	9.7046e-18	1.92554	1.77058e-44	2.16864										FAM72C	family with sequence similarity 72 member C [Source:HGNC Symbol;Acc:HGNC:30602]	q21.1	0.0157567	1.7033	7.67742e-26	6.57369
GLMP	glycosylated lysosomal membrane protein [Source:HGNC Symbol;Acc:HGNC:29436]	q22	7.60257e-10	1.35678	7.74304e-46	1.6905										CENPL	centromere protein L [Source:HGNC Symbol;Acc:HGNC:17879]	q25.1	8.43025e-14	1.80065	1.15935e-83	2.93522
CENPL	centromere protein L [Source:HGNC Symbol;Acc:HGNC:17879]	q25.1	8.08317e-08	1.4091	3.27219e-71	2.26836										TAGLN2	transgelin 2 [Source:HGNC Symbol;Acc:HGNC:11554]	q23.2	3.66928e-05	1.40034	9.76437e-38	1.98685
TAGLN2	transgelin 2 [Source:HGNC Symbol;Acc:HGNC:11554]	q23.2	3.08165e-05	1.35068	9.33211e-36	1.88185										ENAH	ENAH actin regulator [Source:HGNC Symbol;Acc:HGNC:18271]	q42.12	5.73683e-13	1.8506	2.3675e-49	2.39701
ENAH	ENAH actin regulator [Source:HGNC Symbol;Acc:HGNC:18271]	q42.12	5.40599e-13	1.65953	4.63791e-49	2.12409										H2BC18	H2B clustered histone 18 [Source:HGNC Symbol;Acc:HGNC:24700]	q21.2	0.00620351	1.83694	4.08696e-33	6.8192
AL360091.2	novel transcript, sense intronic to PPP2R5A	q32.3	0.00567313	2.21012	0.000968536	2.08873										AC245100.2	family with sequence similarity 91, member A1 (FAM91A1) pseudogene	q21.2	0.0396998	1.5417	0.00964649	1.45891
H2BC18	H2B clustered histone 18 [Source:HGNC Symbol;Acc:HGNC:24700]	q21.2	0.00144075	1.7962	2.69097e-40	6.57471										PSMD4	proteasome 26S subunit, non-ATPase 4 [Source:HGNC Symbol;Acc:HGNC:9561]	q21.3	7.24351e-12	1.57611	9.39376e-43	2.03218
OR2T8	olfactory receptor family 2 subfamily T member 8 [Source:HGNC Symbol;Acc:HGNC:15020]	q44	9.77796e-05	2.23522	1.69047e-08	2.36364										FDPS	farnesyl diphosphate synthase [Source:HGNC Symbol;Acc:HGNC:3631]	q22	0.000362339	1.31468	4.22305e-25	1.71173
AC097065.2	novel transcript	q32.1	0.00119166	2.47548	0.00119706	1.89414										EDEM3	ER degradation enhancing alpha-mannosidase like protein 3 [Source:HGNC Symbol;Acc:HGNC:16787]	q25.3	6.73217e-17	2.01606	1.07005e-36	2.21179
AC245100.2	family with sequence similarity 91, member A1 (FAM91A1) pseudogene	q21.2	6.45025e-08	2.45679	3.09891e-11	2.27551										BOLA1	bolA family member 1 [Source:HGNC Symbol;Acc:HGNC:24263]	q21.2	7.94533e-12	1.85465	2.77053e-42	2.406
PSMD4	proteasome 26S subunit, non-ATPase 4 [Source:HGNC Symbol;Acc:HGNC:9561]	q21.3	3.93205e-10	1.44348	1.07968e-39	1.83388										AL365436.2	novel transcript	q21.3	4.36567e-06	1.90523	1.65759e-18	2.8596
EDEM3	ER degradation enhancing alpha-mannosidase like protein 3 [Source:HGNC Symbol;Acc:HGNC:16787]	q25.3	3.75256e-15	1.87721	2.26913e-31	2.03393										ENSA	endosulfine alpha [Source:HGNC Symbol;Acc:HGNC:3360]	q21.3	9.56891e-23	1.82116	8.53531e-70	2.24402
BOLA1	bolA family member 1 [Source:HGNC Symbol;Acc:HGNC:24263]	q21.2	1.38935e-12	1.66701	1.61615e-46	2.13064										AL358115.1	novel transcript, antisense to UCK2	q24.1	2.93655e-05	1.77625	0.0221197	1.27509
AL365436.2	novel transcript	q21.3	3.53231e-15	2.6793	2.89142e-36	3.98188										DSTYK	dual serine/threonine and tyrosine protein kinase [Source:HGNC Symbol;Acc:HGNC:29043]	q32.1	1.28841e-07	1.48096	0.000184322	1.21067
ENSA	endosulfine alpha [Source:HGNC Symbol;Acc:HGNC:3360]	q21.3	1.70362e-20	1.72249	4.41176e-61	2.09077										RNA5SP78	RNA, 5S ribosomal pseudogene 78 [Source:HGNC Symbol;Acc:HGNC:42855]	q42.13	4.5925e-07	2.29826	1.37772e-07	1.91572
RNA5SP78	RNA, 5S ribosomal pseudogene 78 [Source:HGNC Symbol;Acc:HGNC:42855]	q42.13	8.01299e-09	2.42284	2.08101e-09	1.99607										AC104462.1	novel transcript	q44	0.00795375	1.75696	3.4363e-15	3.69615
AC104462.1	novel transcript	q44	0.000268518	1.95236	3.26642e-20	4.07881
[truncated: 12 more columns]
