# Supplementary material for: Aberrations of Chromosomes 1 and 16 in Breast Cancer: A Framework for Cooperation of Transcriptionally Dysregulated Genes
Source: Cancers (Basel). 2021 Mar 30;13(7):1585. doi: 10.3390/cancers13071585 (PMC8037453; doi:10.3390/cancers13071585)
Supplement: Supplementary file 1 [file cancers-13-01585-s001.zip › cancers-1132998-supplementary materials/Table S3 16q-UnderT genes in 1,16-chromogroups.xlsx]

## Sheet: 16q-UnderT in chromogroups
Table S3. 16-UnderT for all 1,16-chromogroups (FCvsCTRL<-1.3, adjpFCvsCTRL<0.05)
Group A 16q-UnderT n=418						Group B 16q-UnderT n= 178						Subgroup B1 16q-UnderT n= 328						Subgroup B2 16q-UnderT n=22						Group C 16q-UnderT n= 48						Group D 16q-UnderT n= 368						Subgroup D1 16q-UnderT n=216						Subgroup D2 16q-UnderT n= 354
Gene.name_GRGh38	Gene.description_GRGh38	Karyotype.band_GRGh38	adjpvalue_FCvsCTRL	Linear_FCvsCTRL		Gene.name_GRGh38	Gene.description_GRGh38	Karyotype.band_GRGh38	adjpvalue_FCvsCTRL	Linear_FCvsCTRL		Gene.name_GRGh38	Gene.description_GRGh38	Karyotype.band_GRGh38	adjpvalue_FCvsCTRL	Linear_FCvsCTRL		Gene.name_GRGh38	Gene.description_GRGh38	Karyotype.band_GRGh38	adjpvalue_FCvsCTRL	Linear_FCvsCTRL		Gene.name_GRGh38	Gene.description_GRGh38	Karyotype.band_GRGh38	adjpvalue_FCvsCTRL	Linear_FCvsCTRL		Gene.name_GRGh38	Gene.description_GRGh38	Karyotype.band_GRGh38	adjpvalue_FCvsCTRL	Linear_FCvsCTRL		Gene.name_GRGh38	Gene.description_GRGh38	Karyotype.band_GRGh38	adjpvalue_FCvsCTRL	Linear_FCvsCTRL		Gene.name_GRGh38	Gene.description_GRGh38	Karyotype.band_GRGh38	adjpvalue_FCvsCTRL	Linear_FCvsCTRL
CALB2	calbindin 2 [Source:HGNC Symbol;Acc:HGNC:1435]	q22.2	1.33325e-09	-2.79304		CALB2	calbindin 2 [Source:HGNC Symbol;Acc:HGNC:1435]	q22.2	0.0126693	-1.73843		CALB2	calbindin 2 [Source:HGNC Symbol;Acc:HGNC:1435]	q22.2	1.03041e-07	-3.14363		GNAO1	G protein subunit alpha o1 [Source:HGNC Symbol;Acc:HGNC:4389]	q13	0.0121484	-4.52972		MT1L	metallothionein 1L, pseudogene [Source:HGNC Symbol;Acc:HGNC:7404]	q13	0.0133866	-1.79054		CALB2	calbindin 2 [Source:HGNC Symbol;Acc:HGNC:1435]	q22.2	0.00198917	-2.35894		FHOD1	formin homology 2 domain containing 1 [Source:HGNC Symbol;Acc:HGNC:17905]	q22.1	0.0319893	-1.4382		CALB2	calbindin 2 [Source:HGNC Symbol;Acc:HGNC:1435]	q22.2	0.0100036	-2.43513
MT1A	metallothionein 1A [Source:HGNC Symbol;Acc:HGNC:7393]	q13	6.28912e-08	-2.69444		TMED6	transmembrane p24 trafficking protein 6 [Source:HGNC Symbol;Acc:HGNC:28331]	q22.1	6.40282e-05	-1.357		MT1A	metallothionein 1A [Source:HGNC Symbol;Acc:HGNC:7393]	q13	0.0175869	-1.8717		AC040168.1	novel transcript	q13	0.0259225	-4.8331		GNAO1	G protein subunit alpha o1 [Source:HGNC Symbol;Acc:HGNC:4389]	q13	1.20644e-06	-3.24623		FHOD1	formin homology 2 domain containing 1 [Source:HGNC Symbol;Acc:HGNC:17905]	q22.1	3.3352e-07	-1.53564		KATNB1	katanin regulatory subunit B1 [Source:HGNC Symbol;Acc:HGNC:6217]	q21	9.52589e-06	-1.66193		MT1A	metallothionein 1A [Source:HGNC Symbol;Acc:HGNC:7393]	q13	0.0101647	-2.26216
AC027281.2	novel transcript	q22.1	0.00943315	-1.58515		AC009097.4	novel transcript, antisense to PHLPP1	q22.2	0.0455692	-1.49819		AC027281.2	novel transcript	q22.1	0.0304454	-1.51796		LINC02169	long intergenic non-protein coding RNA 2169 [Source:HGNC Symbol;Acc:HGNC:53031]	q12.2	0.00555513	-185.649		IRF8	interferon regulatory factor 8 [Source:HGNC Symbol;Acc:HGNC:5358]	q24.1	0.0123266	-1.54001		KATNB1	katanin regulatory subunit B1 [Source:HGNC Symbol;Acc:HGNC:6217]	q21	4.20869e-17	-1.7578		VAC14	VAC14 component of PIKFYVE complex [Source:HGNC Symbol;Acc:HGNC:25507]	q22.2	0.00048247	-1.40864		FHOD1	formin homology 2 domain containing 1 [Source:HGNC Symbol;Acc:HGNC:17905]	q22.1	3.74341e-06	-1.61429
FHOD1	formin homology 2 domain containing 1 [Source:HGNC Symbol;Acc:HGNC:17905]	q22.1	8.29544e-06	-1.33032		AC040162.3	novel transcript	q22.1	9.88142e-05	-1.45376		FHOD1	formin homology 2 domain containing 1 [Source:HGNC Symbol;Acc:HGNC:17905]	q22.1	0.000250994	-1.35407		VAT1L	vesicle amine transport 1 like [Source:HGNC Symbol;Acc:HGNC:29315]	q23.1	0.0347842	-2.87332		AC009102.2	novel transcript, antisense to GNAO1	q13	0.00204402	-2.36703		TMED6	transmembrane p24 trafficking protein 6 [Source:HGNC Symbol;Acc:HGNC:28331]	q22.1	0.00039399	-1.36683		ZC3H18	zinc finger CCCH-type containing 18 [Source:HGNC Symbol;Acc:HGNC:25091]	q24.2	1.49534e-05	-1.48697		KATNB1	katanin regulatory subunit B1 [Source:HGNC Symbol;Acc:HGNC:6217]	q21	2.60893e-13	-1.83859
ITFG1-AS1	ITFG1 antisense RNA 1 [Source:HGNC Symbol;Acc:HGNC:51383]	q12.1	1.49984e-07	-1.81443		PKD1L3	polycystin 1 like 3, transient receptor potential channel interacting [Source:HGNC Symbol;Acc:HGNC:21716]	q22.2	0.000362338	-1.49629		KATNB1	katanin regulatory subunit B1 [Source:HGNC Symbol;Acc:HGNC:6217]	q21	5.95529e-14	-1.58648		KIFC3	kinesin family member C3 [Source:HGNC Symbol;Acc:HGNC:6326]	q21	0.0404732	-1.86062		AC099524.1	novel transcript	q23.3	0.0106978	-1.72972		VAC14	VAC14 component of PIKFYVE complex [Source:HGNC Symbol;Acc:HGNC:25507]	q22.2	8.11326e-11	-1.42761		CHMP1A	charged multivesicular body protein 1A [Source:HGNC Symbol;Acc:HGNC:8740]	q24.3	0.000553545	-1.47543		TMED6	transmembrane p24 trafficking protein 6 [Source:HGNC Symbol;Acc:HGNC:28331]	q22.1	0.000403982	-1.46675
KATNB1	katanin regulatory subunit B1 [Source:HGNC Symbol;Acc:HGNC:6217]	q21	8.66419e-30	-1.66897		ZNF23	zinc finger protein 23 [Source:HGNC Symbol;Acc:HGNC:13023]	q22.2	8.34325e-05	-1.4693		TMED6	transmembrane p24 trafficking protein 6 [Source:HGNC Symbol;Acc:HGNC:28331]	q22.1	4.73296e-07	-1.52762		CNGB1	cyclic nucleotide gated channel subunit beta 1 [Source:HGNC Symbol;Acc:HGNC:2151]	q21	0.0467626	-4.24801		AC040168.1	novel transcript	q13	0.000313981	-2.76845		ZNF778	zinc finger protein 778 [Source:HGNC Symbol;Acc:HGNC:26479]	q24.3	0.00138476	-1.3458		MT1L	metallothionein 1L, pseudogene [Source:HGNC Symbol;Acc:HGNC:7404]	q13	8.68633e-05	-4.0211		VAC14	VAC14 component of PIKFYVE complex [Source:HGNC Symbol;Acc:HGNC:25507]	q22.2	1.01948e-08	-1.45776
TMED6	transmembrane p24 trafficking protein 6 [Source:HGNC Symbol;Acc:HGNC:28331]	q22.1	2.75928e-19	-1.77183		MOCS1P1	molybdenum cofactor synthesis 1 pseudogene 1 [Source:HGNC Symbol;Acc:HGNC:7191]	q12.1	0.0301444	-1.71968		VAC14	VAC14 component of PIKFYVE complex [Source:HGNC Symbol;Acc:HGNC:25507]	q22.2	2.7204e-08	-1.3208		MT2A	metallothionein 2A [Source:HGNC Symbol;Acc:HGNC:7406]	q13	0.0183645	-2.28423		MMP2	matrix metallopeptidase 2 [Source:HGNC Symbol;Acc:HGNC:7166]	q12.2	0.0228534	-1.47357		ZC3H18	zinc finger CCCH-type containing 18 [Source:HGNC Symbol;Acc:HGNC:25091]	q24.2	3.66048e-18	-1.57396		ATP6V0D1	ATPase H+ transporting V0 subunit d1 [Source:HGNC Symbol;Acc:HGNC:13724]	q22.1	8.31771e-05	-1.6484		ZNF778	zinc finger protein 778 [Source:HGNC Symbol;Acc:HGNC:26479]	q24.3	0.00115609	-1.43347
VAC14	VAC14 component of PIKFYVE complex [Source:HGNC Symbol;Acc:HGNC:25507]	q22.2	2.62174e-28	-1.53309		MT1L	metallothionein 1L, pseudogene [Source:HGNC Symbol;Acc:HGNC:7404]	q13	3.74621e-15	-3.32676		ZC3H18	zinc finger CCCH-type containing 18 [Source:HGNC Symbol;Acc:HGNC:25091]	q24.2	4.94156e-12	-1.38474		B3GNT9	UDP-GlcNAc:betaGal beta-1,3-N-acetylglucosaminyltransferase 9 [Source:HGNC Symbol;Acc:HGNC:28714]	q22.1	0.0176523	-1.61561		CDH5	cadherin 5 [Source:HGNC Symbol;Acc:HGNC:1764]	q21	0.0140635	-1.33243		AC009054.2	novel transcript, sense intronic to CFDP1	q23.1	0.0447442	-1.42764		MBTPS1	membrane bound transcription factor peptidase, site 1 [Source:HGNC Symbol;Acc:HGNC:15456]	q24.1	0.0161253	-1.3721		AC009119.2	novel transcript, antisense to MLYCD - OSGIN1 readthrough	q23.3	0.0397285	-1.70022
ZNF778	zinc finger protein 778 [Source:HGNC Symbol;Acc:HGNC:26479]	q24.3	7.69022e-08	-1.44021		ATP6V0D1	ATPase H+ transporting V0 subunit d1 [Source:HGNC Symbol;Acc:HGNC:13724]	q22.1	8.67301e-05	-1.30108		AC009097.4	novel transcript, antisense to PHLPP1	q22.2	0.0310819	-1.61631		HSD17B2	hydroxysteroid 17-beta dehydrogenase 2 [Source:HGNC Symbol;Acc:HGNC:5211]	q23.3	0.00247465	-11.8083		LINC02169	long intergenic non-protein coding RNA 2169 [Source:HGNC Symbol;Acc:HGNC:53031]	q12.2	1.22609e-07	-21.9212		SYCE1L	synaptonemal complex central element protein 1 like [Source:HGNC Symbol;Acc:HGNC:37236]	q23.1	0.0004305	-2.04624		COTL1	coactosin like F-actin binding protein 1 [Source:HGNC Symbol;Acc:HGNC:18304]	q24.1	0.0209215	-1.65919		ZC3H18	zinc finger CCCH-type containing 18 [Source:HGNC Symbol;Acc:HGNC:25091]	q24.2	1.29076e-15	-1.65054
ZC3H18	zinc finger CCCH-type containing 18 [Source:HGNC Symbol;Acc:HGNC:25091]	q24.2	3.91147e-27	-1.5196		MBTPS1	membrane bound transcription factor peptidase, site 1 [Source:HGNC Symbol;Acc:HGNC:15456]	q24.1	3.83211e-06	-1.34934		AC040162.3	novel transcript	q22.1	3.97631e-07	-1.69956		AC007906.2	novel protein	q12.2	0.0269018	-2.9473		AC092145.1	novel transcript, antisense to COTL1	q24.1	0.0119259	-2.09477		AC040162.3	novel transcript	q22.1	0.000255853	-1.55111		MMP15	matrix metallopeptidase 15 [Source:HGNC Symbol;Acc:HGNC:7161]	q21	0.00926208	-1.77851		SYCE1L	synaptonemal complex central element protein 1 like [Source:HGNC Symbol;Acc:HGNC:37236]	q23.1	0.00163216	-2.19535
AC009097.4	novel transcript, antisense to PHLPP1	q22.2	0.0124235	-1.5971		AC092718.5	novel transcript, antisense to C16orf46	q23.2	0.00138913	-1.4691		PKD1L3	polycystin 1 like 3, transient receptor potential channel interacting [Source:HGNC Symbol;Acc:HGNC:21716]	q22.2	2.74607e-05	-1.6777		RRAD	RRAD, Ras related glycolysis inhibitor and calcium channel regulator [Source:HGNC Symbol;Acc:HGNC:10446]	q22.1	0.0160411	-3.69656		AC009063.3	novel transcript, antisense to CDH13	q23.3	0.000929743	-3.38519		PKD1L3	polycystin 1 like 3, transient receptor potential channel interacting [Source:HGNC Symbol;Acc:HGNC:21716]	q22.2	0.00388081	-1.51209		ADAT1	adenosine deaminase tRNA specific 1 [Source:HGNC Symbol;Acc:HGNC:228]	q23.1	0.00868422	-1.37202		AC040162.3	novel transcript	q22.1	7.17338e-06	-1.82785
SYCE1L	synaptonemal complex central element protein 1 like [Source:HGNC Symbol;Acc:HGNC:37236]	q23.1	0.00476087	-1.56117		COTL1	coactosin like F-actin binding protein 1 [Source:HGNC Symbol;Acc:HGNC:18304]	q24.1	0.00482447	-1.34314		ZNF23	zinc finger protein 23 [Source:HGNC Symbol;Acc:HGNC:13023]	q22.2	2.85378e-06	-1.63194		HAS3	hyaluronan synthase 3 [Source:HGNC Symbol;Acc:HGNC:4820]	q22.1	0.0241621	-3.25715		MT2A	metallothionein 2A [Source:HGNC Symbol;Acc:HGNC:7406]	q13	9.56917e-08	-2.1336		ZNF23	zinc finger protein 23 [Source:HGNC Symbol;Acc:HGNC:13023]	q22.2	5.54915e-05	-1.59933		BRD7	bromodomain containing 7 [Source:HGNC Symbol;Acc:HGNC:14310]	q12.1	4.89632e-06	-1.44851		PKD1L3	polycystin 1 like 3, transient receptor potential channel interacting [Source:HGNC Symbol;Acc:HGNC:21716]	q22.2	0.000834369	-1.71903
AC040162.3	novel transcript	q22.1	6.48379e-05	-1.45783		CMTM4	CKLF like MARVEL transmembrane domain containing 4 [Source:HGNC Symbol;Acc:HGNC:19175]	q22.1	0.0124566	-1.30928		MARVELD3	MARVEL domain containing 3 [Source:HGNC Symbol;Acc:HGNC:30525]	q22.2	0.000468545	-1.43421		SLC12A4	solute carrier family 12 member 4 [Source:HGNC Symbol;Acc:HGNC:10913]	q22.1	0.0366389	-1.46736		C16orf86	chromosome 16 open reading frame 86 [Source:HGNC Symbol;Acc:HGNC:33755]	q22.1	0.00130036	-1.56496		MARVELD3	MARVEL domain containing 3 [Source:HGNC Symbol;Acc:HGNC:30525]	q22.2	3.50345e-06	-1.64789		AFG3L1P	AFG3 like matrix AAA peptidase subunit 1, pseudogene [Source:HGNC Symbol;Acc:HGNC:314]	q24.3	0.0250506	-1.40039		ZNF23	zinc finger protein 23 [Source:HGNC Symbol;Acc:HGNC:13023]	q22.2	3.38625e-05	-1.77757
PKD1L3	polycystin 1 like 3, transient receptor potential channel interacting [Source:HGNC Symbol;Acc:HGNC:21716]	q22.2	0.00162429	-1.44425		GNAO1	G protein subunit alpha o1 [Source:HGNC Symbol;Acc:HGNC:4389]	q13	3.87965e-19	-4.90021		MOCS1P1	molybdenum cofactor synthesis 1 pseudogene 1 [Source:HGNC Symbol;Acc:HGNC:7191]	q12.1	0.0217754	-1.86613		MT1E	metallothionein 1E [Source:HGNC Symbol;Acc:HGNC:7397]	q13	0.0117866	-2.28073		HSD17B2	hydroxysteroid 17-beta dehydrogenase 2 [Source:HGNC Symbol;Acc:HGNC:5211]	q23.3	0.036886	-2.11329		CHMP1A	charged multivesicular body protein 1A [Source:HGNC Symbol;Acc:HGNC:8740]	q24.3	2.62141e-09	-1.48214		TK2	thymidine kinase 2 [Source:HGNC Symbol;Acc:HGNC:11831]	q21	0.000572979	-1.49858		MARVELD3	MARVEL domain containing 3 [Source:HGNC Symbol;Acc:HGNC:30525]	q22.2	1.80025e-05	-1.77328
ZFHX3	zinc finger homeobox 3 [Source:HGNC Symbol;Acc:HGNC:777]	q22.3	7.86305e-05	-1.32874		IRF8	interferon regulatory factor 8 [Source:HGNC Symbol;Acc:HGNC:5358]	q24.1	0.000924931	-1.54844		CHMP1A	charged multivesicular body protein 1A [Source:HGNC Symbol;Acc:HGNC:8740]	q24.3	3.82874e-05	-1.30851		TEPP	testis, prostate and placenta expressed [Source:HGNC Symbol;Acc:HGNC:33745]	q21	0.023849	-4.77262		RRAD	RRAD, Ras related glycolysis inhibitor and calcium channel regulator [Source:HGNC Symbol;Acc:HGNC:10446]	q22.1	0.00153686	-2.09118		MT1L	metallothionein 1L, pseudogene [Source:HGNC Symbol;Acc:HGNC:7404]	q13	1.19561e-07	-2.89061		NUDT7	nudix hydrolase 7 [Source:HGNC Symbol;Acc:HGNC:8054]	q23.1	0.0134915	-1.65711		CHMP1A	charged multivesicular body protein 1A [Source:HGNC Symbol;Acc:HGNC:8740]	q24.3	7.60039e-07	-1.50397
ZNF23	zinc finger protein 23 [Source:HGNC Symbol;Acc:HGNC:13023]	q22.2	6.43215e-10	-1.66953		TAT-AS1	TAT antisense RNA 1 [Source:HGNC Symbol;Acc:HGNC:51369]	q22.2	0.00129287	-2.00411		MT1L	metallothionein 1L, pseudogene [Source:HGNC Symbol;Acc:HGNC:7404]	q13	1.25157e-10	-3.30167		CBLN1	cerebellin 1 precursor [Source:HGNC Symbol;Acc:HGNC:1543]	q12.1	0.00766711	-5.51258		CES1	carboxylesterase 1 [Source:HGNC Symbol;Acc:HGNC:1863]	q12.2	0.0189791	-1.75071		LINC00311	long intergenic non-protein coding RNA 311 [Source:HGNC Symbol;Acc:HGNC:28312]	q24.1	0.029715	-1.65869		AARS1	alanyl-tRNA synthetase 1 [Source:HGNC Symbol;Acc:HGNC:20]	q22.1	0.000364547	-1.54109		MT1L	metallothionein 1L, pseudogene [Source:HGNC Symbol;Acc:HGNC:7404]	q13	0.000422707	-2.4761
MARVELD3	MARVEL domain containing 3 [Source:HGNC Symbol;Acc:HGNC:30525]	q22.2	2.04003e-08	-1.55714		TK2	thymidine kinase 2 [Source:HGNC Symbol;Acc:HGNC:11831]	q21	1.27987e-08	-1.36941		ATP6V0D1	ATPase H+ transporting V0 subunit d1 [Source:HGNC Symbol;Acc:HGNC:13724]	q22.1	1.49492e-09	-1.49657		ADAD2	adenosine deaminase domain containing 2 [Source:HGNC Symbol;Acc:HGNC:30714]	q24.1	0.0212788	-2.68897		JPH3	junctophilin 3 [Source:HGNC Symbol;Acc:HGNC:14203]	q24.2	0.0084513	-2.06099		ATP6V0D1	ATPase H+ transporting V0 subunit d1 [Source:HGNC Symbol;Acc:HGNC:13724]	q22.1	1.99129e-09	-1.53684		TMEM231	transmembrane protein 231 [Source:HGNC Symbol;Acc:HGNC:37234]	q23.1	0.0443571	-1.46906		ATP6V0D1	ATPase H+ transporting V0 subunit d1 [Source:HGNC Symbol;Acc:HGNC:13724]	q22.1	6.8892e-06	-1.49227
CHMP1A	charged multivesicular body protein 1A [Source:HGNC Symbol;Acc:HGNC:8740]	q24.3	4.15789e-18	-1.51614		AC027682.7	TEC	q22.1	0.00362846	-1.48293		MBTPS1	membrane bound transcription factor peptidase, site 1 [Source:HGNC Symbol;Acc:HGNC:15456]	q24.1	1.67866e-10	-1.52908		AC009123.1	novel transcript, antisense to ADAD2	q24.1	0.025348	-3.51901		HAS3	hyaluronan synthase 3 [Source:HGNC Symbol;Acc:HGNC:4820]	q22.1	3.36145e-06	-2.60025		MBTPS1	membrane bound transcription factor peptidase, site 1 [Source:HGNC Symbol;Acc:HGNC:15456]	q24.1	2.01295e-06	-1.38531		TXNL4B	thioredoxin like 4B [Source:HGNC Symbol;Acc:HGNC:26041]	q22.2	1.5823e-05	-1.63179		ATMIN	ATM interactor [Source:HGNC Symbol;Acc:HGNC:29034]	q23.2	1.72014e-05	-1.34178
MT1L	metallothionein 1L, pseudogene [Source:HGNC Symbol;Acc:HGNC:7404]	q13	8.56579e-19	-3.13649		TXNL4B	thioredoxin like 4B [Source:HGNC Symbol;Acc:HGNC:26041]	q22.2	1.11421e-05	-1.33068		AC092718.5	novel transcript, antisense to C16orf46	q23.2	0.0159977	-1.38716		MT1G	metallothionein 1G [Source:HGNC Symbol;Acc:HGNC:7399]	q13	0.0365862	-3.89438		AMFR	autocrine motility factor receptor [Source:HGNC Symbol;Acc:HGNC:463]	q13	0.0437922	-1.30318		COTL1	coactosin like F-actin binding protein 1 [Source:HGNC Symbol;Acc:HGNC:18304]	q24.1	0.00191148	-1.45072		TUBB3	tubulin beta 3 class III [Source:HGNC Symbol;Acc:HGNC:20772]	q24.3	0.00220426	-2.94244		MBTPS1	membrane bound transcription factor peptidase, site 1 [Source:HGNC Symbol;Acc:HGNC:15456]	q24.1	3.17473e-05	-1.41531
LINC00311	long intergenic non-protein coding RNA 311 [Source:HGNC Symbol;Acc:HGNC:28312]	q24.1	2.53639e-05	-2.09394		EXOC3L1	exocyst complex component 3 like 1 [Source:HGNC Symbol;Acc:HGNC:27540]	q22.1	0.00143301	-1.3105		COTL1	coactosin like F-actin binding protein 1 [Source:HGNC Symbol;Acc:HGNC:18304]	q24.1	0.00119081	-1.4547		LINC02137	long intergenic non-protein coding RNA 2137 [Source:HGNC Symbol;Acc:HGNC:52997]	q21	0.0204495	-5.23882		AC134312.1	novel transcript	q24.2	0.00325509	-1.98903		MMP15	matrix metallopeptidase 15 [Source:HGNC Symbol;Acc:HGNC:7161]	q21	1.97116e-06	-1.80712		DEF8	differentially expressed in FDCP 8 homolog [Source:HGNC Symbol;Acc:HGNC:25969]	q24.3	2.03877e-06	-1.6434		COTL1	coactosin like F-actin binding protein 1 [Source:HGNC Symbol;Acc:HGNC:18304]	q24.1	0.0439211	-1.36156
ATP6V0D1	ATPase H+ transporting V0 subunit d1 [Source:HGNC Symbol;Acc:HGNC:13724]	q22.1	1.69158e-29	-1.73899		AC136621.1	novel transcript	q12.2	6.79892e-06	-3.63642		MMP15	matrix metallopeptidase 15 [Source:HGNC Symbol;Acc:HGNC:7161]	q21	0.0364339	-1.30427		MT1X	metallothionein 1X [Source:HGNC Symbol;Acc:HGNC:7405]	q13	0.0152273	-2.37706		AC131888.1	novel transcript	q23.2	0.0176431	-1.78626		ZNF821	zinc finger protein 821 [Source:HGNC Symbol;Acc:HGNC:28043]	q22.2	0.000855215	-1.30336		MAP1LC3B	microtubule associated protein 1 light chain 3 beta [Source:HGNC Symbol;Acc:HGNC:13352]	q24.2	0.000236808	-1.44053		MMP15	matrix metallopeptidase 15 [Source:HGNC Symbol;Acc:HGNC:7161]	q21	0.0001004	-1.84622
ATMIN	ATM interactor [Source:HGNC Symbol;Acc:HGNC:29034]	q23.2	4.85859e-14	-1.35941		AC009102.2	novel transcript, antisense to GNAO1	q13	7.61445e-09	-3.27341		NPIPB15	nuclear pore complex interacting protein family member B15 [Source:HGNC Symbol;Acc:HGNC:34409]	q23.1	0.0470255	-1.57357		AC010653.1	tripartite motif containing 13 (TRIM13) pseudogene	q22.2	0.0314309	-2.53005		AC010547.4	novel transcript	q22.2	0.0287116	-1.67968		CCDC113	coiled-coil domain containing 113 [Source:HGNC Symbol;Acc:HGNC:25002]	q21	0.00698712	-1.39708		CIAPIN1	cytokine induced apoptosis inhibitor 1 [Source:HGNC Symbol;Acc:HGNC:28050]	q21	3.52008e-06	-1.54669		ZNF821	zinc finger protein 821 [Source:HGNC Symbol;Acc:HGNC:28043]	q22.2	0.00173786	-1.34781
MBTPS1	membrane bound transcription factor peptidase, site 1 [Source:HGNC Symbol;Acc:HGNC:15456]	q24.1	8.54187e-24	-1.54888		AC009108.5	novel transcript	q24.1	5.30551e-05	-2.05885		CMTM4	CKLF like MARVEL transmembrane domain containing 4 [Source:HGNC Symbol;Acc:HGNC:19175]	q22.1	0.00101181	-1.45014								DPEP2	dipeptidase 2 [Source:HGNC Symbol;Acc:HGNC:23028]	q22.1	0.000736179	-1.68951		ADAT1	adenosine deaminase tRNA specific 1 [Source:HGNC Symbol;Acc:HGNC:228]	q23.1	2.18647e-05	-1.3233		RPL13	ribosomal protein L13 [Source:HGNC Symbol;Acc:HGNC:10303]	q24.3	0.0456758	-1.47066		CCDC113	coiled-coil domain containing 113 [Source:HGNC Symbol;Acc:HGNC:25002]	q21	0.0211595	-1.42696
AC092718.5	novel transcript, antisense to C16orf46	q23.2	0.0111354	-1.30883		DEF8	differentially expressed in FDCP 8 homolog [Source:HGNC Symbol;Acc:HGNC:25969]	q24.3	1.57786e-06	-1.33869		GNAO1	G protein subunit alpha o1 [Source:HGNC Symbol;Acc:HGNC:4389]	q13	1.04158e-15	-5.59797								CDH16	cadherin 16 [Source:HGNC Symbol;Acc:HGNC:1755]	q22.1	0.0108272	-2.50329		CMTM4	CKLF like MARVEL transmembrane domain containing 4 [Source:HGNC Symbol;Acc:HGNC:19175]	q22.1	0.00455652	-1.4128		ANKRD11	ankyrin repeat domain 11 [Source:HGNC Symbol;Acc:HGNC:21316]	q24.3	0.00295072	-1.38206		ADAT1	adenosine deaminase tRNA specific 1 [Source:HGNC Symbol;Acc:HGNC:228]	q23.1	0.000456176	-1.31411
COTL1	coactosin like F-actin binding protein 1 [Source:HGNC Symbol;Acc:HGNC:18304]	q24.1	1.29312e-07	-1.55004		AC009053.3	novel transcript	q23.1	0.00900819	-1.36264		IRF8	interferon regulatory factor 8 [Source:HGNC Symbol;Acc:HGNC:5358]	q24.1	6.12179e-06	-1.85441								SNAI3	snail family transcriptional repressor 3 [Source:HGNC Symbol;Acc:HGNC:18411]	q24.2	0.00223922	-1.53001		GNAO1	G protein subunit alpha o1 [Source:HGNC Symbol;Acc:HGNC:4389]	q13	1.60471e-05	-3.10122		ENKD1	enkurin domain containing 1 [Source:HGNC Symbol;Acc:HGNC:25246]	q22.1	0.0319209	-1.48299		CMTM4	CKLF like MARVEL transmembrane domain containing 4 [Source:HGNC Symbol;Acc:HGNC:19175]	q22.1	0.0206866	-1.41897
MMP15	matrix metallopeptidase 15 [Source:HGNC Symbol;Acc:HGNC:7161]	q21	2.14758e-12	-1.73028		RPL13	ribosomal protein L13 [Source:HGNC Symbol;Acc:HGNC:10303]	q24.3	0.000546461	-1.38135		TAT-AS1	TAT antisense RNA 1 [Source:HGNC Symbol;Acc:HGNC:51369]	q22.2	2.48394e-07	-3.00037								MT1E	metallothionein 1E [Source:HGNC Symbol;Acc:HGNC:7397]	q13	0.00282882	-1.69336		AC092115.4	novel transcript	q22.1	0.00349491	-1.8483		PRMT7	protein arginine methyltransferase 7 [Source:HGNC Symbol;Acc:HGNC:25557]	q22.1	0.0114122	-1.36402		GNAO1	G protein subunit alpha o1 [Source:HGNC Symbol;Acc:HGNC:4389]	q13	3.13174e-05	-3.78956
ZNF821	zinc finger protein 821 [Source:HGNC Symbol;Acc:HGNC:28043]	q22.2	1.92416e-07	-1.30968		AC099524.1	novel transcript	q23.3	0.000350617	-1.79536		AFG3L1P	AFG3 like matrix AAA peptidase subunit 1, pseudogene [Source:HGNC Symbol;Acc:HGNC:314]	q24.3	8.13573e-07	-1.39516								TEPP	testis, prostate and placenta expressed [Source:HGNC Symbol;Acc:HGNC:33745]	q21	0.00374534	-2.24282		IRF8	interferon regulatory factor 8 [Source:HGNC Symbol;Acc:HGNC:5358]	q24.1	0.0119398	-1.53217		SLC22A31	solute carrier family 22 member 31 [Source:HGNC Symbol;Acc:HGNC:27091]	q24.3	0.00530195	-5.7489		AC092115.4	novel transcript	q22.1	0.0150404	-1.87345
ADAT1	adenosine deaminase tRNA specific 1 [Source:HGNC Symbol;Acc:HGNC:228]	q23.1	2.27757e-07	-1.33517		LCAT	lecithin-cholesterol acyltransferase [Source:HGNC Symbol;Acc:HGNC:6522]	q22.1	0.00126805	-1.41303		TK2	thymidine kinase 2 [Source:HGNC Symbol;Acc:HGNC:11831]	q21	1.57175e-11	-1.4812								CBLN1	cerebellin 1 precursor [Source:HGNC Symbol;Acc:HGNC:1543]	q12.1	0.000104423	-2.734		TAT-AS1	TAT antisense RNA 1 [Source:HGNC Symbol;Acc:HGNC:51369]	q22.2	0.00124316	-2.17953		AC009061.2	novel transcript, antisense to AGRP	q22.1	0.0153211	-1.52134		TAT-AS1	TAT antisense RNA 1 [Source:HGNC Symbol;Acc:HGNC:51369]	q22.2	0.000643799	-2.6793
CMTM4	CKLF like MARVEL transmembrane domain containing 4 [Source:HGNC Symbol;Acc:HGNC:19175]	q22.1	1.14493e-06	-1.56049		AC040168.1	novel transcript	q13	5.0942e-13	-4.78614		AC027682.7	TEC	q22.1	2.3856e-05	-1.81048								ADAD2	adenosine deaminase domain containing 2 [Source:HGNC Symbol;Acc:HGNC:30714]	q24.1	0.0012428	-1.84129		BRD7	bromodomain containing 7 [Source:HGNC Symbol;Acc:HGNC:14310]	q12.1	4.19501e-10	-1.41071		SLC38A7	solute carrier family 38 member 7 [Source:HGNC Symbol;Acc:HGNC:25582]	q21	0.0314572	-1.36717		BRD7	bromodomain containing 7 [Source:HGNC Symbol;Acc:HGNC:14310]	q12.1	1.00677e-06	-1.40573
GNAO1	G protein subunit alpha o1 [Source:HGNC Symbol;Acc:HGNC:4389]	q13	1.28998e-21	-4.6549		LPCAT2	lysophosphatidylcholine acyltransferase 2 [Source:HGNC Symbol;Acc:HGNC:26032]	q12.2	0.00526162	-1.33198		TXNL4B	thioredoxin like 4B [Source:HGNC Symbol;Acc:HGNC:26041]	q22.2	6.3326e-16	-1.60062								LINC02132	long intergenic non-protein coding RNA 2132 [Source:HGNC Symbol;Acc:HGNC:52992]	q24.1	0.022323	-2.05201		AFG3L1P	AFG3 like matrix AAA peptidase subunit 1, pseudogene [Source:HGNC Symbol;Acc:HGNC:314]	q24.3	3.99557e-08	-1.53531		AC010531.6	novel transcript, antisense to FBXO31 and C16orf95 readthrough	q24.2	0.0267404	-1.9182		AFG3L1P	AFG3 like matrix AAA peptidase subunit 1, pseudogene [Source:HGNC Symbol;Acc:HGNC:314]	q24.3	7.40314e-08	-1.64937
AC092115.4	novel transcript	q22.1	0.0148998	-1.46654		SLC6A2	solute carrier family 6 member 2 [Source:HGNC Symbol;Acc:HGNC:11048]	q12.2	0.000440778	-2.69777		EXOC3L1	exocyst complex component 3 like 1 [Source:HGNC Symbol;Acc:HGNC:27540]	q22.1	0.00468654	-1.33128								MT1M	metallothionein 1M [Source:HGNC Symbol;Acc:HGNC:14296]	q13	0.00682959	-1.80514		TK2	thymidine kinase 2 [Source:HGNC Symbol;Acc:HGNC:11831]	q21	1.51072e-09	-1.47077		CES3	carboxylesterase 3 [Source:HGNC Symbol;Acc:HGNC:1865]	q22.1	0.00172831	-4.66088		TK2	thymidine kinase 2 [Source:HGNC Symbol;Acc:HGNC:11831]	q21	8.4095e-07	-1.46798
IRF8	interferon regulatory factor 8 [Source:HGNC Symbol;Acc:HGNC:5358]	q24.1	6.04651e-06	-1.6606		AC010531.6	novel transcript, antisense to FBXO31 and C16orf95 readthrough	q24.2	0.0113979	-1.48218		TUBB3	tubulin beta 3 class III [Source:HGNC Symbol;Acc:HGNC:20772]	q24.3	2.04879e-06	-2.27038								ADAMTS18	ADAM metallopeptidase with thrombospondin type 1 motif 18 [Source:HGNC Symbol;Acc:HGNC:17110]	q23.1	0.00167916	-2.34191		NUDT7	nudix hydrolase 7 [Source:HGNC Symbol;Acc:HGNC:8054]	q23.1	2.31434e-06	-1.62716		LONP2	lon peptidase 2, peroxisomal [Source:HGNC Symbol;Acc:HGNC:20598]	q12.1	0.033938	-1.43472		NUDT7	nudix hydrolase 7 [Source:HGNC Symbol;Acc:HGNC:8054]	q23.1	6.77569e-05	-1.63637
BEAN1	brain expressed associated with NEDD4 1 [Source:HGNC Symbol;Acc:HGNC:24160]	q21	0.012301	-1.33109		CES4A	carboxylesterase 4A [Source:HGNC Symbol;Acc:HGNC:26741]	q22.1	0.0391061	-1.36299		AC136621.1	novel transcript	q12.2	1.96746e-06	-4.66139								FTO	FTO alpha-ketoglutarate dependent dioxygenase [Source:HGNC Symbol;Acc:HGNC:24678]	q12.2	0.00132704	-1.52441		AC027682.7	TEC	q22.1	0.00201539	-1.64022		CMTR2	cap methyltransferase 2 [Source:HGNC Symbol;Acc:HGNC:25635]	q22.2	0.00812931	-1.37868		AC027682.7	TEC	q22.1	0.000847446	-1.86875
AC009120.5	novel transcript	q23.1	3.76439e-05	-1.74149		CHST5	carbohydrate sulfotransferase 5 [Source:HGNC Symbol;Acc:HGNC:1973]	q23.1	0.00353294	-1.59914		AC009102.2	novel transcript, antisense to GNAO1	q13	4.40345e-09	-3.93119								AC096996.2	novel transcript, sense overlapping ABCC11	q12.1	0.000387077	-3.57534		AARS1	alanyl-tRNA synthetase 1 [Source:HGNC Symbol;Acc:HGNC:20]	q22.1	2.21871e-08	-1.50044		AC135782.1	novel transcript	q24.3	0.00375542	-3.40357		AC109462.2	novel transcript	q12.2	0.0133597	-3.3582
TAT-AS1	TAT antisense RNA 1 [Source:HGNC Symbol;Acc:HGNC:51369]	q22.2	0.00216076	-1.75454		NFAT5	nuclear factor of activated T cells 5 [Source:HGNC Symbol;Acc:HGNC:7774]	q22.1	0.0118169	-1.32137		AC009108.5	novel transcript	q24.1	1.68036e-07	-2.6873								AC108097.1	novel transcript, antisense DYNLRB2	q23.2	0.00405761	-2.04305		TMEM231	transmembrane protein 231 [Source:HGNC Symbol;Acc:HGNC:37234]	q23.1	0.000353918	-1.43156		PSME3IP1	proteasome activator subunit 3 interacting protein 1 [Source:HGNC Symbol;Acc:HGNC:29856]	q13	9.52363e-06	-1.44823		AARS1	alanyl-tRNA synthetase 1 [Source:HGNC Symbol;Acc:HGNC:20]	q22.1	3.80799e-06	-1.49143
BRD7	bromodomain containing 7 [Source:HGNC Symbol;Acc:HGNC:14310]	q12.1	1.20129e-41	-1.5407		AC138028.2	novel transcript, antisense to FAM38A	q24.3	0.00171548	-1.41623		DEF8	differentially expressed in FDCP 8 homolog [Source:HGNC Symbol;Acc:HGNC:25969]	q24.3	1.16398e-15	-1.57732								CA7	carbonic anhydrase 7 [Source:HGNC Symbol;Acc:HGNC:1381]	q22.1	0.00646758	-2.44793		TXNL4B	thioredoxin like 4B [Source:HGNC Symbol;Acc:HGNC:26041]	q22.2	4.08773e-20	-1.81353		ZNRF1	zinc and ring finger 1 [Source:HGNC Symbol;Acc:HGNC:18452]	q23.1	0.0395876	-1.36461		TMEM231	transmembrane protein 231 [Source:HGNC Symbol;Acc:HGNC:37234]	q23.1	0.00459588	-1.4208
AFG3L1P	AFG3 like matrix AAA peptidase subunit 1, pseudogene [Source:HGNC Symbol;Acc:HGNC:314]	q24.3	7.00269e-13	-1.4817		AC092376.2	novel transcript, antisense to WWOX	q23.2	0.0169206	-1.32229		TAF1C	TATA-box binding protein associated factor, RNA polymerase I subunit C [Source:HGNC Symbol;Acc:HGNC:11534]	q24.1	2.21755e-10	-1.50024								AC027348.1	novel transcript, sense intronic to ZNF423	q12.1	0.0276471	-1.57453		EXOC3L1	exocyst complex component 3 like 1 [Source:HGNC Symbol;Acc:HGNC:27540]	q22.1	0.000214543	-1.4619		CYBA	cytochrome b-245 alpha chain [Source:HGNC Symbol;Acc:HGNC:2577]	q24.2	0.0162156	-1.88056		TXNL4B	thioredoxin like 4B [Source:HGNC Symbol;Acc:HGNC:26041]	q22.2	1.05548e-17	-1.96392
TK2	thymidine kinase 2 [Source:HGNC Symbol;Acc:HGNC:11831]	q21	1.77952e-13	-1.38404		SMG1P7	SMG1 pseudogene 7 [Source:HGNC Symbol;Acc:HGNC:49864]	q22.1	0.00116207	-1.34156		MAP1LC3B	microtubule associated protein 1 light chain 3 beta [Source:HGNC Symbol;Acc:HGNC:13352]	q24.2	6.41313e-14	-1.43663								AC092718.6	novel transcript, antisense to C16orf46	q23.2	0.0431975	-1.59525		TUBB3	tubulin beta 3 class III [Source:HGNC Symbol;Acc:HGNC:20772]	q24.3	5.31238e-10	-3.27634		HERPUD1	homocysteine inducible ER protein with ubiquitin like domain 1 [Source:HGNC Symbol;Acc:HGNC:13744]	q13	0.0327888	-1.35034		EXOC3L1	exocyst complex component 3 like 1 [Source:HGNC Symbol;Acc:HGNC:27540]	q22.1	0.00248452	-1.46954
NUDT7	nudix hydrolase 7 [Source:HGNC Symbol;Acc:HGNC:8054]	q23.1	2.07306e-08	-1.50561		CYBA	cytochrome b-245 alpha chain [Source:HGNC Symbol;Acc:HGNC:2577]	q24.2	9.22356e-06	-1.71432		AC009053.3	novel transcript	q23.1	0.000206014	-1.54046								ST3GAL2	ST3 beta-galactoside alpha-2,3-sialyltransferase 2 [Source:HGNC Symbol;Acc:HGNC:10863]	q22.1	0.00253979	-1.3166		AC136621.1	novel transcript	q12.2	0.000522696	-3.35466		EMC8	ER membrane protein complex subunit 8 [Source:HGNC Symbol;Acc:HGNC:7864]	q24.1	0.000101082	-1.50433		TUBB3	tubulin beta 3 class III [Source:HGNC Symbol;Acc:HGNC:20772]	q24.3	7.71498e-08	-3.56957
AARS1	alanyl-tRNA synthetase 1 [Source:HGNC Symbol;Acc:HGNC:20]	q22.1	5.54707e-33	-1.77202		SLC9A5	solute carrier family 9 member A5 [Source:HGNC Symbol;Acc:HGNC:11078]	q22.1	0.00696501	-1.33304		RPL13	ribosomal protein L13 [Source:HGNC Symbol;Acc:HGNC:10303]	q24.3	6.8964e-05	-1.50492								CDH8	cadherin 8 [Source:HGNC Symbol;Acc:HGNC:1767]	q21	0.0110826	-1.7959		AC009102.2	novel transcript, antisense to GNAO1	q13	0.000592588	-2.56294		RSPRY1	ring finger and SPRY domain containing 1 [Source:HGNC Symbol;Acc:HGNC:29420]	q13	0.00708995	-1.32501		AC136621.1	novel transcript	q12.2	0.000559774	-4.47466
TMEM231	transmembrane protein 231 [Source:HGNC Symbol;Acc:HGNC:37234]	q23.1	0.000363098	-1.33955		CX3CL1	C-X3-C motif chemokine ligand 1 [Source:HGNC Symbol;Acc:HGNC:10647]	q21	0.00520728	-1.65737		ANKRD11	ankyrin repeat domain 11 [Source:HGNC Symbol;Acc:HGNC:21316]	q24.3	6.27025e-13	-1.48835								LRRC29	leucine rich repeat containing 29 [Source:HGNC Symbol;Acc:HGNC:13605]	q22.1	0.00548808	-1.40101		AC009108.5	novel transcript	q24.1	0.000837811	-2.23639		FCSK	fucose kinase [Source:HGNC Symbol;Acc:HGNC:29500]	q22.1	0.00234493	-1.49677		AC009102.2	novel transcript, antisense to GNAO1	q13	0.00494663	-2.59501
TXNL4B	thioredoxin like 4B [Source:HGNC Symbol;Acc:HGNC:26041]	q22.2	7.1072e-46	-1.78113		AGRP	agouti related neuropeptide [Source:HGNC Symbol;Acc:HGNC:330]	q22.1	0.0246869	-1.36898		AC099524.1	novel transcript	q23.3	2.28435e-05	-2.14678								CES1P1	carboxylesterase 1 pseudogene 1 [Source:HGNC Symbol;Acc:HGNC:18546]	q12.2	3.62802e-07	-9.30891		AC009120.1	ribosomal protein L21 (RPL21) pseudogene	q23.1	0.0300549	-1.30238		LINC02169	long intergenic non-protein coding RNA 2169 [Source:HGNC Symbol;Acc:HGNC:53031]	q12.2	4.79606e-05	-369.546		AC092368.3	novel transcript	q11.2	0.00581403	-1.33205
TUBB3	tubulin beta 3 class III [Source:HGNC Symbol;Acc:HGNC:20772]	q24.3	1.94072e-10	-2.52097		AC092145.1	novel transcript, antisense to COTL1	q24.1	1.25384e-06	-2.92439		LCAT	lecithin-cholesterol acyltransferase [Source:HGNC Symbol;Acc:HGNC:6522]	q22.1	0.00260557	-1.44576								LINC02137	long intergenic non-protein coding RNA 2137 [Source:HGNC Symbol;Acc:HGNC:52997]	q21	1.13991e-06	-3.07953		DEF8	differentially expressed in FDCP 8 homolog [Source:HGNC Symbol;Acc:HGNC:25969]	q24.3	2.20612e-19	-1.7001		SLC9A5	solute carrier family 9 member A5 [Source:HGNC Symbol;Acc:HGNC:11078]	q22.1	0.0223445	-1.61267		AC009108.5	novel transcript	q24.1	0.00376877	-2.24628
AC136621.1	novel transcript	q12.2	3.75495e-07	-3.26789		AC106738.1	novel transcript	q12.2	0.0288301	-1.32774		ENKD1	enkurin domain containing 1 [Source:HGNC Symbol;Acc:HGNC:25246]	q22.1	0.0134274	-1.30152								AC105411.1	novel transcript, antisense DYNLRB2	q23.2	0.0465608	-1.55552		AC092718.7	novel transcript	q23.2	0.0439113	-1.34711		CX3CL1	C-X3-C motif chemokine ligand 1 [Source:HGNC Symbol;Acc:HGNC:10647]	q21	0.044186	-2.06891		AC009120.1	ribosomal protein L21 (RPL21) pseudogene	q23.1	0.0118791	-1.40977
AC009102.2	novel transcript, antisense to GNAO1	q13	3.38654e-09	-2.9341		ZNF276	zinc finger protein 276 [Source:HGNC Symbol;Acc:HGNC:23330]	q24.3	2.9419e-08	-1.44441		AC040168.1	novel transcript	q13	2.49794e-10	-5.00834								AC009159.3	novel transcript	q23.2	0.0288124	-1.43865		TAF1C	TATA-box binding protein associated factor, RNA polymerase I subunit C [Source:HGNC Symbol;Acc:HGNC:11534]	q24.1	8.07062e-07	-1.48951		CFDP1	craniofacial development protein 1 [Source:HGNC Symbol;Acc:HGNC:1873]	q23.1	0.000249923	-1.57712		DEF8	differentially expressed in FDCP 8 homolog [Source:HGNC Symbol;Acc:HGNC:25969]	q24.3	8.34576e-17	-1.75395
AC009108.5	novel transcript	q24.1	2.5821e-13	-3.37753		VAT1L	vesicle amine transport 1 like [Source:HGNC Symbol;Acc:HGNC:29315]	q23.1	0.00102082	-1.74688		LPCAT2	lysophosphatidylcholine acyltransferase 2 [Source:HGNC Symbol;Acc:HGNC:26032]	q12.2	0.00069339	-1.4437								MT1X	metallothionein 1X [Source:HGNC Symbol;Acc:HGNC:7405]	q13	0.0314136	-1.47537		MAP1LC3B	microtubule associated protein 1 light chain 3 beta [Source:HGNC Symbol;Acc:HGNC:13352]	q24.2	4.12332e-11	-1.44948		CNEP1R1	CTD nuclear envelope phosphatase 1 regulatory subunit 1 [Source:HGNC Symbol;Acc:HGNC:26759]	q12.1	0.00234493	-1.39163		TAF1C	TATA-box binding protein associated factor, RNA polymerase I subunit C [Source:HGNC Symbol;Acc:HGNC:11534]	q24.1	3.31181e-08	-1.65849
DEF8	differentially expressed in FDCP 8 homolog [Source:HGNC Symbol;Acc:HGNC:25969]	q24.3	2.05562e-28	-1.66766		CARMIL2	capping protein regulator and myosin 1 linker 2 [Source:HGNC Symbol;Acc:HGNC:27089]	q22.1	1.13631e-05	-2.00682		SLC6A2	solute carrier family 6 member 2 [Source:HGNC Symbol;Acc:HGNC:11048]	q12.2	3.89762e-06	-4.15041								AC084064.1	novel transcript	q23.2	0.00585309	-2.57509		CIAPIN1	cytokine induced apoptosis inhibitor 1 [Source:HGNC Symbol;Acc:HGNC:28050]	q21	1.69891e-14	-1.51707		AGRP	agouti related neuropeptide [Source:HGNC Symbol;Acc:HGNC:330]	q22.1	0.0429465	-1.9231		MAP1LC3B	microtubule associated protein 1 light chain 3 beta [Source:HGNC Symbol;Acc:HGNC:13352]	q24.2	1.14431e-08	-1.47212
TAF1C	TATA-box binding protein associated factor, RNA polymerase I subunit C [Source:HGNC Symbol;Acc:HGNC:11534]	q24.1	6.36166e-08	-1.39505		CES2	carboxylesterase 2 [Source:HGNC Symbol;Acc:HGNC:1864]	q22.1	7.1322e-07	-1.31645		AC009061.2	novel transcript, antisense to AGRP	q22.1	3.99133e-05	-1.39787								CETP	cholesteryl ester transfer protein [Source:HGNC Symbol;Acc:HGNC:1869]	q13	0.00102757	-1.65254		RPL13	ribosomal protein L13 [Source:HGNC Symbol;Acc:HGNC:10303]	q24.3	3.52721e-06	-1.62434		ZNF276	zinc finger protein 276 [Source:HGNC Symbol;Acc:HGNC:23330]	q24.3	0.036161	-1.39176		CIAPIN1	cytokine induced apoptosis inhibitor 1 [Source:HGNC Symbol;Acc:HGNC:28050]	q21	3.91651e-10	-1.51717
MAP1LC3B	microtubule associated protein 1 light chain 3 beta [Source:HGNC Symbol;Acc:HGNC:13352]	q24.2	3.0253e-39	-1.63162		MT1JP	metallothionein 1J, pseudogene [Source:HGNC Symbol;Acc:HGNC:7402]	q13	0.001255	-2.55462		AC106779.1	novel transcript, antisense to NUP93	q13	0.0205052	-1.43864														ANKRD11	ankyrin repeat domain 11 [Source:HGNC Symbol;Acc:HGNC:21316]	q24.3	1.37593e-11	-1.49618		KARS1	lysyl-tRNA synthetase 1 [Source:HGNC Symbol;Acc:HGNC:6215]	q23.1	1.56136e-06	-1.53671		RPL13	ribosomal protein L13 [Source:HGNC Symbol;Acc:HGNC:10303]	q24.3	7.36389e-06	-1.74476
CIAPIN1	cytokine induced apoptosis inhibitor 1 [Source:HGNC Symbol;Acc:HGNC:28050]	q21	1.22333e-42	-1.65147		KIAA0895L	KIAA0895 like [Source:HGNC Symbol;Acc:HGNC:34408]	q22.1	8.4658e-05	-1.38925		AC010531.6	novel transcript, antisense to FBXO31 and C16orf95 readthrough	q24.2	6.95772e-05	-1.87492														AC092384.3	novel transcript	q24.3	0.0468995	-1.65378		VAT1L	vesicle amine transport 1 like [Source:HGNC Symbol;Acc:HGNC:29315]	q23.1	0.033938	-2.38437		ANKRD11	ankyrin repeat domain 11 [Source:HGNC Symbol;Acc:HGNC:21316]	q24.3	4.80575e-11	-1.60053
AC009053.3	novel transcript	q23.1	3.04968e-05	-1.49054		AC092718.3	novel protein	q23.2	0.00622115	-1.30859		CES4A	carboxylesterase 4A [Source:HGNC Symbol;Acc:HGNC:26741]	q22.1	0.000182902	-1.7177														AC099524.1	novel transcript	q23.3	0.00899299	-1.79005		ACD	ACD shelterin complex subunit and telomerase recruitment factor [Source:HGNC Symbol;Acc:HGNC:25070]	q22.1	0.000158496	-1.59		LCAT	lecithin-cholesterol acyltransferase [Source:HGNC Symbol;Acc:HGNC:6522]	q22.1	0.00327974	-1.58155
RPL13	ribosomal protein L13 [Source:HGNC Symbol;Acc:HGNC:10303]	q24.3	1.77086e-06	-1.44832		GALNS	galactosamine (N-acetyl)-6-sulfatase [Source:HGNC Symbol;Acc:HGNC:4122]	q24.3	6.89263e-07	-1.4058		CHST5	carbohydrate sulfotransferase 5 [Source:HGNC Symbol;Acc:HGNC:1973]	q23.1	0.00581164	-1.62138														LCAT	lecithin-cholesterol acyltransferase [Source:HGNC Symbol;Acc:HGNC:6522]	q22.1	0.0101786	-1.41505		DDX19B	DEAD-box helicase 19B [Source:HGNC Symbol;Acc:HGNC:2742]	q22.1	0.000481055	-1.42638		ENKD1	enkurin domain containing 1 [Source:HGNC Symbol;Acc:HGNC:25246]	q22.1	0.00192479	-1.46076
ANKRD11	ankyrin repeat domain 11 [Source:HGNC Symbol;Acc:HGNC:21316]	q24.3	1.99293e-21	-1.54195		AC009159.2	novel transcript	q23.2	0.0179617	-1.5917		AC040169.3	novel transcript, sense intronic to MBTPS1	q23.3	0.000357249	-1.55013														ENKD1	enkurin domain containing 1 [Source:HGNC Symbol;Acc:HGNC:25246]	q22.1	0.000172479	-1.4617		CES2	carboxylesterase 2 [Source:HGNC Symbol;Acc:HGNC:1864]	q22.1	0.000108785	-1.46528		AC040168.1	novel transcript	q13	0.0190087	-2.50339
AC092384.3	novel transcript	q24.3	0.000112802	-1.94497		FBXO31	F-box protein 31 [Source:HGNC Symbol;Acc:HGNC:16510]	q24.2	9.75388e-14	-1.42042		AC135782.1	novel transcript	q24.3	2.75736e-09	-3.67021														AC040168.1	novel transcript	q13	0.00587494	-2.33114		CKLF	chemokine like factor [Source:HGNC Symbol;Acc:HGNC:13253]	q21	0.00435027	-1.59176		PRMT7	protein arginine methyltransferase 7 [Source:HGNC Symbol;Acc:HGNC:25557]	q22.1	2.56495e-05	-1.40079
AC099524.1	novel transcript	q23.3	2.54471e-05	-1.85743		KIFC3	kinesin family member C3 [Source:HGNC Symbol;Acc:HGNC:6326]	q21	1.93212e-06	-1.58107		AC009108.1	ribosomal protein L7a (RPL7A) pseudogene	q24.1	0.0215578	-1.39944														PRMT7	protein arginine methyltransferase 7 [Source:HGNC Symbol;Acc:HGNC:25557]	q22.1	5.79241e-07	-1.37923		TMEM170A	transmembrane protein 170A [Source:HGNC Symbol;Acc:HGNC:29577]	q23.1	0.0005588	-1.44143		SPIRE2	spire type actin nucleation factor 2 [Source:HGNC Symbol;Acc:HGNC:30623]	q24.3	0.000223814	-1.76573
ENKD1	enkurin domain containing 1 [Source:HGNC Symbol;Acc:HGNC:25246]	q22.1	1.97828e-05	-1.40268		CMTM2	CKLF like MARVEL transmembrane domain containing 2 [Source:HGNC Symbol;Acc:HGNC:19173]	q21	0.0264275	-1.32567		TERB1	telomere repeat binding bouquet formation protein 1 [Source:HGNC Symbol;Acc:HGNC:26675]	q22.1	0.047913	-1.40091														SPIRE2	spire type actin nucleation factor 2 [Source:HGNC Symbol;Acc:HGNC:30623]	q24.3	0.000384559	-1.59618		PSMB10	proteasome 20S subunit beta 10 [Source:HGNC Symbol;Acc:HGNC:9538]	q22.1	0.0261634	-1.60141		SLC22A31	solute carrier family 22 member 31 [Source:HGNC Symbol;Acc:HGNC:27091]	q24.3	0.0246124	-2.83039
AC040168.1	novel transcript	q13	1.81318e-13	-3.68638		LDHD	lactate dehydrogenase D [Source:HGNC Symbol;Acc:HGNC:19708]	q23.1	0.00644996	-1.53344		CDH5	cadherin 5 [Source:HGNC Symbol;Acc:HGNC:1764]	q21	0.00452606	-1.33864														SLC22A31	solute carrier family 22 member 31 [Source:HGNC Symbol;Acc:HGNC:27091]	q24.3	0.000276382	-3.55461		KLHDC4	kelch domain containing 4 [Source:HGNC Symbol;Acc:HGNC:25272]	q24.2	0.000178221	-1.63691		LPCAT2	lysophosphatidylcholine acyltransferase 2 [Source:HGNC Symbol;Acc:HGNC:26032]	q12.2	0.0348188	-1.40192
PRMT7	protein arginine methyltransferase 7 [Source:HGNC Symbol;Acc:HGNC:25557]	q22.1	2.98549e-10	-1.34826		CNGB1	cyclic nucleotide gated channel subunit beta 1 [Source:HGNC Symbol;Acc:HGNC:2151]	q21	0.000633312	-2.47367		CTRL	chymotrypsin like [Source:HGNC Symbol;Acc:HGNC:2524]	q22.1	0.028838	-1.65215														LPCAT2	lysophosphatidylcholine acyltransferase 2 [Source:HGNC Symbol;Acc:HGNC:26032]	q12.2	0.0220268	-1.33657		GALNS	galactosamine (N-acetyl)-6-sulfatase [Source:HGNC Symbol;Acc:HGNC:4122]	q24.3	0.00546225	-1.50349		SLC6A2	solute carrier family 6 member 2 [Source:HGNC Symbol;Acc:HGNC:11048]	q12.2	3.06458e-05	-5.38011
SPIRE2	spire type actin nucleation factor 2 [Source:HGNC Symbol;Acc:HGNC:30623]	q24.3	0.000373996	-1.43994		CLEC18B	C-type lectin domain family 18 member B [Source:HGNC Symbol;Acc:HGNC:33849]	q23.1	2.34984e-07	-2.21869		GPT2	glutamic--pyruvic transaminase 2 [Source:HGNC Symbol;Acc:HGNC:18062]	q11.2	5.00281e-05	-1.6655														SLC6A2	solute carrier family 6 member 2 [Source:HGNC Symbol;Acc:HGNC:11048]	q12.2	3.82181e-06	-4.30841		FBXO31	F-box protein 31 [Source:HGNC Symbol;Acc:HGNC:16510]	q24.2	1.29375e-05	-1.50645		FANCA	FA complementation group A [Source:HGNC Symbol;Acc:HGNC:3582]	q24.3	1.78308e-06	-1.93015
SLC22A31	solute carrier family 22 member 31 [Source:HGNC Symbol;Acc:HGNC:27091]	q24.3	0.00193062	-2.30112		AC009063.3	novel transcript, antisense to CDH13	q23.3	8.60296e-07	-3.61605		NFAT5	nuclear factor of activated T cells 5 [Source:HGNC Symbol;Acc:HGNC:7774]	q22.1	0.0158861	-1.34964														FANCA	FA complementation group A [Source:HGNC Symbol;Acc:HGNC:3582]	q24.3	1.67581e-06	-1.7343		CNGB1	cyclic nucleotide gated channel subunit beta 1 [Source:HGNC Symbol;Acc:HGNC:2151]	q21	0.000547134	-7.5589		AC010547.2	novel transcript, sense intronic to ZNF19	q22.2	0.0050151	-3.41382
AC106793.1	novel transcript	q21	0.00126467	-1.81137		RNU6-1061P	RNA, U6 small nuclear 1061, pseudogene [Source:HGNC Symbol;Acc:HGNC:48024]	q22.2	0.0200381	-1.79189		AC138028.2	novel transcript, antisense to FAM38A	q24.3	2.80179e-06	-1.72743														AC010547.2	novel transcript, sense intronic to ZNF19	q22.2	0.00328991	-2.77816		AC009063.3	novel transcript, antisense to CDH13	q23.3	0.0343201	-5.17899		AC009061.2	novel transcript, antisense to AGRP	q22.1	8.29054e-05	-1.53193
AC007906.1	novel transcript	q12.2	0.0138416	-1.64999		MPHOSPH6	M-phase phosphoprotein 6 [Source:HGNC Symbol;Acc:HGNC:7214]	q23.3	0.00113232	-1.47587		AC007610.2	novel transcript, antisense to HEATR3	q12.1	0.0240114	-1.77194														AC009061.2	novel transcript, antisense to AGRP	q22.1	4.18912e-06	-1.51535		HEATR3	HEAT repeat containing 3 [Source:HGNC Symbol;Acc:HGNC:26087]	q12.1	0.00239673	-1.40563		SLC38A7	solute carrier family 38 member 7 [Source:HGNC Symbol;Acc:HGNC:25582]	q21	6.11502e-05	-1.42327
SLC6A2	solute carrier family 6 member 2 [Source:HGNC Symbol;Acc:HGNC:11048]	q12.2	1.46751e-12	-4.21312		MT2A	metallothionein 2A [Source:HGNC Symbol;Acc:HGNC:7406]	q13	2.75208e-15	-2.57121		AC092376.2	novel transcript, antisense to WWOX	q23.2	0.0361195	-1.31256														SLC38A7	solute carrier family 38 member 7 [Source:HGNC Symbol;Acc:HGNC:25582]	q21	1.16362e-05	-1.39263		MON1B	MON1 homolog B, secretory trafficking associated [Source:HGNC Symbol;Acc:HGNC:25020]	q23.1	5.4787e-06	-1.45738		AC010531.6	novel transcript, antisense to FBXO31 and C16orf95 readthrough	q24.2	9.162e-06	-2.42421
MT1DP	metallothionein 1D, pseudogene [Source:HGNC Symbol;Acc:HGNC:7396]	q13	0.0128413	-1.51814		OSGIN1	oxidative stress induced growth inhibitor 1 [Source:HGNC Symbol;Acc:HGNC:30093]	q23.3	0.000195593	-1.73772		ZNRF1	zinc and ring finger 1 [Source:HGNC Symbol;Acc:HGNC:18452]	q23.1	7.22815e-05	-1.34262														AC010531.6	novel transcript, antisense to FBXO31 and C16orf95 readthrough	q24.2	7.73499e-07	-2.1942		MPHOSPH6	M-phase phosphoprotein 6 [Source:HGNC Symbol;Acc:HGNC:7214]	q23.3	0.00559297	-2.006		CHST5	carbohydrate sulfotransferase 5 [Source:HGNC Symbol;Acc:HGNC:1973]	q23.1	0.0437513	-1.5982
FANCA	FA complementation group A [Source:HGNC Symbol;Acc:HGNC:3582]	q24.3	3.63826e-15	-1.86949		FBXL8	F-box and leucine rich repeat protein 8 [Source:HGNC Symbol;Acc:HGNC:17875]	q22.1	0.000228635	-1.46268		SMG1P7	SMG1 pseudogene 7 [Source:HGNC Symbol;Acc:HGNC:49864]	q22.1	6.07036e-05	-1.48595														CHST5	carbohydrate sulfotransferase 5 [Source:HGNC Symbol;Acc:HGNC:1973]	q23.1	0.00979791	-1.63166		CFAP20	cilia and flagella associated protein 20 [Source:HGNC Symbol;Acc:HGNC:29523]	q21	2.66193e-05	-1.48407		AC040169.3	novel transcript, sense intronic to MBTPS1	q23.3	0.00956385	-1.57974
AC010547.2	novel transcript, sense intronic to ZNF19	q22.2	0.000481475	-2.59753		C16orf86	chromosome 16 open reading frame 86 [Source:HGNC Symbol;Acc:HGNC:33755]	q22.1	4.14002e-05	-1.55236		AC092384.2	novel transcript, antisense to CBFA2T3	q24.3	0.0293816	-1.53717														LINC02128	long intergenic non-protein coding RNA 2128 [Source:HGNC Symbol;Acc:HGNC:52986]	q12.1	0.00389175	-4.11629		MEAK7	MTOR associated protein, eak-7 homolog [Source:HGNC Symbol;Acc:HGNC:29325]	q24.1	0.00513624	-1.52134		LINC02128	long intergenic non-protein coding RNA 2128 [Source:HGNC Symbol;Acc:HGNC:52986]	q12.1	0.00633651	-5.65803
AC009061.2	novel transcript, antisense to AGRP	q22.1	2.40559e-16	-1.62283		AC092718.1	novel transcript	q23.2	0.00250014	-1.56897		CYBA	cytochrome b-245 alpha chain [Source:HGNC Symbol;Acc:HGNC:2577]	q24.2	5.37247e-08	-2.05421														CES3	carboxylesterase 3 [Source:HGNC Symbol;Acc:HGNC:1865]	q22.1	4.10437e-14	-6.41087		MT2A	metallothionein 2A [Source:HGNC Symbol;Acc:HGNC:7406]	q13	0.000156543	-2.71675		CES3	carboxylesterase 3 [Source:HGNC Symbol;Acc:HGNC:1865]	q22.1	9.71734e-12	-8.34377
SLC38A7	solute carrier family 38 member 7 [Source:HGNC Symbol;Acc:HGNC:25582]	q21	1.80495e-23	-1.57315		MIR6772	microRNA 6772 [Source:HGNC Symbol;Acc:HGNC:50064]	q21	0.0120901	-1.87419		HERPUD1	homocysteine inducible ER protein with ubiquitin like domain 1 [Source:HGNC Symbol;Acc:HGNC:13744]	q13	1.02784e-08	-1.46046														CMTR2	cap methyltransferase 2 [Source:HGNC Symbol;Acc:HGNC:25635]	q22.2	0.000125751	-1.30763		PHKB	phosphorylase kinase regulatory subunit beta [Source:HGNC Symbol;Acc:HGNC:8927]	q12.1	0.0345625	-1.36111		GINS3	GINS complex subunit 3 [Source:HGNC Symbol;Acc:HGNC:25851]	q21	0.00100764	-1.46254
AC106779.1	novel transcript, antisense to NUP93	q13	0.000313824	-1.60272		AC137932.3	novel transcript, antisense to ANKRD11	q24.3	0.00311488	-1.32719		EMC8	ER membrane protein complex subunit 8 [Source:HGNC Symbol;Acc:HGNC:7864]	q24.1	2.68992e-08	-1.36719														GINS3	GINS complex subunit 3 [Source:HGNC Symbol;Acc:HGNC:25851]	q21	0.000449047	-1.39466		WWP2	WW domain containing E3 ubiquitin protein ligase 2 [Source:HGNC Symbol;Acc:HGNC:16804]	q22.1	5.8152e-05	-1.44832		AC135782.1	novel transcript	q24.3	0.00087906	-2.91106
AC009108.3	novel transcript	q24.1	0.000343819	-1.61636		B3GNT9	UDP-GlcNAc:betaGal beta-1,3-N-acetylglucosaminyltransferase 9 [Source:HGNC Symbol;Acc:HGNC:28714]	q22.1	3.80492e-06	-1.44418		FCSK	fucose kinase [Source:HGNC Symbol;Acc:HGNC:29500]	q22.1	0.000173248	-1.31012														AC135782.1	novel transcript	q24.3	8.88506e-06	-3.04892		USB1	U6 snRNA biogenesis phosphodiesterase 1 [Source:HGNC Symbol;Acc:HGNC:25792]	q21	5.46732e-05	-1.58757		AC009078.3	TEC	q23.1	0.0390809	-1.44619
AC010531.6	novel transcript, antisense to FBXO31 and C16orf95 readthrough	q24.2	4.65505e-07	-1.85948		KLHL36	kelch like family member 36 [Source:HGNC Symbol;Acc:HGNC:17844]	q24.1	2.67417e-05	-1.30367		AC127455.1	small EDRL-rich factor 1 protein pseudogene	q24.2	0.000308112	-2.12525														CTRL	chymotrypsin like [Source:HGNC Symbol;Acc:HGNC:2524]	q22.1	0.0485494	-1.64977		C16orf86	chromosome 16 open reading frame 86 [Source:HGNC Symbol;Acc:HGNC:33755]	q22.1	0.0364247	-1.70986		AC138028.2	novel transcript, antisense to FAM38A	q24.3	0.0054669	-1.60522
CES4A	carboxylesterase 4A [Source:HGNC Symbol;Acc:HGNC:26741]	q22.1	0.0109195	-1.38978		AC137932.1	novel transcript, antisense to ANKRD11	q24.3	0.00803479	-1.38107		SLC9A5	solute carrier family 9 member A5 [Source:HGNC Symbol;Acc:HGNC:11078]	q22.1	3.21585e-06	-1.60953														AC138028.2	novel transcript, antisense to FAM38A	q24.3	0.00375088	-1.51475		GABARAPL2	GABA type A receptor associated protein like 2 [Source:HGNC Symbol;Acc:HGNC:13291]	q23.1	0.014954	-1.34033		PSME3IP1	proteasome activator subunit 3 interacting protein 1 [Source:HGNC Symbol;Acc:HGNC:29856]	q13	2.89747e-09	-1.4069
CHST5	carbohydrate sulfotransferase 5 [Source:HGNC Symbol;Acc:HGNC:1973]	q23.1	3.04986e-07	-1.99598		HSD17B2	hydroxysteroid 17-beta dehydrogenase 2 [Source:HGNC Symbol;Acc:HGNC:5211]	q23.3	0.0453754	-1.77377		CX3CL1	C-X3-C motif chemokine ligand 1 [Source:HGNC Symbol;Acc:HGNC:10647]	q21	4.21611e-08	-2.48393														PSME3IP1	proteasome activator subunit 3 interacting protein 1 [Source:HGNC Symbol;Acc:HGNC:29856]	q13	2.56319e-13	-1.41301		AC025284.1	novel transcript, antisense to ADAMTS18	q23.1	0.0332206	-6.41224		AC009120.2	novel transcript, antisense to PSMD7	q23.1	0.000506052	-1.50914
AC040169.3	novel transcript, sense intronic to MBTPS1	q23.3	4.27832e-12	-1.91978		AC040160.2	novel transcript	q22.1	1.87291e-05	-1.52947		CFDP1	craniofacial development protein 1 [Source:HGNC Symbol;Acc:HGNC:1873]	q23.1	2.4876e-05	-1.33335														AC009120.2	novel transcript, antisense to PSMD7	q23.1	0.00477028	-1.34091		MTHFSD	methenyltetrahydrofolate synthetase domain containing [Source:HGNC Symbol;Acc:HGNC:25778]	q24.1	0.000155595	-1.4908		AC007610.2	novel transcript, antisense to HEATR3	q12.1	0.00090736	-2.79233
CES3	carboxylesterase 3 [Source:HGNC Symbol;Acc:HGNC:1865]	q22.1	0.00124351	-1.96919		CDH3	cadherin 3 [Source:HGNC Symbol;Acc:HGNC:1762]	q22.1	0.00242827	-1.76499		LINC01227	long intergenic non-protein coding RNA 1227 [Source:HGNC Symbol;Acc:HGNC:49680]	q23.2	0.0410305	-1.64117														AC007610.2	novel transcript, antisense to HEATR3	q12.1	0.00114308	-2.28592		AC092718.4	novel transcript	q23.2	0.0046202	-1.85402		ZNRF1	zinc and ring finger 1 [Source:HGNC Symbol;Acc:HGNC:18452]	q23.1	0.000292627	-1.45378
LONP2	lon peptidase 2, peroxisomal [Source:HGNC Symbol;Acc:HGNC:20598]	q12.1	5.23021e-05	-1.34029		AC007906.2	novel protein	q12.2	6.69698e-05	-1.93728		AGRP	agouti related neuropeptide [Source:HGNC Symbol;Acc:HGNC:330]	q22.1	0.016824	-1.46603														ZNRF1	zinc and ring finger 1 [Source:HGNC Symbol;Acc:HGNC:18452]	q23.1	3.76708e-05	-1.4106		SETD6	SET domain containing 6, protein lysine methyltransferase [Source:HGNC Symbol;Acc:HGNC:26116]	q21	7.88104e-05	-1.59004		SMG1P7	SMG1 pseudogene 7 [Source:HGNC Symbol;Acc:HGNC:49864]	q22.1	2.17892e-07	-1.86935
CMTR2	cap methyltransferase 2 [Source:HGNC Symbol;Acc:HGNC:25635]	q22.2	1.56123e-09	-1.37405		AC092142.1	novel transcript, antisense to HSD17B2	q23.3	0.0249919	-1.5571		AC092145.1	novel transcript, antisense to COTL1	q24.1	4.00042e-07	-3.46204														SMG1P7	SMG1 pseudogene 7 [Source:HGNC Symbol;Acc:HGNC:49864]	q22.1	4.63884e-05	-1.56415		DUS2	dihydrouridine synthase 2 [Source:HGNC Symbol;Acc:HGNC:26014]	q22.1	1.23329e-06	-1.74198		LINC01229	long intergenic non-protein coding RNA 1229 [Source:HGNC Symbol;Acc:HGNC:49682]	q23.2	0.0259866	-1.99149
GINS3	GINS complex subunit 3 [Source:HGNC Symbol;Acc:HGNC:25851]	q21	1.73073e-06	-1.36282		RRAD	RRAD, Ras related glycolysis inhibitor and calcium channel regulator [Source:HGNC Symbol;Acc:HGNC:10446]	q22.1	1.18493e-05	-2.23905		AC106738.1	novel transcript	q12.2	0.00212868	-1.53061														LINC01229	long intergenic non-protein coding RNA 1229 [Source:HGNC Symbol;Acc:HGNC:49682]	q23.2	0.041867	-1.73213		KLHL36	kelch like family member 36 [Source:HGNC Symbol;Acc:HGNC:17844]	q24.1	0.0199903	-1.33744		CYBA	cytochrome b-245 alpha chain [Source:HGNC Symbol;Acc:HGNC:2577]	q24.2	2.07567e-05	-2.08177
AC135782.1	novel transcript	q24.3	5.23993e-18	-4.03876		MVD	mevalonate diphosphate decarboxylase [Source:HGNC Symbol;Acc:HGNC:7529]	q24.2	0.00284071	-1.39826		ZNF276	zinc finger protein 276 [Source:HGNC Symbol;Acc:HGNC:23330]	q24.3	1.17167e-12	-1.64808														CYBA	cytochrome b-245 alpha chain [Source:HGNC Symbol;Acc:HGNC:2577]	q24.2	7.54961e-07	-2.00489		HSD17B2	hydroxysteroid 17-beta dehydrogenase 2 [Source:HGNC Symbol;Acc:HGNC:5211]	q23.3	8.05003e-05	-10.7963		HERPUD1	homocysteine inducible ER protein with ubiquitin like domain 1 [Source:HGNC Symbol;Acc:HGNC:13744]	q13	0.00445059	-1.31374
AC009108.1	ribosomal protein L7a (RPL7A) pseudogene	q24.1	0.03399	-1.30498		CES1	carboxylesterase 1 [Source:HGNC Symbol;Acc:HGNC:1863]	q12.2	0.00106885	-1.75647		KARS1	lysyl-tRNA synthetase 1 [Source:HGNC Symbol;Acc:HGNC:6215]	q23.1	8.82054e-10	-1.36532														HERPUD1	homocysteine inducible ER protein with ubiquitin like domain 1 [Source:HGNC Symbol;Acc:HGNC:13744]	q13	0.000522262	-1.31648		AC040160.2	novel transcript	q22.1	0.0125911	-1.67939		EMC8	ER membrane protein complex subunit 8 [Source:HGNC Symbol;Acc:HGNC:7864]	q24.1	2.13449e-08	-1.50645
TERB1	telomere repeat binding bouquet formation protein 1 [Source:HGNC Symbol;Acc:HGNC:26675]	q22.1	0.0153669	-1.41114		AC007728.2	novel transcript, antisense to CYLD and NOD2	q12.1	0.0019463	-1.52751		AC009060.2	phospholipase A2, group X (PLA2G10) pseudogene	q22.1	0.0186501	-1.80856														EMC8	ER membrane protein complex subunit 8 [Source:HGNC Symbol;Acc:HGNC:7864]	q24.1	6.44798e-12	-1.4971		CDH3	cadherin 3 [Source:HGNC Symbol;Acc:HGNC:1762]	q22.1	0.0345908	-2.48267		FCSK	fucose kinase [Source:HGNC Symbol;Acc:HGNC:29500]	q22.1	4.38141e-05	-1.45368
CTRL	chymotrypsin like [Source:HGNC Symbol;Acc:HGNC:2524]	q22.1	0.0044663	-1.58562		SDR42E1	short chain dehydrogenase/reductase family 42E, member 1 [Source:HGNC Symbol;Acc:HGNC:29834]	q23.3	0.00874419	-1.51487		VAT1L	vesicle amine transport 1 like [Source:HGNC Symbol;Acc:HGNC:29315]	q23.1	0.00561372	-1.72759														FCSK	fucose kinase [Source:HGNC Symbol;Acc:HGNC:29500]	q22.1	3.92022e-07	-1.45909		PDF	peptide deformylase, mitochondrial [Source:HGNC Symbol;Acc:HGNC:30012]	q22.1	0.00795624	-1.73122		LINC02169	long intergenic non-protein coding RNA 2169 [Source:HGNC Symbol;Acc:HGNC:53031]	q12.2	4.14645e-07	-84.5173
GPT2	glutamic--pyruvic transaminase 2 [Source:HGNC Symbol;Acc:HGNC:18062]	q11.2	1.27305e-06	-1.72134		NRN1L	neuritin 1 like [Source:HGNC Symbol;Acc:HGNC:29811]	q22.1	0.0249839	-1.74846		AC007342.7	novel transcript	q12.2	2.90671e-05	-1.43632														LINC02169	long intergenic non-protein coding RNA 2169 [Source:HGNC Symbol;Acc:HGNC:53031]	q12.2	5.59723e-12	-117.641		DHX38	DEAH-box helicase 38 [Source:HGNC Symbol;Acc:HGNC:17211]	q22.2	1.11644e-07	-1.51165		SLC9A5	solute carrier family 9 member A5 [Source:HGNC Symbol;Acc:HGNC:11078]	q22.1	0.000877451	-1.58584
NFAT5	nuclear factor of activated T cells 5 [Source:HGNC Symbol;Acc:HGNC:7774]	q22.1	0.000508203	-1.40904		AC092140.1	novel transcript, antisense to AMFR	q13	0.00298531	-2.06015		ACD	ACD shelterin complex subunit and telomerase recruitment factor [Source:HGNC Symbol;Acc:HGNC:25070]	q22.1	6.66419e-11	-1.54167														AC127455.1	small EDRL-rich factor 1 protein pseudogene	q24.2	0.010976	-1.80849		TERF2	telomeric repeat binding factor 2 [Source:HGNC Symbol;Acc:HGNC:11729]	q22.1	4.19881e-05	-1.41936		AC007907.1	novel transcript	q12.2	0.0140388	-3.34237
AC138028.2	novel transcript, antisense to FAM38A	q24.3	0.000574291	-1.42371		JPH3	junctophilin 3 [Source:HGNC Symbol;Acc:HGNC:14203]	q24.2	0.00822102	-1.77377		CARMIL2	capping protein regulator and myosin 1 linker 2 [Source:HGNC Symbol;Acc:HGNC:27089]	q22.1	3.23224e-11	-3.067														SLC9A5	solute carrier family 9 member A5 [Source:HGNC Symbol;Acc:HGNC:11078]	q22.1	4.77886e-05	-1.58914		AC092142.1	novel transcript, antisense to HSD17B2	q23.3	0.0474816	-2.69843		CX3CL1	C-X3-C motif chemokine ligand 1 [Source:HGNC Symbol;Acc:HGNC:10647]	q21	1.17084e-07	-3.1715
PSME3IP1	proteasome activator subunit 3 interacting protein 1 [Source:HGNC Symbol;Acc:HGNC:29856]	q13	1.02214e-41	-1.50577		AC004943.2	novel transcript, antisense to ZFHX3	q22.2	0.00175197	-1.36666		DDX19B	DEAD-box helicase 19B [Source:HGNC Symbol;Acc:HGNC:2742]	q22.1	2.55182e-12	-1.45266														CX3CL1	C-X3-C motif chemokine ligand 1 [Source:HGNC Symbol;Acc:HGNC:10647]	q21	7.87181e-08	-2.61644		CSNK2A2	casein kinase 2 alpha 2 [Source:HGNC Symbol;Acc:HGNC:2459]	q21	9.63214e-07	-1.49145		CFDP1	craniofacial development protein 1 [Source:HGNC Symbol;Acc:HGNC:1873]	q23.1	2.6602e-09	-1.68107
AC007610.2	novel transcript, antisense to HEATR3	q12.1	0.00740659	-1.69488		HAS3	hyaluronan synthase 3 [Source:HGNC Symbol;Acc:HGNC:4820]	q22.1	1.87828e-22	-4.09524		CES2	carboxylesterase 2 [Source:HGNC Symbol;Acc:HGNC:1864]	q22.1	7.54661e-10	-1.42131														CFDP1	craniofacial development protein 1 [Source:HGNC Symbol;Acc:HGNC:1873]	q23.1	2.67627e-12	-1.63		COG8	component of oligomeric golgi complex 8 [Source:HGNC Symbol;Acc:HGNC:18623]	q22.1	0.00181463	-1.41563		AC126696.1	novel transcript	q24.2	0.00631325	-3.0567
ZNRF1	zinc and ring finger 1 [Source:HGNC Symbol;Acc:HGNC:18452]	q23.1	3.20668e-18	-1.62595		AC012184.3	novel transcript, antisense to DDX19B and DDX19A	q22.1	0.00233889	-1.42415		MIR6774	microRNA 6774 [Source:HGNC Symbol;Acc:HGNC:50202]	q24.1	0.022417	-1.96376														AC126696.1	novel transcript	q24.2	0.00181886	-2.93636		MVD	mevalonate diphosphate decarboxylase [Source:HGNC Symbol;Acc:HGNC:7529]	q24.2	4.77724e-05	-2.32297		CNEP1R1	CTD nuclear envelope phosphatase 1 regulatory subunit 1 [Source:HGNC Symbol;Acc:HGNC:26759]	q12.1	0.000136007	-1.35876
SMG1P7	SMG1 pseudogene 7 [Source:HGNC Symbol;Acc:HGNC:49864]	q22.1	2.91107e-05	-1.40803		RPS27AP16	ribosomal protein S27a pseudogene 16 [Source:HGNC Symbol;Acc:HGNC:36855]	q21	0.012392	-1.35391		HSF4	heat shock transcription factor 4 [Source:HGNC Symbol;Acc:HGNC:5227]	q22.1	0.0489584	-1.36989														IRX6	iroquois homeobox 6 [Source:HGNC Symbol;Acc:HGNC:14675]	q12.2	0.0154325	-1.85007		WDR59	WD repeat domain 59 [Source:HGNC Symbol;Acc:HGNC:25706]	q23.1	0.000753636	-1.37834		AGRP	agouti related neuropeptide [Source:HGNC Symbol;Acc:HGNC:330]	q22.1	0.00421244	-1.85132
LINC01229	long intergenic non-protein coding RNA 1229 [Source:HGNC Symbol;Acc:HGNC:49682]	q23.2	0.00346656	-1.64998		TCF25	transcription factor 25 [Source:HGNC Symbol;Acc:HGNC:29181]	q24.3	8.97709e-10	-1.40032		CPNE2	copine 2 [Source:HGNC Symbol;Acc:HGNC:2315]	q13	8.7683e-06	-1.41811														CNEP1R1	CTD nuclear envelope phosphatase 1 regulatory subunit 1 [Source:HGNC Symbol;Acc:HGNC:26759]	q12.1	1.08651e-06	-1.35982		CENPN	centromere protein N [Source:HGNC Symbol;Acc:HGNC:30873]	q23.2	0.0368352	-1.50626		AC092145.1	novel transcript, antisense to COTL1	q24.1	0.00991744	-2.59329
CYBA	cytochrome b-245 alpha chain [Source:HGNC Symbol;Acc:HGNC:2577]	q24.2	3.31782e-12	-1.99157		AC020978.4	novel transcript, sense intronic to ESRP2	q22.1	0.0457503	-1.33552		TMEM170A	transmembrane protein 170A [Source:HGNC Symbol;Acc:HGNC:29577]	q23.1	7.485e-08	-1.35991														AGRP	agouti related neuropeptide [Source:HGNC Symbol;Acc:HGNC:330]	q22.1	0.000273532	-1.87187		ELMO3	engulfment and cell motility 3 [Source:HGNC Symbol;Acc:HGNC:17289]	q22.1	0.0191689	-1.67647		AC106738.1	novel transcript	q12.2	0.0302296	-1.48216
HERPUD1	homocysteine inducible ER protein with ubiquitin like domain 1 [Source:HGNC Symbol;Acc:HGNC:13744]	q13	7.04976e-13	-1.5017		BCAR1	BCAR1 scaffold protein, Cas family member [Source:HGNC Symbol;Acc:HGNC:971]	q23.1	2.83825e-05	-1.36857		PSMB10	proteasome 20S subunit beta 10 [Source:HGNC Symbol;Acc:HGNC:9538]	q22.1	0.0065818	-1.32831														AC092145.1	novel transcript, antisense to COTL1	q24.1	0.0101962	-2.15747		COX4I1	cytochrome c oxidase subunit 4I1 [Source:HGNC Symbol;Acc:HGNC:2265]	q24.1	0.00171759	-1.65038		ZNF276	zinc finger protein 276 [Source:HGNC Symbol;Acc:HGNC:23330]	q24.3	4.00239e-10	-1.77752
EMC8	ER membrane protein complex subunit 8 [Source:HGNC Symbol;Acc:HGNC:7864]	q24.1	2.57571e-35	-1.63042		AC025287.2	novel transcript	q23.1	0.000217039	-1.73559		MT1JP	metallothionein 1J, pseudogene [Source:HGNC Symbol;Acc:HGNC:7402]	q13	0.000551471	-3.14789														AC106738.1	novel transcript	q12.2	0.00797732	-1.4709		ADGRG1	adhesion G protein-coupled receptor G1 [Source:HGNC Symbol;Acc:HGNC:4512]	q21	0.025138	-1.47496		KARS1	lysyl-tRNA synthetase 1 [Source:HGNC Symbol;Acc:HGNC:6215]	q23.1	4.19137e-16	-1.64225
RSPRY1	ring finger and SPRY domain containing 1 [Source:HGNC Symbol;Acc:HGNC:29420]	q13	3.46807e-12	-1.32964		AMFR	autocrine motility factor receptor [Source:HGNC Symbol;Acc:HGNC:463]	q13	1.32213e-06	-1.58359		KLHDC4	kelch domain containing 4 [Source:HGNC Symbol;Acc:HGNC:25272]	q24.2	2.85775e-08	-1.48454														ZNF276	zinc finger protein 276 [Source:HGNC Symbol;Acc:HGNC:23330]	q24.3	6.30987e-09	-1.60061		CYB5B	cytochrome b5 type B [Source:HGNC Symbol;Acc:HGNC:24374]	q22.1	0.000935809	-1.35053		VAT1L	vesicle amine transport 1 like [Source:HGNC Symbol;Acc:HGNC:29315]	q23.1	0.0449018	-1.76195
FCSK	fucose kinase [Source:HGNC Symbol;Acc:HGNC:29500]	q22.1	7.94555e-13	-1.46663		SLC12A4	solute carrier family 12 member 4 [Source:HGNC Symbol;Acc:HGNC:10913]	q22.1	1.57912e-06	-1.39678		KIAA0895L	KIAA0895 like [Source:HGNC Symbol;Acc:HGNC:34408]	q22.1	2.78202e-07	-1.57493														KARS1	lysyl-tRNA synthetase 1 [Source:HGNC Symbol;Acc:HGNC:6215]	q23.1	3.24561e-20	-1.58985		TERF2IP	TERF2 interacting protein [Source:HGNC Symbol;Acc:HGNC:19246]	q23.1	0.00776044	-1.33736		ACD	ACD shelterin complex subunit and telomerase recruitment factor [Source:HGNC Symbol;Acc:HGNC:25070]	q22.1	4.90605e-08	-1.61867
LINC02169	long intergenic non-protein coding RNA 2169 [Source:HGNC Symbol;Acc:HGNC:53031]	q12.2	1.95373e-17	-26.4492		MAF	MAF bZIP transcription factor [Source:HGNC Symbol;Acc:HGNC:6776]	q23.2	6.04882e-05	-1.39017		HMGB3P32	high mobility group box 3 pseudogene 32 [Source:HGNC Symbol;Acc:HGNC:39335]	q21	0.0256015	-1.94484														VAT1L	vesicle amine transport 1 like [Source:HGNC Symbol;Acc:HGNC:29315]	q23.1	0.00249003	-1.93985		JPH3	junctophilin 3 [Source:HGNC Symbol;Acc:HGNC:14203]	q24.2	0.000790533	-5.1774		CARMIL2	capping protein regulator and myosin 1 linker 2 [Source:HGNC Symbol;Acc:HGNC:27089]	q22.1	0.000144872	-2.54948
AC127455.1	small EDRL-rich factor 1 protein pseudogene	q24.2	1.05559e-15	-3.56178		AC009163.7	novel transcript	q23.1	1.47391e-06	-1.59289		AC092140.2	novel transcript, antisense to OGFOD1	q13	0.00293951	-1.62441														ACD	ACD shelterin complex subunit and telomerase recruitment factor [Source:HGNC Symbol;Acc:HGNC:25070]	q22.1	5.24921e-11	-1.60039		AC004943.2	novel transcript, antisense to ZFHX3	q22.2	0.0307824	-1.47272		DDX19B	DEAD-box helicase 19B [Source:HGNC Symbol;Acc:HGNC:2742]	q22.1	9.64372e-11	-1.52334
SLC9A5	solute carrier family 9 member A5 [Source:HGNC Symbol;Acc:HGNC:11078]	q22.1	0.00214769	-1.32055		AC009113.1	novel transcript, antisense to ZNF778	q24.3	3.55398e-09	-1.57032		AC092718.3	novel protein	q23.2	0.0113705	-1.31132														CARMIL2	capping protein regulator and myosin 1 linker 2 [Source:HGNC Symbol;Acc:HGNC:27089]	q22.1	9.67523e-05	-2.20623		HAS3	hyaluronan synthase 3 [Source:HGNC Symbol;Acc:HGNC:4820]	q22.1	0.00213353	-3.38298		CES2	carboxylesterase 2 [Source:HGNC Symbol;Acc:HGNC:1864]	q22.1	5.00133e-10	-1.50067
CX3CL1	C-X3-C motif chemokine ligand 1 [Source:HGNC Symbol;Acc:HGNC:10647]	q21	4.096e-06	-1.87316		AC010547.4	novel transcript	q22.2	0.000194862	-1.96444		GALNS	galactosamine (N-acetyl)-6-sulfatase [Source:HGNC Symbol;Acc:HGNC:4122]	q24.3	6.34718e-13	-1.67119														DDX19B	DEAD-box helicase 19B [Source:HGNC Symbol;Acc:HGNC:2742]	q22.1	1.82571e-13	-1.47527		NETO2	neuropilin and tolloid like 2 [Source:HGNC Symbol;Acc:HGNC:14644]	q12.1	0.000240917	-2.43489		HSF4	heat shock transcription factor 4 [Source:HGNC Symbol;Acc:HGNC:5227]	q22.1	0.0027769	-1.73536
CFDP1	craniofacial development protein 1 [Source:HGNC Symbol;Acc:HGNC:1873]	q23.1	1.26777e-16	-1.56717		CTRB2	chymotrypsinogen B2 [Source:HGNC Symbol;Acc:HGNC:2522]	q23.1	0.0163323	-1.72381		AC009159.2	novel transcript	q23.2	0.0138502	-1.72311														CES2	carboxylesterase 2 [Source:HGNC Symbol;Acc:HGNC:1864]	q22.1	7.28182e-13	-1.47611		OGFOD1	2-oxoglutarate and iron dependent oxygenase domain containing 1 [Source:HGNC Symbol;Acc:HGNC:25585]	q13	0.00239055	-1.39145		CPNE2	copine 2 [Source:HGNC Symbol;Acc:HGNC:2315]	q13	2.31738e-05	-1.56565
LINC01227	long intergenic non-protein coding RNA 1227 [Source:HGNC Symbol;Acc:HGNC:49680]	q23.2	0.0118978	-1.6705		DPEP2	dipeptidase 2 [Source:HGNC Symbol;Acc:HGNC:23028]	q22.1	1.82855e-05	-1.63299		FBXO31	F-box protein 31 [Source:HGNC Symbol;Acc:HGNC:16510]	q24.2	6.03208e-18	-1.55681														HSF4	heat shock transcription factor 4 [Source:HGNC Symbol;Acc:HGNC:5227]	q22.1	0.00876689	-1.52141		AC012184.3	novel transcript, antisense to DDX19B and DDX19A	q22.1	0.0350992	-1.6565		CKLF	chemokine like factor [Source:HGNC Symbol;Acc:HGNC:13253]	q21	0.010363	-1.37567
CNEP1R1	CTD nuclear envelope phosphatase 1 regulatory subunit 1 [Source:HGNC Symbol;Acc:HGNC:26759]	q12.1	3.55348e-10	-1.38121		CDH16	cadherin 16 [Source:HGNC Symbol;Acc:HGNC:1755]	q22.1	0.00383971	-2.5218		KIFC3	kinesin family member C3 [Source:HGNC Symbol;Acc:HGNC:6326]	q21	2.70634e-06	-1.69867														CPNE2	copine 2 [Source:HGNC Symbol;Acc:HGNC:2315]	q13	1.23759e-05	-1.45985		TCF25	transcription factor 25 [Source:HGNC Symbol;Acc:HGNC:29181]	q24.3	1.70322e-05	-1.58086		TMEM170A	transmembrane protein 170A [Source:HGNC Symbol;Acc:HGNC:29577]	q23.1	5.68869e-09	-1.55237
AGRP	agouti related neuropeptide [Source:HGNC Symbol;Acc:HGNC:330]	q22.1	0.000116574	-1.60565		SNAI3	snail family transcriptional repressor 3 [Source:HGNC Symbol;Acc:HGNC:18411]	q24.2	2.0925e-06	-1.65043		CMTM2	CKLF like MARVEL transmembrane domain containing 2 [Source:HGNC Symbol;Acc:HGNC:19173]	q21	0.0127589	-1.41631														CKLF	chemokine like factor [Source:HGNC Symbol;Acc:HGNC:13253]	q21	0.000126783	-1.44489		VPS4A	vacuolar protein sorting 4 homolog A [Source:HGNC Symbol;Acc:HGNC:13488]	q22.1	9.88519e-07	-1.62785		PSMB10	proteasome 20S subunit beta 10 [Source:HGNC Symbol;Acc:HGNC:9538]	q22.1	4.17226e-05	-1.71495
AC092145.1	novel transcript, antisense to COTL1	q24.1	1.05569e-06	-2.62696		AC018553.1	novel transcript	q12.2	0.00609443	-1.33577		LDHD	lactate dehydrogenase D [Source:HGNC Symbol;Acc:HGNC:19708]	q23.1	0.000368763	-1.85855														TMEM170A	transmembrane protein 170A [Source:HGNC Symbol;Acc:HGNC:29577]	q23.1	2.37233e-11	-1.49511		BCAR1	BCAR1 scaffold protein, Cas family member [Source:HGNC Symbol;Acc:HGNC:971]	q23.1	0.000687752	-1.67434		MT1JP	metallothionein 1J, pseudogene [Source:HGNC Symbol;Acc:HGNC:7402]	q13	0.0109354	-3.11311
AC106738.1	novel transcript	q12.2	4.75598e-06	-1.59964		AC020763.1	novel transcript, antisense to VAC14	q22.1	0.00805727	-1.61925		CNGB1	cyclic nucleotide gated channel subunit beta 1 [Source:HGNC Symbol;Acc:HGNC:2151]	q21	2.75278e-12	-5.86049														PSMB10	proteasome 20S subunit beta 10 [Source:HGNC Symbol;Acc:HGNC:9538]	q22.1	2.58123e-06	-1.66755		CNOT1	CCR4-NOT transcription complex subunit 1 [Source:HGNC Symbol;Acc:HGNC:7877]	q21	0.0427012	-1.36769		AC027279.1	novel transcript, sense intronic to WWOX	q23.1	0.0032165	-1.92328
VPS35	VPS35 retromer complex component [Source:HGNC Symbol;Acc:HGNC:13487]	q11.2	1.90848e-17	-1.51187		MT1E	metallothionein 1E [Source:HGNC Symbol;Acc:HGNC:7397]	q13	1.02101e-08	-2.32037		CLEC18B	C-type lectin domain family 18 member B [Source:HGNC Symbol;Acc:HGNC:33849]	q23.1	2.07025e-06	-2.37963														MT1JP	metallothionein 1J, pseudogene [Source:HGNC Symbol;Acc:HGNC:7402]	q13	0.022687	-2.22992		CENPT	centromere protein T [Source:HGNC Symbol;Acc:HGNC:25787]	q22.1	0.0224615	-1.39437		KLHDC4	kelch domain containing 4 [Source:HGNC Symbol;Acc:HGNC:25272]	q24.2	8.98156e-11	-1.83158
ZNF276	zinc finger protein 276 [Source:HGNC Symbol;Acc:HGNC:23330]	q24.3	3.8727e-09	-1.43068		AC007336.1	novel transcript	q12.2	0.000813193	-1.58576		AC009118.2	novel transcript, antisense to GINS3	q21	0.00606039	-1.65113														AC027279.1	novel transcript, sense intronic to WWOX	q23.1	0.032221	-1.5537		CAPNS2	calpain small subunit 2 [Source:HGNC Symbol;Acc:HGNC:16371]	q12.2	0.00100372	-7.58412		KIAA0895L	KIAA0895 like [Source:HGNC Symbol;Acc:HGNC:34408]	q22.1	3.75313e-05	-1.63229
KARS1	lysyl-tRNA synthetase 1 [Source:HGNC Symbol;Acc:HGNC:6215]	q23.1	8.56706e-30	-1.57131		AC027682.4	novel transcript	q22.1	0.0344382	-1.38158		ATP2C2	ATPase secretory pathway Ca2+ transporting 2 [Source:HGNC Symbol;Acc:HGNC:29103]	q24.1	0.00998633	-1.47291														KLHDC4	kelch domain containing 4 [Source:HGNC Symbol;Acc:HGNC:25272]	q24.2	5.23279e-13	-1.74241		TMEM208	transmembrane protein 208 [Source:HGNC Symbol;Acc:HGNC:25015]	q22.1	0.0028933	-1.58791		AC092718.3	novel protein	q23.2	0.00397699	-1.5006
AC009060.2	phospholipase A2, group X (PLA2G10) pseudogene	q22.1	0.0156175	-1.70545		VPS9D1	VPS9 domain containing 1 [Source:HGNC Symbol;Acc:HGNC:13526]	q24.3	0.000412471	-1.31546		AC009063.3	novel transcript, antisense to CDH13	q23.3	3.6256e-05	-3.67249														KIAA0895L	KIAA0895 like [Source:HGNC Symbol;Acc:HGNC:34408]	q22.1	1.08884e-05	-1.55407		AC025287.2	novel transcript	q23.1	0.00126594	-2.57999		GALNS	galactosamine (N-acetyl)-6-sulfatase [Source:HGNC Symbol;Acc:HGNC:4122]	q24.3	1.9308e-10	-1.81852
VAT1L	vesicle amine transport 1 like [Source:HGNC Symbol;Acc:HGNC:29315]	q23.1	4.80271e-07	-2.06674		TEPP	testis, prostate and placenta expressed [Source:HGNC Symbol;Acc:HGNC:33745]	q21	5.62255e-09	-3.36049		GSE1	Gse1 coiled-coil protein [Source:HGNC Symbol;Acc:HGNC:28979]	q24.1	0.00134594	-1.35296														AC092718.3	novel protein	q23.2	0.00787907	-1.37335		BANP	BTG3 associated nuclear protein [Source:HGNC Symbol;Acc:HGNC:13450]	q24.2	0.021323	-1.34502		AC009159.2	novel transcript	q23.2	0.0107266	-1.95878
AC007342.7	novel transcript	q12.2	1.57548e-06	-1.36071		AC009053.1		q23.1	0.0234935	-1.49196		RNU6-1061P	RNA, U6 small nuclear 1061, pseudogene [Source:HGNC Symbol;Acc:HGNC:48024]	q22.2	0.00507718	-2.0889														GALNS	galactosamine (N-acetyl)-6-sulfatase [Source:HGNC Symbol;Acc:HGNC:4122]	q24.3	1.48594e-10	-1.67481		MLYCD	malonyl-CoA decarboxylase [Source:HGNC Symbol;Acc:HGNC:7150]	q23.3	2.33875e-05	-1.62927		PRSS54	serine protease 54 [Source:HGNC Symbol;Acc:HGNC:26336]	q21	0.0227301	-2.27798
AC099521.2	novel transcript	q22.1	5.4415e-06	-2.35621		ADAD2	adenosine deaminase domain containing 2 [Source:HGNC Symbol;Acc:HGNC:30714]	q24.1	2.91509e-05	-1.989		FOXC2	forkhead box C2 [Source:HGNC Symbol;Acc:HGNC:3801]	q24.1	0.000140605	-1.93709														AC009159.2	novel transcript	q23.2	0.0089606	-1.83755		TMEM231P1	TMEM231 pseudogene 1 [Source:HGNC Symbol;Acc:HGNC:53870]	q23.1	0.0349848	-1.74238		WWOX	WW domain containing oxidoreductase [Source:HGNC Symbol;Acc:HGNC:12799]	q23.1	1.79697e-05	-1.72079
ACD	ACD shelterin complex subunit and telomerase recruitment factor [Source:HGNC Symbol;Acc:HGNC:25070]	q22.1	7.8627e-20	-1.61508		AC009090.5	TEC	q13	0.0161626	-1.47737		MPHOSPH6	M-phase phosphoprotein 6 [Source:HGNC Symbol;Acc:HGNC:7214]	q23.3	2.2729e-06	-1.7893														PRSS54	serine protease 54 [Source:HGNC Symbol;Acc:HGNC:26336]	q21	0.0256254	-1.9068		CIAO2B	cytosolic iron-sulfur assembly component 2B [Source:HGNC Symbol;Acc:HGNC:24261]	q22.1	0.00105896	-1.57779		FBXO31	F-box protein 31 [Source:HGNC Symbol;Acc:HGNC:16510]	q24.2	2.39072e-12	-1.57667
CARMIL2	capping protein regulator and myosin 1 linker 2 [Source:HGNC Symbol;Acc:HGNC:27089]	q22.1	1.20414e-12	-2.64261		AC010531.1	novel protein	q24.2	0.000175182	-1.7145		CFAP20	cilia and flagella associated protein 20 [Source:HGNC Symbol;Acc:HGNC:29523]	q21	6.3403e-08	-1.32329														WWOX	WW domain containing oxidoreductase [Source:HGNC Symbol;Acc:HGNC:12799]	q23.1	1.54048e-05	-1.60025		AMFR	autocrine motility factor receptor [Source:HGNC Symbol;Acc:HGNC:463]	q13	0.0480922	-1.62546		KIFC3	kinesin family member C3 [Source:HGNC Symbol;Acc:HGNC:6326]	q21	0.000845201	-1.72018
DDX19B	DEAD-box helicase 19B [Source:HGNC Symbol;Acc:HGNC:2742]	q22.1	5.1158e-33	-1.5368		AC009090.4	TEC	q13	0.0111485	-1.39774		MT2A	metallothionein 2A [Source:HGNC Symbol;Acc:HGNC:7406]	q13	1.56246e-10	-2.59033														FBXO31	F-box protein 31 [Source:HGNC Symbol;Acc:HGNC:16510]	q24.2	1.21998e-15	-1.53842		MC1R	melanocortin 1 receptor [Source:HGNC Symbol;Acc:HGNC:6929]	q24.3	0.0460586	-1.50805		CNGB1	cyclic nucleotide gated channel subunit beta 1 [Source:HGNC Symbol;Acc:HGNC:2151]	q21	2.92674e-06	-5.89694
CES2	carboxylesterase 2 [Source:HGNC Symbol;Acc:HGNC:1864]	q22.1	1.83485e-31	-1.55762		LINC02132	long intergenic non-protein coding RNA 2132 [Source:HGNC Symbol;Acc:HGNC:52992]	q24.1	3.68982e-05	-2.52357		OSGIN1	oxidative stress induced growth inhibitor 1 [Source:HGNC Symbol;Acc:HGNC:30093]	q23.3	4.37661e-08	-2.44184														KIFC3	kinesin family member C3 [Source:HGNC Symbol;Acc:HGNC:6326]	q21	0.000622079	-1.58469		SPG7	SPG7 matrix AAA peptidase subunit, paraplegin [Source:HGNC Symbol;Acc:HGNC:11237]	q24.3	0.00316288	-1.35114		CLEC18B	C-type lectin domain family 18 member B [Source:HGNC Symbol;Acc:HGNC:33849]	q23.1	0.00591028	-1.94583
MIR6774	microRNA 6774 [Source:HGNC Symbol;Acc:HGNC:50202]	q24.1	0.0383172	-1.62361		MT1M	metallothionein 1M [Source:HGNC Symbol;Acc:HGNC:14296]	q13	8.99797e-08	-2.35709		FBXL8	F-box and leucine rich repeat protein 8 [Source:HGNC Symbol;Acc:HGNC:17875]	q22.1	3.0588e-05	-1.61612														LDHD	lactate dehydrogenase D [Source:HGNC Symbol;Acc:HGNC:19708]	q23.1	0.00546009	-1.73998		COQ9	coenzyme Q9 [Source:HGNC Symbol;Acc:HGNC:25302]	q21	2.72979e-05	-1.55022		AC009118.2	novel transcript, antisense to GINS3	q21	0.00518156	-1.92315
CPNE2	copine 2 [Source:HGNC Symbol;Acc:HGNC:2315]	q13	1.5348e-06	-1.34757		ADAMTS18	ADAM metallopeptidase with thrombospondin type 1 motif 18 [Source:HGNC Symbol;Acc:HGNC:17110]	q23.1	0.0426603	-1.63714		AC004943.1	novel transcript, antisense to ZFHX3	q22.3	0.00200867	-1.49663														CNGB1	cyclic nucleotide gated channel subunit beta 1 [Source:HGNC Symbol;Acc:HGNC:2151]	q21	6.16732e-10	-6.41478		GLG1	golgi glycoprotein 1 [Source:HGNC Symbol;Acc:HGNC:4316]	q23.1	0.000359069	-1.42705		AC010531.3	novel transcript, antisense to MAP1LC3B	q24.2	0.0102773	-1.80757
CKLF	chemokine like factor [Source:HGNC Symbol;Acc:HGNC:13253]	q21	9.83426e-08	-1.38685		FTO	FTO alpha-ketoglutarate dependent dioxygenase [Source:HGNC Symbol;Acc:HGNC:24678]	q12.2	2.43553e-18	-2.08		USB1	U6 snRNA biogenesis phosphodiesterase 1 [Source:HGNC Symbol;Acc:HGNC:25792]	q21	1.84095e-08	-1.41891														CLEC18B	C-type lectin domain family 18 member B [Source:HGNC Symbol;Acc:HGNC:33849]	q23.1	0.00892563	-1.70093		UTP4	UTP4 small subunit processome component [Source:HGNC Symbol;Acc:HGNC:1983]	q22.1	9.52363e-06	-1.53821		ATP2C2	ATPase secretory pathway Ca2+ transporting 2 [Source:HGNC Symbol;Acc:HGNC:29103]	q24.1	0.0347878	-1.59763
SNTB2	syntrophin beta 2 [Source:HGNC Symbol;Acc:HGNC:11169]	q22.1	1.26632e-06	-1.3167		AC096996.2	novel transcript, sense overlapping ABCC11	q12.1	2.00229e-06	-3.35808		C16orf86	chromosome 16 open reading frame 86 [Source:HGNC Symbol;Acc:HGNC:33755]	q22.1	5.70242e-05	-1.62869														AC009118.2	novel transcript, antisense to GINS3	q21	0.00414091	-1.71869		IST1	IST1 factor associated with ESCRT-III [Source:HGNC Symbol;Acc:HGNC:28977]	q22.2	4.30854e-05	-1.40728		AC009063.3	novel transcript, antisense to CDH13	q23.3	0.0148526	-3.32964
TMEM170A	transmembrane protein 170A [Source:HGNC Symbol;Acc:HGNC:29577]	q23.1	2.32088e-17	-1.44521		AC040174.1	novel transcript	q21	0.000651917	-2.35637		GABARAPL2	GABA type A receptor associated protein like 2 [Source:HGNC Symbol;Acc:HGNC:13291]	q23.1	2.57814e-06	-1.31269														ATP2C2	ATPase secretory pathway Ca2+ transporting 2 [Source:HGNC Symbol;Acc:HGNC:29103]	q24.1	0.0421215	-1.46245		CDT1	chromatin licensing and DNA replication factor 1 [Source:HGNC Symbol;Acc:HGNC:24576]	q24.3	0.00343728	-2.01826		GSE1	Gse1 coiled-coil protein [Source:HGNC Symbol;Acc:HGNC:28979]	q24.1	8.19514e-05	-1.63298
PSMB10	proteasome 20S subunit beta 10 [Source:HGNC Symbol;Acc:HGNC:9538]	q22.1	0.000310022	-1.34657		AC108097.1	novel transcript, antisense DYNLRB2	q23.2	8.46554e-05	-2.14852		AC092718.1	novel transcript	q23.2	2.41235e-05	-1.85583														AC009063.3	novel transcript, antisense to CDH13	q23.3	0.000301953	-3.94884		BCO1	beta-carotene oxygenase 1 [Source:HGNC Symbol;Acc:HGNC:13815]	q23.2	0.0267897	-2.21884		RNU6-1061P	RNA, U6 small nuclear 1061, pseudogene [Source:HGNC Symbol;Acc:HGNC:48024]	q22.2	0.00468912	-2.30419
KLHDC4	kelch domain containing 4 [Source:HGNC Symbol;Acc:HGNC:25272]	q24.2	3.29886e-14	-1.55559		SLC12A3	solute carrier family 12 member 3 [Source:HGNC Symbol;Acc:HGNC:10912]	q13	0.000463201	-1.95841		MIR6772	microRNA 6772 [Source:HGNC Symbol;Acc:HGNC:50064]	q21	0.000247411	-2.6298														GSE1	Gse1 coiled-coil protein [Source:HGNC Symbol;Acc:HGNC:28979]	q24.1	3.28378e-05	-1.52783		AC009163.7	novel transcript	q23.1	0.00784782	-1.6116		HEATR3	HEAT repeat containing 3 [Source:HGNC Symbol;Acc:HGNC:26087]	q12.1	4.37448e-09	-1.57879
KIAA0895L	KIAA0895 like [Source:HGNC Symbol;Acc:HGNC:34408]	q22.1	9.95079e-07	-1.46724		AC007493.2	novel transcript, antisense to BRD7	q12.1	0.0159183	-1.775		AC092718.4	novel transcript	q23.2	0.00369402	-1.39772														HEATR3	HEAT repeat containing 3 [Source:HGNC Symbol;Acc:HGNC:26087]	q12.1	4.50693e-10	-1.4977		AC009113.1	novel transcript, antisense to ZNF778	q24.3	0.0320011	-1.41726		AC009022.1	novel transcript	q22.1	0.0023096	-1.50324
AC092140.2	novel transcript, antisense to OGFOD1	q13	9.70249e-06	-1.63029		SNAI3-AS1	SNAI3 antisense RNA 1 [Source:HGNC Symbol;Acc:HGNC:28327]	q24.2	0.0035164	-1.30265		SETD6	SET domain containing 6, protein lysine methyltransferase [Source:HGNC Symbol;Acc:HGNC:26116]	q21	1.57403e-09	-1.43482														AC009022.1	novel transcript	q22.1	0.0236746	-1.31702		EDC4	enhancer of mRNA decapping 4 [Source:HGNC Symbol;Acc:HGNC:17157]	q22.1	0.00401236	-1.38008		MON1B	MON1 homolog B, secretory trafficking associated [Source:HGNC Symbol;Acc:HGNC:25020]	q23.1	6.0196e-06	-1.36719
GALNS	galactosamine (N-acetyl)-6-sulfatase [Source:HGNC Symbol;Acc:HGNC:4122]	q24.3	2.40181e-21	-1.70118		AC009084.2	TEC	q22.1	0.0399005	-1.38293		AC137932.3	novel transcript, antisense to ANKRD11	q24.3	4.25758e-05	-1.52028														MON1B	MON1 homolog B, secretory trafficking associated [Source:HGNC Symbol;Acc:HGNC:25020]	q23.1	2.74421e-09	-1.38685		NUTF2	nuclear transport factor 2 [Source:HGNC Symbol;Acc:HGNC:13722]	q22.1	0.00115689	-1.53405		AC018557.2	novel transcript	q22.1	0.041674	-1.87919
PRSS54	serine protease 54 [Source:HGNC Symbol;Acc:HGNC:26336]	q21	0.000471758	-2.06527		AC009123.1	novel transcript, antisense to ADAD2	q24.1	9.84437e-06	-2.5465		DUS2	dihydrouridine synthase 2 [Source:HGNC Symbol;Acc:HGNC:26014]	q22.1	2.94338e-06	-1.36861														AC018557.2	novel transcript	q22.1	0.0357283	-1.66039		DPEP2	dipeptidase 2 [Source:HGNC Symbol;Acc:HGNC:23028]	q22.1	0.0148169	-2.01458		FOXC2	forkhead box C2 [Source:HGNC Symbol;Acc:HGNC:3801]	q24.1	0.00357281	-2.03148
WWOX	WW domain containing oxidoreductase [Source:HGNC Symbol;Acc:HGNC:12799]	q23.1	0.000776199	-1.42068		NOB1	NIN1 (RPN12) binding protein 1 homolog [Source:HGNC Symbol;Acc:HGNC:29540]	q22.1	4.15204e-08	-1.37684		B3GNT9	UDP-GlcNAc:betaGal beta-1,3-N-acetylglucosaminyltransferase 9 [Source:HGNC Symbol;Acc:HGNC:28714]	q22.1	9.78381e-07	-1.52809														FOXC2	forkhead box C2 [Source:HGNC Symbol;Acc:HGNC:3801]	q24.1	0.00105486	-1.88168		CDH16	cadherin 16 [Source:HGNC Symbol;Acc:HGNC:1755]	q22.1	0.0139023	-5.51697		MPHOSPH6	M-phase phosphoprotein 6 [Source:HGNC Symbol;Acc:HGNC:7214]	q23.3	2.09038e-08	-2.4317
FBXO31	F-box protein 31 [Source:HGNC Symbol;Acc:HGNC:16510]	q24.2	7.09563e-22	-1.53354		AC009102.1	novel transcript, sense intronic to GNAO1	q13	0.0334041	-1.77495		KLHL36	kelch like family member 36 [Source:HGNC Symbol;Acc:HGNC:17844]	q24.1	9.74208e-09	-1.44172														MPHOSPH6	M-phase phosphoprotein 6 [Source:HGNC Symbol;Acc:HGNC:7214]	q23.3	4.98335e-10	-2.24345		SNAI3	snail family transcriptional repressor 3 [Source:HGNC Symbol;Acc:HGNC:18411]	q24.2	0.0461755	-1.67721		CFAP20	cilia and flagella associated protein 20 [Source:HGNC Symbol;Acc:HGNC:29523]	q21	1.37189e-09	-1.51
KIFC3	kinesin family member C3 [Source:HGNC Symbol;Acc:HGNC:6326]	q21	5.08166e-05	-1.46112		AC040169.2	polo-like kinase 1 (PLK1) pseudogene	q24.1	0.00224667	-1.65723		AC009053.2	pyruvate dehydrogenase phosphatase regulatory subunit (PDPR) pseudogene	q23.1	0.000899619	-1.36607														CFAP20	cilia and flagella associated protein 20 [Source:HGNC Symbol;Acc:HGNC:29523]	q21	2.02131e-13	-1.49023		AC020763.1	novel transcript, antisense to VAC14	q22.1	0.00589795	-3.22061		MT2A	metallothionein 2A [Source:HGNC Symbol;Acc:HGNC:7406]	q13	1.23465e-07	-2.64064
LDHD	lactate dehydrogenase D [Source:HGNC Symbol;Acc:HGNC:19708]	q23.1	6.3649e-11	-2.27252		AC018845.3	novel transcript, antisense to DNAJA2	q11.2	0.0142067	-1.44181		HSD17B2	hydroxysteroid 17-beta dehydrogenase 2 [Source:HGNC Symbol;Acc:HGNC:5211]	q23.3	0.043505	-1.89965														MEAK7	MTOR associated protein, eak-7 homolog [Source:HGNC Symbol;Acc:HGNC:29325]	q24.1	0.00664027	-1.30139		CA5A	carbonic anhydrase 5A [Source:HGNC Symbol;Acc:HGNC:1377]	q24.2	0.0307112	-2.20799		OSGIN1	oxidative stress induced growth inhibitor 1 [Source:HGNC Symbol;Acc:HGNC:30093]	q23.3	5.63475e-07	-2.88117
CNGB1	cyclic nucleotide gated channel subunit beta 1 [Source:HGNC Symbol;Acc:HGNC:2151]	q21	9.5603e-21	-5.2481		AC138305.1	novel transcript	q21	0.000976922	-2.4372		AC040160.2	novel transcript	q22.1	5.57353e-06	-1.65403														MT2A	metallothionein 2A [Source:HGNC Symbol;Acc:HGNC:7406]	q13	5.41264e-11	-2.65532		GAS8	growth arrest specific 8 [Source:HGNC Symbol;Acc:HGNC:4166]	q24.3	0.0392351	-1.40567		FBXL8	F-box and leucine rich repeat protein 8 [Source:HGNC Symbol;Acc:HGNC:17875]	q22.1	0.000442704	-1.70506
CLEC18B	C-type lectin domain family 18 member B [Source:HGNC Symbol;Acc:HGNC:33849]	q23.1	4.54997e-08	-2.22673		AC092718.6	novel transcript, antisense to C16orf46	q23.2	0.00502289	-1.6517		CDH3	cadherin 3 [Source:HGNC Symbol;Acc:HGNC:1762]	q22.1	1.02445e-06	-2.58349														OSGIN1	oxidative stress induced growth inhibitor 1 [Source:HGNC Symbol;Acc:HGNC:30093]	q23.3	2.4223e-07	-2.41116		CENPBD1	CENPB DNA-binding domain containing 1 [Source:HGNC Symbol;Acc:HGNC:28272]	q24.3	0.00103116	-1.58872		WWP2	WW domain containing E3 ubiquitin protein ligase 2 [Source:HGNC Symbol;Acc:HGNC:16804]	q22.1	1.1818e-12	-1.52317
AC009118.2	novel transcript, antisense to GINS3	q21	4.22941e-05	-1.82472		ST3GAL2	ST3 beta-galactoside alpha-2,3-sialyltransferase 2 [Source:HGNC Symbol;Acc:HGNC:10863]	q22.1	2.36993e-07	-1.43652		PDF	peptide deformylase, mitochondrial [Source:HGNC Symbol;Acc:HGNC:30012]	q22.1	0.017499	-1.30025														FBXL8	F-box and leucine rich repeat protein 8 [Source:HGNC Symbol;Acc:HGNC:17875]	q22.1	0.000501194	-1.55779		RANBP10	RAN binding protein 10 [Source:HGNC Symbol;Acc:HGNC:29285]	q22.1	0.00559202	-1.33352		AC004943.1	novel transcript, antisense to ZFHX3	q22.3	0.00352033	-1.65891
ATP2C2	ATPase secretory pathway Ca2+ transporting 2 [Source:HGNC Symbol;Acc:HGNC:29103]	q24.1	4.25996e-07	-1.86088		CLEC18A	C-type lectin domain family 18 member A [Source:HGNC Symbol;Acc:HGNC:30388]	q22.1	0.000302827	-1.88768		DHX38	DEAH-box helicase 38 [Source:HGNC Symbol;Acc:HGNC:17211]	q22.2	5.38559e-16	-1.46049														WWP2	WW domain containing E3 ubiquitin protein ligase 2 [Source:HGNC Symbol;Acc:HGNC:16804]	q22.1	3.38117e-15	-1.48057		GINS2	GINS complex subunit 2 [Source:HGNC Symbol;Acc:HGNC:24575]	q24.1	0.0196167	-1.83604		USB1	U6 snRNA biogenesis phosphodiesterase 1 [Source:HGNC Symbol;Acc:HGNC:25792]	q21	3.24846e-12	-1.737
AC009063.3	novel transcript, antisense to CDH13	q23.3	3.29016e-10	-4.79858		AC010547.1	novel transcript, antisense to ZNF23	q22.2	0.00360477	-1.51073		AC007906.2	novel protein	q12.2	0.0386189	-1.54345														AC004943.1	novel transcript, antisense to ZFHX3	q22.3	0.0013333	-1.57547		VPS9D1	VPS9 domain containing 1 [Source:HGNC Symbol;Acc:HGNC:13526]	q24.3	0.000919331	-1.5843		GABARAPL2	GABA type A receptor associated protein like 2 [Source:HGNC Symbol;Acc:HGNC:13291]	q23.1	5.15176e-05	-1.36046
GSE1	Gse1 coiled-coil protein [Source:HGNC Symbol;Acc:HGNC:28979]	q24.1	4.96348e-17	-1.6929		AC004943.3	novel transcript	q22.2	0.0276719	-1.57053		AC092142.1	novel transcript, antisense to HSD17B2	q23.3	0.000434948	-2.01847														USB1	U6 snRNA biogenesis phosphodiesterase 1 [Source:HGNC Symbol;Acc:HGNC:25792]	q21	8.75654e-16	-1.66585		TRAPPC2L	trafficking protein particle complex 2 like [Source:HGNC Symbol;Acc:HGNC:30887]	q24.3	0.00471674	-1.49074		AC025284.1	novel transcript, antisense to ADAMTS18	q23.1	0.00349228	-5.70387
RNU6-1061P	RNA, U6 small nuclear 1061, pseudogene [Source:HGNC Symbol;Acc:HGNC:48024]	q22.2	0.00738877	-1.74239		MT1G	metallothionein 1G [Source:HGNC Symbol;Acc:HGNC:7399]	q13	2.18419e-05	-2.5303		CSNK2A2	casein kinase 2 alpha 2 [Source:HGNC Symbol;Acc:HGNC:2459]	q21	5.50563e-11	-1.36653														C16orf86	chromosome 16 open reading frame 86 [Source:HGNC Symbol;Acc:HGNC:33755]	q22.1	0.0045874	-1.49182		DHODH	dihydroorotate dehydrogenase (quinone) [Source:HGNC Symbol;Acc:HGNC:2867]	q22.2	0.000402433	-1.48096		MTHFSD	methenyltetrahydrofolate synthetase domain containing [Source:HGNC Symbol;Acc:HGNC:25778]	q24.1	2.87951e-14	-1.68725
HEATR3	HEAT repeat containing 3 [Source:HGNC Symbol;Acc:HGNC:26087]	q12.1	1.99749e-11	-1.45628		CDH8	cadherin 8 [Source:HGNC Symbol;Acc:HGNC:1767]	q21	1.89517e-09	-2.45064		AC126773.4	novel transcript, antisense to CDH3	q22.1	0.0411288	-1.45714														GABARAPL2	GABA type A receptor associated protein like 2 [Source:HGNC Symbol;Acc:HGNC:13291]	q23.1	2.85856e-06	-1.34319		TRADD	TNFRSF1A associated via death domain [Source:HGNC Symbol;Acc:HGNC:12030]	q22.1	0.00279455	-1.68101		MIR6772	microRNA 6772 [Source:HGNC Symbol;Acc:HGNC:50064]	q21	0.0447268	-2.17164
MON1B	MON1 homolog B, secretory trafficking associated [Source:HGNC Symbol;Acc:HGNC:25020]	q23.1	4.20418e-13	-1.38659		CDH15	cadherin 15 [Source:HGNC Symbol;Acc:HGNC:1754]	q24.3	0.0369724	-1.46286		ARLNC1	androgen receptor regulated long noncoding RNA 1 [Source:HGNC Symbol;Acc:HGNC:53032]	q23.2	0.0446933	-1.37045														AC092718.1	novel transcript	q23.2	0.0396089	-1.42204		AP1G1	adaptor related protein complex 1 subunit gamma 1 [Source:HGNC Symbol;Acc:HGNC:555]	q22.2	0.0157908	-1.3991		AC020978.7	novel transcript	q22.1	0.00284928	-1.48792
FOXC2	forkhead box C2 [Source:HGNC Symbol;Acc:HGNC:3801]	q24.1	0.0392969	-1.35011		ADGRG3	adhesion G protein-coupled receptor G3 [Source:HGNC Symbol;Acc:HGNC:13728]	q21	0.0102218	-1.55497		COG8	component of oligomeric golgi complex 8 [Source:HGNC Symbol;Acc:HGNC:18623]	q22.1	1.36025e-07	-1.34376														AC025284.1	novel transcript, antisense to ADAMTS18	q23.1	7.10369e-05	-5.91779		HSBP1	heat shock factor binding protein 1 [Source:HGNC Symbol;Acc:HGNC:5203]	q23.3	0.0129961	-1.41922		AC092718.4	novel transcript	q23.2	2.32807e-07	-2.06375
MPHOSPH6	M-phase phosphoprotein 6 [Source:HGNC Symbol;Acc:HGNC:7214]	q23.3	9.78343e-11	-1.86033		AC044802.1	novel transcript	q22.1	9.6252e-07	-1.71842		RRAD	RRAD, Ras related glycolysis inhibitor and calcium channel regulator [Source:HGNC Symbol;Acc:HGNC:10446]	q22.1	0.00584409	-1.85698														MTHFSD	methenyltetrahydrofolate synthetase domain containing [Source:HGNC Symbol;Acc:HGNC:25778]	q24.1	1.44696e-16	-1.59556		CBLN1	cerebellin 1 precursor [Source:HGNC Symbol;Acc:HGNC:1543]	q12.1	0.0225571	-3.08761		SETD6	SET domain containing 6, protein lysine methyltransferase [Source:HGNC Symbol;Acc:HGNC:26116]	q21	7.3897e-11	-1.72057
CFAP20	cilia and flagella associated protein 20 [Source:HGNC Symbol;Acc:HGNC:29523]	q21	2.47822e-37	-1.58608		PMFBP1	polyamine modulated factor 1 binding protein 1 [Source:HGNC Symbol;Acc:HGNC:17728]	q22.2	4.88701e-11	-2.0327		CDK10	cyclin dependent kinase 10 [Source:HGNC Symbol;Acc:HGNC:1770]	q24.3	2.90627e-05	-1.42167														AC020978.7	novel transcript	q22.1	0.0130869	-1.34068		DDX28	DEAD-box helicase 28 [Source:HGNC Symbol;Acc:HGNC:17330]	q22.1	7.44987e-05	-1.54653		AC137932.3	novel transcript, antisense to ANKRD11	q24.3	0.000196047	-1.67247
MEAK7	MTOR associated protein, eak-7 homolog [Source:HGNC Symbol;Acc:HGNC:29325]	q24.1	5.1489e-24	-1.68289		AC010531.5	novel transcript, antisense to FBXO31	q24.2	0.0112064	-1.47243		MVD	mevalonate diphosphate decarboxylase [Source:HGNC Symbol;Acc:HGNC:7529]	q24.2	6.25533e-09	-1.90165														AC092718.4	novel transcript	q23.2	8.54985e-09	-1.96722		ZFP90	ZFP90 zinc finger protein [Source:HGNC Symbol;Acc:HGNC:23329]	q22.1	0.00289888	-1.43693		DUS2	dihydrouridine synthase 2 [Source:HGNC Symbol;Acc:HGNC:26014]	q22.1	3.22007e-07	-1.54354
MT2A	metallothionein 2A [Source:HGNC Symbol;Acc:HGNC:7406]	q13	1.76437e-16	-2.52519		LRRC29	leucine rich repeat containing 29 [Source:HGNC Symbol;Acc:HGNC:13605]	q22.1	0.000184323	-1.43549		CES1	carboxylesterase 1 [Source:HGNC Symbol;Acc:HGNC:1863]	q12.2	0.00408864	-1.79328														SETD6	SET domain containing 6, protein lysine methyltransferase [Source:HGNC Symbol;Acc:HGNC:26116]	q21	2.87469e-14	-1.6587		CBFB	core-binding factor subunit beta [Source:HGNC Symbol;Acc:HGNC:1539]	q22.1	0.00347699	-1.35307		B3GNT9	UDP-GlcNAc:betaGal beta-1,3-N-acetylglucosaminyltransferase 9 [Source:HGNC Symbol;Acc:HGNC:28714]	q22.1	0.000126106	-1.52215
OSGIN1	oxidative stress induced growth inhibitor 1 [Source:HGNC Symbol;Acc:HGNC:30093]	q23.3	1.99545e-13	-2.53817		CES1P1	carboxylesterase 1 pseudogene 1 [Source:HGNC Symbol;Acc:HGNC:18546]	q12.2	0.00491941	-2.94332		AC007728.2	novel transcript, antisense to CYLD and NOD2	q12.1	4.61568e-05	-1.78495														AC137932.3	novel transcript, antisense to ANKRD11	q24.3	0.00330053	-1.45065		MT1M	metallothionein 1M [Source:HGNC Symbol;Acc:HGNC:14296]	q13	0.0250533	-2.22514		KLHL36	kelch like family member 36 [Source:HGNC Symbol;Acc:HGNC:17844]	q24.1	2.17646e-08	-1.58608
PHKB	phosphorylase kinase regulatory subunit beta [Source:HGNC Symbol;Acc:HGNC:8927]	q12.1	5.01763e-12	-1.46092		LINC02137	long intergenic non-protein coding RNA 2137 [Source:HGNC Symbol;Acc:HGNC:52997]	q21	1.5585e-12	-3.76734		GCSH	glycine cleavage system protein H [Source:HGNC Symbol;Acc:HGNC:4208]	q23.2	0.000296444	-1.33326														DUS2	dihydrouridine synthase 2 [Source:HGNC Symbol;Acc:HGNC:26014]	q22.1	1.56554e-12	-1.60318		E2F4	E2F transcription factor 4 [Source:HGNC Symbol;Acc:HGNC:3118]	q22.1	1.46945e-05	-1.5073		AC137932.1	novel transcript, antisense to ANKRD11	q24.3	0.0356294	-1.46086
IL17C	interleukin 17C [Source:HGNC Symbol;Acc:HGNC:5983]	q24.2	4.74233e-06	-2.59053		MT1F	metallothionein 1F [Source:HGNC Symbol;Acc:HGNC:7398]	q13	0.000555533	-1.53303		AC010542.1	novel transcript	q21	0.0227951	-1.5542														B3GNT9	UDP-GlcNAc:betaGal beta-1,3-N-acetylglucosaminyltransferase 9 [Source:HGNC Symbol;Acc:HGNC:28714]	q22.1	9.19278e-05	-1.44517		SMPD3	sphingomyelin phosphodiesterase 3 [Source:HGNC Symbol;Acc:HGNC:14240]	q22.1	0.0250874	-2.09753		AC009053.2	pyruvate dehydrogenase phosphatase regulatory subunit (PDPR) pseudogene	q23.1	0.00204976	-1.42299
C16orf87	chromosome 16 open reading frame 87 [Source:HGNC Symbol;Acc:HGNC:33754]	q11.2	1.69867e-16	-1.63161		LINC00920	long intergenic non-protein coding RNA 920 [Source:HGNC Symbol;Acc:HGNC:48611]	q21	0.000537604	-1.58391		WDR59	WD repeat domain 59 [Source:HGNC Symbol;Acc:HGNC:25706]	q23.1	1.03703e-10	-1.37816														KLHL36	kelch like family member 36 [Source:HGNC Symbol;Acc:HGNC:17844]	q24.1	3.84545e-08	-1.4688		FTO	FTO alpha-ketoglutarate dependent dioxygenase [Source:HGNC Symbol;Acc:HGNC:24678]	q12.2	0.0327888	-1.72557		HSD17B2	hydroxysteroid 17-beta dehydrogenase 2 [Source:HGNC Symbol;Acc:HGNC:5211]	q23.3	5.76557e-06	-6.78387
WWP2	WW domain containing E3 ubiquitin protein ligase 2 [Source:HGNC Symbol;Acc:HGNC:16804]	q22.1	1.32983e-21	-1.48157		CLEC18C	C-type lectin domain family 18 member C [Source:HGNC Symbol;Acc:HGNC:28538]	q22.1	0.0400264	-1.71307		ELMO3	engulfment and cell motility 3 [Source:HGNC Symbol;Acc:HGNC:17289]	q22.1	0.00371187	-1.38376														AC009053.2	pyruvate dehydrogenase phosphatase regulatory subunit (PDPR) pseudogene	q23.1	0.00160757	-1.34483		SLC7A6OS	solute carrier family 7 member 6 opposite strand [Source:HGNC Symbol;Acc:HGNC:25807]	q22.1	0.00244271	-1.4271		CDH3	cadherin 3 [Source:HGNC Symbol;Acc:HGNC:1762]	q22.1	0.000302673	-2.72143
AC116667.1	novel transcript	q22.3	0.00254209	-1.33408		AC105411.1	novel transcript, antisense DYNLRB2	q23.2	0.0038713	-1.62292		COX4I1	cytochrome c oxidase subunit 4I1 [Source:HGNC Symbol;Acc:HGNC:2265]	q24.1	8.55223e-06	-1.48071														HSD17B2	hydroxysteroid 17-beta dehydrogenase 2 [Source:HGNC Symbol;Acc:HGNC:5211]	q23.3	2.9707e-10	-7.87146		SNAI3-AS1	SNAI3 antisense RNA 1 [Source:HGNC Symbol;Acc:HGNC:28327]	q24.2	0.0257841	-1.53661		PDF	peptide deformylase, mitochondrial [Source:HGNC Symbol;Acc:HGNC:30012]	q22.1	3.8138e-06	-1.90151
AC004943.1	novel transcript, antisense to ZFHX3	q22.3	0.000281316	-1.4695		AC040169.1	novel transcript, antisense to MBTPS1	q24.1	0.000649997	-1.70026		SDR42E1	short chain dehydrogenase/reductase family 42E, member 1 [Source:HGNC Symbol;Acc:HGNC:29834]	q23.3	0.00359463	-1.57574														AC040160.2	novel transcript	q22.1	0.00257484	-1.43272		PDP2	pyruvate dehyrogenase phosphatase catalytic subunit 2 [Source:HGNC Symbol;Acc:HGNC:30263]	q22.1	0.00462657	-1.50597		DHX38	DEAH-box helicase 38 [Source:HGNC Symbol;Acc:HGNC:17211]	q22.2	1.02386e-15	-1.56357
USB1	U6 snRNA biogenesis phosphodiesterase 1 [Source:HGNC Symbol;Acc:HGNC:25792]	q21	1.90619e-20	-1.53735		AC009137.2	novel transcript, sense intronic to transmembrane and coiled-coil domains 7 TMCO7	q22.1	0.0173616	-1.50809		NRN1L	neuritin 1 like [Source:HGNC Symbol;Acc:HGNC:29811]	q22.1	0.00253908	-2.38042														CDH3	cadherin 3 [Source:HGNC Symbol;Acc:HGNC:1762]	q22.1	1.28234e-05	-2.59293		KIAA0513	KIAA0513 [Source:HGNC Symbol;Acc:HGNC:29058]	q24.1	0.0176701	-1.4612		TERF2	telomeric repeat binding factor 2 [Source:HGNC Symbol;Acc:HGNC:11729]	q22.1	1.05621e-11	-1.47383
C16orf86	chromosome 16 open reading frame 86 [Source:HGNC Symbol;Acc:HGNC:33755]	q22.1	8.53004e-06	-1.5356		C16orf95	chromosome 16 open reading frame 95 [Source:HGNC Symbol;Acc:HGNC:40033]	q24.2	0.000139901	-1.41114		DOK4	docking protein 4 [Source:HGNC Symbol;Acc:HGNC:19868]	q21	6.86756e-05	-1.42466														PDF	peptide deformylase, mitochondrial [Source:HGNC Symbol;Acc:HGNC:30012]	q22.1	8.94517e-08	-1.82418		NIP7	nucleolar pre-rRNA processing protein NIP7 [Source:HGNC Symbol;Acc:HGNC:24328]	q22.1	8.38971e-05	-1.4961		CHTF8	chromosome transmission fidelity factor 8 [Source:HGNC Symbol;Acc:HGNC:24353]	q22.1	1.92233e-05	-1.30657
GABARAPL2	GABA type A receptor associated protein like 2 [Source:HGNC Symbol;Acc:HGNC:13291]	q23.1	7.03053e-20	-1.50409		PARD6A	par-6 family cell polarity regulator alpha [Source:HGNC Symbol;Acc:HGNC:15943]	q22.1	0.00647046	-1.37083		AC012181.2	novel transcript, sense intronic to HERPUD1	q13	0.000288348	-1.45614														DHX38	DEAH-box helicase 38 [Source:HGNC Symbol;Acc:HGNC:17211]	q22.2	4.08773e-20	-1.53123		ABCC11	ATP binding cassette subfamily C member 11 [Source:HGNC Symbol;Acc:HGNC:14639]	q12.1	0.0337797	-3.43053		AC092142.1	novel transcript, antisense to HSD17B2	q23.3	6.93351e-07	-4.55056
AC092718.1	novel transcript	q23.2	8.40379e-06	-1.86488		CCL17	C-C motif chemokine ligand 17 [Source:HGNC Symbol;Acc:HGNC:10615]	q21	0.000591668	-1.93395		TERF2IP	TERF2 interacting protein [Source:HGNC Symbol;Acc:HGNC:19246]	q23.1	3.65796e-15	-1.47452														TERF2	telomeric repeat binding factor 2 [Source:HGNC Symbol;Acc:HGNC:11729]	q22.1	4.94397e-15	-1.44237		NOB1	NIN1 (RPN12) binding protein 1 homolog [Source:HGNC Symbol;Acc:HGNC:29540]	q22.1	4.39623e-05	-1.56493		CSNK2A2	casein kinase 2 alpha 2 [Source:HGNC Symbol;Acc:HGNC:2459]	q21	4.43754e-17	-1.64228
AC025284.1	novel transcript, antisense to ADAMTS18	q23.1	0.0403027	-2.19881		AC092720.1	novel transcript	q24.2	0.0490462	-1.33281		AC092140.1	novel transcript, antisense to AMFR	q13	0.0013953	-2.48203														AC007906.2	novel protein	q12.2	0.0301029	-1.69122		ABCC12	ATP binding cassette subfamily C member 12 [Source:HGNC Symbol;Acc:HGNC:14640]	q12.1	0.00689587	-8.82134		COG8	component of oligomeric golgi complex 8 [Source:HGNC Symbol;Acc:HGNC:18623]	q22.1	5.36932e-10	-1.56812
MTHFSD	methenyltetrahydrofolate synthetase domain containing [Source:HGNC Symbol;Acc:HGNC:25778]	q24.1	2.00962e-12	-1.35933		RNF166	ring finger protein 166 [Source:HGNC Symbol;Acc:HGNC:28856]	q24.3	3.21139e-06	-1.42882		JPH3	junctophilin 3 [Source:HGNC Symbol;Acc:HGNC:14203]	q24.2	9.30657e-07	-2.8663														AC079416.2	thyroid hormone receptor interactor 13 (TRIP13) pseudogene	q12.2	0.0314095	-1.49897		NUDT21	nudix hydrolase 21 [Source:HGNC Symbol;Acc:HGNC:13870]	q13	0.015301	-1.33534		AC092118.1	uncharacterized LOC388282 [Source:NCBI gene;Acc:388282]	q21	0.000910424	-2.98506
AC007225.1	nuclear factor (erythroid-derived 2)-like 3 (NFE2L3) pseudogene	q11.2	0.0017069	-1.93873		AC009159.3	novel transcript	q23.2	0.000351739	-1.53988		AC004943.2	novel transcript, antisense to ZFHX3	q22.2	9.86755e-07	-1.57972														AC092142.1	novel transcript, antisense to HSD17B2	q23.3	5.46921e-07	-3.6149		THAP11	THAP domain containing 11 [Source:HGNC Symbol;Acc:HGNC:23194]	q22.1	0.000773169	-1.40314		CDK10	cyclin dependent kinase 10 [Source:HGNC Symbol;Acc:HGNC:1770]	q24.3	1.40693e-08	-1.77047
AC022165.1	novel transcript, antisense to KIAA1609	q24.1	0.0110671	-1.51976		AC138627.1	novel transcript	q23.1	0.00967303	-1.55517		HAS3	hyaluronan synthase 3 [Source:HGNC Symbol;Acc:HGNC:4820]	q22.1	1.94388e-17	-4.52093														CSNK2A2	casein kinase 2 alpha 2 [Source:HGNC Symbol;Acc:HGNC:2459]	q21	1.79045e-20	-1.57117		AC018845.3	novel transcript, antisense to DNAJA2	q11.2	0.00708995	-1.89691		MVD	mevalonate diphosphate decarboxylase [Source:HGNC Symbol;Acc:HGNC:7529]	q24.2	9.92098e-10	-2.46305
MIR6772	microRNA 6772 [Source:HGNC Symbol;Acc:HGNC:50064]	q21	0.0468377	-1.61922		LINC01572	long intergenic non-protein coding RNA 1572 [Source:HGNC Symbol;Acc:HGNC:51385]	q22.2	0.0429542	-1.3129		NETO2	neuropilin and tolloid like 2 [Source:HGNC Symbol;Acc:HGNC:14644]	q12.1	0.000356669	-1.73811														AC126773.4	novel transcript, antisense to CDH3	q22.1	0.0209246	-1.56832		AC138305.1	novel transcript	q21	0.018789	-3.96205		GCSH	glycine cleavage system protein H [Source:HGNC Symbol;Acc:HGNC:4208]	q23.2	0.00310138	-1.37547
AC092718.4	novel transcript	q23.2	7.06229e-15	-1.9073		IL34	interleukin 34 [Source:HGNC Symbol;Acc:HGNC:28529]	q22.1	0.00464923	-1.55514		OGFOD1	2-oxoglutarate and iron dependent oxygenase domain containing 1 [Source:HGNC Symbol;Acc:HGNC:25585]	q13	1.52705e-07	-1.31283														COG8	component of oligomeric golgi complex 8 [Source:HGNC Symbol;Acc:HGNC:18623]	q22.1	7.58424e-12	-1.4972		MTSS2	MTSS I-BAR domain containing 2 [Source:HGNC Symbol;Acc:HGNC:25094]	q22.1	0.0255683	-1.49987		WDR59	WD repeat domain 59 [Source:HGNC Symbol;Acc:HGNC:25706]	q23.1	2.17091e-12	-1.51294
SETD6	SET domain containing 6, protein lysine methyltransferase [Source:HGNC Symbol;Acc:HGNC:26116]	q21	3.34753e-32	-1.65738		ADGRG5	adhesion G protein-coupled receptor G5 [Source:HGNC Symbol;Acc:HGNC:19010]	q21	0.000368371	-1.8168		AC012184.3	novel transcript, antisense to DDX19B and DDX19A	q22.1	1.40084e-05	-1.67409														AC092118.1	uncharacterized LOC388282 [Source:NCBI gene;Acc:388282]	q21	0.000971019	-2.44508		ST3GAL2	ST3 beta-galactoside alpha-2,3-sialyltransferase 2 [Source:HGNC Symbol;Acc:HGNC:10863]	q22.1	0.0492036	-1.40618		CENPN	centromere protein N [Source:HGNC Symbol;Acc:HGNC:30873]	q23.2	1.24488e-06	-1.79222
AC137932.3	novel transcript, antisense to ANKRD11	q24.3	0.00216305	-1.30785		MT1X	metallothionein 1X [Source:HGNC Symbol;Acc:HGNC:7405]	q13	1.11821e-06	-1.9914		AC009107.2	uncharacterized LOC101927556 [Source:NCBI gene;Acc:101927556]	q21	0.0002582	-1.47801														CDK10	cyclin dependent kinase 10 [Source:HGNC Symbol;Acc:HGNC:1770]	q24.3	1.28247e-07	-1.59363		NUP93	nucleoporin 93 [Source:HGNC Symbol;Acc:HGNC:28958]	q13	0.000155098	-1.48763		ELMO3	engulfment and cell motility 3 [Source:HGNC Symbol;Acc:HGNC:17289]	q22.1	1.16408e-05	-1.85802
DUS2	dihydrouridine synthase 2 [Source:HGNC Symbol;Acc:HGNC:26014]	q22.1	1.17431e-31	-1.71321		ZNF319	zinc finger protein 319 [Source:HGNC Symbol;Acc:HGNC:13644]	q21	1.68398e-07	-1.31528		TCF25	transcription factor 25 [Source:HGNC Symbol;Acc:HGNC:29181]	q24.3	1.05032e-15	-1.58618														MVD	mevalonate diphosphate decarboxylase [Source:HGNC Symbol;Acc:HGNC:7529]	q24.2	2.87469e-14	-2.39691		C16orf70	chromosome 16 open reading frame 70 [Source:HGNC Symbol;Acc:HGNC:29564]	q22.1	0.0284212	-1.35694		LINC00304	long intergenic non-protein coding RNA 304 [Source:HGNC Symbol;Acc:HGNC:26713]	q24.3	0.000399445	-2.84906
AC092718.2	novel transcript, antisense to CENPN	q23.2	0.0095254	-1.31474		AC084064.1	novel transcript	q23.2	0.0012783	-2.50199		AC020978.4	novel transcript, sense intronic to ESRP2	q22.1	0.00301552	-1.55123														CES1	carboxylesterase 1 [Source:HGNC Symbol;Acc:HGNC:1863]	q12.2	0.030247	-1.72188		GFOD2	glucose-fructose oxidoreductase domain containing 2 [Source:HGNC Symbol;Acc:HGNC:28159]	q22.1	0.00239673	-1.35065		COX4I1	cytochrome c oxidase subunit 4I1 [Source:HGNC Symbol;Acc:HGNC:2265]	q24.1	2.0404e-09	-1.91745
B3GNT9	UDP-GlcNAc:betaGal beta-1,3-N-acetylglucosaminyltransferase 9 [Source:HGNC Symbol;Acc:HGNC:28714]	q22.1	5.20235e-06	-1.39541		PLCG2	phospholipase C gamma 2 [Source:HGNC Symbol;Acc:HGNC:9066]	q23.3	6.67718e-08	-1.71193		AC092384.1	uncharacterized LOC100129697 [Source:NCBI gene;Acc:100129697]	q24.3	0.00938034	-1.68243														AC007728.2	novel transcript, antisense to CYLD and NOD2	q12.1	0.0374391	-1.44986		GAN	gigaxonin [Source:HGNC Symbol;Acc:HGNC:4137]	q23.2	0.0263481	-1.47284		ADGRG1	adhesion G protein-coupled receptor G1 [Source:HGNC Symbol;Acc:HGNC:4512]	q21	0.000288899	-1.4909
KLHL36	kelch like family member 36 [Source:HGNC Symbol;Acc:HGNC:17844]	q24.1	2.49636e-09	-1.35928		MAFTRR	MAF transcriptional regulator RNA [Source:HGNC Symbol;Acc:HGNC:51525]	q23.2	0.000805884	-1.61688		VPS4A	vacuolar protein sorting 4 homolog A [Source:HGNC Symbol;Acc:HGNC:13488]	q22.1	3.90548e-15	-1.52927														GCSH	glycine cleavage system protein H [Source:HGNC Symbol;Acc:HGNC:4208]	q23.2	0.000407101	-1.35583		CDH15	cadherin 15 [Source:HGNC Symbol;Acc:HGNC:1754]	q24.3	0.0332568	-2.15755		SDR42E1	short chain dehydrogenase/reductase family 42E, member 1 [Source:HGNC Symbol;Acc:HGNC:29834]	q23.3	0.000517217	-1.87363
AC009053.2	pyruvate dehydrogenase phosphatase regulatory subunit (PDPR) pseudogene	q23.1	3.66474e-06	-1.39608		CETP	cholesteryl ester transfer protein [Source:HGNC Symbol;Acc:HGNC:1869]	q13	1.03521e-08	-1.86192		BCAR1	BCAR1 scaffold protein, Cas family member [Source:HGNC Symbol;Acc:HGNC:971]	q23.1	9.01184e-07	-1.49711														WDR59	WD repeat domain 59 [Source:HGNC Symbol;Acc:HGNC:25706]	q23.1	1.22484e-13	-1.4481		ADGRG3	adhesion G protein-coupled receptor G3 [Source:HGNC Symbol;Acc:HGNC:13728]	q21	0.00514553	-2.86832		CYB5B	cytochrome b5 type B [Source:HGNC Symbol;Acc:HGNC:24374]	q22.1	8.21182e-08	-1.39103
HSD17B2	hydroxysteroid 17-beta dehydrogenase 2 [Source:HGNC Symbol;Acc:HGNC:5211]	q23.3	0.000405817	-2.34831		AC040174.2	novel transcript	q21	0.0258106	-1.8726		CENPT	centromere protein T [Source:HGNC Symbol;Acc:HGNC:25787]	q22.1	1.7497e-07	-1.45933														CENPN	centromere protein N [Source:HGNC Symbol;Acc:HGNC:30873]	q23.2	7.4305e-07	-1.66449		SPATA2L	spermatogenesis associated 2 like [Source:HGNC Symbol;Acc:HGNC:28393]	q24.3	0.023828	-1.51852		DOK4	docking protein 4 [Source:HGNC Symbol;Acc:HGNC:19868]	q21	1.32992e-05	-1.61771
AC040160.2	novel transcript	q22.1	2.84966e-06	-1.46888		SNX20	sorting nexin 20 [Source:HGNC Symbol;Acc:HGNC:30390]	q12.1	0.0102821	-1.42763		CCDC102A	coiled-coil domain containing 102A [Source:HGNC Symbol;Acc:HGNC:28097]	q21	0.000401279	-1.4513														ELMO3	engulfment and cell motility 3 [Source:HGNC Symbol;Acc:HGNC:17289]	q22.1	3.56931e-07	-1.77027		FA2H	fatty acid 2-hydroxylase [Source:HGNC Symbol;Acc:HGNC:21197]	q23.1	0.0157669	-2.07503		AC012181.2	novel transcript, sense intronic to HERPUD1	q13	0.0168289	-1.39178
CDH3	cadherin 3 [Source:HGNC Symbol;Acc:HGNC:1762]	q22.1	5.40243e-08	-2.27016		AC025280.2	novel transcript, antisense to CRISPLD2	q24.1	0.0127444	-1.58779		AC025287.2	novel transcript	q23.1	5.99353e-07	-2.18679														LINC00304	long intergenic non-protein coding RNA 304 [Source:HGNC Symbol;Acc:HGNC:26713]	q24.3	0.00204522	-2.13259		AC044802.1	novel transcript	q22.1	0.0395863	-1.59024		TERF2IP	TERF2 interacting protein [Source:HGNC Symbol;Acc:HGNC:19246]	q23.1	6.42785e-07	-1.42045
PDF	peptide deformylase, mitochondrial [Source:HGNC Symbol;Acc:HGNC:30012]	q22.1	1.06514e-09	-1.64483		TAT	tyrosine aminotransferase [Source:HGNC Symbol;Acc:HGNC:11573]	q22.2	0.000456006	-3.44102		MLYCD	malonyl-CoA decarboxylase [Source:HGNC Symbol;Acc:HGNC:7150]	q23.3	3.34847e-05	-1.32934														COX4I1	cytochrome c oxidase subunit 4I1 [Source:HGNC Symbol;Acc:HGNC:2265]	q24.1	2.79886e-11	-1.80004		PMFBP1	polyamine modulated factor 1 binding protein 1 [Source:HGNC Symbol;Acc:HGNC:17728]	q22.2	0.000774539	-2.34461		JPH3	junctophilin 3 [Source:HGNC Symbol;Acc:HGNC:14203]	q24.2	0.00111677	-2.84178
DHX38	DEAH-box helicase 38 [Source:HGNC Symbol;Acc:HGNC:17211]	q22.2	1.0283e-31	-1.55677		PSKH1	protein serine kinase H1 [Source:HGNC Symbol;Acc:HGNC:9529]	q22.1	5.67328e-07	-1.36896		TMEM231P1	TMEM231 pseudogene 1 [Source:HGNC Symbol;Acc:HGNC:53870]	q23.1	0.00919528	-1.40557														ADGRG1	adhesion G protein-coupled receptor G1 [Source:HGNC Symbol;Acc:HGNC:4512]	q21	3.6255e-05	-1.46874		AC092134.1	novel transcript, antisense to NUDT7	q23.1	0.0255683	-1.92037		AC004943.2	novel transcript, antisense to ZFHX3	q22.2	0.000494748	-1.50429
TERF2	telomeric repeat binding factor 2 [Source:HGNC Symbol;Acc:HGNC:11729]	q22.1	8.69227e-42	-1.51528		CMIP	c-Maf inducing protein [Source:HGNC Symbol;Acc:HGNC:24319]	q23.2	8.42232e-05	-1.32022		CIAO2B	cytosolic iron-sulfur assembly component 2B [Source:HGNC Symbol;Acc:HGNC:24261]	q22.1	3.47485e-05	-1.37583														SDR42E1	short chain dehydrogenase/reductase family 42E, member 1 [Source:HGNC Symbol;Acc:HGNC:29834]	q23.3	0.000759133	-1.75112		SLC7A5	solute carrier family 7 member 5 [Source:HGNC Symbol;Acc:HGNC:11063]	q24.2	0.00203932	-2.12379		HAS3	hyaluronan synthase 3 [Source:HGNC Symbol;Acc:HGNC:4820]	q22.1	3.80546e-09	-4.70445
AC092142.1	novel transcript, antisense to HSD17B2	q23.3	1.54046e-08	-2.51603		AC010653.1	tripartite motif containing 13 (TRIM13) pseudogene	q22.2	5.82012e-05	-1.8615		AMFR	autocrine motility factor receptor [Source:HGNC Symbol;Acc:HGNC:463]	q13	5.37381e-11	-1.92466														CYB5B	cytochrome b5 type B [Source:HGNC Symbol;Acc:HGNC:24374]	q22.1	6.0343e-10	-1.36562		LRRC29	leucine rich repeat containing 29 [Source:HGNC Symbol;Acc:HGNC:13605]	q22.1	0.023828	-1.59024		OGFOD1	2-oxoglutarate and iron dependent oxygenase domain containing 1 [Source:HGNC Symbol;Acc:HGNC:25585]	q13	0.000133269	-1.35529
CSNK2A2	casein kinase 2 alpha 2 [Source:HGNC Symbol;Acc:HGNC:2459]	q21	1.44572e-54	-1.64651		AC009118.3	novel transcript, antisense to CNOT1	q21	0.000407423	-1.39481		PHLPP2	PH domain and leucine rich repeat protein phosphatase 2 [Source:HGNC Symbol;Acc:HGNC:29149]	q22.2	0.000101165	-1.35665														DOK4	docking protein 4 [Source:HGNC Symbol;Acc:HGNC:19868]	q21	4.1164e-06	-1.52741		NAE1	NEDD8 activating enzyme E1 subunit 1 [Source:HGNC Symbol;Acc:HGNC:621]	q22.1	1.49534e-05	-1.52018		AC012184.3	novel transcript, antisense to DDX19B and DDX19A	q22.1	5.15176e-05	-1.8
AC126773.4	novel transcript, antisense to CDH3	q22.1	0.000132638	-1.70165		FOXF1	forkhead box F1 [Source:HGNC Symbol;Acc:HGNC:3809]	q24.1	0.00257116	-1.44697		SPG7	SPG7 matrix AAA peptidase subunit, paraplegin [Source:HGNC Symbol;Acc:HGNC:11237]	q24.3	1.7103e-12	-1.43833														TERF2IP	TERF2 interacting protein [Source:HGNC Symbol;Acc:HGNC:19246]	q23.1	7.11202e-08	-1.37822		ACSF3	acyl-CoA synthetase family member 3 [Source:HGNC Symbol;Acc:HGNC:27288]	q24.3	0.000221338	-1.51626		RPS27AP16	ribosomal protein S27a pseudogene 16 [Source:HGNC Symbol;Acc:HGNC:36855]	q21	0.00441338	-1.65171
ARLNC1	androgen receptor regulated long noncoding RNA 1 [Source:HGNC Symbol;Acc:HGNC:53032]	q23.2	0.0138112	-1.37474								SLC12A4	solute carrier family 12 member 4 [Source:HGNC Symbol;Acc:HGNC:10913]	q22.1	1.0114e-06	-1.45451														JPH3	junctophilin 3 [Source:HGNC Symbol;Acc:HGNC:14203]	q24.2	6.43693e-07	-3.47712		CES1P1	carboxylesterase 1 pseudogene 1 [Source:HGNC Symbol;Acc:HGNC:18546]	q12.2	0.00102719	-22.6184		AC009090.3	novel transcript, antisense to ARL2BP	q13	0.0268438	-1.49814
COG8	component of oligomeric golgi complex 8 [Source:HGNC Symbol;Acc:HGNC:18623]	q22.1	4.29099e-30	-1.54855								GLG1	golgi glycoprotein 1 [Source:HGNC Symbol;Acc:HGNC:4316]	q23.1	5.1372e-11	-1.40538														AC004943.2	novel transcript, antisense to ZFHX3	q22.2	4.30911e-05	-1.47913		EXOSC6	exosome component 6 [Source:HGNC Symbol;Acc:HGNC:19055]	q22.1	0.000339442	-1.46689		AC009107.2	uncharacterized LOC101927556 [Source:NCBI gene;Acc:101927556]	q21	0.00225506	-1.55247
MVD	mevalonate diphosphate decarboxylase [Source:HGNC Symbol;Acc:HGNC:7529]	q24.2	1.52217e-20	-2.18998								UTP4	UTP4 small subunit processome component [Source:HGNC Symbol;Acc:HGNC:1983]	q22.1	1.51061e-07	-1.35097														HAS3	hyaluronan synthase 3 [Source:HGNC Symbol;Acc:HGNC:4820]	q22.1	1.06552e-11	-4.09562		MT1F	metallothionein 1F [Source:HGNC Symbol;Acc:HGNC:7398]	q13	0.0438458	-1.63907		TCF25	transcription factor 25 [Source:HGNC Symbol;Acc:HGNC:29181]	q24.3	2.08991e-13	-1.71987
AC007728.2	novel transcript, antisense to CYLD and NOD2	q12.1	6.54505e-06	-1.68425								MAF	MAF bZIP transcription factor [Source:HGNC Symbol;Acc:HGNC:6776]	q23.2	3.53666e-05	-1.4617														OGFOD1	2-oxoglutarate and iron dependent oxygenase domain containing 1 [Source:HGNC Symbol;Acc:HGNC:25585]	q13	5.24684e-06	-1.35769		DYNC1LI2	dynein cytoplasmic 1 light intermediate chain 2 [Source:HGNC Symbol;Acc:HGNC:2966]	q22.1	0.0398149	-1.3983		AC133540.1	novel transcript	q24.1	0.0147605	-2.41195
GCSH	glycine cleavage system protein H [Source:HGNC Symbol;Acc:HGNC:4208]	q23.2	2.12168e-14	-1.53229								IST1	IST1 factor associated with ESCRT-III [Source:HGNC Symbol;Acc:HGNC:28977]	q22.2	8.69693e-12	-1.33197														AC012184.3	novel transcript, antisense to DDX19B and DDX19A	q22.1	5.72996e-06	-1.73263		AC105411.1	novel transcript, antisense DYNLRB2	q23.2	0.0291662	-2.21542		VPS4A	vacuolar protein sorting 4 homolog A [Source:HGNC Symbol;Acc:HGNC:13488]	q22.1	1.50307e-12	-1.68016
WDR59	WD repeat domain 59 [Source:HGNC Symbol;Acc:HGNC:25706]	q23.1	2.30922e-22	-1.45119								AC134312.1	novel transcript	q24.2	0.0241947	-1.62089														RPS27AP16	ribosomal protein S27a pseudogene 16 [Source:HGNC Symbol;Acc:HGNC:36855]	q21	0.0113629	-1.46467		AC040169.1	novel transcript, antisense to MBTPS1	q24.1	0.00498999	-2.39161		BCAR1	BCAR1 scaffold protein, Cas family member [Source:HGNC Symbol;Acc:HGNC:971]	q23.1	3.4671e-07	-1.72106
CENPN	centromere protein N [Source:HGNC Symbol;Acc:HGNC:30873]	q23.2	4.47051e-16	-1.76556								CDT1	chromatin licensing and DNA replication factor 1 [Source:HGNC Symbol;Acc:HGNC:24576]	q24.3	0.0486514	-1.30968														AC009090.3	novel transcript, antisense to ARL2BP	q13	0.0313075	-1.38244		C16orf95	chromosome 16 open reading frame 95 [Source:HGNC Symbol;Acc:HGNC:40033]	q24.2	0.00467496	-1.73301		CNOT1	CCR4-NOT transcription complex subunit 1 [Source:HGNC Symbol;Acc:HGNC:7877]	q21	0.000417178	-1.39808
ELMO3	engulfment and cell motility 3 [Source:HGNC Symbol;Acc:HGNC:17289]	q22.1	2.28623e-09	-1.60123								AC009163.7	novel transcript	q23.1	5.73625e-12	-1.91444														AC009107.2	uncharacterized LOC101927556 [Source:NCBI gene;Acc:101927556]	q21	0.000469475	-1.50972		PARD6A	par-6 family cell polarity regulator alpha [Source:HGNC Symbol;Acc:HGNC:15943]	q22.1	0.0258485	-1.72869		CENPT	centromere protein T [Source:HGNC Symbol;Acc:HGNC:25787]	q22.1	8.77767e-10	-1.72715
COX4I1	cytochrome c oxidase subunit 4I1 [Source:HGNC Symbol;Acc:HGNC:2265]	q24.1	7.82125e-14	-1.62306								AC009113.1	novel transcript, antisense to ZNF778	q24.3	1.13419e-15	-1.79675														TCF25	transcription factor 25 [Source:HGNC Symbol;Acc:HGNC:29181]	q24.3	4.34536e-17	-1.6544		CCL17	C-C motif chemokine ligand 17 [Source:HGNC Symbol;Acc:HGNC:10615]	q21	0.0316326	-2.73185		CAPNS2	calpain small subunit 2 [Source:HGNC Symbol;Acc:HGNC:16371]	q12.2	0.0337026	-2.67695
ADGRG1	adhesion G protein-coupled receptor G1 [Source:HGNC Symbol;Acc:HGNC:4512]	q21	1.81717e-17	-1.71702								EDC4	enhancer of mRNA decapping 4 [Source:HGNC Symbol;Acc:HGNC:17157]	q22.1	3.93144e-09	-1.41953														AC133540.1	novel transcript	q24.1	0.00463468	-2.25907		PSMD7	proteasome 26S subunit, non-ATPase 7 [Source:HGNC Symbol;Acc:HGNC:9565]	q23.1	0.00272286	-1.43667		CCDC102A	coiled-coil domain containing 102A [Source:HGNC Symbol;Acc:HGNC:28097]	q21	0.000282354	-1.5999
SDR42E1	short chain dehydrogenase/reductase family 42E, member 1 [Source:HGNC Symbol;Acc:HGNC:29834]	q23.3	2.982e-06	-1.56976								CDYL2	chromodomain Y like 2 [Source:HGNC Symbol;Acc:HGNC:23030]	q23.2	0.0143372	-1.375														AC020978.4	novel transcript, sense intronic to ESRP2	q22.1	0.00970504	-1.55162		RFWD3	ring finger and WD repeat domain 3 [Source:HGNC Symbol;Acc:HGNC:25539]	q23.1	0.00658387	-1.39511		TMEM208	transmembrane protein 208 [Source:HGNC Symbol;Acc:HGNC:25015]	q22.1	1.52867e-05	-1.60136
CYB5B	cytochrome b5 type B [Source:HGNC Symbol;Acc:HGNC:24374]	q22.1	7.58644e-29	-1.45213								AC010547.4	novel transcript	q22.2	0.000277208	-2.13123														AC092384.1	uncharacterized LOC100129697 [Source:NCBI gene;Acc:100129697]	q24.3	0.0222809	-1.6689		AC092720.1	novel transcript	q24.2	0.00795624	-2.21649		AC025287.2	novel transcript	q23.1	7.54975e-05	-2.20208
DOK4	docking protein 4 [Source:HGNC Symbol;Acc:HGNC:19868]	q21	3.41344e-07	-1.3938								NUTF2	nuclear transport factor 2 [Source:HGNC Symbol;Acc:HGNC:13722]	q22.1	1.78e-05	-1.3459														VPS4A	vacuolar protein sorting 4 homolog A [Source:HGNC Symbol;Acc:HGNC:13488]	q22.1	7.00999e-18	-1.65234		NFATC3	nuclear factor of activated T cells 3 [Source:HGNC Symbol;Acc:HGNC:7777]	q22.1	0.0080297	-1.44791		BANP	BTG3 associated nuclear protein [Source:HGNC Symbol;Acc:HGNC:13450]	q24.2	0.000149671	-1.36711
TERF2IP	TERF2 interacting protein [Source:HGNC Symbol;Acc:HGNC:19246]	q23.1	1.25332e-26	-1.56443								CTRB2	chymotrypsinogen B2 [Source:HGNC Symbol;Acc:HGNC:2522]	q23.1	0.00608272	-2.02119														BCAR1	BCAR1 scaffold protein, Cas family member [Source:HGNC Symbol;Acc:HGNC:971]	q23.1	4.44091e-10	-1.69252		ZDHHC7	zinc finger DHHC-type containing 7 [Source:HGNC Symbol;Acc:HGNC:18459]	q24.1	0.00577033	-1.30685		MLYCD	malonyl-CoA decarboxylase [Source:HGNC Symbol;Acc:HGNC:7150]	q23.3	1.56822e-09	-1.61213
AC092140.1	novel transcript, antisense to AMFR	q13	0.00241549	-2.11142								DPEP2	dipeptidase 2 [Source:HGNC Symbol;Acc:HGNC:23028]	q22.1	1.89869e-05	-1.76519														CNOT1	CCR4-NOT transcription complex subunit 1 [Source:HGNC Symbol;Acc:HGNC:7877]	q21	0.000142191	-1.374		DDX19A	DEAD-box helicase 19A [Source:HGNC Symbol;Acc:HGNC:25628]	q22.1	3.97769e-07	-1.52211		CIAO2B	cytosolic iron-sulfur assembly component 2B [Source:HGNC Symbol;Acc:HGNC:24261]	q22.1	6.81674e-08	-1.69776
JPH3	junctophilin 3 [Source:HGNC Symbol;Acc:HGNC:14203]	q24.2	1.38396e-13	-3.50171								SNAI3	snail family transcriptional repressor 3 [Source:HGNC Symbol;Acc:HGNC:18411]	q24.2	1.03259e-07	-1.84001														CENPT	centromere protein T [Source:HGNC Symbol;Acc:HGNC:25787]	q22.1	5.3788e-09	-1.57714		RNF166	ring finger protein 166 [Source:HGNC Symbol;Acc:HGNC:28856]	q24.3	0.024111	-1.53165		MC1R	melanocortin 1 receptor [Source:HGNC Symbol;Acc:HGNC:6929]	q24.3	9.33801e-06	-1.75072
AC004943.2	novel transcript, antisense to ZFHX3	q22.2	2.14293e-15	-1.67208								AC018553.1	novel transcript	q12.2	4.28622e-08	-1.76282														CAPNS2	calpain small subunit 2 [Source:HGNC Symbol;Acc:HGNC:16371]	q12.2	0.000386798	-3.51881		PIEZO1	piezo type mechanosensitive ion channel component 1 [Source:HGNC Symbol;Acc:HGNC:28993]	q24.3	0.00060672	-1.64381		AC009131.1		q22.1	0.00455985	-2.25426
HAS3	hyaluronan synthase 3 [Source:HGNC Symbol;Acc:HGNC:4820]	q22.1	4.25822e-13	-3.05016								AC020763.1	novel transcript, antisense to VAC14	q22.1	0.0161145	-1.68078														CCDC102A	coiled-coil domain containing 102A [Source:HGNC Symbol;Acc:HGNC:28097]	q21	0.000648809	-1.46754		AC092118.2	novel transcript, antisense to KIFC3	q21	0.0388994	-1.9311		SPG7	SPG7 matrix AAA peptidase subunit, paraplegin [Source:HGNC Symbol;Acc:HGNC:11237]	q24.3	3.74498e-10	-1.50172
NETO2	neuropilin and tolloid like 2 [Source:HGNC Symbol;Acc:HGNC:14644]	q12.1	2.29855e-26	-2.93861								ANKRD26P1	ankyrin repeat domain 26 pseudogene 1 [Source:HGNC Symbol;Acc:HGNC:32955]	q11.2	0.00118071	-2.84952														TMEM208	transmembrane protein 208 [Source:HGNC Symbol;Acc:HGNC:25015]	q22.1	1.48178e-07	-1.58913		AC138627.1	novel transcript	q23.1	0.0160487	-2.25161		SLC12A4	solute carrier family 12 member 4 [Source:HGNC Symbol;Acc:HGNC:10913]	q22.1	0.000220065	-1.43722
OGFOD1	2-oxoglutarate and iron dependent oxygenase domain containing 1 [Source:HGNC Symbol;Acc:HGNC:25585]	q13	2.56059e-26	-1.50329								AC020763.4	novel transcript	q22.1	0.00455827	-1.48706														AC025287.2	novel transcript	q23.1	3.50218e-07	-2.31928		APRT	adenine phosphoribosyltransferase [Source:HGNC Symbol;Acc:HGNC:626]	q24.3	0.00107544	-1.76075		COQ9	coenzyme Q9 [Source:HGNC Symbol;Acc:HGNC:25302]	q21	6.52255e-11	-1.60228
AC012184.3	novel transcript, antisense to DDX19B and DDX19A	q22.1	2.61271e-24	-2.21081								GAS8	growth arrest specific 8 [Source:HGNC Symbol;Acc:HGNC:4166]	q24.3	0.00107799	-1.30765														BANP	BTG3 associated nuclear protein [Source:HGNC Symbol;Acc:HGNC:13450]	q24.2	6.9078e-06	-1.34673		MT1X	metallothionein 1X [Source:HGNC Symbol;Acc:HGNC:7405]	q13	0.0203426	-1.98516		GLG1	golgi glycoprotein 1 [Source:HGNC Symbol;Acc:HGNC:4316]	q23.1	3.73743e-09	-1.49326
AC009107.2	uncharacterized LOC101927556 [Source:NCBI gene;Acc:101927556]	q21	3.20469e-06	-1.47425								MT1E	metallothionein 1E [Source:HGNC Symbol;Acc:HGNC:7397]	q13	9.56e-09	-2.57491														MLYCD	malonyl-CoA decarboxylase [Source:HGNC Symbol;Acc:HGNC:7150]	q23.3	1.16905e-13	-1.60551		TANGO6	transport and golgi organization 6 homolog [Source:HGNC Symbol;Acc:HGNC:25749]	q22.1	2.10975e-05	-1.6493		UTP4	UTP4 small subunit processome component [Source:HGNC Symbol;Acc:HGNC:1983]	q22.1	1.16459e-13	-1.65418
TCF25	transcription factor 25 [Source:HGNC Symbol;Acc:HGNC:29181]	q24.3	1.85499e-26	-1.64718								CENPBD1	CENPB DNA-binding domain containing 1 [Source:HGNC Symbol;Acc:HGNC:28272]	q24.3	0.000716036	-1.30626														TMEM231P1	TMEM231 pseudogene 1 [Source:HGNC Symbol;Acc:HGNC:53870]	q23.1	0.0163651	-1.43645		ZNF319	zinc finger protein 319 [Source:HGNC Symbol;Acc:HGNC:13644]	q21	5.08392e-05	-1.54694		MAF	MAF bZIP transcription factor [Source:HGNC Symbol;Acc:HGNC:6776]	q23.2	0.0155672	-1.37085
AC133540.1	novel transcript	q24.1	0.00178324	-1.84266								AC027682.1	novel transcript, antisense to CTCF	q22.1	0.0015121	-1.61258														CIAO2B	cytosolic iron-sulfur assembly component 2B [Source:HGNC Symbol;Acc:HGNC:24261]	q22.1	4.98298e-10	-1.64511		SF3B3	splicing factor 3b subunit 3 [Source:HGNC Symbol;Acc:HGNC:10770]	q22.1	0.000521321	-1.44936		IST1	IST1 factor associated with ESCRT-III [Source:HGNC Symbol;Acc:HGNC:28977]	q22.2	1.24214e-10	-1.4252
AC020978.4	novel transcript, sense intronic to ESRP2	q22.1	4.70975e-06	-1.77222								AC007336.1	novel transcript	q12.2	0.000891617	-1.66728														AMFR	autocrine motility factor receptor [Source:HGNC Symbol;Acc:HGNC:463]	q13	0.00670694	-1.44245		CCL22	C-C motif chemokine ligand 22 [Source:HGNC Symbol;Acc:HGNC:10621]	q21	0.0262027	-2.01017		CDT1	chromatin licensing and DNA replication factor 1 [Source:HGNC Symbol;Acc:HGNC:24576]	q24.3	1.40441e-05	-2.06102
AC092384.1	uncharacterized LOC100129697 [Source:NCBI gene;Acc:100129697]	q24.3	0.000115656	-1.72629								NLRC5	NLR family CARD domain containing 5 [Source:HGNC Symbol;Acc:HGNC:29933]	q13	0.0330765	-1.32037														MC1R	melanocortin 1 receptor [Source:HGNC Symbol;Acc:HGNC:6929]	q24.3	2.46708e-06	-1.63959		MAFTRR	MAF transcriptional regulator RNA [Source:HGNC Symbol;Acc:HGNC:51525]	q23.2	0.031549	-2.03331		AC009163.7	novel transcript	q23.1	0.00223577	-1.45668
VPS4A	vacuolar protein sorting 4 homolog A [Source:HGNC Symbol;Acc:HGNC:13488]	q22.1	4.66591e-48	-1.74369								RANBP10	RAN binding protein 10 [Source:HGNC Symbol;Acc:HGNC:29285]	q22.1	7.14977e-11	-1.39861														AC009131.1		q22.1	0.0100446	-1.86234		COG4	component of oligomeric golgi complex 4 [Source:HGNC Symbol;Acc:HGNC:18620]	q22.1	1.49534e-05	-1.53057		AC009113.1	novel transcript, antisense to ZNF778	q24.3	0.00014871	-1.45238
BCAR1	BCAR1 scaffold protein, Cas family member [Source:HGNC Symbol;Acc:HGNC:971]	q23.1	1.79825e-11	-1.55769								GINS2	GINS complex subunit 2 [Source:HGNC Symbol;Acc:HGNC:24575]	q24.1	0.0499039	-1.30114														SPG7	SPG7 matrix AAA peptidase subunit, paraplegin [Source:HGNC Symbol;Acc:HGNC:11237]	q24.3	3.29449e-11	-1.43091		CETP	cholesteryl ester transfer protein [Source:HGNC Symbol;Acc:HGNC:1869]	q13	0.0200523	-1.98348		EDC4	enhancer of mRNA decapping 4 [Source:HGNC Symbol;Acc:HGNC:17157]	q22.1	9.09407e-08	-1.47804
CNOT1	CCR4-NOT transcription complex subunit 1 [Source:HGNC Symbol;Acc:HGNC:7877]	q21	4.41712e-12	-1.54442								AC027682.4	novel transcript	q22.1	0.000381429	-1.73258														SLC12A4	solute carrier family 12 member 4 [Source:HGNC Symbol;Acc:HGNC:10913]	q22.1	8.15382e-05	-1.37447		CMC2	C-X9-C motif containing 2 [Source:HGNC Symbol;Acc:HGNC:24447]	q23.2	0.00401341	-1.50439		AC010547.4	novel transcript	q22.2	0.0127721	-2.09731
CENPT	centromere protein T [Source:HGNC Symbol;Acc:HGNC:25787]	q22.1	7.03494e-08	-1.42521								NOL3	nucleolar protein 3 [Source:HGNC Symbol;Acc:HGNC:7869]	q22.1	0.000355311	-1.43502														COQ9	coenzyme Q9 [Source:HGNC Symbol;Acc:HGNC:25302]	q21	1.53185e-14	-1.57235		ZCCHC14	zinc finger CCHC-type containing 14 [Source:HGNC Symbol;Acc:HGNC:24134]	q24.2	0.00318499	-1.40072		NUTF2	nuclear transport factor 2 [Source:HGNC Symbol;Acc:HGNC:13722]	q22.1	1.24571e-08	-1.67867
CAPNS2	calpain small subunit 2 [Source:HGNC Symbol;Acc:HGNC:16371]	q12.2	0.0043781	-2.18995								VPS9D1	VPS9 domain containing 1 [Source:HGNC Symbol;Acc:HGNC:13526]	q24.3	2.74114e-08	-1.5282														GLG1	golgi glycoprotein 1 [Source:HGNC Symbol;Acc:HGNC:4316]	q23.1	1.90109e-11	-1.45741		POLR2C	RNA polymerase II subunit C [Source:HGNC Symbol;Acc:HGNC:9189]	q21	0.000191331	-1.42508		CTRB2	chymotrypsinogen B2 [Source:HGNC Symbol;Acc:HGNC:2522]	q23.1	0.0199633	-2.44173
TMEM208	transmembrane protein 208 [Source:HGNC Symbol;Acc:HGNC:25015]	q22.1	1.76641e-20	-1.74125								HSPE1P5	heat shock protein family E (Hsp10) member 1 pseudogene 5 [Source:HGNC Symbol;Acc:HGNC:49324]	q22.1	0.0276342	-1.70625														UTP4	UTP4 small subunit processome component [Source:HGNC Symbol;Acc:HGNC:1983]	q22.1	4.34536e-17	-1.59858		ITFG1	integrin alpha FG-GAP repeat containing 1 [Source:HGNC Symbol;Acc:HGNC:30697]	q12.1	0.00161277	-1.45511		DPEP2	dipeptidase 2 [Source:HGNC Symbol;Acc:HGNC:23028]	q22.1	0.00730487	-1.69508
AC025287.2	novel transcript	q23.1	1.24033e-09	-2.13272								TRAPPC2L	trafficking protein particle complex 2 like [Source:HGNC Symbol;Acc:HGNC:30887]	q24.3	0.000680349	-1.30404														MAF	MAF bZIP transcription factor [Source:HGNC Symbol;Acc:HGNC:6776]	q23.2	0.00974692	-1.31935		BBS2	Bardet-Biedl syndrome 2 [Source:HGNC Symbol;Acc:HGNC:967]	q13	0.00575238	-1.4131		AC018553.1	novel transcript	q12.2	0.00946584	-1.56238
MLYCD	malonyl-CoA decarboxylase [Source:HGNC Symbol;Acc:HGNC:7150]	q23.3	2.92404e-21	-1.53887								TRADD	TNFRSF1A associated via death domain [Source:HGNC Symbol;Acc:HGNC:12030]	q22.1	5.6082e-05	-1.48336														IST1	IST1 factor associated with ESCRT-III [Source:HGNC Symbol;Acc:HGNC:28977]	q22.2	2.69978e-14	-1.40813		PSKH1	protein serine kinase H1 [Source:HGNC Symbol;Acc:HGNC:9529]	q22.1	0.00538869	-1.41246		CHST4	carbohydrate sulfotransferase 4 [Source:HGNC Symbol;Acc:HGNC:1972]	q22.2	1.03105e-09	-7.33504
TMEM231P1	TMEM231 pseudogene 1 [Source:HGNC Symbol;Acc:HGNC:53870]	q23.1	0.000160363	-1.5268								AP1G1	adaptor related protein complex 1 subunit gamma 1 [Source:HGNC Symbol;Acc:HGNC:555]	q22.2	0.0001052	-1.30268														CDT1	chromatin licensing and DNA replication factor 1 [Source:HGNC Symbol;Acc:HGNC:24576]	q24.3	1.20212e-07	-2.0351		PLA2G15	phospholipase A2 group XV [Source:HGNC Symbol;Acc:HGNC:17163]	q22.1	0.000831741	-1.61167		GAS8	growth arrest specific 8 [Source:HGNC Symbol;Acc:HGNC:4166]	q24.3	2.28713e-06	-1.58841
AC027682.6	novel transcript, antisense to FAM65A	q22.1	0.00517568	-1.4142								RIPOR1	RHO family interacting cell polarization regulator 1 [Source:HGNC Symbol;Acc:HGNC:25836]	q22.1	1.83936e-09	-1.39492														BCO1	beta-carotene oxygenase 1 [Source:HGNC Symbol;Acc:HGNC:13815]	q23.2	0.00446847	-1.7901		CMIP	c-Maf inducing protein [Source:HGNC Symbol;Acc:HGNC:24319]	q23.2	0.0033175	-1.51614		MT1E	metallothionein 1E [Source:HGNC Symbol;Acc:HGNC:7397]	q13	0.00306752	-1.76352
CIAO2B	cytosolic iron-sulfur assembly component 2B [Source:HGNC Symbol;Acc:HGNC:24261]	q22.1	1.58693e-20	-1.69202								AC099521.3	novel transcript	q22.1	0.000844494	-1.9458														AC009163.7	novel transcript	q23.1	4.14563e-05	-1.49457		SLC7A6	solute carrier family 7 member 6 [Source:HGNC Symbol;Acc:HGNC:11064]	q22.1	0.0367416	-1.37198		MLKL	mixed lineage kinase domain like pseudokinase [Source:HGNC Symbol;Acc:HGNC:26617]	q23.1	0.000909043	-1.5683
AMFR	autocrine motility factor receptor [Source:HGNC Symbol;Acc:HGNC:463]	q13	3.506e-16	-1.88986								TEPP	testis, prostate and placenta expressed [Source:HGNC Symbol;Acc:HGNC:33745]	q21	1.88017e-05	-2.97333														AC009113.1	novel transcript, antisense to ZNF778	q24.3	1.07942e-05	-1.42613		CTU2	cytosolic thiouridylase subunit 2 [Source:HGNC Symbol;Acc:HGNC:28005]	q24.3	0.00129652	-1.66276		CENPBD1	CENPB DNA-binding domain containing 1 [Source:HGNC Symbol;Acc:HGNC:28272]	q24.3	2.83673e-05	-1.49846
PHLPP2	PH domain and leucine rich repeat protein phosphatase 2 [Source:HGNC Symbol;Acc:HGNC:29149]	q22.2	5.29627e-11	-1.49475								AC105429.1	novel transcript, sense intronic to ZCCHC14	q24.2	0.00231242	-1.50476														EDC4	enhancer of mRNA decapping 4 [Source:HGNC Symbol;Acc:HGNC:17157]	q22.1	6.569e-09	-1.42768								AC027682.1	novel transcript, antisense to CTCF	q22.1	0.0180962	-1.65252
AC009131.1		q22.1	0.00883928	-1.75286								AC009053.1		q23.1	0.0103992	-1.68355														AC131888.1	novel transcript	q23.2	0.0282023	-1.801								AC079414.3	novel transcript, antisense WWOX	q23.1	7.35141e-09	-2.2845
SPG7	SPG7 matrix AAA peptidase subunit, paraplegin [Source:HGNC Symbol;Acc:HGNC:11237]	q24.3	1.176e-17	-1.43367								ADAD2	adenosine deaminase domain containing 2 [Source:HGNC Symbol;Acc:HGNC:30714]	q24.1	0.000937233	-1.86554														AC040160.1	pleckstrin homology and RhoGEF domain containing G4 [Source:NCBI gene;Acc:25894]	q22.1	0.0391674	-1.38073								NLRC5	NLR family CARD domain containing 5 [Source:HGNC Symbol;Acc:HGNC:29933]	q13	0.0202319	-1.49295
SLC12A4	solute carrier family 12 member 4 [Source:HGNC Symbol;Acc:HGNC:10913]	q22.1	1.67614e-05	-1.30451								ZFP90	ZFP90 zinc finger protein [Source:HGNC Symbol;Acc:HGNC:23329]	q22.1	9.84336e-05	-1.30109														NUTF2	nuclear transport factor 2 [Source:HGNC Symbol;Acc:HGNC:13722]	q22.1	1.51014e-10	-1.61399								RANBP10	RAN binding protein 10 [Source:HGNC Symbol;Acc:HGNC:29285]	q22.1	1.16793e-09	-1.5078
COQ9	coenzyme Q9 [Source:HGNC Symbol;Acc:HGNC:25302]	q21	1.23133e-29	-1.56452								AC009090.5	TEC	q13	0.000326884	-1.8295														DPEP2	dipeptidase 2 [Source:HGNC Symbol;Acc:HGNC:23028]	q22.1	0.000126037	-1.79116								GINS2	GINS complex subunit 2 [Source:HGNC Symbol;Acc:HGNC:24575]	q24.1	0.0147665	-1.54962
GLG1	golgi glycoprotein 1 [Source:HGNC Symbol;Acc:HGNC:4316]	q23.1	4.11407e-14	-1.41244								AC012181.1	novel transcript, sense intronic to HERPUD1	q13	0.00852657	-1.32439														SNAI3	snail family transcriptional repressor 3 [Source:HGNC Symbol;Acc:HGNC:18411]	q24.2	0.00682837	-1.48792								TMPOP2	thymopoietin pseudogene 2 [Source:HGNC Symbol;Acc:HGNC:50860]	q23.1	0.00472635	-2.01234
AC092723.1	novel transcript	q24.1	0.0476112	-1.62093								AC010531.1	novel protein	q24.2	9.77006e-06	-1.97134														AC018553.1	novel transcript	q12.2	0.00257484	-1.54127								AC027682.4	novel transcript	q22.1	0.0402861	-1.53074
UTP4	UTP4 small subunit processome component [Source:HGNC Symbol;Acc:HGNC:1983]	q22.1	7.04787e-47	-1.70355								AC009090.4	TEC	q13	0.000150209	-1.70037														AC020763.1	novel transcript, antisense to VAC14	q22.1	0.0102012	-1.86876								NOL3	nucleolar protein 3 [Source:HGNC Symbol;Acc:HGNC:7869]	q22.1	0.000100684	-1.62808
IST1	IST1 factor associated with ESCRT-III [Source:HGNC Symbol;Acc:HGNC:28977]	q22.2	2.05152e-45	-1.50436								LINC02132	long intergenic non-protein coding RNA 2132 [Source:HGNC Symbol;Acc:HGNC:52992]	q24.1	7.77741e-06	-3.18997														CHST4	carbohydrate sulfotransferase 4 [Source:HGNC Symbol;Acc:HGNC:1972]	q22.2	7.00634e-07	-3.89652								VPS9D1	VPS9 domain containing 1 [Source:HGNC Symbol;Acc:HGNC:13526]	q24.3	5.71934e-10	-1.78672
CDT1	chromatin licensing and DNA replication factor 1 [Source:HGNC Symbol;Acc:HGNC:24576]	q24.3	1.60254e-09	-1.84159								MT1M	metallothionein 1M [Source:HGNC Symbol;Acc:HGNC:14296]	q13	9.14811e-08	-2.57504														AC020763.4	novel transcript	q22.1	0.0384228	-1.45733								TRAPPC2L	trafficking protein particle complex 2 like [Source:HGNC Symbol;Acc:HGNC:30887]	q24.3	9.2449e-06	-1.54376
BCO1	beta-carotene oxygenase 1 [Source:HGNC Symbol;Acc:HGNC:13815]	q23.2	4.46194e-05	-1.84218								ADAMTS18	ADAM metallopeptidase with thrombospondin type 1 motif 18 [Source:HGNC Symbol;Acc:HGNC:17110]	q23.1	0.0445257	-1.72287														GAS8	growth arrest specific 8 [Source:HGNC Symbol;Acc:HGNC:4166]	q24.3	5.46578e-07	-1.50542								DHODH	dihydroorotate dehydrogenase (quinone) [Source:HGNC Symbol;Acc:HGNC:2867]	q22.2	5.1297e-10	-1.57936
AC009163.7	novel transcript	q23.1	1.08408e-16	-1.78473								E2F4	E2F transcription factor 4 [Source:HGNC Symbol;Acc:HGNC:3118]	q22.1	2.26451e-14	-1.46143														MT1E	metallothionein 1E [Source:HGNC Symbol;Acc:HGNC:7397]	q13	0.0031546	-1.64441								TRADD	TNFRSF1A associated via death domain [Source:HGNC Symbol;Acc:HGNC:12030]	q22.1	4.49512e-09	-1.95855
ADCY7	adenylate cyclase 7 [Source:HGNC Symbol;Acc:HGNC:238]	q12.1	0.0256438	-1.3211								SMPD3	sphingomyelin phosphodiesterase 3 [Source:HGNC Symbol;Acc:HGNC:14240]	q22.1	2.11595e-07	-2.11919														MLKL	mixed lineage kinase domain like pseudokinase [Source:HGNC Symbol;Acc:HGNC:26617]	q23.1	0.000201116	-1.51178								AP1G1	adaptor related protein complex 1 subunit gamma 1 [Source:HGNC Symbol;Acc:HGNC:555]	q22.2	0.00210687	-1.34112
AC009113.1	novel transcript, antisense to ZNF778	q24.3	3.02708e-18	-1.67196								FTO	FTO alpha-ketoglutarate dependent dioxygenase [Source:HGNC Symbol;Acc:HGNC:24678]	q12.2	9.8951e-18	-2.32448														CENPBD1	CENPB DNA-binding domain containing 1 [Source:HGNC Symbol;Acc:HGNC:28272]	q24.3	7.99225e-08	-1.51833								RIPOR1	RHO family interacting cell polarization regulator 1 [Source:HGNC Symbol;Acc:HGNC:25836]	q22.1	4.85576e-05	-1.33181
EDC4	enhancer of mRNA decapping 4 [Source:HGNC Symbol;Acc:HGNC:17157]	q22.1	7.00691e-17	-1.47623								AC096996.2	novel transcript, sense overlapping ABCC11	q12.1	5.56203e-06	-3.83002														AC027682.1	novel transcript, antisense to CTCF	q22.1	0.00184882	-1.68596								AC099521.3	novel transcript	q22.1	0.0274526	-1.93175
AC131888.1	novel transcript	q23.2	0.0216046	-1.54618								AC040174.1	novel transcript	q21	0.0026688	-2.31909														AC079414.3	novel transcript, antisense WWOX	q23.1	8.77078e-06	-1.79114								TEPP	testis, prostate and placenta expressed [Source:HGNC Symbol;Acc:HGNC:33745]	q21	0.00106569	-3.2676
CDYL2	chromodomain Y like 2 [Source:HGNC Symbol;Acc:HGNC:23030]	q23.2	1.64537e-07	-1.69121								AC009163.6	novel transcript	q23.1	0.0460807	-1.75114														NLRC5	NLR family CARD domain containing 5 [Source:HGNC Symbol;Acc:HGNC:29933]	q13	0.00744241	-1.46141								AC105429.1	novel transcript, sense intronic to ZCCHC14	q24.2	0.00441338	-1.64069
AC010547.4	novel transcript	q22.2	1.18862e-06	-2.12088								AC108097.1	novel transcript, antisense DYNLRB2	q23.2	0.0022515	-1.99255														RANBP10	RAN binding protein 10 [Source:HGNC Symbol;Acc:HGNC:29285]	q22.1	1.09636e-10	-1.42687								HSBP1	heat shock factor binding protein 1 [Source:HGNC Symbol;Acc:HGNC:5203]	q23.3	0.00826913	-1.31696
NUTF2	nuclear transport factor 2 [Source:HGNC Symbol;Acc:HGNC:13722]	q22.1	1.88382e-22	-1.65435								SLC12A3	solute carrier family 12 member 3 [Source:HGNC Symbol;Acc:HGNC:10912]	q13	1.57338e-08	-3.12596														GINS2	GINS complex subunit 2 [Source:HGNC Symbol;Acc:HGNC:24575]	q24.1	0.00067556	-1.63674								DDX28	DEAD-box helicase 28 [Source:HGNC Symbol;Acc:HGNC:17330]	q22.1	3.75688e-07	-1.48694
DPEP2	dipeptidase 2 [Source:HGNC Symbol;Acc:HGNC:23028]	q22.1	4.65619e-06	-1.63206								LINC02188	long intergenic non-protein coding RNA 2188 [Source:HGNC Symbol;Acc:HGNC:53050]	q24.1	0.00825651	-2.45039														TMPOP2	thymopoietin pseudogene 2 [Source:HGNC Symbol;Acc:HGNC:50860]	q23.1	0.0174842	-1.65199								ADAD2	adenosine deaminase domain containing 2 [Source:HGNC Symbol;Acc:HGNC:30714]	q24.1	3.26974e-05	-2.62861
CDH16	cadherin 16 [Source:HGNC Symbol;Acc:HGNC:1755]	q22.1	6.67922e-05	-3.05902								SNAI3-AS1	SNAI3 antisense RNA 1 [Source:HGNC Symbol;Acc:HGNC:28327]	q24.2	5.93344e-06	-1.51506														AC027682.4	novel transcript	q22.1	0.0347213	-1.45456								ZFP90	ZFP90 zinc finger protein [Source:HGNC Symbol;Acc:HGNC:23329]	q22.1	3.95479e-05	-1.39415
SNAI3	snail family transcriptional repressor 3 [Source:HGNC Symbol;Acc:HGNC:18411]	q24.2	5.53026e-06	-1.56167								PDP2	pyruvate dehyrogenase phosphatase catalytic subunit 2 [Source:HGNC Symbol;Acc:HGNC:30263]	q22.1	0.000251491	-1.30498														NOL3	nucleolar protein 3 [Source:HGNC Symbol;Acc:HGNC:7869]	q22.1	0.000255914	-1.47498								AC009090.5	TEC	q13	0.000934666	-2.00824
AC018553.1	novel transcript	q12.2	2.41914e-18	-1.97595								AC009084.2	TEC	q22.1	0.00208377	-1.62686														VPS9D1	VPS9 domain containing 1 [Source:HGNC Symbol;Acc:HGNC:13526]	q24.3	1.47235e-11	-1.69635								AC012181.1	novel transcript, sense intronic to HERPUD1	q13	0.0332155	-1.36343
AC020763.1	novel transcript, antisense to VAC14	q22.1	0.00123981	-1.79344								NIP7	nucleolar pre-rRNA processing protein NIP7 [Source:HGNC Symbol;Acc:HGNC:24328]	q22.1	2.98363e-08	-1.35322														TRAPPC2L	trafficking protein particle complex 2 like [Source:HGNC Symbol;Acc:HGNC:30887]	q24.3	1.259e-07	-1.51513								AC010531.1	novel protein	q24.2	0.00724896	-1.77103
ANKRD26P1	ankyrin repeat domain 26 pseudogene 1 [Source:HGNC Symbol;Acc:HGNC:32955]	q11.2	0.00293474	-2.31572								AC018695.4	novel transcript, antisense to COX4NB	q24.1	0.0126942	-1.40693														DHODH	dihydroorotate dehydrogenase (quinone) [Source:HGNC Symbol;Acc:HGNC:2867]	q22.2	6.12233e-13	-1.52968								AC009090.4	TEC	q13	2.14026e-05	-2.05794
CHST4	carbohydrate sulfotransferase 4 [Source:HGNC Symbol;Acc:HGNC:1972]	q22.2	1.83508e-06	-2.63949								ABCC11	ATP binding cassette subfamily C member 11 [Source:HGNC Symbol;Acc:HGNC:14639]	q12.1	0.0127237	-1.94364														TRADD	TNFRSF1A associated via death domain [Source:HGNC Symbol;Acc:HGNC:12030]	q22.1	1.09882e-10	-1.83673								CBFB	core-binding factor subunit beta [Source:HGNC Symbol;Acc:HGNC:1539]	q22.1	1.46824e-08	-1.51683
AC020763.4	novel transcript	q22.1	0.0077392	-1.40308								TENT4B	terminal nucleotidyltransferase 4B [Source:HGNC Symbol;Acc:HGNC:30758]	q12.1	0.0013207	-1.39574														AP1G1	adaptor related protein complex 1 subunit gamma 1 [Source:HGNC Symbol;Acc:HGNC:555]	q22.2	9.59834e-05	-1.35109								LINC02132	long intergenic non-protein coding RNA 2132 [Source:HGNC Symbol;Acc:HGNC:52992]	q24.1	0.0422225	-2.21641
VAC14-AS1	VAC14 antisense RNA 1 [Source:HGNC Symbol;Acc:HGNC:48605]	q22.1	0.0201995	-1.38489								CA7	carbonic anhydrase 7 [Source:HGNC Symbol;Acc:HGNC:1381]	q22.1	1.46152e-05	-3.71821														AC099521.3	novel transcript	q22.1	0.00415568	-1.93723								AC092123.1	novel transcript, antisense to SPG7	q24.3	0.00321139	-1.57603
CA5A	carbonic anhydrase 5A [Source:HGNC Symbol;Acc:HGNC:1377]	q24.2	5.29566e-05	-1.78485								AC018695.6	novel transcript, sense intronic to C16orf74	q24.1	0.0430316	-1.42489														TEPP	testis, prostate and placenta expressed [Source:HGNC Symbol;Acc:HGNC:33745]	q21	0.00461227	-2.31849								MT1M	metallothionein 1M [Source:HGNC Symbol;Acc:HGNC:14296]	q13	0.00217251	-2.18831
GAS8	growth arrest specific 8 [Source:HGNC Symbol;Acc:HGNC:4166]	q24.3	7.33274e-09	-1.40047								AC010542.6	novel transcript, antisense to CKLF	q21	8.19058e-06	-1.50615														AC138028.6	novel transcript, antisense to CTU2	q24.3	0.0177926	-1.52428								E2F4	E2F transcription factor 4 [Source:HGNC Symbol;Acc:HGNC:3118]	q22.1	4.57861e-13	-1.61741
MT1E	metallothionein 1E [Source:HGNC Symbol;Acc:HGNC:7397]	q13	8.2751e-12	-2.2986								AC009123.1	novel transcript, antisense to ADAD2	q24.1	0.000258085	-2.46695														HSBP1	heat shock factor binding protein 1 [Source:HGNC Symbol;Acc:HGNC:5203]	q23.3	0.000462106	-1.34407								SMPD3	sphingomyelin phosphodiesterase 3 [Source:HGNC Symbol;Acc:HGNC:14240]	q22.1	0.00447117	-1.92152
MLKL	mixed lineage kinase domain like pseudokinase [Source:HGNC Symbol;Acc:HGNC:26617]	q23.1	0.0001523	-1.32749								NOB1	NIN1 (RPN12) binding protein 1 homolog [Source:HGNC Symbol;Acc:HGNC:29540]	q22.1	3.39423e-14	-1.56379														DDX28	DEAD-box helicase 28 [Source:HGNC Symbol;Acc:HGNC:17330]	q22.1	7.74046e-11	-1.49791								FTO	FTO alpha-ketoglutarate dependent dioxygenase [Source:HGNC Symbol;Acc:HGNC:24678]	q12.2	7.61071e-05	-1.89821
CYLD	CYLD lysine 63 deubiquitinase [Source:HGNC Symbol;Acc:HGNC:2584]	q12.1	8.55061e-12	-1.45921								AC040169.2	polo-like kinase 1 (PLK1) pseudogene	q24.1	0.000277301	-1.9177														ADAD2	adenosine deaminase domain containing 2 [Source:HGNC Symbol;Acc:HGNC:30714]	q24.1	0.00065706	-2.04438								AC096996.2	novel transcript, sense overlapping ABCC11	q12.1	0.0119283	-3.06273
CENPBD1	CENPB DNA-binding domain containing 1 [Source:HGNC Symbol;Acc:HGNC:28272]	q24.3	1.96478e-16	-1.58002								FENDRR	FOXF1 adjacent non-coding developmental regulatory RNA [Source:HGNC Symbol;Acc:HGNC:43894]	q24.1	8.58078e-06	-3.08662														ZFP90	ZFP90 zinc finger protein [Source:HGNC Symbol;Acc:HGNC:23329]	q22.1	1.29519e-07	-1.40123								AC040174.1	novel transcript	q21	8.81438e-07	-5.79533
AC027682.1	novel transcript, antisense to CTCF	q22.1	0.00188092	-1.48529								AC018845.3	novel transcript, antisense to DNAJA2	q11.2	0.0167627	-1.49405														AC010531.1	novel protein	q24.2	0.00675065	-1.63671								AC108097.1	novel transcript, antisense DYNLRB2	q23.2	0.023581	-2.05439
AC079414.3	novel transcript, antisense WWOX	q23.1	0.00445158	-1.39864								AC138305.1	novel transcript	q21	0.000731185	-2.7592														AC009090.4	TEC	q13	0.000425663	-1.6877								SLC7A6OS	solute carrier family 7 member 6 opposite strand [Source:HGNC Symbol;Acc:HGNC:25807]	q22.1	1.88962e-05	-1.40935
NLRC5	NLR family CARD domain containing 5 [Source:HGNC Symbol;Acc:HGNC:29933]	q13	4.02496e-05	-1.46544								AC135782.3	novel transcript, antisense to ACSF3	q24.3	0.00297807	-1.58828														CBFB	core-binding factor subunit beta [Source:HGNC Symbol;Acc:HGNC:1539]	q22.1	2.05894e-09	-1.44096								SLC12A3	solute carrier family 12 member 3 [Source:HGNC Symbol;Acc:HGNC:10912]	q13	0.0215316	-2.12294
RANBP10	RAN binding protein 10 [Source:HGNC Symbol;Acc:HGNC:29285]	q22.1	3.49409e-21	-1.43316								AC092718.6	novel transcript, antisense to C16orf46	q23.2	0.0166519	-1.65072														LINC02132	long intergenic non-protein coding RNA 2132 [Source:HGNC Symbol;Acc:HGNC:52992]	q24.1	0.0249524	-2.05877								LINC02188	long intergenic non-protein coding RNA 2188 [Source:HGNC Symbol;Acc:HGNC:53050]	q24.1	0.000147651	-5.11841
GINS2	GINS complex subunit 2 [Source:HGNC Symbol;Acc:HGNC:24575]	q24.1	9.52061e-11	-1.95248								AC025287.3	novel transcript, antisense to GABARAPL2	q23.1	0.00787851	-1.36153														AC092123.1	novel transcript, antisense to SPG7	q24.3	0.000474494	-1.54266								ESRP2	epithelial splicing regulatory protein 2 [Source:HGNC Symbol;Acc:HGNC:26152]	q22.1	0.0105455	-1.40142
TMPOP2	thymopoietin pseudogene 2 [Source:HGNC Symbol;Acc:HGNC:50860]	q23.1	1.39896e-05	-1.84296								ST3GAL2	ST3 beta-galactoside alpha-2,3-sialyltransferase 2 [Source:HGNC Symbol;Acc:HGNC:10863]	q22.1	3.42473e-08	-1.54777														MT1M	metallothionein 1M [Source:HGNC Symbol;Acc:HGNC:14296]	q13	9.51064e-05	-2.18224								SNAI3-AS1	SNAI3 antisense RNA 1 [Source:HGNC Symbol;Acc:HGNC:28327]	q24.2	0.000118764	-1.59571
NOL3	nucleolar protein 3 [Source:HGNC Symbol;Acc:HGNC:7869]	q22.1	2.24612e-06	-1.44002								CLEC18A	C-type lectin domain family 18 member A [Source:HGNC Symbol;Acc:HGNC:30388]	q22.1	8.72876e-05	-2.17043														ADAMTS18	ADAM metallopeptidase with thrombospondin type 1 motif 18 [Source:HGNC Symbol;Acc:HGNC:17110]	q23.1	0.00910658	-2.10515								PDP2	pyruvate dehyrogenase phosphatase catalytic subunit 2 [Source:HGNC Symbol;Acc:HGNC:30263]	q22.1	3.90683e-05	-1.49489
VPS9D1	VPS9 domain containing 1 [Source:HGNC Symbol;Acc:HGNC:13526]	q24.3	3.03366e-11	-1.51464								LINC02139	long intergenic non-protein coding RNA 2139 [Source:HGNC Symbol;Acc:HGNC:52999]	q24.1	0.0436894	-1.4153														E2F4	E2F transcription factor 4 [Source:HGNC Symbol;Acc:HGNC:3118]	q22.1	5.42301e-17	-1.56536								FTLP14	ferritin light chain pseudogene 14 [Source:HGNC Symbol;Acc:HGNC:37964]	q22.1	0.000536856	-1.95893
TRAPPC2L	trafficking protein particle complex 2 like [Source:HGNC Symbol;Acc:HGNC:30887]	q24.3	2.58843e-13	-1.50862								DBNDD1	dysbindin domain containing 1 [Source:HGNC Symbol;Acc:HGNC:28455]	q24.3	0.00192107	-1.45625														SMPD3	sphingomyelin phosphodiesterase 3 [Source:HGNC Symbol;Acc:HGNC:14240]	q22.1	9.8367e-05	-1.99559								NIP7	nucleolar pre-rRNA processing protein NIP7 [Source:HGNC Symbol;Acc:HGNC:24328]	q22.1	1.21113e-08	-1.51654
AC007497.1	novel transcript, sense intronic to RPGRIP1L	q12.2	2.74463e-05	-1.71018								AC010547.1	novel transcript, antisense to ZNF23	q22.2	0.00228145	-1.61081														FTO	FTO alpha-ketoglutarate dependent dioxygenase [Source:HGNC Symbol;Acc:HGNC:24678]	q12.2	6.77251e-06	-1.81893								SHCBP1	SHC binding and spindle associated 1 [Source:HGNC Symbol;Acc:HGNC:29547]	q11.2	0.016044	-1.49187
DHODH	dihydroorotate dehydrogenase (quinone) [Source:HGNC Symbol;Acc:HGNC:2867]	q22.2	2.19584e-17	-1.44471								AC004943.3	novel transcript	q22.2	0.00399663	-1.85691														AC096996.2	novel transcript, sense overlapping ABCC11	q12.1	0.000937715	-3.23899								AC018695.4	novel transcript, antisense to COX4NB	q24.1	0.0298202	-1.53293
TRADD	TNFRSF1A associated via death domain [Source:HGNC Symbol;Acc:HGNC:12030]	q22.1	8.26659e-09	-1.5173								GFOD2	glucose-fructose oxidoreductase domain containing 2 [Source:HGNC Symbol;Acc:HGNC:28159]	q22.1	7.08623e-12	-1.41711														AC040174.1	novel transcript	q21	0.00012798	-3.19635								TENT4B	terminal nucleotidyltransferase 4B [Source:HGNC Symbol;Acc:HGNC:30758]	q12.1	0.00427518	-1.48154
AP1G1	adaptor related protein complex 1 subunit gamma 1 [Source:HGNC Symbol;Acc:HGNC:555]	q22.2	1.00462e-17	-1.5657								MT1G	metallothionein 1G [Source:HGNC Symbol;Acc:HGNC:7399]	q13	0.00056776	-2.42186														AC108097.1	novel transcript, antisense DYNLRB2	q23.2	0.00276665	-2.10159								CA7	carbonic anhydrase 7 [Source:HGNC Symbol;Acc:HGNC:1381]	q22.1	6.1965e-05	-5.48478
AC138305.3	novel transcript	q21	0.0441497	-1.50267								GAN	gigaxonin [Source:HGNC Symbol;Acc:HGNC:4137]	q23.2	0.0103578	-1.30275														SLC7A6OS	solute carrier family 7 member 6 opposite strand [Source:HGNC Symbol;Acc:HGNC:25807]	q22.1	1.20212e-07	-1.40405								AC010542.6	novel transcript, antisense to CKLF	q21	0.00651985	-1.39559
RIPOR1	RHO family interacting cell polarization regulator 1 [Source:HGNC Symbol;Acc:HGNC:25836]	q22.1	4.49644e-17	-1.43259								CDH8	cadherin 8 [Source:HGNC Symbol;Acc:HGNC:1767]	q21	1.44225e-06	-2.42518														SLC12A3	solute carrier family 12 member 3 [Source:HGNC Symbol;Acc:HGNC:10912]	q13	0.0367223	-1.77467								AC009123.1	novel transcript, antisense to ADAD2	q24.1	5.81258e-05	-3.49596
AC099521.3	novel transcript	q22.1	2.80024e-06	-2.08593								CDH15	cadherin 15 [Source:HGNC Symbol;Acc:HGNC:1754]	q24.3	0.0120147	-1.65081														LINC02188	long intergenic non-protein coding RNA 2188 [Source:HGNC Symbol;Acc:HGNC:53050]	q24.1	1.62597e-05	-4.23079								NOB1	NIN1 (RPN12) binding protein 1 homolog [Source:HGNC Symbol;Acc:HGNC:29540]	q22.1	1.77186e-15	-1.7834
AC009053.1		q23.1	0.0476802	-1.41664								KCNG4	potassium voltage-gated channel modifier subfamily G member 4 [Source:HGNC Symbol;Acc:HGNC:19697]	q24.1	0.0114678	-2.48555														ESRP2	epithelial splicing regulatory protein 2 [Source:HGNC Symbol;Acc:HGNC:26152]	q22.1	0.0029553	-1.37125								ABCC12	ATP binding cassette subfamily C member 12 [Source:HGNC Symbol;Acc:HGNC:14640]	q12.1	0.00537237	-4.06815
HSBP1	heat shock factor binding protein 1 [Source:HGNC Symbol;Acc:HGNC:5203]	q23.3	8.20688e-24	-1.63815								CHD9	chromodomain helicase DNA binding protein 9 [Source:HGNC Symbol;Acc:HGNC:25701]	q12.2	0.0012679	-1.32039														SNAI3-AS1	SNAI3 antisense RNA 1 [Source:HGNC Symbol;Acc:HGNC:28327]	q24.2	1.06249e-05	-1.56439								USP10	ubiquitin specific peptidase 10 [Source:HGNC Symbol;Acc:HGNC:12608]	q24.1	1.30637e-05	-1.34881
CBLN1	cerebellin 1 precursor [Source:HGNC Symbol;Acc:HGNC:1543]	q12.1	1.55792e-08	-2.6428								ADGRG3	adhesion G protein-coupled receptor G3 [Source:HGNC Symbol;Acc:HGNC:13728]	q21	0.00468346	-1.74289														PDP2	pyruvate dehyrogenase phosphatase catalytic subunit 2 [Source:HGNC Symbol;Acc:HGNC:30263]	q22.1	3.56931e-07	-1.49004								AC138305.1	novel transcript	q21	5.12027e-07	-7.33533
DDX28	DEAD-box helicase 28 [Source:HGNC Symbol;Acc:HGNC:17330]	q22.1	1.16431e-23	-1.50246								ATXN1L	ataxin 1 like [Source:HGNC Symbol;Acc:HGNC:33279]	q22.2	8.23777e-06	-1.38765														FTLP14	ferritin light chain pseudogene 14 [Source:HGNC Symbol;Acc:HGNC:37964]	q22.1	0.00038969	-1.83908								AC135782.3	novel transcript, antisense to ACSF3	q24.3	0.000117949	-2.14781
ADAD2	adenosine deaminase domain containing 2 [Source:HGNC Symbol;Acc:HGNC:30714]	q24.1	0.0184947	-1.47569								AC044802.1	novel transcript	q22.1	1.18025e-10	-2.06307														NIP7	nucleolar pre-rRNA processing protein NIP7 [Source:HGNC Symbol;Acc:HGNC:24328]	q22.1	1.82373e-11	-1.49796								AC009090.1	novel transcript, sense to intronic to ARL2BP	q13	0.0120499	-1.52876
ZFP90	ZFP90 zinc finger protein [Source:HGNC Symbol;Acc:HGNC:23329]	q22.1	4.80019e-16	-1.43645								PMFBP1	polyamine modulated factor 1 binding protein 1 [Source:HGNC Symbol;Acc:HGNC:17728]	q22.2	5.9235e-13	-2.39223														AC018695.4	novel transcript, antisense to COX4NB	q24.1	0.0199664	-1.4544								NDRG4	NDRG family member 4 [Source:HGNC Symbol;Acc:HGNC:14466]	q21	0.00294626	-1.69145
AC009090.5	TEC	q13	0.0271794	-1.39405								ATP2C2-AS1	ATP2C2 antisense RNA 1 [Source:HGNC Symbol;Acc:HGNC:53167]	q24.1	0.0246008	-1.39489														TENT4B	terminal nucleotidyltransferase 4B [Source:HGNC Symbol;Acc:HGNC:30758]	q12.1	0.000875886	-1.46284								AC092718.6	novel transcript, antisense to C16orf46	q23.2	0.0402683	-1.80898
RBL2	RB transcriptional corepressor like 2 [Source:HGNC Symbol;Acc:HGNC:9894]	q12.2	3.35692e-06	-1.33805								AC010531.5	novel transcript, antisense to FBXO31	q24.2	0.00122429	-1.65723														CA7	carbonic anhydrase 7 [Source:HGNC Symbol;Acc:HGNC:1381]	q22.1	0.000966808	-3.26751								MTSS2	MTSS I-BAR domain containing 2 [Source:HGNC Symbol;Acc:HGNC:25094]	q22.1	0.0104684	-1.3874
PHBP21	prohibitin pseudogene 21 [Source:HGNC Symbol;Acc:HGNC:51554]	q12.2	0.00681357	-1.64388								CBFA2T3	CBFA2/RUNX1 partner transcriptional co-repressor 3 [Source:HGNC Symbol;Acc:HGNC:1537]	q24.3	0.0110118	-1.52405														AC010542.6	novel transcript, antisense to CKLF	q21	0.001951	-1.37384								AC025287.3	novel transcript, antisense to GABARAPL2	q23.1	0.0105299	-1.47698
AC007336.2	novel transcript	q12.2	0.00543038	-1.60614								LRRC29	leucine rich repeat containing 29 [Source:HGNC Symbol;Acc:HGNC:13605]	q22.1	2.11748e-05	-1.52849														AC009123.1	novel transcript, antisense to ADAD2	q24.1	0.0109294	-1.9935								ST3GAL2	ST3 beta-galactoside alpha-2,3-sialyltransferase 2 [Source:HGNC Symbol;Acc:HGNC:10863]	q22.1	0.00076526	-1.45812
AC010531.1	novel protein	q24.2	4.68378e-06	-1.87322								ACSF3	acyl-CoA synthetase family member 3 [Source:HGNC Symbol;Acc:HGNC:27288]	q24.3	1.77508e-08	-1.40658														NOB1	NIN1 (RPN12) binding protein 1 homolog [Source:HGNC Symbol;Acc:HGNC:29540]	q22.1	9.73711e-18	-1.68233								CLEC18A	C-type lectin domain family 18 member A [Source:HGNC Symbol;Acc:HGNC:30388]	q22.1	0.0198467	-1.82425
AC009090.4	TEC	q13	0.0115623	-1.37223								LINC02137	long intergenic non-protein coding RNA 2137 [Source:HGNC Symbol;Acc:HGNC:52997]	q21	1.25282e-07	-3.47962														ABCC12	ATP binding cassette subfamily C member 12 [Source:HGNC Symbol;Acc:HGNC:14640]	q12.1	4.26113e-05	-5.03546								NUP93	nucleoporin 93 [Source:HGNC Symbol;Acc:HGNC:28958]	q13	4.12104e-06	-1.42976
CBFB	core-binding factor subunit beta [Source:HGNC Symbol;Acc:HGNC:1539]	q22.1	3.35789e-21	-1.49399								EXOSC6	exosome component 6 [Source:HGNC Symbol;Acc:HGNC:19055]	q22.1	3.79347e-09	-1.40949														THAP11	THAP domain containing 11 [Source:HGNC Symbol;Acc:HGNC:23194]	q22.1	1.41973e-06	-1.3156								AC009148.1	novel transcript, antisense to GAN	q23.2	0.0386505	-1.40523
LINC02132	long intergenic non-protein coding RNA 2132 [Source:HGNC Symbol;Acc:HGNC:52992]	q24.1	3.3278e-07	-2.79342								AC044802.2	novel transcript, antisense to CA7	q22.1	0.0262759	-1.85334														AC040169.2	polo-like kinase 1 (PLK1) pseudogene	q24.1	0.012115	-1.72432								DBNDD1	dysbindin domain containing 1 [Source:HGNC Symbol;Acc:HGNC:28455]	q24.3	1.26444e-05	-2.0016
AC092123.1	novel transcript, antisense to SPG7	q24.3	0.000399258	-1.41291								MT1F	metallothionein 1F [Source:HGNC Symbol;Acc:HGNC:7398]	q13	5.77368e-08	-1.97549														USP10	ubiquitin specific peptidase 10 [Source:HGNC Symbol;Acc:HGNC:12608]	q24.1	3.67785e-06	-1.31366								AC010547.1	novel transcript, antisense to ZNF23	q22.2	0.00187539	-1.85236
MT1M	metallothionein 1M [Source:HGNC Symbol;Acc:HGNC:14296]	q13	0.0129573	-1.51983								DYNC1LI2	dynein cytoplasmic 1 light intermediate chain 2 [Source:HGNC Symbol;Acc:HGNC:2966]	q22.1	0.000119019	-1.38946														FENDRR	FOXF1 adjacent non-coding developmental regulatory RNA [Source:HGNC Symbol;Acc:HGNC:43894]	q24.1	0.0247605	-1.97058								C16orf70	chromosome 16 open reading frame 70 [Source:HGNC Symbol;Acc:HGNC:29564]	q22.1	0.000261038	-1.38913
ADAMTS18	ADAM metallopeptidase with thrombospondin type 1 motif 18 [Source:HGNC Symbol;Acc:HGNC:17110]	q23.1	0.000520623	-1.94356								LINC00920	long intergenic non-protein coding RNA 920 [Source:HGNC Symbol;Acc:HGNC:48611]	q21	6.75615e-05	-1.73455														AC018845.3	novel transcript, antisense to DNAJA2	q11.2	0.0149956	-1.47565								GFOD2	glucose-fructose oxidoreductase domain containing 2 [Source:HGNC Symbol;Acc:HGNC:28159]	q22.1	7.22559e-09	-1.44387
E2F4	E2F transcription factor 4 [Source:HGNC Symbol;Acc:HGNC:3118]	q22.1	4.50775e-29	-1.52489								CLEC18C	C-type lectin domain family 18 member C [Source:HGNC Symbol;Acc:HGNC:28538]	q22.1	0.0298599	-1.8219														AC138305.1	novel transcript	q21	3.17179e-08	-5.55571								CES5A	carboxylesterase 5A [Source:HGNC Symbol;Acc:HGNC:26459]	q12.2	0.00119911	-3.81628
SMPD3	sphingomyelin phosphodiesterase 3 [Source:HGNC Symbol;Acc:HGNC:14240]	q22.1	1.57293e-14	-2.38885								ZFP1	ZFP1 zinc finger protein [Source:HGNC Symbol;Acc:HGNC:23328]	q23.1	7.64306e-05	-1.32274														AC135782.3	novel transcript, antisense to ACSF3	q24.3	4.28961e-05	-1.94061								GAN	gigaxonin [Source:HGNC Symbol;Acc:HGNC:4137]	q23.2	3.07854e-07	-1.79668
FTO	FTO alpha-ketoglutarate dependent dioxygenase [Source:HGNC Symbol;Acc:HGNC:24678]	q12.2	8.11496e-16	-2.00335								AC105411.1	novel transcript, antisense DYNLRB2	q23.2	0.000144513	-1.89178														MTSS2	MTSS I-BAR domain containing 2 [Source:HGNC Symbol;Acc:HGNC:25094]	q22.1	0.000660356	-1.41526								ORC6	origin recognition complex subunit 6 [Source:HGNC Symbol;Acc:HGNC:17151]	q11.2	0.0271621	-1.52041
HSDL1	hydroxysteroid dehydrogenase like 1 [Source:HGNC Symbol;Acc:HGNC:16475]	q24.1	1.29781e-11	-1.41872								AC040169.1	novel transcript, antisense to MBTPS1	q24.1	5.8313e-08	-2.36023														AC025287.3	novel transcript, antisense to GABARAPL2	q23.1	0.0017371	-1.47797								CDH8	cadherin 8 [Source:HGNC Symbol;Acc:HGNC:1767]	q21	0.000211357	-2.64707
AC096996.2	novel transcript, sense overlapping ABCC11	q12.1	1.22621e-09	-3.48928								AC009159.1	novel transcript	q23.2	0.0215595	-1.90275														ST3GAL2	ST3 beta-galactoside alpha-2,3-sialyltransferase 2 [Source:HGNC Symbol;Acc:HGNC:10863]	q22.1	7.82993e-05	-1.43082								AC009139.1	novel transcript, antisense to ADAMTS18	q23.1	0.00871391	-3.25954
AC009163.6	novel transcript	q23.1	0.00470193	-1.83628								AC009137.2	novel transcript, sense intronic to transmembrane and coiled-coil domains 7 TMCO7	q22.1	0.00554584	-1.65808														CLEC18A	C-type lectin domain family 18 member A [Source:HGNC Symbol;Acc:HGNC:30388]	q22.1	0.00964342	-1.72505								PLLP	plasmolipin [Source:HGNC Symbol;Acc:HGNC:18553]	q13	0.0345177	-1.40572
AC108097.1	novel transcript, antisense DYNLRB2	q23.2	0.00146891	-1.7338								C16orf95	chromosome 16 open reading frame 95 [Source:HGNC Symbol;Acc:HGNC:40033]	q24.2	4.36496e-06	-1.57114														LINC02139	long intergenic non-protein coding RNA 2139 [Source:HGNC Symbol;Acc:HGNC:52999]	q24.1	0.0223591	-1.52198								AC009078.2	chymotrypsinogen B (CTRB) pseudogene	q23.1	0.0493974	-1.72874
SLC7A6OS	solute carrier family 7 member 6 opposite strand [Source:HGNC Symbol;Acc:HGNC:25807]	q22.1	2.27292e-16	-1.44652								PARD6A	par-6 family cell polarity regulator alpha [Source:HGNC Symbol;Acc:HGNC:15943]	q22.1	1.98153e-07	-1.76288														NUP93	nucleoporin 93 [Source:HGNC Symbol;Acc:HGNC:28958]	q13	6.84976e-09	-1.43863								CHD9	chromodomain helicase DNA binding protein 9 [Source:HGNC Symbol;Acc:HGNC:25701]	q12.2	0.00482724	-1.36271
SLC12A3	solute carrier family 12 member 3 [Source:HGNC Symbol;Acc:HGNC:10912]	q13	4.00512e-09	-2.51524								CCL17	C-C motif chemokine ligand 17 [Source:HGNC Symbol;Acc:HGNC:10615]	q21	1.12978e-05	-2.49066														AC009148.1	novel transcript, antisense to GAN	q23.2	0.0278017	-1.35639								SPATA2L	spermatogenesis associated 2 like [Source:HGNC Symbol;Acc:HGNC:28393]	q24.3	5.58319e-05	-1.64425
AC007493.2	novel transcript, antisense to BRD7	q12.1	0.00215135	-1.96684								PSMD7	proteasome 26S subunit, non-ATPase 7 [Source:HGNC Symbol;Acc:HGNC:9565]	q23.1	3.75773e-06	-1.32559														FOXC2-AS1	FOXC2 antisense RNA 1 [Source:HGNC Symbol;Acc:HGNC:50665]	q24.1	0.034559	-2.04321								FA2H	fatty acid 2-hydroxylase [Source:HGNC Symbol;Acc:HGNC:21197]	q23.1	1.08697e-10	-3.39813
LINC02188	long intergenic non-protein coding RNA 2188 [Source:HGNC Symbol;Acc:HGNC:53050]	q24.1	1.76728e-08	-3.35697								AC092720.1	novel transcript	q24.2	0.000845441	-1.6725														DBNDD1	dysbindin domain containing 1 [Source:HGNC Symbol;Acc:HGNC:28455]	q24.3	6.03557e-06	-1.8298								AC130462.3	novel transcript	q22.1	0.0198607	-1.72629
ESRP2	epithelial splicing regulatory protein 2 [Source:HGNC Symbol;Acc:HGNC:26152]	q22.1	1.91083e-10	-1.53201								DDX19A	DEAD-box helicase 19A [Source:HGNC Symbol;Acc:HGNC:25628]	q22.1	5.93563e-14	-1.37501														AC010547.1	novel transcript, antisense to ZNF23	q22.2	0.000974827	-1.72204								AC044802.1	novel transcript	q22.1	0.00010318	-1.81165
SNAI3-AS1	SNAI3 antisense RNA 1 [Source:HGNC Symbol;Acc:HGNC:28327]	q24.2	6.05793e-13	-1.60188								RNF166	ring finger protein 166 [Source:HGNC Symbol;Acc:HGNC:28856]	q24.3	3.83149e-08	-1.59757														C16orf70	chromosome 16 open reading frame 70 [Source:HGNC Symbol;Acc:HGNC:29564]	q22.1	2.27292e-05	-1.36565								PMFBP1	polyamine modulated factor 1 binding protein 1 [Source:HGNC Symbol;Acc:HGNC:17728]	q22.2	4.68e-06	-2.20886
PDP2	pyruvate dehyrogenase phosphatase catalytic subunit 2 [Source:HGNC Symbol;Acc:HGNC:30263]	q22.1	3.33369e-19	-1.60643								AC009159.3	novel transcript	q23.2	9.59213e-05	-1.65948														GFOD2	glucose-fructose oxidoreductase domain containing 2 [Source:HGNC Symbol;Acc:HGNC:28159]	q22.1	1.94324e-10	-1.39834								AC092134.1	novel transcript, antisense to NUDT7	q23.1	0.00052138	-1.96752
FTLP14	ferritin light chain pseudogene 14 [Source:HGNC Symbol;Acc:HGNC:37964]	q22.1	1.69196e-10	-2.2188								PIEZO1	piezo type mechanosensitive ion channel component 1 [Source:HGNC Symbol;Acc:HGNC:28993]	q24.3	6.24329e-09	-1.52466														GAN	gigaxonin [Source:HGNC Symbol;Acc:HGNC:4137]	q23.2	5.70183e-08	-1.64309								SLC7A5	solute carrier family 7 member 5 [Source:HGNC Symbol;Acc:HGNC:11063]	q24.2	0.003176	-1.74587
KIAA0513	KIAA0513 [Source:HGNC Symbol;Acc:HGNC:29058]	q24.1	5.47496e-08	-1.43285								AC092118.2	novel transcript, antisense to KIFC3	q21	0.00054625	-1.78292														ORC6	origin recognition complex subunit 6 [Source:HGNC Symbol;Acc:HGNC:17151]	q11.2	0.00798263	-1.53048								LRRC29	leucine rich repeat containing 29 [Source:HGNC Symbol;Acc:HGNC:13605]	q22.1	0.001722	-1.51494
NIP7	nucleolar pre-rRNA processing protein NIP7 [Source:HGNC Symbol;Acc:HGNC:24328]	q22.1	4.23319e-44	-1.69951								AC138627.1	novel transcript	q23.1	0.000277721	-1.88396														CDH8	cadherin 8 [Source:HGNC Symbol;Acc:HGNC:1767]	q21	4.2807e-05	-2.36843								NAE1	NEDD8 activating enzyme E1 subunit 1 [Source:HGNC Symbol;Acc:HGNC:621]	q22.1	5.33944e-10	-1.5668
VPS9D1-AS1	VPS9D1 antisense RNA 1 [Source:HGNC Symbol;Acc:HGNC:48915]	q24.3	4.55411e-05	-1.63821								CDH1	cadherin 1 [Source:HGNC Symbol;Acc:HGNC:1748]	q22.1	0.0163345	-1.49679														AC009139.1	novel transcript, antisense to ADAMTS18	q23.1	0.000488684	-3.28476								ACSF3	acyl-CoA synthetase family member 3 [Source:HGNC Symbol;Acc:HGNC:27288]	q24.3	5.30554e-11	-1.7263
SHCBP1	SHC binding and spindle associated 1 [Source:HGNC Symbol;Acc:HGNC:29547]	q11.2	5.73606e-09	-1.76615								LINC01572	long intergenic non-protein coding RNA 1572 [Source:HGNC Symbol;Acc:HGNC:51385]	q22.2	0.00111751	-1.56578														CHD9	chromodomain helicase DNA binding protein 9 [Source:HGNC Symbol;Acc:HGNC:25701]	q12.2	0.00137998	-1.34546								CES1P1	carboxylesterase 1 pseudogene 1 [Source:HGNC Symbol;Acc:HGNC:18546]	q12.2	2.04e-05	-14.2988
AC018695.4	novel transcript, antisense to COX4NB	q24.1	0.00561306	-1.39716								APRT	adenine phosphoribosyltransferase [Source:HGNC Symbol;Acc:HGNC:626]	q24.3	3.22731e-05	-1.47335														ADGRG3	adhesion G protein-coupled receptor G3 [Source:HGNC Symbol;Acc:HGNC:13728]	q21	0.00274105	-2.0319								AC138028.4	novel transcript, antisense to FAM38A	q24.3	0.000805176	-1.65705
CNTNAP4	contactin associated protein like 4 [Source:HGNC Symbol;Acc:HGNC:18747]	q23.1	0.0026513	-2.04941								IL34	interleukin 34 [Source:HGNC Symbol;Acc:HGNC:28529]	q22.1	0.0042053	-1.64794														SPATA2L	spermatogenesis associated 2 like [Source:HGNC Symbol;Acc:HGNC:28393]	q24.3	4.60464e-06	-1.58751								LINC02137	long intergenic non-protein coding RNA 2137 [Source:HGNC Symbol;Acc:HGNC:52997]	q21	4.40998e-05	-3.97414
ABCC11	ATP binding cassette subfamily C member 11 [Source:HGNC Symbol;Acc:HGNC:14639]	q12.1	0.00257154	-1.83624								ADGRG5	adhesion G protein-coupled receptor G5 [Source:HGNC Symbol;Acc:HGNC:19010]	q21	4.93438e-06	-2.25971														FA2H	fatty acid 2-hydroxylase [Source:HGNC Symbol;Acc:HGNC:21197]	q23.1	1.15019e-10	-2.71095								EXOSC6	exosome component 6 [Source:HGNC Symbol;Acc:HGNC:19055]	q22.1	1.63271e-13	-1.68997
TENT4B	terminal nucleotidyltransferase 4B [Source:HGNC Symbol;Acc:HGNC:30758]	q12.1	3.32644e-11	-1.73455								MT1X	metallothionein 1X [Source:HGNC Symbol;Acc:HGNC:7405]	q13	2.38439e-05	-2.04963														AC130462.3	novel transcript	q22.1	0.00433696	-1.74049								MT1F	metallothionein 1F [Source:HGNC Symbol;Acc:HGNC:7398]	q13	4.94041e-06	-1.97219
CA7	carbonic anhydrase 7 [Source:HGNC Symbol;Acc:HGNC:1381]	q22.1	3.78962e-10	-4.15335								ZFPM1	zinc finger protein, FOG family member 1 [Source:HGNC Symbol;Acc:HGNC:19762]	q24.2	0.0199204	-1.30186														AC044802.1	novel transcript	q22.1	4.24493e-05	-1.69911								DYNC1LI2	dynein cytoplasmic 1 light intermediate chain 2 [Source:HGNC Symbol;Acc:HGNC:2966]	q22.1	7.60491e-05	-1.51816
AKTIP	AKT interacting protein [Source:HGNC Symbol;Acc:HGNC:16710]	q12.2	6.89534e-13	-1.38368								TANGO6	transport and golgi organization 6 homolog [Source:HGNC Symbol;Acc:HGNC:25749]	q22.1	5.48293e-10	-1.48097														PMFBP1	polyamine modulated factor 1 binding protein 1 [Source:HGNC Symbol;Acc:HGNC:17728]	q22.2	1.90803e-08	-2.24946								LINC00920	long intergenic non-protein coding RNA 920 [Source:HGNC Symbol;Acc:HGNC:48611]	q21	2.9575e-05	-2.1306
AC010542.6	novel transcript, antisense to CKLF	q21	3.04139e-06	-1.42218								ZNF319	zinc finger protein 319 [Source:HGNC Symbol;Acc:HGNC:13644]	q21	1.12326e-13	-1.48206														AC092134.1	novel transcript, antisense to NUDT7	q23.1	6.12851e-05	-1.92568								WFDC1	WAP four-disulfide core domain 1 [Source:HGNC Symbol;Acc:HGNC:15466]	q24.1	0.0229354	-1.4703
AC009123.1	novel transcript, antisense to ADAD2	q24.1	0.00705681	-1.71993								AC040162.1	novel transcript	q22.1	0.000609824	-1.48519														AC010531.5	novel transcript, antisense to FBXO31	q24.2	0.0149145	-1.51627								ARL2BP	ADP ribosylation factor like GTPase 2 binding protein [Source:HGNC Symbol;Acc:HGNC:17146]	q13	0.0339686	-1.30048
NOB1	NIN1 (RPN12) binding protein 1 homolog [Source:HGNC Symbol;Acc:HGNC:29540]	q22.1	4.38066e-24	-1.59386								ZNF19	zinc finger protein 19 [Source:HGNC Symbol;Acc:HGNC:12981]	q22.2	0.00115703	-1.30174														CBFA2T3	CBFA2/RUNX1 partner transcriptional co-repressor 3 [Source:HGNC Symbol;Acc:HGNC:1537]	q24.3	0.0214597	-1.50115								ZFP1	ZFP1 zinc finger protein [Source:HGNC Symbol;Acc:HGNC:23328]	q23.1	0.0036352	-1.31173
ABCC12	ATP binding cassette subfamily C member 12 [Source:HGNC Symbol;Acc:HGNC:14640]	q12.1	0.0203941	-1.90645								AC084064.1	novel transcript	q23.2	0.0050761	-2.45203														SLC7A5	solute carrier family 7 member 5 [Source:HGNC Symbol;Acc:HGNC:11063]	q24.2	4.76193e-05	-1.87438								AC105411.1	novel transcript, antisense DYNLRB2	q23.2	0.010363	-1.87289
NUDT21	nudix hydrolase 21 [Source:HGNC Symbol;Acc:HGNC:13870]	q13	4.97119e-17	-1.4352								PLCG2	phospholipase C gamma 2 [Source:HGNC Symbol;Acc:HGNC:9066]	q23.3	3.07107e-09	-1.9177														LRRC29	leucine rich repeat containing 29 [Source:HGNC Symbol;Acc:HGNC:13605]	q22.1	6.63629e-05	-1.53368								AC009137.2	novel transcript, sense intronic to transmembrane and coiled-coil domains 7 TMCO7	q22.1	2.8478e-06	-3.08717
AC009102.1	novel transcript, sense intronic to GNAO1	q13	0.00150704	-2.13799								MAFTRR	MAF transcriptional regulator RNA [Source:HGNC Symbol;Acc:HGNC:51525]	q23.2	0.00124648	-1.6424														NAE1	NEDD8 activating enzyme E1 subunit 1 [Source:HGNC Symbol;Acc:HGNC:621]	q22.1	1.26535e-13	-1.53871								C16orf95	chromosome 16 open reading frame 95 [Source:HGNC Symbol;Acc:HGNC:40033]	q24.2	1.93433e-05	-1.80842
THAP11	THAP domain containing 11 [Source:HGNC Symbol;Acc:HGNC:23194]	q22.1	1.69345e-14	-1.34398								COG4	component of oligomeric golgi complex 4 [Source:HGNC Symbol;Acc:HGNC:18620]	q22.1	8.79281e-09	-1.36162														ACSF3	acyl-CoA synthetase family member 3 [Source:HGNC Symbol;Acc:HGNC:27288]	q24.3	4.77376e-13	-1.63025								PARD6A	par-6 family cell polarity regulator alpha [Source:HGNC Symbol;Acc:HGNC:15943]	q22.1	0.00713229	-1.55352
AC040169.2	polo-like kinase 1 (PLK1) pseudogene	q24.1	0.000553078	-1.71864								CETP	cholesteryl ester transfer protein [Source:HGNC Symbol;Acc:HGNC:1869]	q13	3.70808e-08	-2.04944														CES1P1	carboxylesterase 1 pseudogene 1 [Source:HGNC Symbol;Acc:HGNC:18546]	q12.2	1.1366e-09	-16.2869								RNU1-103P	RNA, U1 small nuclear 103, pseudogene [Source:HGNC Symbol;Acc:HGNC:48445]	q24.1	0.00646607	-1.78965
USP10	ubiquitin specific peptidase 10 [Source:HGNC Symbol;Acc:HGNC:12608]	q24.1	9.153e-24	-1.47404								ZCCHC14	zinc finger CCHC-type containing 14 [Source:HGNC Symbol;Acc:HGNC:24134]	q24.2	2.42633e-05	-1.30707														AC138028.4	novel transcript, antisense to FAM38A	q24.3	0.00229276	-1.48945								PSMD7	proteasome 26S subunit, non-ATPase 7 [Source:HGNC Symbol;Acc:HGNC:9565]	q23.1	5.1297e-10	-1.5926
FENDRR	FOXF1 adjacent non-coding developmental regulatory RNA [Source:HGNC Symbol;Acc:HGNC:43894]	q24.1	0.000735112	-2.04365								AC010536.1	novel transcript	q24.2	0.000269643	-1.47321														LINC02137	long intergenic non-protein coding RNA 2137 [Source:HGNC Symbol;Acc:HGNC:52997]	q21	1.99067e-05	-3.16466								RFWD3	ring finger and WD repeat domain 3 [Source:HGNC Symbol;Acc:HGNC:25539]	q23.1	9.71019e-09	-1.57477
AC018845.3	novel transcript, antisense to DNAJA2	q11.2	4.42582e-12	-2.06965								SNX20	sorting nexin 20 [Source:HGNC Symbol;Acc:HGNC:30390]	q12.1	0.000342795	-1.67208														EXOSC6	exosome component 6 [Source:HGNC Symbol;Acc:HGNC:19055]	q22.1	7.72384e-15	-1.58872								AC092720.1	novel transcript	q24.2	0.00141225	-1.91897
AC138305.1	novel transcript	q21	0.000162159	-2.56643								BBS2	Bardet-Biedl syndrome 2 [Source:HGNC Symbol;Acc:HGNC:967]	q13	2.68992e-08	-1.39119														MT1F	metallothionein 1F [Source:HGNC Symbol;Acc:HGNC:7398]	q13	3.46071e-06	-1.8166								NFATC3	nuclear factor of activated T cells 3 [Source:HGNC Symbol;Acc:HGNC:7777]	q22.1	0.000365069	-1.39803
AC135782.3	novel transcript, antisense to ACSF3	q24.3	5.44492e-05	-1.64166								AC025280.2	novel transcript, antisense to CRISPLD2	q24.1	0.00315511	-1.87846														DYNC1LI2	dynein cytoplasmic 1 light intermediate chain 2 [Source:HGNC Symbol;Acc:HGNC:2966]	q22.1	1.6829e-05	-1.45692								DDX19A	DEAD-box helicase 19A [Source:HGNC Symbol;Acc:HGNC:25628]	q22.1	2.78085e-15	-1.56588
DNAJA2	DnaJ heat shock protein family (Hsp40) member A2 [Source:HGNC Symbol;Acc:HGNC:14884]	q11.2	3.51566e-19	-1.50576								TAT	tyrosine aminotransferase [Source:HGNC Symbol;Acc:HGNC:11573]	q22.2	7.95402e-10	-10.6495														GOT2	glutamic-oxaloacetic transaminase 2 [Source:HGNC Symbol;Acc:HGNC:4433]	q21	0.0129032	-1.31726								RNF166	ring finger protein 166 [Source:HGNC Symbol;Acc:HGNC:28856]	q24.3	9.61562e-06	-1.68428
NDRG4	NDRG family member 4 [Source:HGNC Symbol;Acc:HGNC:14466]	q21	4.39466e-06	-1.66321								PSKH1	protein serine kinase H1 [Source:HGNC Symbol;Acc:HGNC:9529]	q22.1	1.31459e-12	-1.55721														LINC00920	long intergenic non-protein coding RNA 920 [Source:HGNC Symbol;Acc:HGNC:48611]	q21	0.000219396	-1.78019								AC009159.3	novel transcript	q23.2	0.00114221	-1.7584
AC092718.6	novel transcript, antisense to C16orf46	q23.2	0.00122867	-1.75927								CMIP	c-Maf inducing protein [Source:HGNC Symbol;Acc:HGNC:24319]	q23.2	1.28577e-08	-1.4975														ARL2BP	ADP ribosylation factor like GTPase 2 binding protein [Source:HGNC Symbol;Acc:HGNC:17146]	q13	0.00510768	-1.31797								PIEZO1	piezo type mechanosensitive ion channel component 1 [Source:HGNC Symbol;Acc:HGNC:28993]	q24.3	8.79994e-11	-1.86335
MTSS2	MTSS I-BAR domain containing 2 [Source:HGNC Symbol;Acc:HGNC:25094]	q22.1	1.7343e-12	-1.62639								CTU2	cytosolic thiouridylase subunit 2 [Source:HGNC Symbol;Acc:HGNC:28005]	q24.3	8.1223e-08	-1.54686														AC105411.1	novel transcript, antisense DYNLRB2	q23.2	0.000313819	-1.97902								AC092118.2	novel transcript, antisense to KIFC3	q21	0.00511404	-1.85365
ST3GAL2	ST3 beta-galactoside alpha-2,3-sialyltransferase 2 [Source:HGNC Symbol;Acc:HGNC:10863]	q22.1	2.476e-07	-1.42464								AC010653.1	tripartite motif containing 13 (TRIM13) pseudogene	q22.2	0.00154822	-1.76762														AC040169.1	novel transcript, antisense to MBTPS1	q24.1	0.00174895	-1.80075								AC138627.1	novel transcript	q23.1	0.00699253	-1.88366
CLEC18A	C-type lectin domain family 18 member A [Source:HGNC Symbol;Acc:HGNC:30388]	q22.1	0.00103083	-1.70597								AC009118.3	novel transcript, antisense to CNOT1	q21	5.34989e-06	-1.55601														AC009137.2	novel transcript, sense intronic to transmembrane and coiled-coil domains 7 TMCO7	q22.1	6.69888e-06	-2.41484								CDH1	cadherin 1 [Source:HGNC Symbol;Acc:HGNC:1748]	q22.1	0.0213706	-1.46239
NUP93	nucleoporin 93 [Source:HGNC Symbol;Acc:HGNC:28958]	q13	3.15691e-32	-1.55184								FOXF1	forkhead box F1 [Source:HGNC Symbol;Acc:HGNC:3809]	q24.1	0.000532078	-1.5927														C16orf95	chromosome 16 open reading frame 95 [Source:HGNC Symbol;Acc:HGNC:40033]	q24.2	1.65669e-07	-1.77038								LINC01572	long intergenic non-protein coding RNA 1572 [Source:HGNC Symbol;Acc:HGNC:51385]	q22.2	0.000179243	-1.97135
AC009148.1	novel transcript, antisense to GAN	q23.2	0.00700384	-1.32808																										PARD6A	par-6 family cell polarity regulator alpha [Source:HGNC Symbol;Acc:HGNC:15943]	q22.1	0.000238909	-1.60824								APRT	adenine phosphoribosyltransferase [Source:HGNC Symbol;Acc:HGNC:626]	q24.3	4.40827e-05	-1.66958
DBNDD1	dysbindin domain containing 1 [Source:HGNC Symbol;Acc:HGNC:28455]	q24.3	1.13007e-12	-1.92417																										RNU1-103P	RNA, U1 small nuclear 103, pseudogene [Source:HGNC Symbol;Acc:HGNC:48445]	q24.1	0.0150819	-1.60014								IL34	interleukin 34 [Source:HGNC Symbol;Acc:HGNC:28529]	q22.1	0.000270672	-2.22594
AC010547.1	novel transcript, antisense to ZNF23	q22.2	0.000553523	-1.52461																										CCL17	C-C motif chemokine ligand 17 [Source:HGNC Symbol;Acc:HGNC:10615]	q21	0.00709788	-2.06623								ADGRG5	adhesion G protein-coupled receptor G5 [Source:HGNC Symbol;Acc:HGNC:19010]	q21	0.0285832	-1.77271
AC126696.3	novel transcript	q24.2	0.00574689	-1.90826																										PSMD7	proteasome 26S subunit, non-ATPase 7 [Source:HGNC Symbol;Acc:HGNC:9565]	q23.1	3.01486e-10	-1.51719								MT1X	metallothionein 1X [Source:HGNC Symbol;Acc:HGNC:7405]	q13	2.6461e-06	-2.43527
C16orf70	chromosome 16 open reading frame 70 [Source:HGNC Symbol;Acc:HGNC:29564]	q22.1	1.81866e-16	-1.50836																										RFWD3	ring finger and WD repeat domain 3 [Source:HGNC Symbol;Acc:HGNC:25539]	q23.1	2.23518e-09	-1.48856								TANGO6	transport and golgi organization 6 homolog [Source:HGNC Symbol;Acc:HGNC:25749]	q22.1	2.21145e-07	-1.52767
AC004943.3	novel transcript	q22.2	0.00173107	-1.81858																										AC092720.1	novel transcript	q24.2	2.20582e-05	-2.00827								ZNF319	zinc finger protein 319 [Source:HGNC Symbol;Acc:HGNC:13644]	q21	4.21709e-10	-1.56261
GFOD2	glucose-fructose oxidoreductase domain containing 2 [Source:HGNC Symbol;Acc:HGNC:28159]	q22.1	5.2844e-28	-1.48386																										NFATC3	nuclear factor of activated T cells 3 [Source:HGNC Symbol;Acc:HGNC:7777]	q22.1	1.08948e-05	-1.4043								AC040162.1	novel transcript	q22.1	0.000106972	-1.76752
MT1G	metallothionein 1G [Source:HGNC Symbol;Acc:HGNC:7399]	q13	1.46026e-08	-3.00874																										DDX19A	DEAD-box helicase 19A [Source:HGNC Symbol;Acc:HGNC:25628]	q22.1	2.6218e-20	-1.53686								SF3B3	splicing factor 3b subunit 3 [Source:HGNC Symbol;Acc:HGNC:10770]	q22.1	9.49621e-13	-1.63124
GAN	gigaxonin [Source:HGNC Symbol;Acc:HGNC:4137]	q23.2	1.4945e-13	-1.61462																										RNF166	ring finger protein 166 [Source:HGNC Symbol;Acc:HGNC:28856]	q24.3	1.3095e-06	-1.61995								PLCG2	phospholipase C gamma 2 [Source:HGNC Symbol;Acc:HGNC:9066]	q23.3	5.87082e-05	-1.82402
ORC6	origin recognition complex subunit 6 [Source:HGNC Symbol;Acc:HGNC:17151]	q11.2	1.28346e-16	-2.27353																										AC009159.3	novel transcript	q23.2	0.00755316	-1.48515								MAFTRR	MAF transcriptional regulator RNA [Source:HGNC Symbol;Acc:HGNC:51525]	q23.2	0.00189262	-1.9728
CDH8	cadherin 8 [Source:HGNC Symbol;Acc:HGNC:1767]	q21	1.70673e-06	-2.0033																										PIEZO1	piezo type mechanosensitive ion channel component 1 [Source:HGNC Symbol;Acc:HGNC:28993]	q24.3	4.48095e-12	-1.76203								COG4	component of oligomeric golgi complex 4 [Source:HGNC Symbol;Acc:HGNC:18620]	q22.1	1.02677e-12	-1.60829
AC009139.1	novel transcript, antisense to ADAMTS18	q23.1	0.000250546	-2.37373																										AC092118.2	novel transcript, antisense to KIFC3	q21	0.00052455	-1.86898								CETP	cholesteryl ester transfer protein [Source:HGNC Symbol;Acc:HGNC:1869]	q13	5.5858e-05	-2.14646
CDH15	cadherin 15 [Source:HGNC Symbol;Acc:HGNC:1754]	q24.3	0.000128396	-1.82684																										AC138627.1	novel transcript	q23.1	0.000467843	-1.99896								CMC2	C-X9-C motif containing 2 [Source:HGNC Symbol;Acc:HGNC:24447]	q23.2	3.15908e-07	-1.63961
KCNG4	potassium voltage-gated channel modifier subfamily G member 4 [Source:HGNC Symbol;Acc:HGNC:19697]	q24.1	6.63423e-05	-3.18004																										CDH1	cadherin 1 [Source:HGNC Symbol;Acc:HGNC:1748]	q22.1	0.0230032	-1.43579								ZCCHC14	zinc finger CCHC-type containing 14 [Source:HGNC Symbol;Acc:HGNC:24134]	q24.2	1.76193e-06	-1.46326
CHD9	chromodomain helicase DNA binding protein 9 [Source:HGNC Symbol;Acc:HGNC:25701]	q12.2	1.99626e-09	-1.47688																										LINC01572	long intergenic non-protein coding RNA 1572 [Source:HGNC Symbol;Acc:HGNC:51385]	q22.2	2.73853e-05	-1.85669								POLR2C	RNA polymerase II subunit C [Source:HGNC Symbol;Acc:HGNC:9189]	q21	4.60695e-09	-1.46616
ADGRG3	adhesion G protein-coupled receptor G3 [Source:HGNC Symbol;Acc:HGNC:13728]	q21	0.00161447	-1.69125																										APRT	adenine phosphoribosyltransferase [Source:HGNC Symbol;Acc:HGNC:626]	q24.3	1.33077e-07	-1.69104								AC040174.2	novel transcript	q21	0.0229383	-2.53665
ATXN1L	ataxin 1 like [Source:HGNC Symbol;Acc:HGNC:33279]	q22.2	2.65998e-10	-1.45835																										IL34	interleukin 34 [Source:HGNC Symbol;Acc:HGNC:28529]	q22.1	0.00824116	-1.66512								AC010536.1	novel transcript	q24.2	0.02104	-1.43395
SPATA2L	spermatogenesis associated 2 like [Source:HGNC Symbol;Acc:HGNC:28393]	q24.3	0.000116039	-1.3587																										MT1X	metallothionein 1X [Source:HGNC Symbol;Acc:HGNC:7405]	q13	2.63991e-07	-2.21726								TAT	tyrosine aminotransferase [Source:HGNC Symbol;Acc:HGNC:11573]	q22.2	6.79148e-06	-12.192
FA2H	fatty acid 2-hydroxylase [Source:HGNC Symbol;Acc:HGNC:21197]	q23.1	1.60025e-08	-1.90736																										TANGO6	transport and golgi organization 6 homolog [Source:HGNC Symbol;Acc:HGNC:25749]	q22.1	4.16695e-11	-1.56004								PSKH1	protein serine kinase H1 [Source:HGNC Symbol;Acc:HGNC:9529]	q22.1	7.00112e-10	-1.58727
AC044802.1	novel transcript	q22.1	6.7106e-21	-2.29403																										ZNF319	zinc finger protein 319 [Source:HGNC Symbol;Acc:HGNC:13644]	q21	9.23374e-14	-1.54492								PLA2G15	phospholipase A2 group XV [Source:HGNC Symbol;Acc:HGNC:17163]	q22.1	0.000369914	-1.44686
PMFBP1	polyamine modulated factor 1 binding protein 1 [Source:HGNC Symbol;Acc:HGNC:17728]	q22.2	4.29269e-21	-2.51056																										AC040162.1	novel transcript	q22.1	1.73814e-05	-1.68451								CMIP	c-Maf inducing protein [Source:HGNC Symbol;Acc:HGNC:24319]	q23.2	1.15037e-05	-1.55283
AC010531.5	novel transcript, antisense to FBXO31	q24.2	0.00406542	-1.46801																										SF3B3	splicing factor 3b subunit 3 [Source:HGNC Symbol;Acc:HGNC:10770]	q22.1	1.28545e-13	-1.54455								SLC7A6	solute carrier family 7 member 6 [Source:HGNC Symbol;Acc:HGNC:11064]	q22.1	0.00355532	-1.34576
CBFA2T3	CBFA2/RUNX1 partner transcriptional co-repressor 3 [Source:HGNC Symbol;Acc:HGNC:1537]	q24.3	3.18713e-06	-1.67462																										PLCG2	phospholipase C gamma 2 [Source:HGNC Symbol;Acc:HGNC:9066]	q23.3	1.42342e-05	-1.70645								CTU2	cytosolic thiouridylase subunit 2 [Source:HGNC Symbol;Acc:HGNC:28005]	q24.3	1.49666e-08	-1.82869
SLC7A5	solute carrier family 7 member 5 [Source:HGNC Symbol;Acc:HGNC:11063]	q24.2	5.23817e-13	-2.19909																										MAFTRR	MAF transcriptional regulator RNA [Source:HGNC Symbol;Acc:HGNC:51525]	q23.2	0.000204431	-1.97056								AC009118.3	novel transcript, antisense to CNOT1	q21	2.10789e-05	-1.67988
LRRC29	leucine rich repeat containing 29 [Source:HGNC Symbol;Acc:HGNC:13605]	q22.1	6.62116e-12	-1.63542																										COG4	component of oligomeric golgi complex 4 [Source:HGNC Symbol;Acc:HGNC:18620]	q22.1	2.77967e-16	-1.5676								AC020763.3	novel transcript	q22.1	0.0168634	-1.49609
NAE1	NEDD8 activating enzyme E1 subunit 1 [Source:HGNC Symbol;Acc:HGNC:621]	q22.1	6.01402e-33	-1.56792																										CETP	cholesteryl ester transfer protein [Source:HGNC Symbol;Acc:HGNC:1869]	q13	9.54184e-07	-2.08297								FOXF1	forkhead box F1 [Source:HGNC Symbol;Acc:HGNC:3809]	q24.1	0.0398032	-1.46442
ACSF3	acyl-CoA synthetase family member 3 [Source:HGNC Symbol;Acc:HGNC:27288]	q24.3	1.48332e-17	-1.48472																										CMC2	C-X9-C motif containing 2 [Source:HGNC Symbol;Acc:HGNC:24447]	q23.2	4.17991e-09	-1.57907
CES1P1	carboxylesterase 1 pseudogene 1 [Source:HGNC Symbol;Acc:HGNC:18546]	q12.2	2.1839e-13	-8.76508																										ZCCHC14	zinc finger CCHC-type containing 14 [Source:HGNC Symbol;Acc:HGNC:24134]	q24.2	3.78725e-08	-1.4299
LINC02137	long intergenic non-protein coding RNA 2137 [Source:HGNC Symbol;Acc:HGNC:52997]	q21	7.34827e-14	-3.70011																										POLR2C	RNA polymerase II subunit C [Source:HGNC Symbol;Acc:HGNC:9189]	q21	8.85953e-12	-1.44077
EXOSC6	exosome component 6 [Source:HGNC Symbol;Acc:HGNC:19055]	q22.1	4.84377e-33	-1.67334																										AC010536.1	novel transcript	q24.2	0.00706938	-1.40233
MT1F	metallothionein 1F [Source:HGNC Symbol;Acc:HGNC:7398]	q13	8.55728e-21	-2.21362																										SNX20	sorting nexin 20 [Source:HGNC Symbol;Acc:HGNC:30390]	q12.1	0.0389116	-1.4543
DYNC1LI2	dynein cytoplasmic 1 light intermediate chain 2 [Source:HGNC Symbol;Acc:HGNC:2966]	q22.1	4.51149e-12	-1.56285																										BBS2	Bardet-Biedl syndrome 2 [Source:HGNC Symbol;Acc:HGNC:967]	q13	0.000994331	-1.3075
GOT2	glutamic-oxaloacetic transaminase 2 [Source:HGNC Symbol;Acc:HGNC:4433]	q21	1.69867e-16	-1.67175																										TAT	tyrosine aminotransferase [Source:HGNC Symbol;Acc:HGNC:11573]	q22.2	0.000260694	-5.16779
LINC00920	long intergenic non-protein coding RNA 920 [Source:HGNC Symbol;Acc:HGNC:48611]	q21	4.15306e-05	-1.5656																										PSKH1	protein serine kinase H1 [Source:HGNC Symbol;Acc:HGNC:9529]	q22.1	2.71272e-10	-1.50648
ARL2BP	ADP ribosylation factor like GTPase 2 binding protein [Source:HGNC Symbol;Acc:HGNC:17146]	q13	5.87086e-06	-1.35759																										PLA2G15	phospholipase A2 group XV [Source:HGNC Symbol;Acc:HGNC:17163]	q22.1	7.89801e-07	-1.49672
ZFP1	ZFP1 zinc finger protein [Source:HGNC Symbol;Acc:HGNC:23328]	q23.1	4.10353e-14	-1.47585																										CMIP	c-Maf inducing protein [Source:HGNC Symbol;Acc:HGNC:24319]	q23.2	2.18744e-07	-1.52584
AC105411.1	novel transcript, antisense DYNLRB2	q23.2	1.55639e-07	-2.04843																										SLC7A6	solute carrier family 7 member 6 [Source:HGNC Symbol;Acc:HGNC:11064]	q22.1	0.000377522	-1.34647
AC012186.2	novel transcript	q11.2	0.016794	-1.30418																										CTU2	cytosolic thiouridylase subunit 2 [Source:HGNC Symbol;Acc:HGNC:28005]	q24.3	4.11425e-11	-1.75526
AC040169.1	novel transcript, antisense to MBTPS1	q24.1	3.90592e-16	-2.61823																										AC009118.3	novel transcript, antisense to CNOT1	q21	4.70343e-05	-1.52459
LINC02181	long intergenic non-protein coding RNA 2181 [Source:HGNC Symbol;Acc:HGNC:53043]	q24.2	0.00184723	-2.057																										AC020763.3	novel transcript	q22.1	0.00215071	-1.52201
AC009137.2	novel transcript, sense intronic to transmembrane and coiled-coil domains 7 TMCO7	q22.1	4.62468e-07	-2.22434
C16orf95	chromosome 16 open reading frame 95 [Source:HGNC Symbol;Acc:HGNC:40033]	q24.2	3.18355e-12	-1.68503
PARD6A	par-6 family cell polarity regulator alpha [Source:HGNC Symbol;Acc:HGNC:15943]	q22.1	2.50192e-12	-1.80438
RNU1-103P	RNA, U1 small nuclear 103, pseudogene [Source:HGNC Symbol;Acc:HGNC:48445]	q24.1	0.0143319	-1.42371
PDPR	pyruvate dehydrogenase phosphatase regulatory subunit [Source:HGNC Symbol;Acc:HGNC:30264]	q22.1	0.000125153	-1.30907
CCL17	C-C motif chemokine ligand 17 [Source:HGNC Symbol;Acc:HGNC:10615]	q21	1.18313e-05	-2.15772
PSMD7	proteasome 26S subunit, non-ATPase 7 [Source:HGNC Symbol;Acc:HGNC:9565]	q23.1	9.56139e-35	-1.73763
RFWD3	ring finger and WD repeat domain 3 [Source:HGNC Symbol;Acc:HGNC:25539]	q23.1	1.30582e-13	-1.45078
AC092720.1	novel transcript	q24.2	3.49169e-11	-2.12128
NFATC3	nuclear factor of activated T cells 3 [Source:HGNC Symbol;Acc:HGNC:7777]	q22.1	1.86689e-10	-1.46546
ZDHHC7	zinc finger DHHC-type containing 7 [Source:HGNC Symbol;Acc:HGNC:18459]	q24.1	1.29485e-18	-1.38837
DDX19A	DEAD-box helicase 19A [Source:HGNC Symbol;Acc:HGNC:25628]	q22.1	1.92801e-43	-1.58482
RNF166	ring finger protein 166 [Source:HGNC Symbol;Acc:HGNC:28856]	q24.3	5.77771e-08	-1.47232
AC009159.3	novel transcript	q23.2	0.00735278	-1.35327
PIEZO1	piezo type mechanosensitive ion channel component 1 [Source:HGNC Symbol;Acc:HGNC:28993]	q24.3	5.75265e-09	-1.45552
AC092118.2	novel transcript, antisense to KIFC3	q21	0.0019574	-1.55131
AC138627.1	novel transcript	q23.1	2.9399e-05	-1.97022
CDH1	cadherin 1 [Source:HGNC Symbol;Acc:HGNC:1748]	q22.1	1.56059e-11	-2.30765
LINC01572	long intergenic non-protein coding RNA 1572 [Source:HGNC Symbol;Acc:HGNC:51385]	q22.2	2.42145e-12	-2.09201
APRT	adenine phosphoribosyltransferase [Source:HGNC Symbol;Acc:HGNC:626]	q24.3	1.33615e-15	-1.76269
IL34	interleukin 34 [Source:HGNC Symbol;Acc:HGNC:28529]	q22.1	0.0396848	-1.32929
ADGRG5	adhesion G protein-coupled receptor G5 [Source:HGNC Symbol;Acc:HGNC:19010]	q21	0.00262981	-1.56261
MT1X	metallothionein 1X [Source:HGNC Symbol;Acc:HGNC:7405]	q13	2.98473e-06	-1.85427
TANGO6	transport and golgi organization 6 homolog [Source:HGNC Symbol;Acc:HGNC:25749]	q22.1	3.0864e-29	-1.71027
ZNF319	zinc finger protein 319 [Source:HGNC Symbol;Acc:HGNC:13644]	q21	3.97537e-19	-1.4609
AC040162.1	novel transcript	q22.1	4.16371e-08	-1.58898
SF3B3	splicing factor 3b subunit 3 [Source:HGNC Symbol;Acc:HGNC:10770]	q22.1	1.01081e-30	-1.58765
PLCG2	phospholipase C gamma 2 [Source:HGNC Symbol;Acc:HGNC:9066]	q23.3	6.96342e-11	-1.71085
SIAH1	siah E3 ubiquitin protein ligase 1 [Source:HGNC Symbol;Acc:HGNC:10857]	q12.1	2.85872e-08	-1.34733
MAFTRR	MAF transcriptional regulator RNA [Source:HGNC Symbol;Acc:HGNC:51525]	q23.2	0.000877318	-1.52535
COG4	component of oligomeric golgi complex 4 [Source:HGNC Symbol;Acc:HGNC:18620]	q22.1	1.20252e-24	-1.48689
CETP	cholesteryl ester transfer protein [Source:HGNC Symbol;Acc:HGNC:1869]	q13	1.65646e-11	-1.97426
CMC2	C-X9-C motif containing 2 [Source:HGNC Symbol;Acc:HGNC:24447]	q23.2	7.20564e-20	-1.62689
ZCCHC14	zinc finger CCHC-type containing 14 [Source:HGNC Symbol;Acc:HGNC:24134]	q24.2	6.80423e-14	-1.42784
POLR2C	RNA polymerase II subunit C [Source:HGNC Symbol;Acc:HGNC:9189]	q21	6.31564e-40	-1.58356
ITFG1	integrin alpha FG-GAP repeat containing 1 [Source:HGNC Symbol;Acc:HGNC:30697]	q12.1	1.65362e-16	-1.58042
AC010536.1	novel transcript	q24.2	3.71752e-09	-1.63221
PPIAP49	peptidylprolyl isomerase A pseudogene 49 [Source:HGNC Symbol;Acc:HGNC:53673]	q23.1	0.0411888	-1.49791
SNX20	sorting nexin 20 [Source:HGNC Symbol;Acc:HGNC:30390]	q12.1	2.11044e-05	-1.64468
BBS2	Bardet-Biedl syndrome 2 [Source:HGNC Symbol;Acc:HGNC:967]	q13	3.30674e-13	-1.38379
TAT	tyrosine aminotransferase [Source:HGNC Symbol;Acc:HGNC:11573]	q22.2	1.56462e-06	-4.27531
PSKH1	protein serine kinase H1 [Source:HGNC Symbol;Acc:HGNC:9529]	q22.1	1.21589e-22	-1.59079
PLA2G15	phospholipase A2 group XV [Source:HGNC Symbol;Acc:HGNC:17163]	q22.1	2.81029e-13	-1.52364
CMIP	c-Maf inducing protein [Source:HGNC Symbol;Acc:HGNC:24319]	q23.2	1.28366e-25	-1.63914
SLC7A6	solute carrier family 7 member 6 [Source:HGNC Symbol;Acc:HGNC:11064]	q22.1	2.01796e-07	-1.36281
CTU2	cytosolic thiouridylase subunit 2 [Source:HGNC Symbol;Acc:HGNC:28005]	q24.3	2.19239e-16	-1.67913
RNU7-71P	RNA, U7 small nuclear 71 pseudogene [Source:HGNC Symbol;Acc:HGNC:34167]	q22.3	0.0341709	-1.67083
AC010653.1	tripartite motif containing 13 (TRIM13) pseudogene	q22.2	0.000301606	-1.72769
AC009118.3	novel transcript, antisense to CNOT1	q21	6.11005e-08	-1.53452
AC020763.3	novel transcript	q22.1	0.00284707	-1.42136
