# Supplementary material for: Aberrations of Chromosomes 1 and 16 in Breast Cancer: A Framework for Cooperation of Transcriptionally Dysregulated Genes
Source: Cancers (Basel). 2021 Mar 30;13(7):1585. doi: 10.3390/cancers13071585 (PMC8037453; doi:10.3390/cancers13071585)
Supplement: Supplementary file 1 [file cancers-13-01585-s001.zip › cancers-1132998-supplementary materials/Table S4 Metascape_result.xlsx]

## Sheet: Enrichment
Input list: 639 1q-A-OverUpT and 418 16q-A-UnderT genes
GroupID	Category	Term	Description	LogP	Log(q-value)	InTerm_InList	Genes	Symbols
1_Summary	GO Biological Processes	GO:0061687	detoxification of inorganic compound	-9.83064	-5.78542	9/17	4489,4493,4494,4495,4499,4501,4502,7779,326343,142,480,481,632,6284,113,999,3756,23385,27101,55512,221184,9114,28982,5313,6898,183,583,7042,8751,11221,29948,51094,64218,80128,766,794,1258,1535,3814,5336,6376,6553,8996,9213,9709,9914,23557,51463,54499,57338,6559,6560	MT1A,MT1E,MT1F,MT1G,MT1M,MT1X,MT2A,SLC30A1,MT1DP,PARP1,ATP1A4,ATP1B1,BGLAP,S100A13,ADCY7,CDH1,KCNH1,NCSTN,CACYBP,SMPD3,CPNE2,ATP6V0D1,FLVCR1,PKLR,TAT,AGT,BBS2,TGFB2,ADAM15,DUSP10,OSGIN1,ADIPOR1,SEMA4A,TRIM46,CA7,CALB2,CNGB1,CYBA,KISS1,PLCG2,CX3CL1,SLC9A5,NOL3,XPR1,HERPUD1,ATP2C2,SNAPIN,GPR89B,TMCO1,JPH3,SLC12A3,SLC12A4
1_Member	GO Biological Processes	GO:0061687	detoxification of inorganic compound	-9.83064	-5.78542	9/17	4489,4493,4494,4495,4499,4501,4502,7779,326343	MT1A,MT1E,MT1F,MT1G,MT1M,MT1X,MT2A,SLC30A1,MT1DP
1_Member	GO Biological Processes	GO:0097501	stress response to metal ion	-9.83064	-5.78542	9/17	4489,4493,4494,4495,4499,4501,4502,7779,326343	MT1A,MT1E,MT1F,MT1G,MT1M,MT1X,MT2A,SLC30A1,MT1DP
1_Member	GO Biological Processes	GO:0010273	detoxification of copper ion	-8.82402	-5.07983	8/15	4489,4493,4494,4495,4499,4501,4502,326343	MT1A,MT1E,MT1F,MT1G,MT1M,MT1X,MT2A,MT1DP
1_Member	GO Biological Processes	GO:1990169	stress response to copper ion	-8.82402	-5.07983	8/15	4489,4493,4494,4495,4499,4501,4502,326343	MT1A,MT1E,MT1F,MT1G,MT1M,MT1X,MT2A,MT1DP
1_Member	Reactome Gene Sets	R-HSA-5661231	Metallothioneins bind metals	-8.51022	-4.86294	7/11	4489,4493,4494,4495,4499,4501,4502	MT1A,MT1E,MT1F,MT1G,MT1M,MT1X,MT2A
1_Member	GO Biological Processes	GO:0071294	cellular response to zinc ion	-8.17383	-4.60572	9/24	142,4489,4493,4494,4495,4499,4501,4502,326343	PARP1,MT1A,MT1E,MT1F,MT1G,MT1M,MT1X,MT2A,MT1DP
1_Member	Reactome Gene Sets	R-HSA-5660526	Response to metal ions	-7.52405	-4.02289	7/14	4489,4493,4494,4495,4499,4501,4502	MT1A,MT1E,MT1F,MT1G,MT1M,MT1X,MT2A
1_Member	GO Biological Processes	GO:0006882	cellular zinc ion homeostasis	-6.33225	-2.986	9/37	4489,4493,4494,4495,4499,4501,4502,7779,326343	MT1A,MT1E,MT1F,MT1G,MT1M,MT1X,MT2A,SLC30A1,MT1DP
1_Member	GO Biological Processes	GO:0071280	cellular response to copper ion	-6.27551	-2.97065	8/28	4489,4493,4494,4495,4499,4501,4502,326343	MT1A,MT1E,MT1F,MT1G,MT1M,MT1X,MT2A,MT1DP
1_Member	GO Biological Processes	GO:0055069	zinc ion homeostasis	-6.12193	-2.85486	9/39	4489,4493,4494,4495,4499,4501,4502,7779,326343	MT1A,MT1E,MT1F,MT1G,MT1M,MT1X,MT2A,SLC30A1,MT1DP
1_Member	KEGG Pathway	ko04978	Mineral absorption	-6.03426	-2.80195	10/51	480,481,4489,4493,4494,4495,4499,4501,4502,7779	ATP1A4,ATP1B1,MT1A,MT1E,MT1F,MT1G,MT1M,MT1X,MT2A,SLC30A1
1_Member	KEGG Pathway	hsa04978	Mineral absorption	-5.87187	-2.67174	10/53	480,481,4489,4493,4494,4495,4499,4501,4502,7779	ATP1A4,ATP1B1,MT1A,MT1E,MT1F,MT1G,MT1M,MT1X,MT2A,SLC30A1
1_Member	GO Biological Processes	GO:0010043	response to zinc ion	-5.79351	-2.65137	10/54	142,632,4489,4493,4494,4495,4499,4501,4502,326343	PARP1,BGLAP,MT1A,MT1E,MT1F,MT1G,MT1M,MT1X,MT2A,MT1DP
1_Member	GO Biological Processes	GO:0046688	response to copper ion	-5.73886	-2.62306	9/43	4489,4493,4494,4495,4499,4501,4502,6284,326343	MT1A,MT1E,MT1F,MT1G,MT1M,MT1X,MT2A,S100A13,MT1DP
1_Member	GO Biological Processes	GO:0071276	cellular response to cadmium ion	-5.18248	-2.0915	8/38	4489,4493,4494,4495,4499,4501,4502,326343	MT1A,MT1E,MT1F,MT1G,MT1M,MT1X,MT2A,MT1DP
1_Member	GO Biological Processes	GO:0046686	response to cadmium ion	-4.26982	-1.47987	9/64	4489,4493,4494,4495,4499,4501,4502,7779,326343	MT1A,MT1E,MT1F,MT1G,MT1M,MT1X,MT2A,SLC30A1,MT1DP
1_Member	GO Biological Processes	GO:0071248	cellular response to metal ion	-4.11232	-1.40952	16/193	113,142,999,3756,4489,4493,4494,4495,4499,4501,4502,23385,27101,55512,221184,326343	ADCY7,PARP1,CDH1,KCNH1,MT1A,MT1E,MT1F,MT1G,MT1M,MT1X,MT2A,NCSTN,CACYBP,SMPD3,CPNE2,MT1DP
1_Member	GO Biological Processes	GO:0046916	cellular transition metal ion homeostasis	-3.5673	-0.98447	11/114	4489,4493,4494,4495,4499,4501,4502,7779,9114,28982,326343	MT1A,MT1E,MT1F,MT1G,MT1M,MT1X,MT2A,SLC30A1,ATP6V0D1,FLVCR1,MT1DP
1_Member	GO Biological Processes	GO:0071241	cellular response to inorganic substance	-3.43694	-0.92653	16/221	113,142,999,3756,4489,4493,4494,4495,4499,4501,4502,23385,27101,55512,221184,326343	ADCY7,PARP1,CDH1,KCNH1,MT1A,MT1E,MT1F,MT1G,MT1M,MT1X,MT2A,NCSTN,CACYBP,SMPD3,CPNE2,MT1DP
1_Member	GO Biological Processes	GO:0010038	response to metal ion	-2.96145	-0.640498	21/366	113,142,632,999,3756,4489,4493,4494,4495,4499,4501,4502,5313,6284,6898,7779,23385,27101,55512,221184,326343	ADCY7,PARP1,BGLAP,CDH1,KCNH1,MT1A,MT1E,MT1F,MT1G,MT1M,MT1X,MT2A,PKLR,S100A13,TAT,SLC30A1,NCSTN,CACYBP,SMPD3,CPNE2,MT1DP
1_Member	GO Biological Processes	GO:0055076	transition metal ion homeostasis	-2.91983	-0.6189	11/136	4489,4493,4494,4495,4499,4501,4502,7779,9114,28982,326343	MT1A,MT1E,MT1F,MT1G,MT1M,MT1X,MT2A,SLC30A1,ATP6V0D1,FLVCR1,MT1DP
1_Member	GO Biological Processes	GO:0045926	negative regulation of growth	-2.79234	-0.535993	16/254	183,583,4489,4493,4494,4495,4499,4501,4502,7042,8751,11221,29948,51094,64218,80128	AGT,BBS2,MT1A,MT1E,MT1F,MT1G,MT1M,MT1X,MT2A,TGFB2,ADAM15,DUSP10,OSGIN1,ADIPOR1,SEMA4A,TRIM46
1_Member	GO Biological Processes	GO:0006873	cellular ion homeostasis	-2.21756	-0.251519	30/677	183,480,481,766,794,1258,1535,3814,4489,4493,4494,4495,4499,4501,4502,5336,6376,6553,7779,8996,9114,9213,9709,9914,23557,28982,51463,54499,57338,326343	AGT,ATP1A4,ATP1B1,CA7,CALB2,CNGB1,CYBA,KISS1,MT1A,MT1E,MT1F,MT1G,MT1M,MT1X,MT2A,PLCG2,CX3CL1,SLC9A5,SLC30A1,NOL3,ATP6V0D1,XPR1,HERPUD1,ATP2C2,SNAPIN,FLVCR1,GPR89B,TMCO1,JPH3,MT1DP
1_Member	GO Biological Processes	GO:0098771	inorganic ion homeostasis	-2.10434	-0.181332	32/749	183,480,481,766,794,1258,1535,3814,4489,4493,4494,4495,4499,4501,4502,5336,6376,6553,6559,6560,7779,8996,9114,9213,9709,9914,23557,28982,51463,54499,57338,326343	AGT,ATP1A4,ATP1B1,CA7,CALB2,CNGB1,CYBA,KISS1,MT1A,MT1E,MT1F,MT1G,MT1M,MT1X,MT2A,PLCG2,CX3CL1,SLC9A5,SLC12A3,SLC12A4,SLC30A1,NOL3,ATP6V0D1,XPR1,HERPUD1,ATP2C2,SNAPIN,FLVCR1,GPR89B,TMCO1,JPH3,MT1DP
1_Member	GO Biological Processes	GO:0030003	cellular cation homeostasis	-2.07943	-0.17412	29/664	183,480,481,766,794,1258,1535,3814,4489,4493,4494,4495,4499,4501,4502,5336,6376,6553,7779,8996,9114,9709,9914,23557,28982,51463,54499,57338,326343	AGT,ATP1A4,ATP1B1,CA7,CALB2,CNGB1,CYBA,KISS1,MT1A,MT1E,MT1F,MT1G,MT1M,MT1X,MT2A,PLCG2,CX3CL1,SLC9A5,SLC30A1,NOL3,ATP6V0D1,HERPUD1,ATP2C2,SNAPIN,FLVCR1,GPR89B,TMCO1,JPH3,MT1DP
2_Summary	Reactome Gene Sets	R-HSA-1640170	Cell Cycle	-6.74671	-3.30354	44/692	1063,1163,1459,1783,1874,2029,3020,4194,4751,5432,5699,5710,5713,5934,6232,7014,7175,8338,8370,8548,9688,9798,10381,10806,11243,23594,25909,25936,27183,29922,51659,54386,55746,55839,64326,64785,65057,80152,81620,83540,91687,255919,286826,100527963,999,1535,9928,128239,2,9181,9826	CENPF,CKS1B,CSNK2A2,DYNC1LI2,E2F4,ENSA,H3-3A,MDM4,NEK2,POLR2C,PSMB10,PSMD4,PSMD7,RBL2,RPS27,TERF2,TPR,H2AC20,H4C14,BLZF1,NUP93,IST1,TUBB3,SDCCAG8,PMF1,ORC6,AHCTF1,NSL1,VPS4A,NME7,GINS2,TERF2IP,NUP133,CENPN,COP1,GINS3,ACD,CENPT,CDT1,NUF2,CENPL,CNEP1R1,LIN9,PMF1-BGLAP,CDH1,CYBA,KIF14,IQGAP3,A2M,ARHGEF2,ARHGEF11
2_Member	Reactome Gene Sets	R-HSA-1640170	Cell Cycle	-6.74671	-3.30354	44/692	1063,1163,1459,1783,1874,2029,3020,4194,4751,5432,5699,5710,5713,5934,6232,7014,7175,8338,8370,8548,9688,9798,10381,10806,11243,23594,25909,25936,27183,29922,51659,54386,55746,55839,64326,64785,65057,80152,81620,83540,91687,255919,286826,100527963	CENPF,CKS1B,CSNK2A2,DYNC1LI2,E2F4,ENSA,H3-3A,MDM4,NEK2,POLR2C,PSMB10,PSMD4,PSMD7,RBL2,RPS27,TERF2,TPR,H2AC20,H4C14,BLZF1,NUP93,IST1,TUBB3,SDCCAG8,PMF1,ORC6,AHCTF1,NSL1,VPS4A,NME7,GINS2,TERF2IP,NUP133,CENPN,COP1,GINS3,ACD,CENPT,CDT1,NUF2,CENPL,CNEP1R1,LIN9,PMF1-BGLAP
2_Member	Reactome Gene Sets	R-HSA-69278	Cell Cycle, Mitotic	-6.58079	-3.18878	38/561	1063,1163,1459,1783,1874,2029,3020,4751,5699,5710,5713,5934,6232,7175,8338,8370,8548,9688,9798,10381,10806,11243,23594,25909,25936,27183,29922,51659,55746,55839,64785,80152,81620,83540,91687,255919,286826,100527963	CENPF,CKS1B,CSNK2A2,DYNC1LI2,E2F4,ENSA,H3-3A,NEK2,PSMB10,PSMD4,PSMD7,RBL2,RPS27,TPR,H2AC20,H4C14,BLZF1,NUP93,IST1,TUBB3,SDCCAG8,PMF1,ORC6,AHCTF1,NSL1,VPS4A,NME7,GINS2,NUP133,CENPN,GINS3,CENPT,CDT1,NUF2,CENPL,CNEP1R1,LIN9,PMF1-BGLAP
2_Member	Reactome Gene Sets	R-HSA-68886	M Phase	-5.83066	-2.66049	30/418	1063,1459,1783,2029,3020,4751,5699,5710,5713,6232,7175,8338,8370,8548,9688,9798,10381,10806,11243,25909,25936,27183,29922,55746,55839,80152,83540,91687,255919,100527963	CENPF,CSNK2A2,DYNC1LI2,ENSA,H3-3A,NEK2,PSMB10,PSMD4,PSMD7,RPS27,TPR,H2AC20,H4C14,BLZF1,NUP93,IST1,TUBB3,SDCCAG8,PMF1,AHCTF1,NSL1,VPS4A,NME7,NUP133,CENPN,CENPT,NUF2,CENPL,CNEP1R1,PMF1-BGLAP
2_Member	Reactome Gene Sets	R-HSA-141424	Amplification of signal from the kinetochores	-4.95976	-1.93573	12/96	1063,1783,6232,11243,25909,25936,55746,55839,80152,83540,91687,100527963	CENPF,DYNC1LI2,RPS27,PMF1,AHCTF1,NSL1,NUP133,CENPN,CENPT,NUF2,CENPL,PMF1-BGLAP
2_Member	Reactome Gene Sets	R-HSA-141444	Amplification of signal from unattached kinetochores via a MAD2 inhibitory signal	-4.95976	-1.93573	12/96	1063,1783,6232,11243,25909,25936,55746,55839,80152,83540,91687,100527963	CENPF,DYNC1LI2,RPS27,PMF1,AHCTF1,NSL1,NUP133,CENPN,CENPT,NUF2,CENPL,PMF1-BGLAP
2_Member	Reactome Gene Sets	R-HSA-9648025	EML4 and NUDC in mitotic spindle formation	-4.75828	-1.79223	13/117	1063,1783,6232,10381,11243,25909,25936,55746,55839,80152,83540,91687,100527963	CENPF,DYNC1LI2,RPS27,TUBB3,PMF1,AHCTF1,NSL1,NUP133,CENPN,CENPT,NUF2,CENPL,PMF1-BGLAP
2_Member	Reactome Gene Sets	R-HSA-68882	Mitotic Anaphase	-4.59124	-1.69215	19/236	1063,1783,5699,5710,5713,6232,9688,9798,10381,11243,25909,25936,27183,55746,55839,80152,83540,91687,100527963	CENPF,DYNC1LI2,PSMB10,PSMD4,PSMD7,RPS27,NUP93,IST1,TUBB3,PMF1,AHCTF1,NSL1,VPS4A,NUP133,CENPN,CENPT,NUF2,CENPL,PMF1-BGLAP
2_Member	Reactome Gene Sets	R-HSA-2555396	Mitotic Metaphase and Anaphase	-4.56585	-1.68199	19/237	1063,1783,5699,5710,5713,6232,9688,9798,10381,11243,25909,25936,27183,55746,55839,80152,83540,91687,100527963	CENPF,DYNC1LI2,PSMB10,PSMD4,PSMD7,RPS27,NUP93,IST1,TUBB3,PMF1,AHCTF1,NSL1,VPS4A,NUP133,CENPN,CENPT,NUF2,CENPL,PMF1-BGLAP
2_Member	Reactome Gene Sets	R-HSA-2500257	Resolution of Sister Chromatid Cohesion	-4.41408	-1.54507	13/126	1063,1783,6232,10381,11243,25909,25936,55746,55839,80152,83540,91687,100527963	CENPF,DYNC1LI2,RPS27,TUBB3,PMF1,AHCTF1,NSL1,NUP133,CENPN,CENPT,NUF2,CENPL,PMF1-BGLAP
2_Member	Reactome Gene Sets	R-HSA-68877	Mitotic Prometaphase	-4.35985	-1.54507	17/204	1063,1459,1783,4751,6232,10381,10806,11243,25909,25936,29922,55746,55839,80152,83540,91687,100527963	CENPF,CSNK2A2,DYNC1LI2,NEK2,RPS27,TUBB3,SDCCAG8,PMF1,AHCTF1,NSL1,NME7,NUP133,CENPN,CENPT,NUF2,CENPL,PMF1-BGLAP
2_Member	Reactome Gene Sets	R-HSA-69618	Mitotic Spindle Checkpoint	-4.24282	-1.47635	12/113	1063,1783,6232,11243,25909,25936,55746,55839,80152,83540,91687,100527963	CENPF,DYNC1LI2,RPS27,PMF1,AHCTF1,NSL1,NUP133,CENPN,CENPT,NUF2,CENPL,PMF1-BGLAP
2_Member	Reactome Gene Sets	R-HSA-2467813	Separation of Sister Chromatids	-4.16608	-1.42189	16/191	1063,1783,5699,5710,5713,6232,10381,11243,25909,25936,55746,55839,80152,83540,91687,100527963	CENPF,DYNC1LI2,PSMB10,PSMD4,PSMD7,RPS27,TUBB3,PMF1,AHCTF1,NSL1,NUP133,CENPN,CENPT,NUF2,CENPL,PMF1-BGLAP
2_Member	Reactome Gene Sets	R-HSA-5663220	RHO GTPases Activate Formins	-3.94024	-1.29113	13/140	1063,1783,6232,10381,11243,25909,25936,55746,55839,80152,83540,91687,100527963	CENPF,DYNC1LI2,RPS27,TUBB3,PMF1,AHCTF1,NSL1,NUP133,CENPN,CENPT,NUF2,CENPL,PMF1-BGLAP
2_Member	Reactome Gene Sets	R-HSA-69620	Cell Cycle Checkpoints	-3.34333	-0.866311	19/294	1063,1783,4194,5699,5710,5713,6232,8370,11243,23594,25909,25936,55746,55839,64326,80152,83540,91687,100527963	CENPF,DYNC1LI2,MDM4,PSMB10,PSMD4,PSMD7,RPS27,H4C14,PMF1,ORC6,AHCTF1,NSL1,NUP133,CENPN,COP1,CENPT,NUF2,CENPL,PMF1-BGLAP
2_Member	Reactome Gene Sets	R-HSA-195258	RHO GTPase Effectors	-3.18512	-0.788256	20/327	999,1063,1535,1783,3020,6232,8338,8370,9928,10381,11243,25909,25936,55746,55839,80152,83540,91687,128239,100527963	CDH1,CENPF,CYBA,DYNC1LI2,H3-3A,RPS27,H2AC20,H4C14,KIF14,TUBB3,PMF1,AHCTF1,NSL1,NUP133,CENPN,CENPT,NUF2,CENPL,IQGAP3,PMF1-BGLAP
2_Member	Reactome Gene Sets	R-HSA-194315	Signaling by Rho GTPases	-2.4779	-0.369694	23/455	2,999,1063,1535,1783,3020,6232,8338,8370,9181,9826,9928,10381,11243,25909,25936,55746,55839,80152,83540,91687,128239,100527963	A2M,CDH1,CENPF,CYBA,DYNC1LI2,H3-3A,RPS27,H2AC20,H4C14,ARHGEF2,ARHGEF11,KIF14,TUBB3,PMF1,AHCTF1,NSL1,NUP133,CENPN,CENPT,NUF2,CENPL,IQGAP3,PMF1-BGLAP
3_Summary	GO Biological Processes	GO:0090407	organophosphate biosynthetic process	-5.11836	-2.05086	40/696	113,142,159,336,353,863,1459,1723,3735,4597,5208,5279,5298,5313,5336,5867,7084,7175,8394,8443,9453,9605,9688,9926,10654,23417,25874,29922,51205,54344,55066,55697,55746,57546,80308,93183,128240,197258,197322,343035,3038,4582,6483,6675,8703,9917,10164,23385,23563,51097,55512,57216,79152,80267,84752,148789,200185,283927,481,1327,2330,4720,6391,10380,57017,84320,117145,200035,388753,1196,5699,5710,57…	ADCY7,PARP1,ADSS2,APOA2,APRT,CBFA2T3,CSNK2A2,DHODH,KARS1,MVD,PFKFB2,PIGC,PI4KB,PKLR,PLCG2,RAB4A,TK2,TPR,PIP5K1A,GNPAT,GGPS1,VPS9D1,NUP93,LPGAT1,PMVK,MLYCD,MPC2,NME7,ACP6,DPM3,PDPR,VAC14,NUP133,PDP2,FLAD1,PIGM,NAXE,FCSK,ACSF3,RD3,HAS3,MUC1,ST3GAL2,UAP1,B4GALT3,FAM20B,CHST4,NCSTN,CHST5,SCCPDH,SMPD3,VANGL2,FA2H,EDEM3,B3GNT9,B3GALNT2,KRTCAP2,NUDT7,ATP1B1,COX4I1,FMO5,NDUFS2,SDHC,BPNT1,COQ9,ACBD6,THEM4…
3_Member	GO Biological Processes	GO:0090407	organophosphate biosynthetic process	-5.11836	-2.05086	40/696	113,142,159,336,353,863,1459,1723,3735,4597,5208,5279,5298,5313,5336,5867,7084,7175,8394,8443,9453,9605,9688,9926,10654,23417,25874,29922,51205,54344,55066,55697,55746,57546,80308,93183,128240,197258,197322,343035	ADCY7,PARP1,ADSS2,APOA2,APRT,CBFA2T3,CSNK2A2,DHODH,KARS1,MVD,PFKFB2,PIGC,PI4KB,PKLR,PLCG2,RAB4A,TK2,TPR,PIP5K1A,GNPAT,GGPS1,VPS9D1,NUP93,LPGAT1,PMVK,MLYCD,MPC2,NME7,ACP6,DPM3,PDPR,VAC14,NUP133,PDP2,FLAD1,PIGM,NAXE,FCSK,ACSF3,RD3
3_Member	GO Biological Processes	GO:1901137	carbohydrate derivative biosynthetic process	-4.36041	-1.54507	41/778	113,142,159,353,863,1723,3038,4582,4597,5208,5279,5313,6483,6675,7084,7175,8703,9605,9688,9917,10164,23385,23417,23563,25874,29922,51097,54344,55066,55512,55746,57216,57546,79152,80267,84752,93183,148789,197258,197322,200185	ADCY7,PARP1,ADSS2,APRT,CBFA2T3,DHODH,HAS3,MUC1,MVD,PFKFB2,PIGC,PKLR,ST3GAL2,UAP1,TK2,TPR,B4GALT3,VPS9D1,NUP93,FAM20B,CHST4,NCSTN,MLYCD,CHST5,MPC2,NME7,SCCPDH,DPM3,PDPR,SMPD3,NUP133,VANGL2,PDP2,FA2H,EDEM3,B3GNT9,PIGM,B3GALNT2,FCSK,ACSF3,KRTCAP2
3_Member	GO Biological Processes	GO:0006084	acetyl-CoA metabolic process	-4.20415	-1.44896	7/38	4597,10654,23417,25874,55066,57546,283927	MVD,PMVK,MLYCD,MPC2,PDPR,PDP2,NUDT7
3_Member	GO Biological Processes	GO:0009117	nucleotide metabolic process	-4.13532	-1.41232	38/717	113,142,159,353,481,863,1327,1723,2330,3735,4597,4720,5208,5313,6391,7084,7175,9605,9688,10380,10654,23417,25874,29922,55066,55746,57017,57546,80308,84320,117145,128240,197258,197322,200035,283927,343035,388753	ADCY7,PARP1,ADSS2,APRT,ATP1B1,CBFA2T3,COX4I1,DHODH,FMO5,KARS1,MVD,NDUFS2,PFKFB2,PKLR,SDHC,TK2,TPR,VPS9D1,NUP93,BPNT1,PMVK,MLYCD,MPC2,NME7,PDPR,NUP133,COQ9,PDP2,FLAD1,ACBD6,THEM4,NAXE,FCSK,ACSF3,NUDT17,NUDT7,RD3,COA6
3_Member	GO Biological Processes	GO:0006753	nucleoside phosphate metabolic process	-4.04814	-1.35509	38/724	113,142,159,353,481,863,1327,1723,2330,3735,4597,4720,5208,5313,6391,7084,7175,9605,9688,10380,10654,23417,25874,29922,55066,55746,57017,57546,80308,84320,117145,128240,197258,197322,200035,283927,343035,388753	ADCY7,PARP1,ADSS2,APRT,ATP1B1,CBFA2T3,COX4I1,DHODH,FMO5,KARS1,MVD,NDUFS2,PFKFB2,PKLR,SDHC,TK2,TPR,VPS9D1,NUP93,BPNT1,PMVK,MLYCD,MPC2,NME7,PDPR,NUP133,COQ9,PDP2,FLAD1,ACBD6,THEM4,NAXE,FCSK,ACSF3,NUDT17,NUDT7,RD3,COA6
3_Member	GO Biological Processes	GO:0009165	nucleotide biosynthetic process	-3.79307	-1.15439	24/387	113,142,159,353,863,1723,3735,5208,5313,7084,7175,9605,9688,23417,25874,29922,55066,55746,57546,80308,128240,197258,197322,343035	ADCY7,PARP1,ADSS2,APRT,CBFA2T3,DHODH,KARS1,PFKFB2,PKLR,TK2,TPR,VPS9D1,NUP93,MLYCD,MPC2,NME7,PDPR,NUP133,PDP2,FLAD1,NAXE,FCSK,ACSF3,RD3
3_Member	GO Biological Processes	GO:1901293	nucleoside phosphate biosynthetic process	-3.74295	-1.12727	24/390	113,142,159,353,863,1723,3735,5208,5313,7084,7175,9605,9688,23417,25874,29922,55066,55746,57546,80308,128240,197258,197322,343035	ADCY7,PARP1,ADSS2,APRT,CBFA2T3,DHODH,KARS1,PFKFB2,PKLR,TK2,TPR,VPS9D1,NUP93,MLYCD,MPC2,NME7,PDPR,NUP133,PDP2,FLAD1,NAXE,FCSK,ACSF3,RD3
3_Member	GO Biological Processes	GO:0062012	regulation of small molecule metabolic process	-3.4893	-0.94239	27/481	142,863,1196,2330,4597,5208,5699,5710,5713,6097,7175,8720,9453,9688,9926,10654,11266,23417,51094,51686,55066,55512,55746,57546,64801,83752,343035	PARP1,CBFA2T3,CLK2,FMO5,MVD,PFKFB2,PSMB10,PSMD4,PSMD7,RORC,TPR,MBTPS1,GGPS1,NUP93,LPGAT1,PMVK,DUSP12,MLYCD,ADIPOR1,OAZ3,PDPR,SMPD3,NUP133,PDP2,ARV1,LONP2,RD3
3_Member	GO Biological Processes	GO:0009259	ribonucleotide metabolic process	-3.44087	-0.92653	30/562	113,142,159,353,481,863,1327,1723,4597,4720,5208,5313,6391,7175,9605,9688,10380,10654,23417,25874,29922,55066,55746,57017,57546,84320,117145,197322,283927,388753	ADCY7,PARP1,ADSS2,APRT,ATP1B1,CBFA2T3,COX4I1,DHODH,MVD,NDUFS2,PFKFB2,PKLR,SDHC,TPR,VPS9D1,NUP93,BPNT1,PMVK,MLYCD,MPC2,NME7,PDPR,NUP133,COQ9,PDP2,ACBD6,THEM4,ACSF3,NUDT7,COA6
3_Member	GO Biological Processes	GO:0009150	purine ribonucleotide metabolic process	-3.29832	-0.838551	29/547	113,142,159,353,481,863,1327,4597,4720,5208,5313,6391,7175,9605,9688,10380,10654,23417,25874,29922,55066,55746,57017,57546,84320,117145,197322,283927,388753	ADCY7,PARP1,ADSS2,APRT,ATP1B1,CBFA2T3,COX4I1,MVD,NDUFS2,PFKFB2,PKLR,SDHC,TPR,VPS9D1,NUP93,BPNT1,PMVK,MLYCD,MPC2,NME7,PDPR,NUP133,COQ9,PDP2,ACBD6,THEM4,ACSF3,NUDT7,COA6
3_Member	GO Biological Processes	GO:0006637	acyl-CoA metabolic process	-3.28172	-0.833089	10/104	4597,10654,23417,25874,55066,57546,84320,117145,197322,283927	MVD,PMVK,MLYCD,MPC2,PDPR,PDP2,ACBD6,THEM4,ACSF3,NUDT7
3_Member	GO Biological Processes	GO:0035383	thioester metabolic process	-3.28172	-0.833089	10/104	4597,10654,23417,25874,55066,57546,84320,117145,197322,283927	MVD,PMVK,MLYCD,MPC2,PDPR,PDP2,ACBD6,THEM4,ACSF3,NUDT7
3_Member	GO Biological Processes	GO:0019693	ribose phosphate metabolic process	-3.19319	-0.791413	30/582	113,142,159,353,481,863,1327,1723,4597,4720,5208,5313,6391,7175,9605,9688,10380,10654,23417,25874,29922,55066,55746,57017,57546,84320,117145,197322,283927,388753	ADCY7,PARP1,ADSS2,APRT,ATP1B1,CBFA2T3,COX4I1,DHODH,MVD,NDUFS2,PFKFB2,PKLR,SDHC,TPR,VPS9D1,NUP93,BPNT1,PMVK,MLYCD,MPC2,NME7,PDPR,NUP133,COQ9,PDP2,ACBD6,THEM4,ACSF3,NUDT7,COA6
3_Member	GO Biological Processes	GO:0006163	purine nucleotide metabolic process	-3.12205	-0.744282	30/588	113,142,159,353,481,863,1327,4597,4720,5208,5313,6391,7175,9605,9688,10380,10654,23417,25874,29922,55066,55746,57017,57546,84320,117145,197322,283927,343035,388753	ADCY7,PARP1,ADSS2,APRT,ATP1B1,CBFA2T3,COX4I1,MVD,NDUFS2,PFKFB2,PKLR,SDHC,TPR,VPS9D1,NUP93,BPNT1,PMVK,MLYCD,MPC2,NME7,PDPR,NUP133,COQ9,PDP2,ACBD6,THEM4,ACSF3,NUDT7,RD3,COA6
3_Member	GO Biological Processes	GO:0009260	ribonucleotide biosynthetic process	-2.92959	-0.624415	18/294	113,142,159,353,863,1723,5208,5313,7175,9605,9688,23417,25874,29922,55066,55746,57546,197322	ADCY7,PARP1,ADSS2,APRT,CBFA2T3,DHODH,PFKFB2,PKLR,TPR,VPS9D1,NUP93,MLYCD,MPC2,NME7,PDPR,NUP133,PDP2,ACSF3
3_Member	GO Biological Processes	GO:0033865	nucleoside bisphosphate metabolic process	-2.86839	-0.58659	11/138	4597,10380,10654,23417,25874,55066,57546,84320,117145,197322,283927	MVD,BPNT1,PMVK,MLYCD,MPC2,PDPR,PDP2,ACBD6,THEM4,ACSF3,NUDT7
3_Member	GO Biological Processes	GO:0033875	ribonucleoside bisphosphate metabolic process	-2.86839	-0.58659	11/138	4597,10380,10654,23417,25874,55066,57546,84320,117145,197322,283927	MVD,BPNT1,PMVK,MLYCD,MPC2,PDPR,PDP2,ACBD6,THEM4,ACSF3,NUDT7
3_Member	GO Biological Processes	GO:0034032	purine nucleoside bisphosphate metabolic process	-2.86839	-0.58659	11/138	4597,10380,10654,23417,25874,55066,57546,84320,117145,197322,283927	MVD,BPNT1,PMVK,MLYCD,MPC2,PDPR,PDP2,ACBD6,THEM4,ACSF3,NUDT7
3_Member	GO Biological Processes	GO:0046390	ribose phosphate biosynthetic process	-2.79975	-0.53986	18/302	113,142,159,353,863,1723,5208,5313,7175,9605,9688,23417,25874,29922,55066,55746,57546,197322	ADCY7,PARP1,ADSS2,APRT,CBFA2T3,DHODH,PFKFB2,PKLR,TPR,VPS9D1,NUP93,MLYCD,MPC2,NME7,PDPR,NUP133,PDP2,ACSF3
3_Member	GO Biological Processes	GO:0006164	purine nucleotide biosynthetic process	-2.75256	-0.517676	18/305	113,142,159,353,863,5208,5313,7175,9605,9688,23417,25874,29922,55066,55746,57546,197322,343035	ADCY7,PARP1,ADSS2,APRT,CBFA2T3,PFKFB2,PKLR,TPR,VPS9D1,NUP93,MLYCD,MPC2,NME7,PDPR,NUP133,PDP2,ACSF3,RD3
3_Member	GO Biological Processes	GO:0072521	purine-containing compound metabolic process	-2.74472	-0.517676	30/622	113,142,159,353,481,863,1327,4597,4720,5208,5313,6391,7175,9605,9688,10380,10654,23417,25874,29922,55066,55746,57017,57546,84320,117145,197322,283927,343035,388753	ADCY7,PARP1,ADSS2,APRT,ATP1B1,CBFA2T3,COX4I1,MVD,NDUFS2,PFKFB2,PKLR,SDHC,TPR,VPS9D1,NUP93,BPNT1,PMVK,MLYCD,MPC2,NME7,PDPR,NUP133,COQ9,PDP2,ACBD6,THEM4,ACSF3,NUDT7,RD3,COA6
3_Member	GO Biological Processes	GO:0009152	purine ribonucleotide biosynthetic process	-2.74366	-0.517676	17/281	113,142,159,353,863,5208,5313,7175,9605,9688,23417,25874,29922,55066,55746,57546,197322	ADCY7,PARP1,ADSS2,APRT,CBFA2T3,PFKFB2,PKLR,TPR,VPS9D1,NUP93,MLYCD,MPC2,NME7,PDPR,NUP133,PDP2,ACSF3
3_Member	GO Biological Processes	GO:0072522	purine-containing compound biosynthetic process	-2.58614	-0.433011	18/316	113,142,159,353,863,5208,5313,7175,9605,9688,23417,25874,29922,55066,55746,57546,197322,343035	ADCY7,PARP1,ADSS2,APRT,CBFA2T3,PFKFB2,PKLR,TPR,VPS9D1,NUP93,MLYCD,MPC2,NME7,PDPR,NUP133,PDP2,ACSF3,RD3
3_Member	GO Biological Processes	GO:0006085	acetyl-CoA biosynthetic process	-2.57977	-0.429411	4/22	23417,25874,55066,57546	MLYCD,MPC2,PDPR,PDP2
3_Member	GO Biological Processes	GO:0006790	sulfur compound metabolic process	-2.53399	-0.399926	20/371	2588,4597,6483,8703,10164,10380,10560,10654,23417,23563,25874,51647,55066,57019,57546,84320,117145,197322,283927,100131187	GALNS,MVD,ST3GAL2,B4GALT3,CHST4,BPNT1,SLC19A2,PMVK,MLYCD,CHST5,MPC2,CIAO2B,PDPR,CIAPIN1,PDP2,ACBD6,THEM4,ACSF3,NUDT7,TSTD1
3_Member	GO Biological Processes	GO:0006732	coenzyme metabolic process	-2.39921	-0.336259	21/408	863,2330,4597,5208,5313,7175,9688,10654,23417,25874,55066,55746,57017,57546,80308,84320,117145,128240,197322,200035,283927	CBFA2T3,FMO5,MVD,PFKFB2,PKLR,TPR,NUP93,PMVK,MLYCD,MPC2,PDPR,NUP133,COQ9,PDP2,FLAD1,ACBD6,THEM4,NAXE,ACSF3,NUDT17,NUDT7
3_Member	GO Biological Processes	GO:0051186	cofactor metabolic process	-2.37252	-0.317929	28/603	863,1535,2330,2806,4597,5208,5313,5498,6898,7175,9688,10654,23417,25874,51647,55066,55746,57017,57019,57546,80308,84320,84706,117145,128240,197322,200035,283927	CBFA2T3,CYBA,FMO5,GOT2,MVD,PFKFB2,PKLR,PPOX,TAT,TPR,NUP93,PMVK,MLYCD,MPC2,CIAO2B,PDPR,NUP133,COQ9,CIAPIN1,PDP2,FLAD1,ACBD6,GPT2,THEM4,NAXE,ACSF3,NUDT17,NUDT7
3_Member	GO Biological Processes	GO:1900371	regulation of purine nucleotide biosynthetic process	-2.26964	-0.269734	9/120	142,863,5208,7175,9688,55066,55746,57546,343035	PARP1,CBFA2T3,PFKFB2,TPR,NUP93,PDPR,NUP133,PDP2,RD3
3_Member	GO Biological Processes	GO:0030808	regulation of nucleotide biosynthetic process	-2.24631	-0.262361	9/121	142,863,5208,7175,9688,55066,55746,57546,343035	PARP1,CBFA2T3,PFKFB2,TPR,NUP93,PDPR,NUP133,PDP2,RD3
3_Member	GO Biological Processes	GO:0006086	acetyl-CoA biosynthetic process from pyruvate	-2.07167	-0.17412	3/16	25874,55066,57546	MPC2,PDPR,PDP2
3_Member	GO Biological Processes	GO:0034404	nucleobase-containing small molecule biosynthetic process	-2.00598	-0.136845	13/229	353,863,1723,5208,5313,7084,7175,9688,23417,29922,55746,200035,283927	APRT,CBFA2T3,DHODH,PFKFB2,PKLR,TK2,TPR,NUP93,MLYCD,NME7,NUP133,NUDT17,NUDT7
4_Summary	GO Biological Processes	GO:0022613	ribonucleoprotein complex biogenesis	-4.80399	-1.80016	32/519	103,2752,4931,6041,6232,6635,8996,9129,9816,9898,10200,11051,22889,23019,23215,27042,28987,51018,51093,51388,54496,55027,55127,55239,55794,64216,64282,79577,81875,84916,118460,101954272,16,3735,6894,23536,25896,54920,65123,79650,81627,116461,348180,2058,5432,11022,23248,55157,55699,80222	ADAR,GLUL,NVL,RNASEL,RPS27,SNRPE,NOL3,PRPF3,URB2,UBAP2L,MPHOSPH6,NUDT21,KHDC4,CNOT1,PRRC2C,UTP25,NOB1,RRP15,RRNAD1,NIP7,PRMT7,HEATR3,HEATR1,OGFOD1,DDX28,TFB2M,TENT4B,CDC73,ISG20L2,UTP4,EXOSC6,RNVU1-3,AARS1,KARS1,TARBP1,ADAT1,INTS7,DUS2,INTS3,USB1,TRMT1L,TSEN15,CTU2,EPRS1,POLR2C,TDRKH,RPRD2,DARS2,IARS2,TARS2
4_Member	GO Biological Processes	GO:0022613	ribonucleoprotein complex biogenesis	-4.80399	-1.80016	32/519	103,2752,4931,6041,6232,6635,8996,9129,9816,9898,10200,11051,22889,23019,23215,27042,28987,51018,51093,51388,54496,55027,55127,55239,55794,64216,64282,79577,81875,84916,118460,101954272	ADAR,GLUL,NVL,RNASEL,RPS27,SNRPE,NOL3,PRPF3,URB2,UBAP2L,MPHOSPH6,NUDT21,KHDC4,CNOT1,PRRC2C,UTP25,NOB1,RRP15,RRNAD1,NIP7,PRMT7,HEATR3,HEATR1,OGFOD1,DDX28,TFB2M,TENT4B,CDC73,ISG20L2,UTP4,EXOSC6,RNVU1-3
4_Member	GO Biological Processes	GO:0034470	ncRNA processing	-4.39473	-1.54507	26/400	16,103,3735,4931,6041,6232,6894,10200,23536,25896,27042,28987,51018,51093,54920,55127,64216,64282,65123,79650,81627,81875,84916,116461,118460,348180	AARS1,ADAR,KARS1,NVL,RNASEL,RPS27,TARBP1,MPHOSPH6,ADAT1,INTS7,UTP25,NOB1,RRP15,RRNAD1,DUS2,HEATR1,TFB2M,TENT4B,INTS3,USB1,TRMT1L,ISG20L2,UTP4,TSEN15,EXOSC6,CTU2
4_Member	GO Biological Processes	GO:0034660	ncRNA metabolic process	-4.24364	-1.47635	33/580	16,103,2058,3735,4931,5432,6041,6232,6894,10200,11022,23248,23536,25896,27042,28987,51018,51093,54920,55127,55157,55699,64216,64282,65123,79650,80222,81627,81875,84916,116461,118460,348180	AARS1,ADAR,EPRS1,KARS1,NVL,POLR2C,RNASEL,RPS27,TARBP1,MPHOSPH6,TDRKH,RPRD2,ADAT1,INTS7,UTP25,NOB1,RRP15,RRNAD1,DUS2,HEATR1,DARS2,IARS2,TFB2M,TENT4B,INTS3,USB1,TARS2,TRMT1L,ISG20L2,UTP4,TSEN15,EXOSC6,CTU2
4_Member	GO Biological Processes	GO:0042254	ribosome biogenesis	-3.06579	-0.701807	19/310	2752,4931,6041,6232,9816,10200,27042,28987,51018,51093,51388,55027,55127,55794,64216,64282,81875,84916,118460	GLUL,NVL,RNASEL,RPS27,URB2,MPHOSPH6,UTP25,NOB1,RRP15,RRNAD1,NIP7,HEATR3,HEATR1,DDX28,TFB2M,TENT4B,ISG20L2,UTP4,EXOSC6
4_Member	GO Biological Processes	GO:0006364	rRNA processing	-2.4308	-0.356521	14/227	4931,6041,6232,10200,27042,28987,51018,51093,55127,64216,64282,81875,84916,118460	NVL,RNASEL,RPS27,MPHOSPH6,UTP25,NOB1,RRP15,RRNAD1,HEATR1,TFB2M,TENT4B,ISG20L2,UTP4,EXOSC6
5_Summary	GO Biological Processes	GO:0048193	Golgi vesicle transport	-4.77339	-1.79223	26/380	164,583,632,1314,1783,5872,5877,8548,10067,10228,11345,22796,22920,25839,29097,51693,55204,59349,80262,84342,84501,127845,146456,149371,163882,375056,55737,81609,116841	AP1G1,BBS2,BGLAP,COPA,DYNC1LI2,RAB13,RABIF,BLZF1,SCAMP3,STX6,GABARAPL2,COG2,KIFAP3,COG4,CNIH4,TRAPPC2L,GOLPH3L,KLHL12,C16orf70,COG8,SPIRE2,GOLT1A,TMED6,EXOC8,CNST,MIA3,VPS35,SNX27,SNAP47
5_Member	GO Biological Processes	GO:0048193	Golgi vesicle transport	-4.77339	-1.79223	26/380	164,583,632,1314,1783,5872,5877,8548,10067,10228,11345,22796,22920,25839,29097,51693,55204,59349,80262,84342,84501,127845,146456,149371,163882,375056	AP1G1,BBS2,BGLAP,COPA,DYNC1LI2,RAB13,RABIF,BLZF1,SCAMP3,STX6,GABARAPL2,COG2,KIFAP3,COG4,CNIH4,TRAPPC2L,GOLPH3L,KLHL12,C16orf70,COG8,SPIRE2,GOLT1A,TMED6,EXOC8,CNST,MIA3
5_Member	GO Biological Processes	GO:0098876	vesicle-mediated transport to the plasma membrane	-2.92928	-0.624415	9/96	583,8548,55204,55737,80262,81609,116841,149371,163882	BBS2,BLZF1,GOLPH3L,VPS35,C16orf70,SNX27,SNAP47,EXOC8,CNST
5_Member	GO Biological Processes	GO:0006892	post-Golgi vesicle-mediated transport	-2.62883	-0.456084	9/106	164,583,5877,8548,10067,55204,80262,149371,163882	AP1G1,BBS2,RABIF,BLZF1,SCAMP3,GOLPH3L,C16orf70,EXOC8,CNST
5_Member	GO Biological Processes	GO:0043001	Golgi to plasma membrane protein transport	-2.27517	-0.273305	5/42	583,8548,55204,80262,163882	BBS2,BLZF1,GOLPH3L,C16orf70,CNST
5_Member	GO Biological Processes	GO:0006893	Golgi to plasma membrane transport	-2.18552	-0.242383	6/62	583,8548,55204,80262,149371,163882	BBS2,BLZF1,GOLPH3L,C16orf70,EXOC8,CNST
5_Member	GO Biological Processes	GO:0061951	establishment of protein localization to plasma membrane	-2.18552	-0.242383	6/62	583,8548,55204,55737,80262,163882	BBS2,BLZF1,GOLPH3L,VPS35,C16orf70,CNST
6_Summary	CORUM	CORUM:2735	APH1A-PSEN2-NCSTN complex	-4.70558	-1.77322	3/3	5664,23385,51107,8720,1942,1944,1945,11060	PSEN2,NCSTN,APH1A,MBTPS1,EFNA1,EFNA3,EFNA4,WWP2
6_Member	CORUM	CORUM:2735	APH1A-PSEN2-NCSTN complex	-4.70558	-1.77322	3/3	5664,23385,51107	PSEN2,NCSTN,APH1A
6_Member	CORUM	CORUM:468	Gamma-secretase complex (APH1A, PSEN2, PSENEN, NCSTN)	-4.11239	-1.40952	3/4	5664,23385,51107	PSEN2,NCSTN,APH1A
6_Member	GO Biological Processes	GO:0035333	Notch receptor processing, ligand-dependent	-3.1969	-0.791413	3/7	5664,23385,51107	PSEN2,NCSTN,APH1A
6_Member	Reactome Gene Sets	R-HSA-9017802	Noncanonical activation of NOTCH3	-3.00159	-0.668176	3/8	5664,23385,51107	PSEN2,NCSTN,APH1A
6_Member	GO Biological Processes	GO:0031293	membrane protein intracellular domain proteolysis	-2.74008	-0.517676	4/20	5664,8720,23385,51107	PSEN2,MBTPS1,NCSTN,APH1A
6_Member	GO Biological Processes	GO:0007220	Notch receptor processing	-2.68819	-0.488067	3/10	5664,23385,51107	PSEN2,NCSTN,APH1A
6_Member	Reactome Gene Sets	R-HSA-3928665	EPH-ephrin mediated repulsion of cells	-2.61046	-0.450105	6/51	1942,1944,1945,5664,23385,51107	EFNA1,EFNA3,EFNA4,PSEN2,NCSTN,APH1A
6_Member	Reactome Gene Sets	R-HSA-193692	Regulated proteolysis of p75NTR	-2.55867	-0.419241	3/11	5664,23385,51107	PSEN2,NCSTN,APH1A
6_Member	Reactome Gene Sets	R-HSA-9013700	NOTCH4 Activation and Transmission of Signal to the Nucleus	-2.55867	-0.419241	3/11	5664,23385,51107	PSEN2,NCSTN,APH1A
6_Member	Reactome Gene Sets	R-HSA-9013507	NOTCH3 Activation and Transmission of Signal to the Nucleus	-2.36973	-0.317929	4/25	5664,11060,23385,51107	PSEN2,WWP2,NCSTN,APH1A
6_Member	Reactome Gene Sets	R-HSA-205043	NRIF signals cell death from the nucleus	-2.07167	-0.17412	3/16	5664,23385,51107	PSEN2,NCSTN,APH1A
7_Summary	GO Biological Processes	GO:0051383	kinetochore organization	-4.7045	-1.77322	6/22	1063,23126,55839,80152,81620,83540,3020,8370,91687,6944,81611	CENPF,POGZ,CENPN,CENPT,CDT1,NUF2,H3-3A,H4C14,CENPL,VPS72,ANP32E
7_Member	GO Biological Processes	GO:0051383	kinetochore organization	-4.7045	-1.77322	6/22	1063,23126,55839,80152,81620,83540	CENPF,POGZ,CENPN,CENPT,CDT1,NUF2
7_Member	GO Biological Processes	GO:0034508	centromere complex assembly	-3.12253	-0.744282	7/56	1063,3020,8370,23126,55839,80152,91687	CENPF,H3-3A,H4C14,POGZ,CENPN,CENPT,CENPL
7_Member	GO Biological Processes	GO:0051382	kinetochore assembly	-3.02082	-0.668176	4/17	1063,23126,55839,80152	CENPF,POGZ,CENPN,CENPT
7_Member	CORUM	CORUM:1179	CENP-A NAC-CAD complex	-2.4425	-0.36106	3/12	55839,80152,91687	CENPN,CENPT,CENPL
7_Member	GO Biological Processes	GO:0043486	histone exchange	-2.29099	-0.282585	6/59	6944,8370,55839,80152,81611,91687	VPS72,H4C14,CENPN,CENPT,ANP32E,CENPL
7_Member	CORUM	CORUM:7388	CENP-A nucleosomal complex	-2.24131	-0.262361	3/14	55839,80152,91687	CENPN,CENPT,CENPL
7_Member	GO Biological Processes	GO:0031055	chromatin remodeling at centromere	-2.06696	-0.173818	5/47	3020,8370,55839,80152,91687	H3-3A,H4C14,CENPN,CENPT,CENPL
8_Summary	GO Biological Processes	GO:0006999	nuclear pore organization	-4.63226	-1.71737	5/14	7175,9688,25909,55746,124491,3020,5119,27183,90780,255919,1783,8338,8370,10381,317772,440689,2058,23536,54920,116461,348180	TPR,NUP93,AHCTF1,NUP133,TMEM170A,H3-3A,CHMP1A,VPS4A,PYGO2,CNEP1R1,DYNC1LI2,H2AC20,H4C14,TUBB3,H2AC21,H2BC18,EPRS1,ADAT1,DUS2,TSEN15,CTU2
8_Member	GO Biological Processes	GO:0006999	nuclear pore organization	-4.63226	-1.71737	5/14	7175,9688,25909,55746,124491	TPR,NUP93,AHCTF1,NUP133,TMEM170A
8_Member	GO Biological Processes	GO:0051292	nuclear pore complex assembly	-4.00958	-1.32608	4/10	7175,9688,25909,124491	TPR,NUP93,AHCTF1,TMEM170A
8_Member	GO Biological Processes	GO:0046931	pore complex assembly	-2.65762	-0.473042	4/21	7175,9688,25909,124491	TPR,NUP93,AHCTF1,TMEM170A
8_Member	GO Biological Processes	GO:0006997	nucleus organization	-2.40291	-0.337687	10/136	3020,5119,7175,9688,25909,27183,55746,90780,124491,255919	H3-3A,CHMP1A,TPR,NUP93,AHCTF1,VPS4A,NUP133,PYGO2,TMEM170A,CNEP1R1
8_Member	Reactome Gene Sets	R-HSA-9609646	HCMV Infection	-2.36682	-0.317929	11/160	1783,5119,7175,8338,8370,9688,10381,27183,55746,317772,440689	DYNC1LI2,CHMP1A,TPR,H2AC20,H4C14,NUP93,TUBB3,VPS4A,NUP133,H2AC21,H2BC18
8_Member	Reactome Gene Sets	R-HSA-9610379	HCMV Late Events	-2.36585	-0.317929	9/116	5119,7175,8338,8370,9688,27183,55746,317772,440689	CHMP1A,TPR,H2AC20,H4C14,NUP93,VPS4A,NUP133,H2AC21,H2BC18
8_Member	Reactome Gene Sets	R-HSA-72306	tRNA processing	-2.06523	-0.173818	8/107	2058,7175,9688,23536,54920,55746,116461,348180	EPRS1,TPR,NUP93,ADAT1,DUS2,NUP133,TSEN15,CTU2
9_Summary	Reactome Gene Sets	R-HSA-8953854	Metabolism of RNA	-4.36932	-1.54507	37/673	103,2058,3192,5432,5546,5699,5710,5713,6137,6232,6635,7175,9129,9261,9688,9785,9877,10200,10262,11051,23019,23450,23536,23644,26097,27042,28987,51388,54920,55127,55746,81875,84916,116461,118460,348180,403314,6041,8996,22889,23248,54496,54957,55783,64282,79005,79577,80004,101954272	ADAR,EPRS1,HNRNPU,POLR2C,PRCC,PSMB10,PSMD4,PSMD7,RPL13,RPS27,SNRPE,TPR,PRPF3,MAPKAPK2,NUP93,DHX38,ZC3H11A,MPHOSPH6,SF3B4,NUDT21,CNOT1,SF3B3,ADAT1,EDC4,CHTOP,UTP25,NOB1,NIP7,DUS2,HEATR1,NUP133,ISG20L2,UTP4,TSEN15,EXOSC6,CTU2,APOBEC4,RNASEL,NOL3,KHDC4,RPRD2,PRMT7,TXNL4B,CMTR2,TENT4B,SCNM1,CDC73,ESRP2,RNVU1-3
9_Member	Reactome Gene Sets	R-HSA-8953854	Metabolism of RNA	-4.36932	-1.54507	37/673	103,2058,3192,5432,5546,5699,5710,5713,6137,6232,6635,7175,9129,9261,9688,9785,9877,10200,10262,11051,23019,23450,23536,23644,26097,27042,28987,51388,54920,55127,55746,81875,84916,116461,118460,348180,403314	ADAR,EPRS1,HNRNPU,POLR2C,PRCC,PSMB10,PSMD4,PSMD7,RPL13,RPS27,SNRPE,TPR,PRPF3,MAPKAPK2,NUP93,DHX38,ZC3H11A,MPHOSPH6,SF3B4,NUDT21,CNOT1,SF3B3,ADAT1,EDC4,CHTOP,UTP25,NOB1,NIP7,DUS2,HEATR1,NUP133,ISG20L2,UTP4,TSEN15,EXOSC6,CTU2,APOBEC4
9_Member	GO Biological Processes	GO:0006397	mRNA processing	-2.30092	-0.282585	26/554	103,3192,5432,5546,6041,6635,8996,9129,9785,9877,10262,11051,22889,23248,23450,26097,54496,54957,55783,64282,79005,79577,80004,116461,403314,101954272	ADAR,HNRNPU,POLR2C,PRCC,RNASEL,SNRPE,NOL3,PRPF3,DHX38,ZC3H11A,SF3B4,NUDT21,KHDC4,RPRD2,SF3B3,CHTOP,PRMT7,TXNL4B,CMTR2,TENT4B,SCNM1,CDC73,ESRP2,TSEN15,APOBEC4,RNVU1-3
9_Member	Reactome Gene Sets	R-HSA-72203	Processing of Capped Intron-Containing Pre-mRNA	-2.15901	-0.224379	14/244	3192,5432,5546,6635,7175,9129,9688,9785,9877,10262,11051,23450,26097,55746	HNRNPU,POLR2C,PRCC,SNRPE,TPR,PRPF3,NUP93,DHX38,ZC3H11A,SF3B4,NUDT21,SF3B3,CHTOP,NUP133
10_Summary	GO Biological Processes	GO:0007093	mitotic cell cycle checkpoint	-4.31719	-1.51501	15/166	1063,1874,4194,4582,5546,5934,7175,7832,8883,23019,27183,55159,65123,79791,81620,463,3664,4751,5119,5699,5710,5713,6045,7014,7042,7159,25896,28956,29117,79577,90806,127933,163859,261726,339479,1163,1540,3192,5087,9928,10806,55512,126731	CENPF,E2F4,MDM4,MUC1,PRCC,RBL2,TPR,BTG2,NAE1,CNOT1,VPS4A,RFWD3,INTS3,FBXO31,CDT1,ZFHX3,IRF6,NEK2,CHMP1A,PSMB10,PSMD4,PSMD7,RNF2,TERF2,TGFB2,TP53BP2,INTS7,LAMTOR2,BRD7,CDC73,ANGEL2,UHMK1,SDE2,TIPRL,BRINP3,CKS1B,CYLD,HNRNPU,PBX1,KIF14,SDCCAG8,SMPD3,CCSAP
10_Member	GO Biological Processes	GO:0007093	mitotic cell cycle checkpoint	-4.31719	-1.51501	15/166	1063,1874,4194,4582,5546,5934,7175,7832,8883,23019,27183,55159,65123,79791,81620	CENPF,E2F4,MDM4,MUC1,PRCC,RBL2,TPR,BTG2,NAE1,CNOT1,VPS4A,RFWD3,INTS3,FBXO31,CDT1
10_Member	GO Biological Processes	GO:0045786	negative regulation of cell cycle	-4.14686	-1.41338	35/638	463,1063,1874,3664,4194,4582,4751,5119,5546,5699,5710,5713,5934,6045,7014,7042,7159,7175,7832,8883,23019,25896,27183,28956,29117,55159,65123,79577,79791,81620,90806,127933,163859,261726,339479	ZFHX3,CENPF,E2F4,IRF6,MDM4,MUC1,NEK2,CHMP1A,PRCC,PSMB10,PSMD4,PSMD7,RBL2,RNF2,TERF2,TGFB2,TP53BP2,TPR,BTG2,NAE1,CNOT1,INTS7,VPS4A,LAMTOR2,BRD7,RFWD3,INTS3,CDC73,FBXO31,CDT1,ANGEL2,UHMK1,SDE2,TIPRL,BRINP3
10_Member	GO Biological Processes	GO:0000075	cell cycle checkpoint	-3.97761	-1.31259	17/219	1063,1874,4194,4582,5546,5934,7175,7832,8883,23019,25896,27183,55159,65123,79791,81620,261726	CENPF,E2F4,MDM4,MUC1,PRCC,RBL2,TPR,BTG2,NAE1,CNOT1,INTS7,VPS4A,RFWD3,INTS3,FBXO31,CDT1,TIPRL
10_Member	GO Biological Processes	GO:0045930	negative regulation of mitotic cell cycle	-3.76656	-1.13631	22/341	1063,1874,4194,4582,5546,5699,5710,5713,5934,7175,7832,8883,23019,27183,29117,55159,65123,79577,79791,81620,90806,339479	CENPF,E2F4,MDM4,MUC1,PRCC,PSMB10,PSMD4,PSMD7,RBL2,TPR,BTG2,NAE1,CNOT1,VPS4A,BRD7,RFWD3,INTS3,CDC73,FBXO31,CDT1,ANGEL2,BRINP3
10_Member	GO Biological Processes	GO:1901991	negative regulation of mitotic cell cycle phase transition	-3.74113	-1.12727	18/251	1063,1874,4194,4582,5699,5710,5713,5934,7175,7832,8883,23019,27183,29117,55159,79577,79791,81620	CENPF,E2F4,MDM4,MUC1,PSMB10,PSMD4,PSMD7,RBL2,TPR,BTG2,NAE1,CNOT1,VPS4A,BRD7,RFWD3,CDC73,FBXO31,CDT1
10_Member	GO Biological Processes	GO:0031571	mitotic G1 DNA damage checkpoint	-3.54187	-0.966465	8/63	1874,4194,4582,5934,7832,23019,55159,79791	E2F4,MDM4,MUC1,RBL2,BTG2,CNOT1,RFWD3,FBXO31
10_Member	GO Biological Processes	GO:0044783	G1 DNA damage checkpoint	-3.49415	-0.94239	8/64	1874,4194,4582,5934,7832,23019,55159,79791	E2F4,MDM4,MUC1,RBL2,BTG2,CNOT1,RFWD3,FBXO31
10_Member	GO Biological Processes	GO:0044819	mitotic G1/S transition checkpoint	-3.49415	-0.94239	8/64	1874,4194,4582,5934,7832,23019,55159,79791	E2F4,MDM4,MUC1,RBL2,BTG2,CNOT1,RFWD3,FBXO31
10_Member	GO Biological Processes	GO:1901988	negative regulation of cell cycle phase transition	-3.35696	-0.874032	18/270	1063,1874,4194,4582,5699,5710,5713,5934,7175,7832,8883,23019,27183,29117,55159,79577,79791,81620	CENPF,E2F4,MDM4,MUC1,PSMB10,PSMD4,PSMD7,RBL2,TPR,BTG2,NAE1,CNOT1,VPS4A,BRD7,RFWD3,CDC73,FBXO31,CDT1
10_Member	GO Biological Processes	GO:0010948	negative regulation of cell cycle process	-3.06658	-0.701807	21/359	1063,1874,4194,4582,4751,5699,5710,5713,5934,6045,7014,7175,7832,8883,23019,27183,29117,55159,79577,79791,81620	CENPF,E2F4,MDM4,MUC1,NEK2,PSMB10,PSMD4,PSMD7,RBL2,RNF2,TERF2,TPR,BTG2,NAE1,CNOT1,VPS4A,BRD7,RFWD3,CDC73,FBXO31,CDT1
10_Member	GO Biological Processes	GO:0031570	DNA integrity checkpoint	-2.82627	-0.555559	12/161	1874,4194,4582,5934,7832,8883,23019,25896,55159,79791,81620,261726	E2F4,MDM4,MUC1,RBL2,BTG2,NAE1,CNOT1,INTS7,RFWD3,FBXO31,CDT1,TIPRL
10_Member	GO Biological Processes	GO:0007346	regulation of mitotic cell cycle	-2.81173	-0.546209	32/671	1063,1163,1540,1874,3192,4194,4582,4751,5087,5119,5546,5699,5710,5713,5934,7175,7832,8883,9928,10806,23019,27183,29117,55159,55512,65123,79577,79791,81620,90806,126731,339479	CENPF,CKS1B,CYLD,E2F4,HNRNPU,MDM4,MUC1,NEK2,PBX1,CHMP1A,PRCC,PSMB10,PSMD4,PSMD7,RBL2,TPR,BTG2,NAE1,KIF14,SDCCAG8,CNOT1,VPS4A,BRD7,RFWD3,SMPD3,INTS3,CDC73,FBXO31,CDT1,ANGEL2,CCSAP,BRINP3
10_Member	GO Biological Processes	GO:2000134	negative regulation of G1/S transition of mitotic cell cycle	-2.64285	-0.46686	10/126	1874,4194,4582,5934,7832,23019,29117,55159,79577,79791	E2F4,MDM4,MUC1,RBL2,BTG2,CNOT1,BRD7,RFWD3,CDC73,FBXO31
10_Member	GO Biological Processes	GO:0044774	mitotic DNA integrity checkpoint	-2.57347	-0.426084	9/108	1874,4194,4582,5934,7832,8883,23019,55159,79791	E2F4,MDM4,MUC1,RBL2,BTG2,NAE1,CNOT1,RFWD3,FBXO31
10_Member	GO Biological Processes	GO:1902807	negative regulation of cell cycle G1/S phase transition	-2.49568	-0.376751	10/132	1874,4194,4582,5934,7832,23019,29117,55159,79577,79791	E2F4,MDM4,MUC1,RBL2,BTG2,CNOT1,BRD7,RFWD3,CDC73,FBXO31
10_Member	GO Biological Processes	GO:0006977	DNA damage response, signal transduction by p53 class mediator resulting in cell cycle arrest	-2.40379	-0.337687	6/56	1874,4194,4582,5934,7832,23019	E2F4,MDM4,MUC1,RBL2,BTG2,CNOT1
10_Member	GO Biological Processes	GO:0072431	signal transduction involved in mitotic G1 DNA damage checkpoint	-2.36533	-0.317929	6/57	1874,4194,4582,5934,7832,23019	E2F4,MDM4,MUC1,RBL2,BTG2,CNOT1
10_Member	GO Biological Processes	GO:1902400	intracellular signal transduction involved in G1 DNA damage checkpoint	-2.36533	-0.317929	6/57	1874,4194,4582,5934,7832,23019	E2F4,MDM4,MUC1,RBL2,BTG2,CNOT1
10_Member	GO Biological Processes	GO:0072413	signal transduction involved in mitotic cell cycle checkpoint	-2.29099	-0.282585	6/59	1874,4194,4582,5934,7832,23019	E2F4,MDM4,MUC1,RBL2,BTG2,CNOT1
10_Member	GO Biological Processes	GO:1902402	signal transduction involved in mitotic DNA damage checkpoint	-2.29099	-0.282585	6/59	1874,4194,4582,5934,7832,23019	E2F4,MDM4,MUC1,RBL2,BTG2,CNOT1
10_Member	GO Biological Processes	GO:1902403	signal transduction involved in mitotic DNA integrity checkpoint	-2.29099	-0.282585	6/59	1874,4194,4582,5934,7832,23019	E2F4,MDM4,MUC1,RBL2,BTG2,CNOT1
10_Member	GO Biological Processes	GO:1901990	regulation of mitotic cell cycle phase transition	-2.24942	-0.262361	22/448	1063,1874,4194,4582,4751,5087,5699,5710,5713,5934,7175,7832,8883,9928,10806,23019,27183,29117,55159,79577,79791,81620	CENPF,E2F4,MDM4,MUC1,NEK2,PBX1,PSMB10,PSMD4,PSMD7,RBL2,TPR,BTG2,NAE1,KIF14,SDCCAG8,CNOT1,VPS4A,BRD7,RFWD3,CDC73,FBXO31,CDT1
10_Member	GO Biological Processes	GO:0044773	mitotic DNA damage checkpoint	-2.21214	-0.251413	8/101	1874,4194,4582,5934,7832,23019,55159,79791	E2F4,MDM4,MUC1,RBL2,BTG2,CNOT1,RFWD3,FBXO31
10_Member	GO Biological Processes	GO:0000077	DNA damage checkpoint	-2.08857	-0.17412	10/151	1874,4194,4582,5934,7832,23019,25896,55159,79791,261726	E2F4,MDM4,MUC1,RBL2,BTG2,CNOT1,INTS7,RFWD3,FBXO31,TIPRL
11_Summary	Reactome Gene Sets	R-HSA-8953897	Cellular responses to external stimuli	-3.99196	-1.3178	33/598	1535,1783,3020,3281,3310,4194,4489,4493,4494,4495,4499,4501,4502,5699,5710,5713,6045,6137,6232,7014,7175,8338,8370,9114,9261,9688,10294,10381,28956,54386,55746,65057,79726	CYBA,DYNC1LI2,H3-3A,HSBP1,HSPA6,MDM4,MT1A,MT1E,MT1F,MT1G,MT1M,MT1X,MT2A,PSMB10,PSMD4,PSMD7,RNF2,RPL13,RPS27,TERF2,TPR,H2AC20,H4C14,ATP6V0D1,MAPKAPK2,NUP93,DNAJA2,TUBB3,LAMTOR2,TERF2IP,NUP133,ACD,WDR59
11_Member	Reactome Gene Sets	R-HSA-8953897	Cellular responses to external stimuli	-3.99196	-1.3178	33/598	1535,1783,3020,3281,3310,4194,4489,4493,4494,4495,4499,4501,4502,5699,5710,5713,6045,6137,6232,7014,7175,8338,8370,9114,9261,9688,10294,10381,28956,54386,55746,65057,79726	CYBA,DYNC1LI2,H3-3A,HSBP1,HSPA6,MDM4,MT1A,MT1E,MT1F,MT1G,MT1M,MT1X,MT2A,PSMB10,PSMD4,PSMD7,RNF2,RPL13,RPS27,TERF2,TPR,H2AC20,H4C14,ATP6V0D1,MAPKAPK2,NUP93,DNAJA2,TUBB3,LAMTOR2,TERF2IP,NUP133,ACD,WDR59
11_Member	Reactome Gene Sets	R-HSA-2262752	Cellular responses to stress	-2.0182	-0.147613	26/584	1535,1783,3020,3281,3310,4194,5699,5710,5713,6045,6137,6232,7014,7175,8338,8370,9114,9261,9688,10294,10381,28956,54386,55746,65057,79726	CYBA,DYNC1LI2,H3-3A,HSBP1,HSPA6,MDM4,PSMB10,PSMD4,PSMD7,RNF2,RPL13,RPS27,TERF2,TPR,H2AC20,H4C14,ATP6V0D1,MAPKAPK2,NUP93,DNAJA2,TUBB3,LAMTOR2,TERF2IP,NUP133,ACD,WDR59
12_Summary	GO Biological Processes	GO:0008610	lipid biosynthetic process	-3.93841	-1.29113	38/733	336,1459,2629,3294,4597,5087,5279,5298,5336,5867,6483,8394,8443,8560,8703,8720,9453,9926,10654,23417,23659,29956,51094,51097,51205,51478,51706,53630,54344,55512,55697,64746,64801,79152,93183,93517,197322,255919,183,9261,22874,64174,80205,84320,117145,283927	APOA2,CSNK2A2,GBA,HSD17B2,MVD,PBX1,PIGC,PI4KB,PLCG2,RAB4A,ST3GAL2,PIP5K1A,GNPAT,DEGS1,B4GALT3,MBTPS1,GGPS1,LPGAT1,PMVK,MLYCD,PLA2G15,CERS2,ADIPOR1,SCCPDH,ACP6,HSD17B7,CYB5R1,BCO1,DPM3,SMPD3,VAC14,ACBD3,ARV1,FA2H,PIGM,SDR42E1,ACSF3,CNEP1R1,AGT,MAPKAPK2,PLEKHA6,DPEP2,CHD9,ACBD6,THEM4,NUDT7
12_Member	GO Biological Processes	GO:0008610	lipid biosynthetic process	-3.93841	-1.29113	38/733	336,1459,2629,3294,4597,5087,5279,5298,5336,5867,6483,8394,8443,8560,8703,8720,9453,9926,10654,23417,23659,29956,51094,51097,51205,51478,51706,53630,54344,55512,55697,64746,64801,79152,93183,93517,197322,255919	APOA2,CSNK2A2,GBA,HSD17B2,MVD,PBX1,PIGC,PI4KB,PLCG2,RAB4A,ST3GAL2,PIP5K1A,GNPAT,DEGS1,B4GALT3,MBTPS1,GGPS1,LPGAT1,PMVK,MLYCD,PLA2G15,CERS2,ADIPOR1,SCCPDH,ACP6,HSD17B7,CYB5R1,BCO1,DPM3,SMPD3,VAC14,ACBD3,ARV1,FA2H,PIGM,SDR42E1,ACSF3,CNEP1R1
12_Member	GO Biological Processes	GO:0008654	phospholipid biosynthetic process	-2.51074	-0.38459	16/271	336,1459,4597,5279,5298,5336,5867,8394,8443,9453,9926,10654,51205,54344,55697,93183	APOA2,CSNK2A2,MVD,PIGC,PI4KB,PLCG2,RAB4A,PIP5K1A,GNPAT,GGPS1,LPGAT1,PMVK,ACP6,DPM3,VAC14,PIGM
12_Member	Reactome Gene Sets	R-HSA-556833	Metabolism of lipids	-2.18569	-0.242383	32/739	183,336,1459,2629,3294,4597,5298,5867,8394,8443,8560,8720,9261,9453,9926,10654,22874,23417,23659,29956,51205,51478,55512,55697,64174,64801,79152,80205,84320,117145,197322,283927	AGT,APOA2,CSNK2A2,GBA,HSD17B2,MVD,PI4KB,RAB4A,PIP5K1A,GNPAT,DEGS1,MBTPS1,MAPKAPK2,GGPS1,LPGAT1,PMVK,PLEKHA6,MLYCD,PLA2G15,CERS2,ACP6,HSD17B7,SMPD3,VAC14,DPEP2,ARV1,FA2H,CHD9,ACBD6,THEM4,ACSF3,NUDT7
13_Summary	CORUM	CORUM:3551	COG1-COG8-COG2-COG3-COG4 subcomplex	-3.7233	-1.11741	3/5	22796,25839,84342,10228,11311,267,1314,1783,4597,6483,6675,8703,10381,51693,54344,80267,197258,375056	COG2,COG4,COG8,STX6,VPS45,AMFR,COPA,DYNC1LI2,MVD,ST3GAL2,UAP1,B4GALT3,TUBB3,TRAPPC2L,DPM3,EDEM3,FCSK,MIA3
13_Member	CORUM	CORUM:3551	COG1-COG8-COG2-COG3-COG4 subcomplex	-3.7233	-1.11741	3/5	22796,25839,84342	COG2,COG4,COG8
13_Member	CORUM	CORUM:162	COG complex	-3.00159	-0.668176	3/8	22796,25839,84342	COG2,COG4,COG8
13_Member	CORUM	CORUM:3522	COG complex	-3.00159	-0.668176	3/8	22796,25839,84342	COG2,COG4,COG8
13_Member	CORUM	CORUM:3556	COG complex	-3.00159	-0.668176	3/8	22796,25839,84342	COG2,COG4,COG8
13_Member	Reactome Gene Sets	R-HSA-6811438	Intra-Golgi traffic	-2.18825	-0.242383	5/44	10228,11311,22796,25839,84342	STX6,VPS45,COG2,COG4,COG8
13_Member	Reactome Gene Sets	R-HSA-446203	Asparagine N-linked glycosylation	-2.0424	-0.157045	16/304	267,1314,1783,4597,6483,6675,8703,10381,22796,25839,51693,54344,80267,84342,197258,375056	AMFR,COPA,DYNC1LI2,MVD,ST3GAL2,UAP1,B4GALT3,TUBB3,COG2,COG4,TRAPPC2L,DPM3,EDEM3,COG8,FCSK,MIA3
14_Summary	GO Biological Processes	GO:0022411	cellular component disassembly	-3.62293	-1.02487	31/574	2,1459,2629,4324,5119,6376,7818,8751,9181,9798,9928,10300,10456,11345,23557,25893,27183,51506,54460,55239,56893,63931,65005,79590,81631,84290,126731,128308,146206,149371,255919	A2M,CSNK2A2,GBA,MMP15,CHMP1A,CX3CL1,DAP3,ADAM15,ARHGEF2,IST1,KIF14,KATNB1,HAX1,GABARAPL2,SNAPIN,TRIM58,VPS4A,UFC1,MRPS21,OGFOD1,UBQLN4,MRPS14,MRPL9,MRPL24,MAP1LC3B,CAPNS2,CCSAP,MRPL55,CARMIL2,EXOC8,CNEP1R1
14_Member	GO Biological Processes	GO:0022411	cellular component disassembly	-3.62293	-1.02487	31/574	2,1459,2629,4324,5119,6376,7818,8751,9181,9798,9928,10300,10456,11345,23557,25893,27183,51506,54460,55239,56893,63931,65005,79590,81631,84290,126731,128308,146206,149371,255919	A2M,CSNK2A2,GBA,MMP15,CHMP1A,CX3CL1,DAP3,ADAM15,ARHGEF2,IST1,KIF14,KATNB1,HAX1,GABARAPL2,SNAPIN,TRIM58,VPS4A,UFC1,MRPS21,OGFOD1,UBQLN4,MRPS14,MRPL9,MRPL24,MAP1LC3B,CAPNS2,CCSAP,MRPL55,CARMIL2,EXOC8,CNEP1R1
14_Member	GO Biological Processes	GO:0032984	protein-containing complex disassembly	-2.94672	-0.62985	20/342	2629,5119,7818,9181,9798,9928,10300,11345,23557,27183,54460,55239,56893,63931,65005,79590,81631,126731,128308,146206	GBA,CHMP1A,DAP3,ARHGEF2,IST1,KIF14,KATNB1,GABARAPL2,SNAPIN,VPS4A,MRPS21,OGFOD1,UBQLN4,MRPS14,MRPL9,MRPL24,MAP1LC3B,CCSAP,MRPL55,CARMIL2
14_Member	GO Biological Processes	GO:0043624	cellular protein complex disassembly	-2.06621	-0.173818	13/225	7818,9181,9928,10300,27183,54460,55239,63931,65005,79590,126731,128308,146206	DAP3,ARHGEF2,KIF14,KATNB1,VPS4A,MRPS21,OGFOD1,MRPS14,MRPL9,MRPL24,CCSAP,MRPL55,CARMIL2
15_Summary	GO Biological Processes	GO:0051301	cell division	-3.58586	-0.995476	32/603	1063,1163,2029,3192,4751,5119,5934,7042,7175,9181,9564,9798,9928,10300,10899,11243,23126,23594,25909,25936,27183,50855,57216,64282,80152,81620,83540,84501,126731,127829,163859,259266,283847,1459,51647,55154,55839,100130958,583,1001,1783,5664,5872,6284,10228,10806,11311,22920,23557,25893,29109,51693,54849,59349,65009,79567,80128,116841,100130097,1723,2175,8799,11022,55512,55737	CENPF,CKS1B,ENSA,HNRNPU,NEK2,CHMP1A,RBL2,TGFB2,TPR,ARHGEF2,BCAR1,IST1,KIF14,KATNB1,JTB,PMF1,POGZ,ORC6,AHCTF1,NSL1,VPS4A,PARD6A,VANGL2,TENT4B,CENPT,CDT1,NUF2,SPIRE2,CCSAP,ARL8A,SDE2,ASPM,TERB1,CSNK2A2,CIAO2B,MSTO1,CENPN,SYCE1L,BBS2,CDH3,DYNC1LI2,PSEN2,RAB13,S100A13,STX6,SDCCAG8,VPS45,KIFAP3,SNAPIN,TRIM58,FHOD1,TRAPPC2L,DEF8,KLHL12,NDRG4,RIPOR1,TRIM46,SNAP47,KIF28P,DHODH,FANCA,PEX11B,TDRKH,SMPD3,VP…
15_Member	GO Biological Processes	GO:0051301	cell division	-3.58586	-0.995476	32/603	1063,1163,2029,3192,4751,5119,5934,7042,7175,9181,9564,9798,9928,10300,10899,11243,23126,23594,25909,25936,27183,50855,57216,64282,80152,81620,83540,84501,126731,127829,163859,259266	CENPF,CKS1B,ENSA,HNRNPU,NEK2,CHMP1A,RBL2,TGFB2,TPR,ARHGEF2,BCAR1,IST1,KIF14,KATNB1,JTB,PMF1,POGZ,ORC6,AHCTF1,NSL1,VPS4A,PARD6A,VANGL2,TENT4B,CENPT,CDT1,NUF2,SPIRE2,CCSAP,ARL8A,SDE2,ASPM
15_Member	GO Biological Processes	GO:0050000	chromosome localization	-3.43015	-0.92653	9/82	1063,3192,5119,9928,10300,27183,81620,83540,283847	CENPF,HNRNPU,CHMP1A,KIF14,KATNB1,VPS4A,CDT1,NUF2,TERB1
15_Member	GO Biological Processes	GO:0051303	establishment of chromosome localization	-3.43015	-0.92653	9/82	1063,3192,5119,9928,10300,27183,81620,83540,283847	CENPF,HNRNPU,CHMP1A,KIF14,KATNB1,VPS4A,CDT1,NUF2,TERB1
15_Member	GO Biological Processes	GO:0007059	chromosome segregation	-3.42132	-0.92632	21/337	1063,1459,3192,4751,5119,7175,9928,10300,11243,23126,25936,27183,51647,55154,55839,80152,81620,83540,127829,283847,100130958	CENPF,CSNK2A2,HNRNPU,NEK2,CHMP1A,TPR,KIF14,KATNB1,PMF1,POGZ,NSL1,VPS4A,CIAO2B,MSTO1,CENPN,CENPT,CDT1,NUF2,ARL8A,TERB1,SYCE1L
15_Member	GO Biological Processes	GO:0000070	mitotic sister chromatid segregation	-3.26528	-0.822118	13/164	1063,3192,4751,5119,7175,9928,10300,23126,25936,27183,55154,81620,83540	CENPF,HNRNPU,NEK2,CHMP1A,TPR,KIF14,KATNB1,POGZ,NSL1,VPS4A,MSTO1,CDT1,NUF2
15_Member	GO Biological Processes	GO:0051640	organelle localization	-2.98023	-0.655161	35/738	583,1001,1063,1783,3192,4751,5119,5664,5872,6284,9181,9928,10228,10300,10806,11311,22920,23557,25893,27183,29109,51693,54849,55154,59349,65009,79567,80128,81620,83540,84501,116841,259266,283847,100130097	BBS2,CDH3,CENPF,DYNC1LI2,HNRNPU,NEK2,CHMP1A,PSEN2,RAB13,S100A13,ARHGEF2,KIF14,STX6,KATNB1,SDCCAG8,VPS45,KIFAP3,SNAPIN,TRIM58,VPS4A,FHOD1,TRAPPC2L,DEF8,MSTO1,KLHL12,NDRG4,RIPOR1,TRIM46,CDT1,NUF2,SPIRE2,SNAP47,ASPM,TERB1,KIF28P
15_Member	GO Biological Processes	GO:0051310	metaphase plate congression	-2.77533	-0.525984	7/64	1063,3192,5119,9928,27183,81620,83540	CENPF,HNRNPU,CHMP1A,KIF14,VPS4A,CDT1,NUF2
15_Member	GO Biological Processes	GO:0007080	mitotic metaphase plate congression	-2.65494	-0.473042	6/50	3192,5119,9928,27183,81620,83540	HNRNPU,CHMP1A,KIF14,VPS4A,CDT1,NUF2
15_Member	GO Biological Processes	GO:0048285	organelle fission	-2.6055	-0.449581	24/471	1063,1723,2175,3192,4751,5119,7175,8799,9928,10300,11022,23126,25936,27183,55154,55512,55737,81620,83540,84501,126731,259266,283847,100130958	CENPF,DHODH,FANCA,HNRNPU,NEK2,CHMP1A,TPR,PEX11B,KIF14,KATNB1,TDRKH,POGZ,NSL1,VPS4A,MSTO1,SMPD3,VPS35,CDT1,NUF2,SPIRE2,CCSAP,ASPM,TERB1,SYCE1L
15_Member	GO Biological Processes	GO:0000819	sister chromatid segregation	-2.5061	-0.382565	13/199	1063,3192,4751,5119,7175,9928,10300,23126,25936,27183,55154,81620,83540	CENPF,HNRNPU,NEK2,CHMP1A,TPR,KIF14,KATNB1,POGZ,NSL1,VPS4A,MSTO1,CDT1,NUF2
15_Member	GO Biological Processes	GO:0000280	nuclear division	-2.22378	-0.254104	21/423	1063,2175,3192,4751,5119,7175,9928,10300,11022,23126,25936,27183,55154,55512,81620,83540,84501,126731,259266,283847,100130958	CENPF,FANCA,HNRNPU,NEK2,CHMP1A,TPR,KIF14,KATNB1,TDRKH,POGZ,NSL1,VPS4A,MSTO1,SMPD3,CDT1,NUF2,SPIRE2,CCSAP,ASPM,TERB1,SYCE1L
15_Member	GO Biological Processes	GO:0051315	attachment of mitotic spindle microtubules to kinetochore	-2.15313	-0.221849	3/15	3192,81620,83540	HNRNPU,CDT1,NUF2
15_Member	GO Biological Processes	GO:0098813	nuclear chromosome segregation	-2.0804	-0.17412	15/275	1063,3192,4751,5119,7175,9928,10300,23126,25936,27183,55154,81620,83540,283847,100130958	CENPF,HNRNPU,NEK2,CHMP1A,TPR,KIF14,KATNB1,POGZ,NSL1,VPS4A,MSTO1,CDT1,NUF2,TERB1,SYCE1L
16_Summary	Reactome Gene Sets	R-HSA-5357786	TNFR1-induced proapoptotic signaling	-3.50566	-0.94239	4/13	1540,8717,27005,56957,51029,55432,55793,5664,9181,9826,23385,51107,55512	CYLD,TRADD,USP21,OTUD7B,DESI2,YOD1,MINDY1,PSEN2,ARHGEF2,ARHGEF11,NCSTN,APH1A,SMPD3
16_Member	Reactome Gene Sets	R-HSA-5357786	TNFR1-induced proapoptotic signaling	-3.50566	-0.94239	4/13	1540,8717,27005,56957	CYLD,TRADD,USP21,OTUD7B
16_Member	GO Biological Processes	GO:0071108	protein K48-linked deubiquitination	-2.57094	-0.426084	5/36	1540,51029,55432,55793,56957	CYLD,DESI2,YOD1,MINDY1,OTUD7B
16_Member	Reactome Gene Sets	R-HSA-73887	Death Receptor Signalling	-2.29251	-0.282585	10/141	1540,5664,8717,9181,9826,23385,27005,51107,55512,56957	CYLD,PSEN2,TRADD,ARHGEF2,ARHGEF11,NCSTN,USP21,APH1A,SMPD3,OTUD7B
16_Member	Reactome Gene Sets	R-HSA-75893	TNF signaling	-2.23107	-0.255879	5/43	1540,8717,27005,55512,56957	CYLD,TRADD,USP21,SMPD3,OTUD7B
16_Member	Reactome Gene Sets	R-HSA-5357956	TNFR1-induced NFkappaB signaling pathway	-2.08021	-0.17412	4/30	1540,8717,27005,56957	CYLD,TRADD,USP21,OTUD7B
17_Summary	CORUM	CORUM:1197	Telomere-associated protein complex	-3.43111	-0.92653	3/6	7014,54386,65057,142,3192,64282,3020,5432,8338,8370,1063,4751,4931,7084,9100,55512,83932,286826,55839,80152,91687,7175,81620	TERF2,TERF2IP,ACD,PARP1,HNRNPU,TENT4B,H3-3A,POLR2C,H2AC20,H4C14,CENPF,NEK2,NVL,TK2,USP10,SMPD3,SPRTN,LIN9,CENPN,CENPT,CENPL,TPR,CDT1
17_Member	CORUM	CORUM:1197	Telomere-associated protein complex	-3.43111	-0.92653	3/6	7014,54386,65057	TERF2,TERF2IP,ACD
17_Member	CORUM	CORUM:138	Telomere-associated protein complex	-3.43111	-0.92653	3/6	7014,54386,65057	TERF2,TERF2IP,ACD
17_Member	GO Biological Processes	GO:0032205	negative regulation of telomere maintenance	-3.42769	-0.92653	6/36	142,3192,7014,54386,64282,65057	PARP1,HNRNPU,TERF2,TERF2IP,TENT4B,ACD
17_Member	CORUM	CORUM:1193	Rap1 complex	-3.1969	-0.791413	3/7	142,7014,54386	PARP1,TERF2,TERF2IP
17_Member	CORUM	CORUM:1204	Rap1 complex	-3.1969	-0.791413	3/7	7014,54386,65057	TERF2,TERF2IP,ACD
17_Member	GO Biological Processes	GO:1904357	negative regulation of telomere maintenance via telomere lengthening	-3.15328	-0.761263	5/27	142,3192,7014,64282,65057	PARP1,HNRNPU,TERF2,TENT4B,ACD
17_Member	GO Biological Processes	GO:0032211	negative regulation of telomere maintenance via telomerase	-2.74008	-0.517676	4/20	3192,7014,64282,65057	HNRNPU,TERF2,TENT4B,ACD
17_Member	GO Biological Processes	GO:0031848	protection from non-homologous end joining at telomere	-2.68819	-0.488067	3/10	7014,54386,65057	TERF2,TERF2IP,ACD
17_Member	Reactome Gene Sets	R-HSA-9670095	Inhibition of DNA recombination at telomere	-2.62229	-0.455013	7/68	3020,5432,7014,8338,8370,54386,65057	H3-3A,POLR2C,TERF2,H2AC20,H4C14,TERF2IP,ACD
17_Member	GO Biological Processes	GO:0071897	DNA biosynthetic process	-2.48748	-0.376751	13/200	1063,3192,4751,4931,7014,7084,9100,54386,55512,64282,65057,83932,286826	CENPF,HNRNPU,NEK2,NVL,TERF2,TK2,USP10,TERF2IP,SMPD3,TENT4B,ACD,SPRTN,LIN9
17_Member	GO Biological Processes	GO:0043247	telomere maintenance in response to DNA damage	-2.33731	-0.304919	3/13	7014,54386,65057	TERF2,TERF2IP,ACD
17_Member	Reactome Gene Sets	R-HSA-174430	Telomere C-strand synthesis initiation	-2.33731	-0.304919	3/13	7014,54386,65057	TERF2,TERF2IP,ACD
17_Member	Reactome Gene Sets	R-HSA-73886	Chromosome Maintenance	-2.29251	-0.282585	10/141	3020,5432,7014,8338,8370,54386,55839,65057,80152,91687	H3-3A,POLR2C,TERF2,H2AC20,H4C14,TERF2IP,CENPN,ACD,CENPT,CENPL
17_Member	GO Biological Processes	GO:0032204	regulation of telomere maintenance	-2.2271	-0.25559	7/80	142,3192,4751,7014,54386,64282,65057	PARP1,HNRNPU,NEK2,TERF2,TERF2IP,TENT4B,ACD
17_Member	GO Biological Processes	GO:1904356	regulation of telomere maintenance via telomere lengthening	-2.21991	-0.252053	6/61	142,3192,4751,7014,64282,65057	PARP1,HNRNPU,NEK2,TERF2,TENT4B,ACD
17_Member	GO Biological Processes	GO:0010833	telomere maintenance via telomere lengthening	-2.19783	-0.242513	7/81	142,3192,4751,7014,54386,64282,65057	PARP1,HNRNPU,NEK2,TERF2,TERF2IP,TENT4B,ACD
17_Member	GO Biological Processes	GO:2001251	negative regulation of chromosome organization	-2.14753	-0.217915	10/148	142,1063,3020,3192,7014,7175,54386,64282,65057,81620	PARP1,CENPF,H3-3A,HNRNPU,TERF2,TPR,TERF2IP,TENT4B,ACD,CDT1
18_Summary	GO Biological Processes	GO:0090335	regulation of brown fat cell differentiation	-3.40277	-0.913846	5/24	3192,9580,11221,51043,79068,283927	HNRNPU,SOX13,DUSP10,ZBTB7B,FTO,NUDT7
18_Member	GO Biological Processes	GO:0090335	regulation of brown fat cell differentiation	-3.40277	-0.913846	5/24	3192,9580,11221,51043,79068	HNRNPU,SOX13,DUSP10,ZBTB7B,FTO
18_Member	GO Biological Processes	GO:0050873	brown fat cell differentiation	-2.65494	-0.473042	6/50	3192,9580,11221,51043,79068,283927	HNRNPU,SOX13,DUSP10,ZBTB7B,FTO,NUDT7
19_Summary	Reactome Gene Sets	R-HSA-191273	Cholesterol biosynthesis	-3.31557	-0.844376	5/25	4597,9453,10654,51478,64801,53630,336,1071,2330,2629,8720,51706,183,6097,3294,5087,64746,93517	MVD,GGPS1,PMVK,HSD17B7,ARV1,BCO1,APOA2,CETP,FMO5,GBA,MBTPS1,CYB5R1,AGT,RORC,HSD17B2,PBX1,ACBD3,SDR42E1
19_Member	Reactome Gene Sets	R-HSA-191273	Cholesterol biosynthesis	-3.31557	-0.844376	5/25	4597,9453,10654,51478,64801	MVD,GGPS1,PMVK,HSD17B7,ARV1
19_Member	GO Biological Processes	GO:0008299	isoprenoid biosynthetic process	-2.18836	-0.242383	4/28	4597,9453,10654,53630	MVD,GGPS1,PMVK,BCO1
19_Member	GO Biological Processes	GO:0016125	sterol metabolic process	-2.17216	-0.232743	11/170	336,1071,2330,2629,4597,8720,9453,10654,51478,51706,64801	APOA2,CETP,FMO5,GBA,MVD,MBTPS1,GGPS1,PMVK,HSD17B7,CYB5R1,ARV1
19_Member	GO Biological Processes	GO:0016126	sterol biosynthetic process	-2.16906	-0.232743	7/82	4597,8720,9453,10654,51478,51706,64801	MVD,MBTPS1,GGPS1,PMVK,HSD17B7,CYB5R1,ARV1
19_Member	GO Biological Processes	GO:0090181	regulation of cholesterol metabolic process	-2.05503	-0.166655	6/66	2330,4597,8720,9453,10654,64801	FMO5,MVD,MBTPS1,GGPS1,PMVK,ARV1
19_Member	GO Biological Processes	GO:0008203	cholesterol metabolic process	-2.03141	-0.152025	10/154	336,1071,2330,2629,4597,8720,9453,10654,51478,64801	APOA2,CETP,FMO5,GBA,MVD,MBTPS1,GGPS1,PMVK,HSD17B7,ARV1
19_Member	GO Biological Processes	GO:0019218	regulation of steroid metabolic process	-2.02785	-0.152025	9/131	183,336,2330,4597,6097,8720,9453,10654,64801	AGT,APOA2,FMO5,MVD,RORC,MBTPS1,GGPS1,PMVK,ARV1
19_Member	GO Biological Processes	GO:0008202	steroid metabolic process	-2.02476	-0.152025	17/332	183,336,1071,2330,2629,3294,4597,5087,6097,8720,9453,10654,51478,51706,64746,64801,93517	AGT,APOA2,CETP,FMO5,GBA,HSD17B2,MVD,PBX1,RORC,MBTPS1,GGPS1,PMVK,HSD17B7,CYB5R1,ACBD3,ARV1,SDR42E1
20_Summary	GO Biological Processes	GO:0030879	mammary gland development	-3.30505	-0.839607	12/142	353,462,1723,1999,2806,3664,4580,9914,10765,51043,90780,128239,1314,1535	APRT,SERPINC1,DHODH,ELF3,GOT2,IRF6,MTX1,ATP2C2,KDM5B,ZBTB7B,PYGO2,IQGAP3,COPA,CYBA
20_Member	GO Biological Processes	GO:0030879	mammary gland development	-3.30505	-0.839607	12/142	353,462,1723,1999,2806,3664,4580,9914,10765,51043,90780,128239	APRT,SERPINC1,DHODH,ELF3,GOT2,IRF6,MTX1,ATP2C2,KDM5B,ZBTB7B,PYGO2,IQGAP3
20_Member	GO Biological Processes	GO:0007595	lactation	-2.70058	-0.488067	6/49	353,462,1723,2806,4580,51043	APRT,SERPINC1,DHODH,GOT2,MTX1,ZBTB7B
20_Member	GO Biological Processes	GO:0007589	body fluid secretion	-2.31723	-0.289033	8/97	353,462,1314,1535,1723,2806,4580,51043	APRT,SERPINC1,COPA,CYBA,DHODH,GOT2,MTX1,ZBTB7B

## Sheet: Annotation
Input list: 639 1q-A-OverUpT and 418 16q-A-UnderT genes
MyList	Gene ID	Type	Tax ID	Homologene Gene ID	Homologene Gene Tax ID	Gene Symbol	Description	Biological Process (GO)	Kinase Class (UniProt)	Protein Function (Protein Atlas)	Subcellular Location (Protein Atlas)	Drug (DrugBank)	Canonical Pathways_x000D_	Hallmark Gene Sets_x000D_	GO:0061687 detoxification of inorganic co	R-HSA-1640170 Cell Cycle	GO:0090407 organophosphate biosynthetic p	GO:0022613 ribonucleoprotein complex biog	GO:0048193 Golgi vesicle transport	CORUM:2735 APH1A-PSEN2-NCSTN complex	GO:0051383 kinetochore organization	GO:0006999 nuclear pore organization	R-HSA-8953854 Metabolism of RNA	GO:0007093 mitotic cell cycle checkpoint	R-HSA-8953897 Cellular responses to external	GO:0008610 lipid biosynthetic process	CORUM:3551 COG1-COG8-COG2-COG3-COG4 subco	GO:0022411 cellular component disassembly	GO:0051301 cell division	R-HSA-5357786 TNFR1-induced proapoptotic sig	CORUM:1197 Telomere-associated protein co	GO:0090335 regulation of brown fat cell d	R-HSA-191273 Cholesterol biosynthesis	GO:0030879 mammary gland development
DNM3-IT1	100874284	symbol	H. sapiens	100874284	H. sapiens	DNM3-IT1	DNM3 intronic transcript 1								0.0	0.0	0.0	0.0	0.0	0.0	0.0	0.0	0.0	0.0	0.0	0.0	0.0	0.0	0.0	0.0	0.0	0.0	0.0	0.0
AL591806						None	None	None	None	None	None	None	None	None	nan	nan	nan	nan	nan	nan	nan	nan	nan	nan	nan	nan	nan	nan	nan	nan	nan	nan	nan	nan
2	2	Gene_ID	H. sapiens	2	H. sapiens	A2M	alpha-2-macroglobulin	GO:0001868 regulation of complement activation, lectin pathway;GO:0001869 negative regulation of complement activation, lectin pathway;GO:0045916 negative regulation of complement activation		Cancer-related genes:Candidate cancer biomarkers; Candidate cardiovascular disease genes; Predicted secreted proteins		Becaplermin; Cisplatin; Bacitracin; Zinc; Ocriplasmin; Silver; Zinc acetate; Zinc chloride; Zinc sulfate, unspecified form	(M183)PID IL6 7 PATHWAY; (M3468)NABA ECM REGULATORS; (M5885)NABA MATRISOME ASSOCIATED	(M5897)HALLMARK IL6 JAK STAT3 SIGNALING; (M5946)HALLMARK COAGULATION	0.0	1.0	0.0	0.0	0.0	0.0	0.0	0.0	0.0	0.0	0.0	0.0	0.0	1.0	0.0	0.0	0.0	0.0	0.0	0.0
DESI2	51029	symbol	H. sapiens	51029	H. sapiens	DESI2	desumoylating isopeptidase 2	GO:0070536 protein K63-linked deubiquitination;GO:0071108 protein K48-linked deubiquitination;GO:0016579 protein deubiquitination		ENZYME proteins:Hydrolases; Predicted intracellular proteins; Enzymes	Vesicles (reliability'])				0.0	0.0	0.0	0.0	0.0	0.0	0.0	0.0	0.0	0.0	0.0	0.0	0.0	0.0	0.0	1.0	0.0	0.0	0.0	0.0
TMCO1	54499	symbol	H. sapiens	54499	H. sapiens	TMCO1	transmembrane and coiled-coil domains 1	GO:0006983 ER overload response;GO:0032469 endoplasmic reticulum calcium ion homeostasis;GO:0006984 ER-nucleus signaling pathway		Potential drug targets; Disease related genes; Transporters:Transporter channels and pores	Endoplasmic reticulum (reliability'])				1.0	0.0	0.0	0.0	0.0	0.0	0.0	0.0	0.0	0.0	0.0	0.0	0.0	0.0	0.0	0.0	0.0	0.0	0.0	0.0
KDM5B	10765	symbol	H. sapiens	10765	H. sapiens	KDM5B	lysine demethylase 5B	GO:0060763 mammary duct terminal end bud growth;GO:0035938 estradiol secretion;GO:2000864 regulation of estradiol secretion		Transcription factors:Helix-turn-helix domains; Predicted intracellular proteins	Nucleoplasm (reliability']); Additional: Cytosol				0.0	0.0	0.0	0.0	0.0	0.0	0.0	0.0	0.0	0.0	0.0	0.0	0.0	0.0	0.0	0.0	0.0	0.0	0.0	1.0
PPOX	5498	symbol	H. sapiens	5498	H. sapiens	PPOX	protoporphyrinogen oxidase	GO:0006782 protoporphyrinogen IX biosynthetic process;GO:0046501 protoporphyrinogen IX metabolic process;GO:0006783 heme biosynthetic process		ENZYME proteins:Oxidoreductases; Predicted intracellular proteins; Disease related genes; Enzymes; Potential drug targets	Vesicles (reliability']); Additional: Golgi apparatus			(M5945)HALLMARK HEME METABOLISM	0.0	0.0	1.0	0.0	0.0	0.0	0.0	0.0	0.0	0.0	0.0	0.0	0.0	0.0	0.0	0.0	0.0	0.0	0.0	0.0
DAP3P1	359804	symbol	H. sapiens	359804	H. sapiens	DAP3P1	death associated protein 3 pseudogene 1								0.0	0.0	0.0	0.0	0.0	0.0	0.0	0.0	0.0	0.0	0.0	0.0	0.0	0.0	0.0	0.0	0.0	0.0	0.0	0.0
C1orf35	79169	symbol	H. sapiens	79169	H. sapiens	C1orf35	chromosome 1 open reading frame 35	GO:0043312 neutrophil degranulation;GO:0002283 neutrophil activation involved in immune response;GO:0002446 neutrophil mediated immunity		Predicted intracellular proteins	Nuclear speckles;Plasma membrane (reliability']); Additional: Cytosol				0.0	0.0	0.0	0.0	0.0	0.0	0.0	0.0	0.0	0.0	0.0	0.0	0.0	0.0	0.0	0.0	0.0	0.0	0.0	0.0
VPS45	11311	symbol	H. sapiens	11311	H. sapiens	VPS45	vacuolar protein sorting 45 homolog	GO:0006904 vesicle docking involved in exocytosis;GO:0048278 vesicle docking;GO:0140029 exocytic process		Disease related genes; Predicted intracellular proteins	Microtubules (reliability'])			(M5910)HALLMARK PROTEIN SECRETION	0.0	0.0	0.0	0.0	0.0	0.0	0.0	0.0	0.0	0.0	0.0	0.0	1.0	0.0	1.0	0.0	0.0	0.0	0.0	0.0
POGK	57645	symbol	H. sapiens	57645	H. sapiens	POGK	pogo transposable element derived with KRAB domain	GO:0006355 regulation of transcription, DNA-templated;GO:1903506 regulation of nucleic acid-templated transcription;GO:2001141 regulation of RNA biosynthetic process		Predicted intracellular proteins	Nucleoplasm (reliability']); Additional: Vesicles				0.0	0.0	0.0	0.0	0.0	0.0	0.0	0.0	0.0	0.0	0.0	0.0	0.0	0.0	0.0	0.0	0.0	0.0	0.0	0.0
ISG20L2	81875	symbol	H. sapiens	81875	H. sapiens	ISG20L2	interferon stimulated exonuclease gene 20 like 2	GO:0090503 RNA phosphodiester bond hydrolysis, exonucleolytic;GO:0090501 RNA phosphodiester bond hydrolysis;GO:0006364 rRNA processing		Predicted intracellular proteins	Nucleoplasm (reliability'])			(M5906)HALLMARK ESTROGEN RESPONSE EARLY	0.0	0.0	0.0	1.0	0.0	0.0	0.0	0.0	1.0	0.0	0.0	0.0	0.0	0.0	0.0	0.0	0.0	0.0	0.0	0.0
AL358472						None	None	None	None	None	None	None	None	None	nan	nan	nan	nan	nan	nan	nan	nan	nan	nan	nan	nan	nan	nan	nan	nan	nan	nan	nan	nan
FBXO28	23219	symbol	H. sapiens	23219	H. sapiens	FBXO28	F-box protein 28	GO:0000209 protein polyubiquitination;GO:0016567 protein ubiquitination;GO:0032446 protein modification by small protein conjugation		Predicted intracellular proteins	Nucleoplasm (reliability']); Additional: Focal adhesion sites				0.0	0.0	0.0	0.0	0.0	0.0	0.0	0.0	0.0	0.0	0.0	0.0	0.0	0.0	0.0	0.0	0.0	0.0	0.0	0.0
AL590666						None	None	None	None	None	None	None	None	None	nan	nan	nan	nan	nan	nan	nan	nan	nan	nan	nan	nan	nan	nan	nan	nan	nan	nan	nan	nan
3	3	Gene_ID	H. sapiens	3	H. sapiens	A2MP1	alpha-2-macroglobulin pseudogene 1								0.0	0.0	0.0	0.0	0.0	0.0	0.0	0.0	0.0	0.0	0.0	0.0	0.0	0.0	0.0	0.0	0.0	0.0	0.0	0.0
PBX1	5087	symbol	H. sapiens	5087	H. sapiens	PBX1	PBX homeobox 1	GO:0007221 positive regulation of transcription of Notch receptor target;GO:0035162 embryonic hemopoiesis;GO:0030325 adrenal gland development		Transcription factors:Helix-turn-helix domains; Disease related genes; Cancer-related genes; Predicted intracellular proteins	Nucleoplasm (reliability']); Additional: Cytosol;Nuclear bodies		(M115)PID REG GR PATHWAY		0.0	0.0	0.0	0.0	0.0	0.0	0.0	0.0	0.0	1.0	0.0	1.0	0.0	0.0	0.0	0.0	0.0	0.0	1.0	0.0
MINDY1	55793	symbol	H. sapiens	55793	H. sapiens	MINDY1	MINDY lysine 48 deubiquitinase 1	GO:0071108 protein K48-linked deubiquitination;GO:0016579 protein deubiquitination;GO:0070646 protein modification by small protein removal		ENZYME proteins:Hydrolases; Predicted intracellular proteins; Enzymes; Peptidases	Nucleoplasm (reliability'])			(M5906)HALLMARK ESTROGEN RESPONSE EARLY	0.0	0.0	0.0	0.0	0.0	0.0	0.0	0.0	0.0	0.0	0.0	0.0	0.0	0.0	0.0	1.0	0.0	0.0	0.0	0.0
NEK2	4751	symbol	H. sapiens	4751	H. sapiens	NEK2	NIMA related kinase 2	GO:1903126 negative regulation of centriole-centriole cohesion;GO:0030997 regulation of centriole-centriole cohesion;GO:0046602 regulation of mitotic centrosome separation	NEK Ser/Thr protein kinase family	Predicted intracellular proteins; Disease related genes; Kinases:NEK Ser/Thr protein kinases; Enzymes; Potential drug targets; ENZYME proteins:Transferases	Centrosome;Nucleoplasm (reliability'])	5-[(Z)-(5-Chloro-2-oxo-1,2-dihydro-3H-indol-3-ylidene)methyl]-N,2,4-trimethyl-1H-pyrrole-3-carboxamide; Fostamatinib	(M176)PID FOXM1 PATHWAY	(M5951)HALLMARK SPERMATOGENESIS; (M5893)HALLMARK MITOTIC SPINDLE; (M5901)HALLMARK G2M CHECKPOINT	0.0	1.0	0.0	0.0	0.0	0.0	0.0	0.0	0.0	1.0	0.0	0.0	0.0	0.0	1.0	0.0	1.0	0.0	0.0	0.0
FMO5	2330	symbol	H. sapiens	2330	H. sapiens	FMO5	flavin containing dimethylaniline monoxygenase 5	GO:0070995 NADPH oxidation;GO:0006739 NADP metabolic process;GO:0090181 regulation of cholesterol metabolic process		ENZYME proteins:Oxidoreductases; Cancer-related genes:Candidate cancer biomarkers; Predicted intracellular proteins; Enzymes	Cytosol;Endoplasmic reticulum (reliability'])				0.0	0.0	1.0	0.0	0.0	0.0	0.0	0.0	0.0	0.0	0.0	0.0	0.0	0.0	0.0	0.0	0.0	0.0	1.0	0.0
GPR89B	51463	symbol	H. sapiens	51463	H. sapiens	GPR89B	G protein-coupled receptor 89B	GO:0051452 intracellular pH reduction;GO:0045851 pH reduction;GO:0051453 regulation of intracellular pH			Endoplasmic reticulum (reliability'])				1.0	0.0	0.0	0.0	0.0	0.0	0.0	0.0	0.0	0.0	0.0	0.0	0.0	0.0	0.0	0.0	0.0	0.0	0.0	0.0
LINC01740	101929565	symbol	H. sapiens	101929565	H. sapiens	LINC01740	long intergenic non-protein coding RNA 1740								0.0	0.0	0.0	0.0	0.0	0.0	0.0	0.0	0.0	0.0	0.0	0.0	0.0	0.0	0.0	0.0	0.0	0.0	0.0	0.0
BRINP3	339479	symbol	H. sapiens	339479	H. sapiens	BRINP3	BMP/retinoic acid inducible neural specific 3	GO:0071300 cellular response to retinoic acid;GO:0032526 response to retinoic acid;GO:0071229 cellular response to acid chemical		Predicted secreted proteins; Predicted intracellular proteins			(M5883)NABA SECRETED FACTORS; (M5885)NABA MATRISOME ASSOCIATED; (M5889)NABA MATRISOME		0.0	0.0	0.0	0.0	0.0	0.0	0.0	0.0	0.0	1.0	0.0	0.0	0.0	0.0	0.0	0.0	0.0	0.0	0.0	0.0
LGALS8	3964	symbol	H. sapiens	3964	H. sapiens	LGALS8	galectin 8	GO:1904977 lymphatic endothelial cell migration;GO:0098792 xenophagy;GO:0036303 lymph vessel morphogenesis		Predicted intracellular proteins	Plasma membrane (reliability'])		(M5880)NABA ECM AFFILIATED; (M5885)NABA MATRISOME ASSOCIATED; (M5889)NABA MATRISOME		0.0	0.0	0.0	0.0	0.0	0.0	0.0	0.0	0.0	0.0	0.0	0.0	0.0	0.0	0.0	0.0	0.0	0.0	0.0	0.0
IL20	50604	symbol	H. sapiens	50604	H. sapiens	IL20	interleukin 20	GO:0045618 positive regulation of keratinocyte differentiation;GO:0045672 positive regulation of osteoclast differentiation;GO:0045606 positive regulation of epidermal cell differentiation		Predicted secreted proteins			(M5883)NABA SECRETED FACTORS; (M5885)NABA MATRISOME ASSOCIATED; (M5889)NABA MATRISOME		0.0	0.0	0.0	0.0	0.0	0.0	0.0	0.0	0.0	0.0	0.0	0.0	0.0	0.0	0.0	0.0	0.0	0.0	0.0	0.0
F11R	50848	symbol	H. sapiens	50848	H. sapiens	F11R	F11 receptor	GO:0035683 memory T cell extravasation;GO:1901731 positive regulation of platelet aggregation;GO:1902396 protein localization to bicellular tight junction		CD markers	Microtubules (reliability']); Additional: Cell Junctions		(M169)PID INTEGRIN2 PATHWAY; (M72)PID NECTIN PATHWAY; (M53)PID INTEGRIN3 PATHWAY		0.0	0.0	0.0	0.0	0.0	0.0	0.0	0.0	0.0	0.0	0.0	0.0	0.0	0.0	0.0	0.0	0.0	0.0	0.0	0.0
RAB3GAP2	25782	symbol	H. sapiens	25782	H. sapiens	RAB3GAP2	RAB3 GTPase activating non-catalytic protein subunit 2	GO:0097051 establishment of protein localization to endoplasmic reticulum membrane;GO:1903061 positive regulation of protein lipidation;GO:1903373 positive regulation of endoplasmic reticulum tubular network organization		Disease related genes; Predicted intracellular proteins	Cytosol;Plasma membrane (reliability'])				0.0	0.0	0.0	0.0	0.0	0.0	0.0	0.0	0.0	0.0	0.0	0.0	0.0	0.0	0.0	0.0	0.0	0.0	0.0	0.0
TEX35	84066	symbol	H. sapiens	84066	H. sapiens	TEX35	testis expressed 35			Predicted intracellular proteins					0.0	0.0	0.0	0.0	0.0	0.0	0.0	0.0	0.0	0.0	0.0	0.0	0.0	0.0	0.0	0.0	0.0	0.0	0.0	0.0
TRIM46	80128	symbol	H. sapiens	80128	H. sapiens	TRIM46	tripartite motif containing 46	GO:1901951 regulation of anterograde dense core granule transport;GO:1901953 positive regulation of anterograde dense core granule transport;GO:1904809 regulation of dense core granule transport		Predicted intracellular proteins					1.0	0.0	0.0	0.0	0.0	0.0	0.0	0.0	0.0	0.0	0.0	0.0	0.0	0.0	1.0	0.0	0.0	0.0	0.0	0.0
PRCC	5546	symbol	H. sapiens	5546	H. sapiens	PRCC	proline rich mitotic checkpoint control factor	GO:0007093 mitotic cell cycle checkpoint;GO:0000075 cell cycle checkpoint;GO:0045930 negative regulation of mitotic cell cycle		Predicted intracellular proteins; Disease related genes; Cancer-related genes	Nuclear speckles (reliability'])				0.0	0.0	0.0	0.0	0.0	0.0	0.0	0.0	1.0	1.0	0.0	0.0	0.0	0.0	0.0	0.0	0.0	0.0	0.0	0.0
TAF1A-AS1	100506161	symbol	H. sapiens	100506161	H. sapiens	TAF1A-AS1	TAF1A antisense RNA 1								0.0	0.0	0.0	0.0	0.0	0.0	0.0	0.0	0.0	0.0	0.0	0.0	0.0	0.0	0.0	0.0	0.0	0.0	0.0	0.0
DYRK3-AS1	105372876	symbol	H. sapiens	105372876	H. sapiens	DYRK3-AS1	DYRK3 antisense RNA 1								0.0	0.0	0.0	0.0	0.0	0.0	0.0	0.0	0.0	0.0	0.0	0.0	0.0	0.0	0.0	0.0	0.0	0.0	0.0	0.0
KIFAP3	22920	symbol	H. sapiens	22920	H. sapiens	KIFAP3	kinesin associated protein 3	GO:0046587 positive regulation of calcium-dependent cell-cell adhesion;GO:0046586 regulation of calcium-dependent cell-cell adhesion;GO:0072383 plus-end-directed vesicle transport along microtubule		Predicted intracellular proteins				(M5893)HALLMARK MITOTIC SPINDLE	0.0	0.0	0.0	0.0	1.0	0.0	0.0	0.0	0.0	0.0	0.0	0.0	0.0	0.0	1.0	0.0	0.0	0.0	0.0	0.0
AC234582						None	None	None	None	None	None	None	None	None	nan	nan	nan	nan	nan	nan	nan	nan	nan	nan	nan	nan	nan	nan	nan	nan	nan	nan	nan	nan
1	1	Gene_ID	H. sapiens	1	H. sapiens	A1BG	alpha-1-B glycoprotein	GO:0002576 platelet degranulation;GO:0043312 neutrophil degranulation;GO:0002283 neutrophil activation involved in immune response		Predicted secreted proteins; Predicted intracellular proteins		Zinc; Copper; Zinc acetate			0.0	0.0	0.0	0.0	0.0	0.0	0.0	0.0	0.0	0.0	0.0	0.0	0.0	0.0	0.0	0.0	0.0	0.0	0.0	0.0
AL390728						None	None	None	None	None	None	None	None	None	nan	nan	nan	nan	nan	nan	nan	nan	nan	nan	nan	nan	nan	nan	nan	nan	nan	nan	nan	nan
C1orf56	54964	symbol	H. sapiens	54964	H. sapiens	C1orf56	chromosome 1 open reading frame 56	GO:0042127 regulation of cell proliferation;GO:0008283 cell proliferation;GO:0050794 regulation of cellular process		Predicted secreted proteins					0.0	0.0	0.0	0.0	0.0	0.0	0.0	0.0	0.0	0.0	0.0	0.0	0.0	0.0	0.0	0.0	0.0	0.0	0.0	0.0
AL391994						None	None	None	None	None	None	None	None	None	nan	nan	nan	nan	nan	nan	nan	nan	nan	nan	nan	nan	nan	nan	nan	nan	nan	nan	nan	nan
LINC02771	105372907	symbol	H. sapiens	105372907	H. sapiens	LINC02771	long intergenic non-protein coding RNA 2771								0.0	0.0	0.0	0.0	0.0	0.0	0.0	0.0	0.0	0.0	0.0	0.0	0.0	0.0	0.0	0.0	0.0	0.0	0.0	0.0
AL356310						None	None	None	None	None	None	None	None	None	nan	nan	nan	nan	nan	nan	nan	nan	nan	nan	nan	nan	nan	nan	nan	nan	nan	nan	nan	nan
TSACC	128229	symbol	H. sapiens	128229	H. sapiens	TSACC	TSSK6 activating cochaperone			Predicted intracellular proteins	Nuclear bodies (reliability']); Additional: Nucleoplasm				0.0	0.0	0.0	0.0	0.0	0.0	0.0	0.0	0.0	0.0	0.0	0.0	0.0	0.0	0.0	0.0	0.0	0.0	0.0	0.0
TMCO1-AS1	100147773	symbol	H. sapiens	100147773	H. sapiens	TMCO1-AS1	TMCO1 antisense RNA 1								0.0	0.0	0.0	0.0	0.0	0.0	0.0	0.0	0.0	0.0	0.0	0.0	0.0	0.0	0.0	0.0	0.0	0.0	0.0	0.0
GON4L	54856	symbol	H. sapiens	54856	H. sapiens	GON4L	gon-4 like	GO:0030183 B cell differentiation;GO:0042113 B cell activation;GO:0030098 lymphocyte differentiation		Predicted intracellular proteins	Nuclear bodies;Nucleoplasm (reliability'])				0.0	0.0	0.0	0.0	0.0	0.0	0.0	0.0	0.0	0.0	0.0	0.0	0.0	0.0	0.0	0.0	0.0	0.0	0.0	0.0
SCAMP3	10067	symbol	H. sapiens	10067	H. sapiens	SCAMP3	secretory carrier membrane protein 3	GO:0006892 post-Golgi vesicle-mediated transport;GO:0048193 Golgi vesicle transport;GO:0015031 protein transport		Transporters:Accessory Factors Involved in Transport	Vesicles (reliability'])			(M5910)HALLMARK PROTEIN SECRETION	0.0	0.0	0.0	0.0	1.0	0.0	0.0	0.0	0.0	0.0	0.0	0.0	0.0	0.0	0.0	0.0	0.0	0.0	0.0	0.0
AL353807						None	None	None	None	None	None	None	None	None	nan	nan	nan	nan	nan	nan	nan	nan	nan	nan	nan	nan	nan	nan	nan	nan	nan	nan	nan	nan
AL591623						None	None	None	None	None	None	None	None	None	nan	nan	nan	nan	nan	nan	nan	nan	nan	nan	nan	nan	nan	nan	nan	nan	nan	nan	nan	nan
AL391825						None	None	None	None	None	None	None	None	None	nan	nan	nan	nan	nan	nan	nan	nan	nan	nan	nan	nan	nan	nan	nan	nan	nan	nan	nan	nan
AL391335						None	None	None	None	None	None	None	None	None	nan	nan	nan	nan	nan	nan	nan	nan	nan	nan	nan	nan	nan	nan	nan	nan	nan	nan	nan	nan
SNRPE	6635	symbol	H. sapiens	6635	H. sapiens	SNRPE	small nuclear ribonucleoprotein polypeptide E	GO:0008334 histone mRNA metabolic process;GO:0006369 termination of RNA polymerase II transcription;GO:0000387 spliceosomal snRNP assembly		Disease related genes; Predicted intracellular proteins					0.0	0.0	0.0	1.0	0.0	0.0	0.0	0.0	1.0	0.0	0.0	0.0	0.0	0.0	0.0	0.0	0.0	0.0	0.0	0.0
AL591848						None	None	None	None	None	None	None	None	None	nan	nan	nan	nan	nan	nan	nan	nan	nan	nan	nan	nan	nan	nan	nan	nan	nan	nan	nan	nan
LINC02806	284561	symbol	H. sapiens	284561	H. sapiens	LINC02806	long intergenic non-protein coding RNA 2806								0.0	0.0	0.0	0.0	0.0	0.0	0.0	0.0	0.0	0.0	0.0	0.0	0.0	0.0	0.0	0.0	0.0	0.0	0.0	0.0
RUSC1	23623	symbol	H. sapiens	23623	H. sapiens	RUSC1	RUN and SH3 domain containing 1	GO:0000209 protein polyubiquitination;GO:0016567 protein ubiquitination;GO:0032446 protein modification by small protein conjugation		Predicted intracellular proteins	Cytosol (reliability'])		(M270)PID MAPK TRK PATHWAY		0.0	0.0	0.0	0.0	0.0	0.0	0.0	0.0	0.0	0.0	0.0	0.0	0.0	0.0	0.0	0.0	0.0	0.0	0.0	0.0
LAMTOR2	28956	symbol	H. sapiens	28956	H. sapiens	LAMTOR2	late endosomal/lysosomal adaptor, MAPK and MTOR activator 2	GO:1902414 protein localization to cell junction;GO:0032008 positive regulation of TOR signaling;GO:0010761 fibroblast migration		Disease related genes; Predicted intracellular proteins	Nucleoplasm;Vesicles (reliability'])				0.0	0.0	0.0	0.0	0.0	0.0	0.0	0.0	0.0	1.0	1.0	0.0	0.0	0.0	0.0	0.0	0.0	0.0	0.0	0.0
DAP3	7818	symbol	H. sapiens	7818	H. sapiens	DAP3	death associated protein 3	GO:0070125 mitochondrial translational elongation;GO:0070126 mitochondrial translational termination;GO:0006415 translational termination		Ribosomal proteins; Predicted intracellular proteins	Mitochondria;Nucleoplasm (reliability'])		(M79)PID TRAIL PATHWAY	(M5902)HALLMARK APOPTOSIS	0.0	0.0	0.0	0.0	0.0	0.0	0.0	0.0	0.0	0.0	0.0	0.0	0.0	1.0	0.0	0.0	0.0	0.0	0.0	0.0
ARHGEF2	9181	symbol	H. sapiens	9181	H. sapiens	ARHGEF2	Rho/Rac guanine nucleotide exchange factor 2	GO:0071802 negative regulation of podosome assembly;GO:1902219 negative regulation of intrinsic apoptotic signaling pathway in response to osmotic stress;GO:1902218 regulation of intrinsic apoptotic signaling pathway in response to osmotic stress		Disease related genes; Predicted intracellular proteins			(M69)PID REELIN PATHWAY; (M241)PID RAC1 REG PATHWAY; (M68)PID RHOA REG PATHWAY	(M5893)HALLMARK MITOTIC SPINDLE	0.0	1.0	0.0	0.0	0.0	0.0	0.0	0.0	0.0	0.0	0.0	0.0	0.0	1.0	1.0	1.0	0.0	0.0	0.0	0.0
AL357568						None	None	None	None	None	None	None	None	None	nan	nan	nan	nan	nan	nan	nan	nan	nan	nan	nan	nan	nan	nan	nan	nan	nan	nan	nan	nan
AC104335						None	None	None	None	None	None	None	None	None	nan	nan	nan	nan	nan	nan	nan	nan	nan	nan	nan	nan	nan	nan	nan	nan	nan	nan	nan	nan
CCSAP	126731	symbol	H. sapiens	126731	H. sapiens	CCSAP	centriole, cilia and spindle associated protein	GO:1990755 mitotic spindle microtubule depolymerization;GO:0060295 regulation of cilium movement involved in cell motility;GO:0060296 regulation of cilium beat frequency involved in ciliary motility		Predicted intracellular proteins					0.0	0.0	0.0	0.0	0.0	0.0	0.0	0.0	0.0	1.0	0.0	0.0	0.0	1.0	1.0	0.0	0.0	0.0	0.0	0.0
SETDB1	9869	symbol	H. sapiens	9869	H. sapiens	SETDB1	SET domain bifurcated histone lysine methyltransferase 1	GO:0090309 positive regulation of methylation-dependent chromatin silencing;GO:0090308 regulation of methylation-dependent chromatin silencing;GO:0031937 positive regulation of chromatin silencing		ENZYME proteins:Transferases; Predicted intracellular proteins; Enzymes; Cancer-related genes:Mutated cancer genes	Nucleoplasm (reliability']); Additional: Vesicles		(M23)PID WNT NONCANONICAL PATHWAY		0.0	0.0	0.0	0.0	0.0	0.0	0.0	0.0	0.0	0.0	0.0	0.0	0.0	0.0	0.0	0.0	0.0	0.0	0.0	0.0
RAB4A	5867	symbol	H. sapiens	5867	H. sapiens	RAB4A	RAB4A, member RAS oncogene family	GO:0032482 Rab protein signal transduction;GO:0032781 positive regulation of ATPase activity;GO:0043462 regulation of ATPase activity		Predicted intracellular proteins			(M91)PID TCPTP PATHWAY; (M186)PID PDGFRB PATHWAY	(M5908)HALLMARK ANDROGEN RESPONSE	0.0	0.0	1.0	0.0	0.0	0.0	0.0	0.0	0.0	0.0	0.0	1.0	0.0	0.0	0.0	0.0	0.0	0.0	0.0	0.0
BLZF1	8548	symbol	H. sapiens	8548	H. sapiens	BLZF1	basic leucine zipper nuclear factor 1	GO:0043001 Golgi to plasma membrane protein transport;GO:0006893 Golgi to plasma membrane transport;GO:0061951 establishment of protein localization to plasma membrane		Predicted intracellular proteins	Golgi apparatus (reliability']); Additional: Nucleoplasm				0.0	1.0	0.0	0.0	1.0	0.0	0.0	0.0	0.0	0.0	0.0	0.0	0.0	0.0	0.0	0.0	0.0	0.0	0.0	0.0
SLC19A2	10560	symbol	H. sapiens	10560	H. sapiens	SLC19A2	solute carrier family 19 member 2	GO:0015888 thiamine transport;GO:0071934 thiamine transmembrane transport;GO:0042723 thiamine-containing compound metabolic process		Potential drug targets; Disease related genes; Transporters:Electrochemical Potential-driven transporters	Cytosol (reliability'])			(M5906)HALLMARK ESTROGEN RESPONSE EARLY; (M5939)HALLMARK P53 PATHWAY	0.0	0.0	1.0	0.0	0.0	0.0	0.0	0.0	0.0	0.0	0.0	0.0	0.0	0.0	0.0	0.0	0.0	0.0	0.0	0.0
TDRD5	163589	symbol	H. sapiens	163589	H. sapiens	TDRD5	tudor domain containing 5	GO:0030719 P granule organization;GO:0007308 oocyte construction;GO:0007309 oocyte axis specification		Predicted intracellular proteins					0.0	0.0	0.0	0.0	0.0	0.0	0.0	0.0	0.0	0.0	0.0	0.0	0.0	0.0	0.0	0.0	0.0	0.0	0.0	0.0
LINC01344	400799	symbol	H. sapiens	400799	H. sapiens	LINC01344	long intergenic non-protein coding RNA 1344								0.0	0.0	0.0	0.0	0.0	0.0	0.0	0.0	0.0	0.0	0.0	0.0	0.0	0.0	0.0	0.0	0.0	0.0	0.0	0.0
RNU6-307P	106481276	symbol	H. sapiens	106481276	H. sapiens	RNU6-307P	RNA, U6 small nuclear 307, pseudogene								0.0	0.0	0.0	0.0	0.0	0.0	0.0	0.0	0.0	0.0	0.0	0.0	0.0	0.0	0.0	0.0	0.0	0.0	0.0	0.0
AL592295						None	None	None	None	None	None	None	None	None	nan	nan	nan	nan	nan	nan	nan	nan	nan	nan	nan	nan	nan	nan	nan	nan	nan	nan	nan	nan
BECN2	441925	symbol	H. sapiens	441925	H. sapiens	BECN2	beclin 2	GO:1990172 G protein-coupled receptor catabolic process;GO:0006995 cellular response to nitrogen starvation;GO:0043562 cellular response to nitrogen levels		Predicted intracellular proteins					0.0	0.0	0.0	0.0	0.0	0.0	0.0	0.0	0.0	0.0	0.0	0.0	0.0	0.0	0.0	0.0	0.0	0.0	0.0	0.0
OR6F1	343169	symbol	H. sapiens	343169	H. sapiens	OR6F1	olfactory receptor family 6 subfamily F member 1	GO:0050911 detection of chemical stimulus involved in sensory perception of smell;GO:0007608 sensory perception of smell;GO:0050907 detection of chemical stimulus involved in sensory perception		G-protein coupled receptors:Odorant/olfactory and gustatory receptors					0.0	0.0	0.0	0.0	0.0	0.0	0.0	0.0	0.0	0.0	0.0	0.0	0.0	0.0	0.0	0.0	0.0	0.0	0.0	0.0
ACBD3	64746	symbol	H. sapiens	64746	H. sapiens	ACBD3	acyl-CoA binding domain containing 3	GO:0006694 steroid biosynthetic process;GO:0008202 steroid metabolic process;GO:0008610 lipid biosynthetic process		Predicted intracellular proteins	Golgi apparatus (reliability'])				0.0	0.0	0.0	0.0	0.0	0.0	0.0	0.0	0.0	0.0	0.0	1.0	0.0	0.0	0.0	0.0	0.0	0.0	1.0	0.0
USP21	27005	symbol	H. sapiens	27005	H. sapiens	USP21	ubiquitin specific peptidase 21	GO:0016578 histone deubiquitination;GO:0016579 protein deubiquitination;GO:0070646 protein modification by small protein removal		ENZYME proteins:Hydrolases; Peptidases:Cysteine-type peptidases; Predicted intracellular proteins; Enzymes	Cytosol (reliability']); Additional: Nucleoplasm;Plasma membrane				0.0	0.0	0.0	0.0	0.0	0.0	0.0	0.0	0.0	0.0	0.0	0.0	0.0	0.0	0.0	1.0	0.0	0.0	0.0	0.0
AL445524						None	None	None	None	None	None	None	None	None	nan	nan	nan	nan	nan	nan	nan	nan	nan	nan	nan	nan	nan	nan	nan	nan	nan	nan	nan	nan
USF1	7391	symbol	H. sapiens	7391	H. sapiens	USF1	upstream transcription factor 1	GO:0000430 regulation of transcription from RNA polymerase II promoter by glucose;GO:0000432 positive regulation of transcription from RNA polymerase II promoter by glucose;GO:0019086 late viral transcription		Transcription factors:Basic domains; Disease related genes; Predicted intracellular proteins	Nucleoplasm (reliability'])		(M229)PID P38 ALPHA BETA DOWNSTREAM PATHWAY		0.0	0.0	0.0	0.0	0.0	0.0	0.0	0.0	0.0	0.0	0.0	0.0	0.0	0.0	0.0	0.0	0.0	0.0	0.0	0.0
INTS7	25896	symbol	H. sapiens	25896	H. sapiens	INTS7	integrator complex subunit 7	GO:0034472 snRNA 3'-end processing;GO:0016180 snRNA processing;GO:0043628 ncRNA 3'-end processing		Predicted intracellular proteins	Nuclear bodies (reliability'])				0.0	0.0	0.0	1.0	0.0	0.0	0.0	0.0	0.0	1.0	0.0	0.0	0.0	0.0	0.0	0.0	0.0	0.0	0.0	0.0
SNAP47-AS1	100885800	symbol	H. sapiens	100885800	H. sapiens	SNAP47-AS1	SNAP47 antisense RNA 1								0.0	0.0	0.0	0.0	0.0	0.0	0.0	0.0	0.0	0.0	0.0	0.0	0.0	0.0	0.0	0.0	0.0	0.0	0.0	0.0
NBPF15	284565	symbol	H. sapiens	284565	H. sapiens	NBPF15	NBPF member 15			Predicted intracellular proteins	Nuclear bodies (reliability']); Additional: Nucleoplasm				0.0	0.0	0.0	0.0	0.0	0.0	0.0	0.0	0.0	0.0	0.0	0.0	0.0	0.0	0.0	0.0	0.0	0.0	0.0	0.0
FLAD1	80308	symbol	H. sapiens	80308	H. sapiens	FLAD1	flavin adenine dinucleotide synthetase 1	GO:0006747 FAD biosynthetic process;GO:0046443 FAD metabolic process;GO:0072388 flavin adenine dinucleotide biosynthetic process		Predicted intracellular proteins; Disease related genes; Enzymes; Potential drug targets; ENZYME proteins:Transferases	Cytosol;Plasma membrane (reliability'])				0.0	0.0	1.0	0.0	0.0	0.0	0.0	0.0	0.0	0.0	0.0	0.0	0.0	0.0	0.0	0.0	0.0	0.0	0.0	0.0
BPNT1	10380	symbol	H. sapiens	10380	H. sapiens	BPNT1	3'(2'), 5'-bisphosphate nucleotidase 1	GO:0046855 inositol phosphate dephosphorylation;GO:0046838 phosphorylated carbohydrate dephosphorylation;GO:0071545 inositol phosphate catabolic process		ENZYME proteins:Hydrolases; Predicted intracellular proteins; Enzymes	Nuclear speckles (reliability'])		(M12771)SA PTEN PATHWAY	(M5937)HALLMARK GLYCOLYSIS	0.0	0.0	1.0	0.0	0.0	0.0	0.0	0.0	0.0	0.0	0.0	0.0	0.0	0.0	0.0	0.0	0.0	0.0	0.0	0.0
SERTAD4	56256	symbol	H. sapiens	56256	H. sapiens	SERTAD4	SERTA domain containing 4			Predicted intracellular proteins	Nucleoplasm (reliability'])				0.0	0.0	0.0	0.0	0.0	0.0	0.0	0.0	0.0	0.0	0.0	0.0	0.0	0.0	0.0	0.0	0.0	0.0	0.0	0.0
SDE2	163859	symbol	H. sapiens	163859	H. sapiens	SDE2	SDE2 telomere maintenance homolog	GO:0034644 cellular response to UV;GO:0071156 regulation of cell cycle arrest;GO:0071482 cellular response to light stimulus		Predicted intracellular proteins	Nuclear speckles (reliability']); Additional: Cytosol;Golgi apparatus;Plasma membrane				0.0	0.0	0.0	0.0	0.0	0.0	0.0	0.0	0.0	1.0	0.0	0.0	0.0	0.0	1.0	0.0	0.0	0.0	0.0	0.0
KLHDC9	126823	symbol	H. sapiens	126823	H. sapiens	KLHDC9	kelch domain containing 9	GO:0008150 biological_process		Predicted intracellular proteins	Nucleoli;Nucleoplasm (reliability'])				0.0	0.0	0.0	0.0	0.0	0.0	0.0	0.0	0.0	0.0	0.0	0.0	0.0	0.0	0.0	0.0	0.0	0.0	0.0	0.0
NUP133	55746	symbol	H. sapiens	55746	H. sapiens	NUP133	nucleoporin 133	GO:0031081 nuclear pore distribution;GO:0051664 nuclear pore localization;GO:0000972 transcription-dependent tethering of RNA polymerase II gene DNA at nuclear periphery		Predicted intracellular proteins; Transporters:Transporter channels and pores	Nuclear membrane (reliability'])				0.0	1.0	1.0	0.0	0.0	0.0	0.0	1.0	1.0	0.0	1.0	0.0	0.0	0.0	0.0	0.0	0.0	0.0	0.0	0.0
AL589765						None	None	None	None	None	None	None	None	None	nan	nan	nan	nan	nan	nan	nan	nan	nan	nan	nan	nan	nan	nan	nan	nan	nan	nan	nan	nan
4						None	None	None	None	None	None	None	None	None	nan	nan	nan	nan	nan	nan	nan	nan	nan	nan	nan	nan	nan	nan	nan	nan	nan	nan	nan	nan
CENPF	1063	symbol	H. sapiens	1063	H. sapiens	CENPF	centromere protein F	GO:0051382 kinetochore assembly;GO:0051383 kinetochore organization;GO:0021591 ventricular system development		Cancer-related genes:Candidate cancer biomarkers; Disease related genes; Predicted intracellular proteins	Nucleoplasm (reliability'])		(M176)PID FOXM1 PATHWAY	(M5893)HALLMARK MITOTIC SPINDLE; (M5901)HALLMARK G2M CHECKPOINT	0.0	1.0	0.0	0.0	0.0	0.0	1.0	0.0	0.0	1.0	0.0	0.0	0.0	0.0	1.0	0.0	1.0	0.0	0.0	0.0
ZNF648	127665	symbol	H. sapiens	127665	H. sapiens	ZNF648	zinc finger protein 648	GO:0006355 regulation of transcription, DNA-templated;GO:1903506 regulation of nucleic acid-templated transcription;GO:2001141 regulation of RNA biosynthetic process		Transcription factors:Zinc-coordinating DNA-binding domains; Predicted intracellular proteins					0.0	0.0	0.0	0.0	0.0	0.0	0.0	0.0	0.0	0.0	0.0	0.0	0.0	0.0	0.0	0.0	0.0	0.0	0.0	0.0
UAP1	6675	symbol	H. sapiens	6675	H. sapiens	UAP1	UDP-N-acetylglucosamine pyrophosphorylase 1	GO:0006048 UDP-N-acetylglucosamine biosynthetic process;GO:0046349 amino sugar biosynthetic process;GO:0006047 UDP-N-acetylglucosamine metabolic process		ENZYME proteins:Transferases; Predicted intracellular proteins; Enzymes	Cytosol;Nucleoplasm;Plasma membrane (reliability'])	Uridine-Diphosphate-N-Acetylgalactosamine; Uridine-Diphosphate-N-Acetylglucosamine		(M5908)HALLMARK ANDROGEN RESPONSE	0.0	0.0	1.0	0.0	0.0	0.0	0.0	0.0	0.0	0.0	0.0	0.0	1.0	0.0	0.0	0.0	0.0	0.0	0.0	0.0
SNX25P1	100419028	symbol	H. sapiens	100419028	H. sapiens	SNX25P1	sorting nexin 25 pseudogene 1								0.0	0.0	0.0	0.0	0.0	0.0	0.0	0.0	0.0	0.0	0.0	0.0	0.0	0.0	0.0	0.0	0.0	0.0	0.0	0.0
AL359510						None	None	None	None	None	None	None	None	None	nan	nan	nan	nan	nan	nan	nan	nan	nan	nan	nan	nan	nan	nan	nan	nan	nan	nan	nan	nan
FAM72A	729533	symbol	H. sapiens	729533	H. sapiens	FAM72A	family with sequence similarity 72 member A			Predicted intracellular proteins	Vesicles (reliability']); Additional: Cytosol;Plasma membrane				0.0	0.0	0.0	0.0	0.0	0.0	0.0	0.0	0.0	0.0	0.0	0.0	0.0	0.0	0.0	0.0	0.0	0.0	0.0	0.0
BCL9	607	symbol	H. sapiens	607	H. sapiens	BCL9	BCL9 transcription coactivator	GO:0014908 myotube differentiation involved in skeletal muscle regeneration;GO:1904837 beta-catenin-TCF complex assembly;GO:0043403 skeletal muscle tissue regeneration		Predicted intracellular proteins; Disease related genes; Cancer-related genes	Nuclear bodies;Nucleoplasm (reliability'])		(M223)PID BETA CATENIN NUC PATHWAY; (M5493)WNT SIGNALING		0.0	0.0	0.0	0.0	0.0	0.0	0.0	0.0	0.0	0.0	0.0	0.0	0.0	0.0	0.0	0.0	0.0	0.0	0.0	0.0
CRABP2	1382	symbol	H. sapiens	1382	H. sapiens	CRABP2	cellular retinoic acid binding protein 2	GO:0048672 positive regulation of collateral sprouting;GO:0048385 regulation of retinoic acid receptor signaling pathway;GO:0048670 regulation of collateral sprouting		Predicted intracellular proteins	Cytosol (reliability']); Additional: Nucleoplasm			(M5949)HALLMARK PEROXISOME	0.0	0.0	0.0	0.0	0.0	0.0	0.0	0.0	0.0	0.0	0.0	0.0	0.0	0.0	0.0	0.0	0.0	0.0	0.0	0.0
GTF2IP20	441124	symbol	H. sapiens	441124	H. sapiens	GTF2IP20	general transcription factor IIi pseudogene 20								0.0	0.0	0.0	0.0	0.0	0.0	0.0	0.0	0.0	0.0	0.0	0.0	0.0	0.0	0.0	0.0	0.0	0.0	0.0	0.0
5						None	None	None	None	None	None	None	None	None	nan	nan	nan	nan	nan	nan	nan	nan	nan	nan	nan	nan	nan	nan	nan	nan	nan	nan	nan	nan
CRTC2	200186	symbol	H. sapiens	200186	H. sapiens	CRTC2	CREB regulated transcription coactivator 2	GO:0043970 histone H3-K9 acetylation;GO:0032793 positive regulation of CREB transcription factor activity;GO:1901998 toxin transport		Predicted intracellular proteins	Nucleoplasm (reliability'])		(M87)PID LKB1 PATHWAY		0.0	0.0	0.0	0.0	0.0	0.0	0.0	0.0	0.0	0.0	0.0	0.0	0.0	0.0	0.0	0.0	0.0	0.0	0.0	0.0
AL035414						None	None	None	None	None	None	None	None	None	nan	nan	nan	nan	nan	nan	nan	nan	nan	nan	nan	nan	nan	nan	nan	nan	nan	nan	nan	nan
HEATR1	55127	symbol	H. sapiens	55127	H. sapiens	HEATR1	HEAT repeat containing 1	GO:0090070 positive regulation of ribosome biogenesis;GO:2000234 positive regulation of rRNA processing;GO:2000232 regulation of rRNA processing		Predicted intracellular proteins	Nucleoli fibrillar center (reliability']); Additional: Mitochondria				0.0	0.0	0.0	1.0	0.0	0.0	0.0	0.0	1.0	0.0	0.0	0.0	0.0	0.0	0.0	0.0	0.0	0.0	0.0	0.0
AC118555						None	None	None	None	None	None	None	None	None	nan	nan	nan	nan	nan	nan	nan	nan	nan	nan	nan	nan	nan	nan	nan	nan	nan	nan	nan	nan
AC096637						None	None	None	None	None	None	None	None	None	nan	nan	nan	nan	nan	nan	nan	nan	nan	nan	nan	nan	nan	nan	nan	nan	nan	nan	nan	nan
PGBD2	267002	symbol	H. sapiens	267002	H. sapiens	PGBD2	piggyBac transposable element derived 2			Predicted intracellular proteins	Vesicles (reliability'])				0.0	0.0	0.0	0.0	0.0	0.0	0.0	0.0	0.0	0.0	0.0	0.0	0.0	0.0	0.0	0.0	0.0	0.0	0.0	0.0
SCNM1	79005	symbol	H. sapiens	79005	H. sapiens	SCNM1	sodium channel modifier 1	GO:0000380 alternative mRNA splicing, via spliceosome;GO:0000377 RNA splicing, via transesterification reactions with bulged adenosine as nucleophile;GO:0000398 mRNA splicing, via spliceosome		Predicted intracellular proteins	Nucleoplasm (reliability'])				0.0	0.0	0.0	0.0	0.0	0.0	0.0	0.0	1.0	0.0	0.0	0.0	0.0	0.0	0.0	0.0	0.0	0.0	0.0	0.0
AC098934						None	None	None	None	None	None	None	None	None	nan	nan	nan	nan	nan	nan	nan	nan	nan	nan	nan	nan	nan	nan	nan	nan	nan	nan	nan	nan
ZNF672	79894	symbol	H. sapiens	79894	H. sapiens	ZNF672	zinc finger protein 672	GO:0006357 regulation of transcription by RNA polymerase II;GO:0006366 transcription by RNA polymerase II;GO:0006355 regulation of transcription, DNA-templated		Transcription factors:Zinc-coordinating DNA-binding domains; Predicted intracellular proteins	Nucleoplasm (reliability'])				0.0	0.0	0.0	0.0	0.0	0.0	0.0	0.0	0.0	0.0	0.0	0.0	0.0	0.0	0.0	0.0	0.0	0.0	0.0	0.0
RNU6-481P	106479779	symbol	H. sapiens	106479779	H. sapiens	RNU6-481P	RNA, U6 small nuclear 481, pseudogene								0.0	0.0	0.0	0.0	0.0	0.0	0.0	0.0	0.0	0.0	0.0	0.0	0.0	0.0	0.0	0.0	0.0	0.0	0.0	0.0
AL139011						None	None	None	None	None	None	None	None	None	nan	nan	nan	nan	nan	nan	nan	nan	nan	nan	nan	nan	nan	nan	nan	nan	nan	nan	nan	nan
SCCPDH	51097	symbol	H. sapiens	51097	H. sapiens	SCCPDH	saccharopine dehydrogenase (putative)	GO:0009247 glycolipid biosynthetic process;GO:0006664 glycolipid metabolic process;GO:1903509 liposaccharide metabolic process			Vesicles (reliability'])				0.0	0.0	1.0	0.0	0.0	0.0	0.0	0.0	0.0	0.0	0.0	1.0	0.0	0.0	0.0	0.0	0.0	0.0	0.0	0.0
TRIM11	81559	symbol	H. sapiens	81559	H. sapiens	TRIM11	tripartite motif containing 11	GO:0046598 positive regulation of viral entry into host cell;GO:1902187 negative regulation of viral release from host cell;GO:0046597 negative regulation of viral entry into host cell		ENZYME proteins:Transferases; Predicted intracellular proteins; Enzymes	Cytosol;Nucleoplasm (reliability'])				0.0	0.0	0.0	0.0	0.0	0.0	0.0	0.0	0.0	0.0	0.0	0.0	0.0	0.0	0.0	0.0	0.0	0.0	0.0	0.0
CAPN9	10753	symbol	H. sapiens	10753	H. sapiens	CAPN9	calpain 9	GO:0045214 sarcomere organization;GO:0030239 myofibril assembly;GO:0010927 cellular component assembly involved in morphogenesis		Peptidases:Cysteine-type peptidases; Predicted intracellular proteins; Enzymes				(M5956)HALLMARK KRAS SIGNALING DN	0.0	0.0	0.0	0.0	0.0	0.0	0.0	0.0	0.0	0.0	0.0	0.0	0.0	0.0	0.0	0.0	0.0	0.0	0.0	0.0
LGALS8-AS1	100287902	symbol	H. sapiens	100287902	H. sapiens	LGALS8-AS1	LGALS8 antisense RNA 1								0.0	0.0	0.0	0.0	0.0	0.0	0.0	0.0	0.0	0.0	0.0	0.0	0.0	0.0	0.0	0.0	0.0	0.0	0.0	0.0
MTMR11	10903	symbol	H. sapiens	10903	H. sapiens	MTMR11	myotubularin related protein 11	GO:0046856 phosphatidylinositol dephosphorylation;GO:0046839 phospholipid dephosphorylation;GO:0046488 phosphatidylinositol metabolic process		Predicted intracellular proteins	Centrosome (reliability'])				0.0	0.0	0.0	0.0	0.0	0.0	0.0	0.0	0.0	0.0	0.0	0.0	0.0	0.0	0.0	0.0	0.0	0.0	0.0	0.0
ZBTB37	84614	symbol	H. sapiens	84614	H. sapiens	ZBTB37	zinc finger and BTB domain containing 37	GO:0006357 regulation of transcription by RNA polymerase II;GO:0006366 transcription by RNA polymerase II;GO:0006355 regulation of transcription, DNA-templated		Transcription factors:Zinc-coordinating DNA-binding domains; Predicted intracellular proteins	Nucleoli fibrillar center;Nucleoplasm (reliability']); Additional: Cytosol				0.0	0.0	0.0	0.0	0.0	0.0	0.0	0.0	0.0	0.0	0.0	0.0	0.0	0.0	0.0	0.0	0.0	0.0	0.0	0.0
METTL18	92342	symbol	H. sapiens	92342	H. sapiens	METTL18	methyltransferase like 18	GO:0042038 peptidyl-histidine methylation, to form tele-methylhistidine;GO:0018021 peptidyl-histidine methylation;GO:0018202 peptidyl-histidine modification		Predicted intracellular proteins	Nucleoplasm (reliability']); Additional: Cytosol				0.0	0.0	0.0	0.0	0.0	0.0	0.0	0.0	0.0	0.0	0.0	0.0	0.0	0.0	0.0	0.0	0.0	0.0	0.0	0.0
AL355388						None	None	None	None	None	None	None	None	None	nan	nan	nan	nan	nan	nan	nan	nan	nan	nan	nan	nan	nan	nan	nan	nan	nan	nan	nan	nan
PRUNE1	58497	symbol	H. sapiens	58497	H. sapiens	PRUNE1	prune exopolyphosphatase 1	GO:0006798 polyphosphate catabolic process;GO:0006797 polyphosphate metabolic process;GO:0031113 regulation of microtubule polymerization		Predicted intracellular proteins; Disease related genes; ENZYME proteins:Hydrolases; Enzymes; Potential drug targets	Cytosol (reliability'])				0.0	0.0	0.0	0.0	0.0	0.0	0.0	0.0	0.0	0.0	0.0	0.0	0.0	0.0	0.0	0.0	0.0	0.0	0.0	0.0
TMEM63A	9725	symbol	H. sapiens	9725	H. sapiens	TMEM63A	transmembrane protein 63A	GO:0043312 neutrophil degranulation;GO:0002283 neutrophil activation involved in immune response;GO:0002446 neutrophil mediated immunity		Predicted intracellular proteins	Centriolar satellite;Vesicles (reliability'])				0.0	0.0	0.0	0.0	0.0	0.0	0.0	0.0	0.0	0.0	0.0	0.0	0.0	0.0	0.0	0.0	0.0	0.0	0.0	0.0
AHCTF1	25909	symbol	H. sapiens	25909	H. sapiens	AHCTF1	AT-hook containing transcription factor 1	GO:0051292 nuclear pore complex assembly;GO:0006999 nuclear pore organization;GO:0046931 pore complex assembly		Predicted intracellular proteins; Transporters:Transporter channels and pores	Nuclear membrane (reliability'])				0.0	1.0	0.0	0.0	0.0	0.0	0.0	1.0	0.0	0.0	0.0	0.0	0.0	0.0	1.0	0.0	0.0	0.0	0.0	0.0
SLC50A1	55974	symbol	H. sapiens	55974	H. sapiens	SLC50A1	solute carrier family 50 member 1	GO:0042946 glucoside transport;GO:1901656 glycoside transport;GO:1901264 carbohydrate derivative transport		Transporters:Electrochemical Potential-driven transporters					0.0	0.0	0.0	0.0	0.0	0.0	0.0	0.0	0.0	0.0	0.0	0.0	0.0	0.0	0.0	0.0	0.0	0.0	0.0	0.0
SWT1	54823	symbol	H. sapiens	54823	H. sapiens	SWT1	SWT1 RNA endoribonuclease homolog			Predicted intracellular proteins	Cytosol (reliability'])				0.0	0.0	0.0	0.0	0.0	0.0	0.0	0.0	0.0	0.0	0.0	0.0	0.0	0.0	0.0	0.0	0.0	0.0	0.0	0.0
CDC73	79577	symbol	H. sapiens	79577	H. sapiens	CDC73	cell division cycle 73	GO:0034402 recruitment of 3'-end processing factors to RNA polymerase II holoenzyme complex;GO:0031442 positive regulation of mRNA 3'-end processing;GO:0033523 histone H2B ubiquitination		Disease related genes; Cancer-related genes:Mutational cancer driver genes; Predicted intracellular proteins	Nucleoplasm (reliability']); Additional: Cytosol				0.0	0.0	0.0	1.0	0.0	0.0	0.0	0.0	1.0	1.0	0.0	0.0	0.0	0.0	0.0	0.0	0.0	0.0	0.0	0.0
FDPSP8	401981	symbol	H. sapiens	401981	H. sapiens	FDPSP8	farnesyl diphosphate synthase pseudogene 8								0.0	0.0	0.0	0.0	0.0	0.0	0.0	0.0	0.0	0.0	0.0	0.0	0.0	0.0	0.0	0.0	0.0	0.0	0.0	0.0
GAS5	60674	symbol	H. sapiens	60674	H. sapiens	GAS5	growth arrest specific 5								0.0	0.0	0.0	0.0	0.0	0.0	0.0	0.0	0.0	0.0	0.0	0.0	0.0	0.0	0.0	0.0	0.0	0.0	0.0	0.0
AL365436						None	None	None	None	None	None	None	None	None	nan	nan	nan	nan	nan	nan	nan	nan	nan	nan	nan	nan	nan	nan	nan	nan	nan	nan	nan	nan
COG2	22796	symbol	H. sapiens	22796	H. sapiens	COG2	component of oligomeric golgi complex 2	GO:0006891 intra-Golgi vesicle-mediated transport;GO:0007030 Golgi organization;GO:0006888 ER to Golgi vesicle-mediated transport		Disease related genes; Predicted intracellular proteins	Golgi apparatus (reliability'])			(M5910)HALLMARK PROTEIN SECRETION; (M5937)HALLMARK GLYCOLYSIS	0.0	0.0	0.0	0.0	1.0	0.0	0.0	0.0	0.0	0.0	0.0	0.0	1.0	0.0	0.0	0.0	0.0	0.0	0.0	0.0
AC245100						None	None	None	None	None	None	None	None	None	nan	nan	nan	nan	nan	nan	nan	nan	nan	nan	nan	nan	nan	nan	nan	nan	nan	nan	nan	nan
8	7003	Gene_ID	H. sapiens	7003	H. sapiens	TEAD1	TEA domain transcription factor 1	GO:1902895 positive regulation of pri-miRNA transcription by RNA polymerase II;GO:0035329 hippo signaling;GO:1902893 regulation of pri-miRNA transcription by RNA polymerase II		Transcription factors:Helix-turn-helix domains; Disease related genes; Predicted intracellular proteins	Nucleoplasm (reliability'])				0.0	0.0	0.0	0.0	0.0	0.0	0.0	0.0	0.0	0.0	0.0	0.0	0.0	0.0	0.0	0.0	0.0	0.0	0.0	0.0
IARS2	55699	symbol	H. sapiens	55699	H. sapiens	IARS2	isoleucyl-tRNA synthetase 2, mitochondrial	GO:0006428 isoleucyl-tRNA aminoacylation;GO:0106074 aminoacyl-tRNA metabolism involved in translational fidelity;GO:0006450 regulation of translational fidelity		Predicted intracellular proteins; Disease related genes; ENZYME proteins:Ligase; Enzymes; Potential drug targets	Mitochondria (reliability'])	Isoleucine			0.0	0.0	0.0	1.0	0.0	0.0	0.0	0.0	0.0	0.0	0.0	0.0	0.0	0.0	0.0	0.0	0.0	0.0	0.0	0.0
NOS1AP	9722	symbol	H. sapiens	9722	H. sapiens	NOS1AP	nitric oxide synthase 1 adaptor protein	GO:2000170 positive regulation of peptidyl-cysteine S-nitrosylation;GO:1902261 positive regulation of delayed rectifier potassium channel activity;GO:1903762 positive regulation of voltage-gated potassium channel activity involved in ventricular cardiac muscle cell action potential repolarization		Predicted intracellular proteins	Nucleoplasm;Vesicles (reliability'])				0.0	0.0	0.0	0.0	0.0	0.0	0.0	0.0	0.0	0.0	0.0	0.0	0.0	0.0	0.0	0.0	0.0	0.0	0.0	0.0
FAM189B	10712	symbol	H. sapiens	10712	H. sapiens	FAM189B	family with sequence similarity 189 member B	GO:0008150 biological_process			Nucleoplasm (reliability'])				0.0	0.0	0.0	0.0	0.0	0.0	0.0	0.0	0.0	0.0	0.0	0.0	0.0	0.0	0.0	0.0	0.0	0.0	0.0	0.0
TADA1	117143	symbol	H. sapiens	117143	H. sapiens	TADA1	transcriptional adaptor 1	GO:0043966 histone H3 acetylation;GO:0016573 histone acetylation;GO:0018393 internal peptidyl-lysine acetylation		Predicted intracellular proteins	Nucleoplasm (reliability']); Additional: Cytosol;Focal adhesion sites				0.0	0.0	0.0	0.0	0.0	0.0	0.0	0.0	0.0	0.0	0.0	0.0	0.0	0.0	0.0	0.0	0.0	0.0	0.0	0.0
AL391069						None	None	None	None	None	None	None	None	None	nan	nan	nan	nan	nan	nan	nan	nan	nan	nan	nan	nan	nan	nan	nan	nan	nan	nan	nan	nan
MPC2	25874	symbol	H. sapiens	25874	H. sapiens	MPC2	mitochondrial pyruvate carrier 2	GO:0006850 mitochondrial pyruvate transmembrane transport;GO:0006848 pyruvate transport;GO:1901475 pyruvate transmembrane transport		Transporters:Electrochemical Potential-driven transporters; Predicted intracellular proteins				(M5898)HALLMARK DNA REPAIR	0.0	0.0	1.0	0.0	0.0	0.0	0.0	0.0	0.0	0.0	0.0	0.0	0.0	0.0	0.0	0.0	0.0	0.0	0.0	0.0
AL031864						None	None	None	None	None	None	None	None	None	nan	nan	nan	nan	nan	nan	nan	nan	nan	nan	nan	nan	nan	nan	nan	nan	nan	nan	nan	nan
AC245014						None	None	None	None	None	None	None	None	None	nan	nan	nan	nan	nan	nan	nan	nan	nan	nan	nan	nan	nan	nan	nan	nan	nan	nan	nan	nan
AL590483						None	None	None	None	None	None	None	None	None	nan	nan	nan	nan	nan	nan	nan	nan	nan	nan	nan	nan	nan	nan	nan	nan	nan	nan	nan	nan
AL160286						None	None	None	None	None	None	None	None	None	nan	nan	nan	nan	nan	nan	nan	nan	nan	nan	nan	nan	nan	nan	nan	nan	nan	nan	nan	nan
S100A13	6284	symbol	H. sapiens	6284	H. sapiens	S100A13	S100 calcium binding protein A13	GO:0032610 interleukin-1 alpha production;GO:0051602 response to electrical stimulus;GO:0046688 response to copper ion		Predicted secreted proteins; Predicted intracellular proteins	Cytosol;Plasma membrane (reliability']); Additional: Nucleoli;Nucleoplasm	Olopatadine; Amlexanox; Calcium chloride; Calcium; Calcium citrate; Calcium Phosphate; Calcium phosphate dihydrate	(M5883)NABA SECRETED FACTORS; (M5885)NABA MATRISOME ASSOCIATED; (M5889)NABA MATRISOME	(M5946)HALLMARK COAGULATION; (M5921)HALLMARK COMPLEMENT	1.0	0.0	0.0	0.0	0.0	0.0	0.0	0.0	0.0	0.0	0.0	0.0	0.0	0.0	1.0	0.0	0.0	0.0	0.0	0.0
GLUL	2752	symbol	H. sapiens	2752	H. sapiens	GLUL	glutamate-ammonia ligase	GO:0006542 glutamine biosynthetic process;GO:0019676 ammonia assimilation cycle;GO:0019740 nitrogen utilization		Predicted intracellular proteins; Disease related genes; ENZYME proteins:Lyases; ENZYME proteins:Ligase; Enzymes; Potential drug targets	Cytosol;Mitochondria (reliability'])	L-Glutamine; Glutamic acid		(M5935)HALLMARK FATTY ACID METABOLISM	0.0	0.0	0.0	1.0	0.0	0.0	0.0	0.0	0.0	0.0	0.0	0.0	0.0	0.0	0.0	0.0	0.0	0.0	0.0	0.0
C1orf147	574431	symbol	H. sapiens	574431	H. sapiens	C1orf147	chromosome 1 open reading frame 147								0.0	0.0	0.0	0.0	0.0	0.0	0.0	0.0	0.0	0.0	0.0	0.0	0.0	0.0	0.0	0.0	0.0	0.0	0.0	0.0
AL021068						None	None	None	None	None	None	None	None	None	nan	nan	nan	nan	nan	nan	nan	nan	nan	nan	nan	nan	nan	nan	nan	nan	nan	nan	nan	nan
GABPB2	126626	symbol	H. sapiens	126626	H. sapiens	GABPB2	GA binding protein transcription factor subunit beta 2	GO:0045944 positive regulation of transcription by RNA polymerase II;GO:0045893 positive regulation of transcription, DNA-templated;GO:1903508 positive regulation of nucleic acid-templated transcription		Predicted intracellular proteins	Nucleoplasm (reliability']); Additional: Cytosol				0.0	0.0	0.0	0.0	0.0	0.0	0.0	0.0	0.0	0.0	0.0	0.0	0.0	0.0	0.0	0.0	0.0	0.0	0.0	0.0
OR1C1	26188	symbol	H. sapiens	26188	H. sapiens	OR1C1	olfactory receptor family 1 subfamily C member 1	GO:0050911 detection of chemical stimulus involved in sensory perception of smell;GO:0007608 sensory perception of smell;GO:0050907 detection of chemical stimulus involved in sensory perception		G-protein coupled receptors:Odorant/olfactory and gustatory receptors					0.0	0.0	0.0	0.0	0.0	0.0	0.0	0.0	0.0	0.0	0.0	0.0	0.0	0.0	0.0	0.0	0.0	0.0	0.0	0.0
OR3D1P	504175	symbol	H. sapiens	504175	H. sapiens	OR3D1P	olfactory receptor family 3 subfamily D member 1 pseudogene								0.0	0.0	0.0	0.0	0.0	0.0	0.0	0.0	0.0	0.0	0.0	0.0	0.0	0.0	0.0	0.0	0.0	0.0	0.0	0.0
XPR1	9213	symbol	H. sapiens	9213	H. sapiens	XPR1	xenotropic and polytropic retrovirus receptor 1	GO:0016036 cellular response to phosphate starvation;GO:0030643 cellular phosphate ion homeostasis;GO:0072501 cellular divalent inorganic anion homeostasis		Disease related genes					1.0	0.0	0.0	0.0	0.0	0.0	0.0	0.0	0.0	0.0	0.0	0.0	0.0	0.0	0.0	0.0	0.0	0.0	0.0	0.0
PIP5K1A	8394	symbol	H. sapiens	8394	H. sapiens	PIP5K1A	phosphatidylinositol-4-phosphate 5-kinase type 1 alpha	GO:0097178 ruffle assembly;GO:0010761 fibroblast migration;GO:0031529 ruffle organization		Cancer-related genes:Mutational cancer driver genes; ENZYME proteins:Transferases; Predicted intracellular proteins; Enzymes	Cytosol;Plasma membrane (reliability']); Additional: Nucleoplasm		(M120)PID ARF6 DOWNSTREAM PATHWAY; (M243)PID ARF 3PATHWAY; (M184)PID ECADHERIN KERATINOCYTE PATHWAY		0.0	0.0	1.0	0.0	0.0	0.0	0.0	0.0	0.0	0.0	0.0	1.0	0.0	0.0	0.0	0.0	0.0	0.0	0.0	0.0
COA6	388753	symbol	H. sapiens	388753	H. sapiens	COA6	cytochrome c oxidase assembly factor 6	GO:0042774 plasma membrane ATP synthesis coupled electron transport;GO:0008535 respiratory chain complex IV assembly;GO:0017004 cytochrome complex assembly		Disease related genes; Predicted intracellular proteins	Mitochondria (reliability']); Additional: Nucleoplasm				0.0	0.0	1.0	0.0	0.0	0.0	0.0	0.0	0.0	0.0	0.0	0.0	0.0	0.0	0.0	0.0	0.0	0.0	0.0	0.0
DPM3	54344	symbol	H. sapiens	54344	H. sapiens	DPM3	dolichyl-phosphate mannosyltransferase subunit 3, regulatory	GO:0018103 protein C-linked glycosylation;GO:0018211 peptidyl-tryptophan modification;GO:0018317 protein C-linked glycosylation via tryptophan		Disease related genes					0.0	0.0	1.0	0.0	0.0	0.0	0.0	0.0	0.0	0.0	0.0	1.0	1.0	0.0	0.0	0.0	0.0	0.0	0.0	0.0
NENF	29937	symbol	H. sapiens	29937	H. sapiens	NENF	neudesin neurotrophic factor	GO:0032096 negative regulation of response to food;GO:0032099 negative regulation of appetite;GO:0032105 negative regulation of response to extracellular stimulus		Predicted secreted proteins	Nucleoplasm (reliability'])				0.0	0.0	0.0	0.0	0.0	0.0	0.0	0.0	0.0	0.0	0.0	0.0	0.0	0.0	0.0	0.0	0.0	0.0	0.0	0.0
AL139132						None	None	None	None	None	None	None	None	None	nan	nan	nan	nan	nan	nan	nan	nan	nan	nan	nan	nan	nan	nan	nan	nan	nan	nan	nan	nan
ZNF281	23528	symbol	H. sapiens	23528	H. sapiens	ZNF281	zinc finger protein 281	GO:0010172 embryonic body morphogenesis;GO:0010171 body morphogenesis;GO:0048863 stem cell differentiation		Transcription factors:Zinc-coordinating DNA-binding domains; Predicted intracellular proteins	Nucleoplasm (reliability'])				0.0	0.0	0.0	0.0	0.0	0.0	0.0	0.0	0.0	0.0	0.0	0.0	0.0	0.0	0.0	0.0	0.0	0.0	0.0	0.0
NDUFB1P2	100380272	symbol	H. sapiens	100380272	H. sapiens	NDUFB1P2	NADH:ubiquinone oxidoreductase subunit B1 pseudogene 2								0.0	0.0	0.0	0.0	0.0	0.0	0.0	0.0	0.0	0.0	0.0	0.0	0.0	0.0	0.0	0.0	0.0	0.0	0.0	0.0
FCF1P7	100422536	symbol	H. sapiens	100422536	H. sapiens	FCF1P7	FCF1 pseudogene 7								0.0	0.0	0.0	0.0	0.0	0.0	0.0	0.0	0.0	0.0	0.0	0.0	0.0	0.0	0.0	0.0	0.0	0.0	0.0	0.0
SDCCAG8	10806	symbol	H. sapiens	10806	H. sapiens	SDCCAG8	SHH signaling and ciliogenesis regulator SDCCAG8	GO:1902017 regulation of cilium assembly;GO:0097711 ciliary basal body-plasma membrane docking;GO:0007098 centrosome cycle		Disease related genes; Predicted intracellular proteins	Centrosome (reliability'])			(M5953)HALLMARK KRAS SIGNALING UP	0.0	1.0	0.0	0.0	0.0	0.0	0.0	0.0	0.0	1.0	0.0	0.0	0.0	0.0	1.0	0.0	0.0	0.0	0.0	0.0
NUDT17	200035	symbol	H. sapiens	200035	H. sapiens	NUDT17	nudix hydrolase 17	GO:0019677 NAD catabolic process;GO:0006742 NADP catabolic process;GO:0019364 pyridine nucleotide catabolic process		Predicted intracellular proteins	Centrosome;Cytosol (reliability'])				0.0	0.0	1.0	0.0	0.0	0.0	0.0	0.0	0.0	0.0	0.0	0.0	0.0	0.0	0.0	0.0	0.0	0.0	0.0	0.0
NAXE	128240	symbol	H. sapiens	128240	H. sapiens	NAXE	NAD(P)HX epimerase	GO:0031580 membrane raft distribution;GO:0051665 membrane raft localization;GO:0034356 NAD biosynthesis via nicotinamide riboside salvage pathway		ENZYME proteins:Isomerase; Disease related genes; Predicted secreted proteins; Enzymes; Potential drug targets	Nucleoplasm (reliability']); Additional: Cytosol				0.0	0.0	1.0	0.0	0.0	0.0	0.0	0.0	0.0	0.0	0.0	0.0	0.0	0.0	0.0	0.0	0.0	0.0	0.0	0.0
PMF1-BGLAP	100527963	symbol	H. sapiens	100527963	H. sapiens	PMF1-BGLAP	PMF1-BGLAP readthrough			Predicted intracellular proteins	Nucleoplasm (reliability']); Additional: Vesicles				0.0	1.0	0.0	0.0	0.0	0.0	0.0	0.0	0.0	0.0	0.0	0.0	0.0	0.0	0.0	0.0	0.0	0.0	0.0	0.0
AL118511						None	None	None	None	None	None	None	None	None	nan	nan	nan	nan	nan	nan	nan	nan	nan	nan	nan	nan	nan	nan	nan	nan	nan	nan	nan	nan
LYSMD1	388695	symbol	H. sapiens	388695	H. sapiens	LYSMD1	LysM domain containing 1			Predicted intracellular proteins	Nucleoplasm (reliability'])				0.0	0.0	0.0	0.0	0.0	0.0	0.0	0.0	0.0	0.0	0.0	0.0	0.0	0.0	0.0	0.0	0.0	0.0	0.0	0.0
ACBD3-AS1	107985353	symbol	H. sapiens	107985353	H. sapiens	ACBD3-AS1	ACBD3 antisense RNA 1								0.0	0.0	0.0	0.0	0.0	0.0	0.0	0.0	0.0	0.0	0.0	0.0	0.0	0.0	0.0	0.0	0.0	0.0	0.0	0.0
AC114402						None	None	None	None	None	None	None	None	None	nan	nan	nan	nan	nan	nan	nan	nan	nan	nan	nan	nan	nan	nan	nan	nan	nan	nan	nan	nan
KIF28P	100130097	symbol	H. sapiens	100130097	H. sapiens	KIF28P	kinesin family member 28, pseudogene	GO:0072384 organelle transport along microtubule;GO:0010970 transport along microtubule;GO:0099111 microtubule-based transport							0.0	0.0	0.0	0.0	0.0	0.0	0.0	0.0	0.0	0.0	0.0	0.0	0.0	0.0	1.0	0.0	0.0	0.0	0.0	0.0
GPATCH2	55105	symbol	H. sapiens	55105	H. sapiens	GPATCH2	G-patch domain containing 2	GO:0010923 negative regulation of phosphatase activity;GO:0035305 negative regulation of dephosphorylation;GO:0010921 regulation of phosphatase activity		Predicted intracellular proteins	Nuclear speckles (reliability'])				0.0	0.0	0.0	0.0	0.0	0.0	0.0	0.0	0.0	0.0	0.0	0.0	0.0	0.0	0.0	0.0	0.0	0.0	0.0	0.0
GNPAT	8443	symbol	H. sapiens	8443	H. sapiens	GNPAT	glyceronephosphate O-acyltransferase	GO:0008611 ether lipid biosynthetic process;GO:0046504 glycerol ether biosynthetic process;GO:0097384 cellular lipid biosynthetic process		Predicted intracellular proteins; Disease related genes; Enzymes; Potential drug targets; ENZYME proteins:Transferases				(M5949)HALLMARK PEROXISOME; (M5948)HALLMARK BILE ACID METABOLISM	0.0	0.0	1.0	0.0	0.0	0.0	0.0	0.0	0.0	0.0	0.0	1.0	0.0	0.0	0.0	0.0	0.0	0.0	0.0	0.0
RAB25	57111	symbol	H. sapiens	57111	H. sapiens	RAB25	RAB25, member RAS oncogene family	GO:0031268 pseudopodium organization;GO:0003382 epithelial cell morphogenesis;GO:0010634 positive regulation of epithelial cell migration		Cancer-related genes:Candidate cancer biomarkers; Predicted intracellular proteins	Cell Junctions;Cytosol (reliability'])				0.0	0.0	0.0	0.0	0.0	0.0	0.0	0.0	0.0	0.0	0.0	0.0	0.0	0.0	0.0	0.0	0.0	0.0	0.0	0.0
AL691482						None	None	None	None	None	None	None	None	None	nan	nan	nan	nan	nan	nan	nan	nan	nan	nan	nan	nan	nan	nan	nan	nan	nan	nan	nan	nan
RNU1-155P	115409986	symbol	H. sapiens	115409986	H. sapiens	RNU1-155P	RNA, U1 small nuclear 155 pseudogene								0.0	0.0	0.0	0.0	0.0	0.0	0.0	0.0	0.0	0.0	0.0	0.0	0.0	0.0	0.0	0.0	0.0	0.0	0.0	0.0
AL445435						None	None	None	None	None	None	None	None	None	nan	nan	nan	nan	nan	nan	nan	nan	nan	nan	nan	nan	nan	nan	nan	nan	nan	nan	nan	nan
STX6	10228	symbol	H. sapiens	10228	H. sapiens	STX6	syntaxin 6	GO:0016189 synaptic vesicle to endosome fusion;GO:0099532 synaptic vesicle endosomal processing;GO:0090161 Golgi ribbon formation		Transporters:Transporter channels and pores	Golgi apparatus (reliability']); Additional: Nucleoplasm				0.0	0.0	0.0	0.0	1.0	0.0	0.0	0.0	0.0	0.0	0.0	0.0	1.0	0.0	1.0	0.0	0.0	0.0	0.0	0.0
LIX1L-AS1	105371260	symbol	H. sapiens	105371260	H. sapiens	LIX1L-AS1	LIX1L antisense RNA 1								0.0	0.0	0.0	0.0	0.0	0.0	0.0	0.0	0.0	0.0	0.0	0.0	0.0	0.0	0.0	0.0	0.0	0.0	0.0	0.0
PLEKHA6	22874	symbol	H. sapiens	22874	H. sapiens	PLEKHA6	pleckstrin homology domain containing A6			Predicted intracellular proteins	Cell Junctions (reliability']); Additional: Vesicles				0.0	0.0	0.0	0.0	0.0	0.0	0.0	0.0	0.0	0.0	0.0	1.0	0.0	0.0	0.0	0.0	0.0	0.0	0.0	0.0
MUC1	4582	symbol	H. sapiens	4582	H. sapiens	MUC1	mucin 1, cell surface associated	GO:0090240 positive regulation of histone H4 acetylation;GO:0010944 negative regulation of transcription by competitive promoter binding;GO:0033629 negative regulation of cell adhesion mediated by integrin		CD markers; Predicted intracellular proteins; Disease related genes; Cancer-related genes:Candidate cancer biomarkers; Predicted secreted proteins	Plasma membrane (reliability'])	TG4010	(M5880)NABA ECM AFFILIATED; (M5885)NABA MATRISOME ASSOCIATED; (M5889)NABA MATRISOME	(M5947)HALLMARK IL2 STAT5 SIGNALING; (M5906)HALLMARK ESTROGEN RESPONSE EARLY	0.0	0.0	1.0	0.0	0.0	0.0	0.0	0.0	0.0	1.0	0.0	0.0	0.0	0.0	0.0	0.0	0.0	0.0	0.0	0.0
AL356356						None	None	None	None	None	None	None	None	None	nan	nan	nan	nan	nan	nan	nan	nan	nan	nan	nan	nan	nan	nan	nan	nan	nan	nan	nan	nan
AL078645						None	None	None	None	None	None	None	None	None	nan	nan	nan	nan	nan	nan	nan	nan	nan	nan	nan	nan	nan	nan	nan	nan	nan	nan	nan	nan
ANGEL2	90806	symbol	H. sapiens	90806	H. sapiens	ANGEL2	angel homolog 2	GO:0070935 3'-UTR-mediated mRNA stabilization;GO:0090503 RNA phosphodiester bond hydrolysis, exonucleolytic;GO:0048255 mRNA stabilization		Predicted intracellular proteins	Nucleoplasm (reliability']); Additional: Mitochondria;Nuclear bodies				0.0	0.0	0.0	0.0	0.0	0.0	0.0	0.0	0.0	1.0	0.0	0.0	0.0	0.0	0.0	0.0	0.0	0.0	0.0	0.0
NVL	4931	symbol	H. sapiens	4931	H. sapiens	NVL	nuclear VCP like	GO:1904749 regulation of protein localization to nucleolus;GO:1902570 protein localization to nucleolus;GO:0051973 positive regulation of telomerase activity		Predicted intracellular proteins	Nucleoli (reliability'])				0.0	0.0	0.0	1.0	0.0	0.0	0.0	0.0	0.0	0.0	0.0	0.0	0.0	0.0	0.0	0.0	1.0	0.0	0.0	0.0
MIR215	406997	symbol	H. sapiens	406997	H. sapiens	MIR215	microRNA 215	GO:0032665 regulation of interleukin-21 production;GO:0032705 negative regulation of interleukin-21 production;GO:0032625 interleukin-21 production							0.0	0.0	0.0	0.0	0.0	0.0	0.0	0.0	0.0	0.0	0.0	0.0	0.0	0.0	0.0	0.0	0.0	0.0	0.0	0.0
SOX13	9580	symbol	H. sapiens	9580	H. sapiens	SOX13	SRY-box transcription factor 13	GO:0021529 spinal cord oligodendrocyte cell differentiation;GO:0045588 positive regulation of gamma-delta T cell differentiation;GO:0045586 regulation of gamma-delta T cell differentiation		Transcription factors:Other all-alpha-helical DNA-binding domains; Predicted intracellular proteins	Nucleoplasm (reliability'])				0.0	0.0	0.0	0.0	0.0	0.0	0.0	0.0	0.0	0.0	0.0	0.0	0.0	0.0	0.0	0.0	0.0	1.0	0.0	0.0
THEM4	117145	symbol	H. sapiens	117145	H. sapiens	THEM4	thioesterase superfamily member 4	GO:0051898 negative regulation of protein kinase B signaling;GO:1902108 regulation of mitochondrial membrane permeability involved in apoptotic process;GO:0046902 regulation of mitochondrial membrane permeability		ENZYME proteins:Hydrolases; Predicted intracellular proteins; Enzymes				(M5923)HALLMARK PI3K AKT MTOR SIGNALING	0.0	0.0	1.0	0.0	0.0	0.0	0.0	0.0	0.0	0.0	0.0	1.0	0.0	0.0	0.0	0.0	0.0	0.0	0.0	0.0
TOR1AIP2	163590	symbol	H. sapiens	163590	H. sapiens	TOR1AIP2	torsin 1A interacting protein 2	GO:0090435 protein localization to nuclear envelope;GO:0032781 positive regulation of ATPase activity;GO:0007029 endoplasmic reticulum organization		Predicted intracellular proteins	Endoplasmic reticulum (reliability'])			(M5953)HALLMARK KRAS SIGNALING UP	0.0	0.0	0.0	0.0	0.0	0.0	0.0	0.0	0.0	0.0	0.0	0.0	0.0	0.0	0.0	0.0	0.0	0.0	0.0	0.0
PIGM	93183	symbol	H. sapiens	93183	H. sapiens	PIGM	phosphatidylinositol glycan anchor biosynthesis class M	GO:0016254 preassembly of GPI anchor in ER membrane;GO:0006506 GPI anchor biosynthetic process;GO:0006505 GPI anchor metabolic process		Disease related genes					0.0	0.0	1.0	0.0	0.0	0.0	0.0	0.0	0.0	0.0	0.0	1.0	0.0	0.0	0.0	0.0	0.0	0.0	0.0	0.0
CNIH4	29097	symbol	H. sapiens	29097	H. sapiens	CNIH4	cornichon family AMPA receptor auxiliary protein 4	GO:0006888 ER to Golgi vesicle-mediated transport;GO:0048193 Golgi vesicle transport;GO:0046907 intracellular transport							0.0	0.0	0.0	0.0	1.0	0.0	0.0	0.0	0.0	0.0	0.0	0.0	0.0	0.0	0.0	0.0	0.0	0.0	0.0	0.0
IRF6	3664	symbol	H. sapiens	3664	H. sapiens	IRF6	interferon regulatory factor 6	GO:0060644 mammary gland epithelial cell differentiation;GO:0043616 keratinocyte proliferation;GO:0061180 mammary gland epithelium development		Transcription factors:Helix-turn-helix domains; Disease related genes; Predicted intracellular proteins; Cancer-related genes:Mutated cancer genes	Cytosol (reliability']); Additional: Nucleoplasm			(M5947)HALLMARK IL2 STAT5 SIGNALING	0.0	0.0	0.0	0.0	0.0	0.0	0.0	0.0	0.0	1.0	0.0	0.0	0.0	0.0	0.0	0.0	0.0	0.0	0.0	1.0
AL121987						None	None	None	None	None	None	None	None	None	nan	nan	nan	nan	nan	nan	nan	nan	nan	nan	nan	nan	nan	nan	nan	nan	nan	nan	nan	nan
HAX1	10456	symbol	H. sapiens	10456	H. sapiens	HAX1	HCLS1 associated protein X-1	GO:0030854 positive regulation of granulocyte differentiation;GO:0030852 regulation of granulocyte differentiation;GO:2000251 positive regulation of actin cytoskeleton reorganization		Disease related genes; Predicted intracellular proteins	Mitochondria (reliability'])			(M5897)HALLMARK IL6 JAK STAT3 SIGNALING; (M5937)HALLMARK GLYCOLYSIS	0.0	0.0	0.0	0.0	0.0	0.0	0.0	0.0	0.0	0.0	0.0	0.0	0.0	1.0	0.0	0.0	0.0	0.0	0.0	0.0
LINC00970	101978719	symbol	H. sapiens	101978719	H. sapiens	LINC00970	long intergenic non-protein coding RNA 970								0.0	0.0	0.0	0.0	0.0	0.0	0.0	0.0	0.0	0.0	0.0	0.0	0.0	0.0	0.0	0.0	0.0	0.0	0.0	0.0
ASPM	259266	symbol	H. sapiens	259266	H. sapiens	ASPM	assembly factor for spindle microtubules	GO:0045769 negative regulation of asymmetric cell division;GO:0009786 regulation of asymmetric cell division;GO:0090306 spindle assembly involved in meiosis		Disease related genes; Cancer-related genes:Mutational cancer driver genes; Predicted intracellular proteins	Cytosol;Plasma membrane (reliability'])				0.0	0.0	0.0	0.0	0.0	0.0	0.0	0.0	0.0	0.0	0.0	0.0	0.0	0.0	1.0	0.0	0.0	0.0	0.0	0.0
TRIM58	25893	symbol	H. sapiens	25893	H. sapiens	TRIM58	tripartite motif containing 58	GO:0043131 erythrocyte enucleation;GO:0043354 enucleate erythrocyte maturation;GO:0061930 regulation of erythrocyte enucleation		ENZYME proteins:Transferases; Predicted intracellular proteins; Enzymes				(M5945)HALLMARK HEME METABOLISM	0.0	0.0	0.0	0.0	0.0	0.0	0.0	0.0	0.0	0.0	0.0	0.0	0.0	1.0	1.0	0.0	0.0	0.0	0.0	0.0
CATSPERE	257044	symbol	H. sapiens	257044	H. sapiens	CATSPERE	catsper channel auxiliary subunit epsilon								0.0	0.0	0.0	0.0	0.0	0.0	0.0	0.0	0.0	0.0	0.0	0.0	0.0	0.0	0.0	0.0	0.0	0.0	0.0	0.0
FAM204BP	100420875	symbol	H. sapiens	100420875	H. sapiens	FAM204BP	family with sequence similarity 204 member B, pseudogene								0.0	0.0	0.0	0.0	0.0	0.0	0.0	0.0	0.0	0.0	0.0	0.0	0.0	0.0	0.0	0.0	0.0	0.0	0.0	0.0
AL590560						None	None	None	None	None	None	None	None	None	nan	nan	nan	nan	nan	nan	nan	nan	nan	nan	nan	nan	nan	nan	nan	nan	nan	nan	nan	nan
AL136987						None	None	None	None	None	None	None	None	None	nan	nan	nan	nan	nan	nan	nan	nan	nan	nan	nan	nan	nan	nan	nan	nan	nan	nan	nan	nan
DISP1	84976	symbol	H. sapiens	84976	H. sapiens	DISP1	dispatched RND transporter family member 1	GO:0007225 patched ligand maturation;GO:0035638 signal maturation;GO:0060539 diaphragm development			Nuclear bodies (reliability'])				0.0	0.0	0.0	0.0	0.0	0.0	0.0	0.0	0.0	0.0	0.0	0.0	0.0	0.0	0.0	0.0	0.0	0.0	0.0	0.0
MIR6739	102466724	symbol	H. sapiens	102466724	H. sapiens	MIR6739	microRNA 6739								0.0	0.0	0.0	0.0	0.0	0.0	0.0	0.0	0.0	0.0	0.0	0.0	0.0	0.0	0.0	0.0	0.0	0.0	0.0	0.0
GORAB	92344	symbol	H. sapiens	92344	H. sapiens	GORAB	golgin, RAB6 interacting	GO:1901622 positive regulation of smoothened signaling pathway involved in dorsal/ventral neural tube patterning;GO:1901620 regulation of smoothened signaling pathway involved in dorsal/ventral neural tube patterning;GO:0060831 smoothened signaling pathway involved in dorsal/ventral neural tube patterning		Disease related genes; Predicted intracellular proteins	Cytosol;Golgi apparatus (reliability']); Additional: Nucleoli;Nucleoplasm				0.0	0.0	0.0	0.0	0.0	0.0	0.0	0.0	0.0	0.0	0.0	0.0	0.0	0.0	0.0	0.0	0.0	0.0	0.0	0.0
NME7	29922	symbol	H. sapiens	29922	H. sapiens	NME7	NME/NM23 family member 7	GO:0006228 UTP biosynthetic process;GO:0046051 UTP metabolic process;GO:0006183 GTP biosynthetic process		ENZYME proteins:Transferases; Predicted intracellular proteins; Enzymes	Mitochondria (reliability'])				0.0	1.0	1.0	0.0	0.0	0.0	0.0	0.0	0.0	0.0	0.0	0.0	0.0	0.0	0.0	0.0	0.0	0.0	0.0	0.0
HHAT	55733	symbol	H. sapiens	55733	H. sapiens	HHAT	hedgehog acyltransferase	GO:0018345 protein palmitoylation;GO:0006497 protein lipidation;GO:0042158 lipoprotein biosynthetic process		Predicted intracellular proteins	Golgi apparatus (reliability'])		(M211)PID HEDGEHOG 2PATHWAY		0.0	0.0	0.0	0.0	0.0	0.0	0.0	0.0	0.0	0.0	0.0	0.0	0.0	0.0	0.0	0.0	0.0	0.0	0.0	0.0
INTS3	65123	symbol	H. sapiens	65123	H. sapiens	INTS3	integrator complex subunit 3	GO:0016180 snRNA processing;GO:0042795 snRNA transcription by RNA polymerase II;GO:0009301 snRNA transcription		Predicted intracellular proteins	Nucleoli (reliability']); Additional: Nucleoplasm				0.0	0.0	0.0	1.0	0.0	0.0	0.0	0.0	0.0	1.0	0.0	0.0	0.0	0.0	0.0	0.0	0.0	0.0	0.0	0.0
SELENBP1	8991	symbol	H. sapiens	8991	H. sapiens	SELENBP1	selenium binding protein 1	GO:0055114 oxidation-reduction process;GO:0015031 protein transport;GO:0015833 peptide transport		ENZYME proteins:Oxidoreductases; Predicted intracellular proteins; Disease related genes; Enzymes; Potential drug targets	Nucleoli (reliability'])			(M5891)HALLMARK HYPOXIA; (M5945)HALLMARK HEME METABOLISM	0.0	0.0	0.0	0.0	0.0	0.0	0.0	0.0	0.0	0.0	0.0	0.0	0.0	0.0	0.0	0.0	0.0	0.0	0.0	0.0
UBE2Q1	55585	symbol	H. sapiens	55585	H. sapiens	UBE2Q1	ubiquitin conjugating enzyme E2 Q1	GO:0070459 prolactin secretion;GO:0001967 suckling behavior;GO:0007617 mating behavior		ENZYME proteins:Transferases; Predicted intracellular proteins; Enzymes	Nucleoplasm (reliability']); Additional: Centrosome				0.0	0.0	0.0	0.0	0.0	0.0	0.0	0.0	0.0	0.0	0.0	0.0	0.0	0.0	0.0	0.0	0.0	0.0	0.0	0.0
MIR554	693139	symbol	H. sapiens	693139	H. sapiens	MIR554	microRNA 554	GO:0035195 gene silencing by miRNA;GO:0035194 posttranscriptional gene silencing by RNA;GO:0016441 posttranscriptional gene silencing							0.0	0.0	0.0	0.0	0.0	0.0	0.0	0.0	0.0	0.0	0.0	0.0	0.0	0.0	0.0	0.0	0.0	0.0	0.0	0.0
AL360093						None	None	None	None	None	None	None	None	None	nan	nan	nan	nan	nan	nan	nan	nan	nan	nan	nan	nan	nan	nan	nan	nan	nan	nan	nan	nan
RPS21P1	100271090	symbol	H. sapiens	100271090	H. sapiens	RPS21P1	ribosomal protein S21 pseudogene 1								0.0	0.0	0.0	0.0	0.0	0.0	0.0	0.0	0.0	0.0	0.0	0.0	0.0	0.0	0.0	0.0	0.0	0.0	0.0	0.0
POLR3C	10623	symbol	H. sapiens	10623	H. sapiens	POLR3C	RNA polymerase III subunit C	GO:0006359 regulation of transcription by RNA polymerase III;GO:0032728 positive regulation of interferon-beta production;GO:0006383 transcription by RNA polymerase III		RNA polymerase related proteins; Predicted intracellular proteins	Nucleoplasm (reliability'])			(M5898)HALLMARK DNA REPAIR	0.0	0.0	0.0	0.0	0.0	0.0	0.0	0.0	0.0	0.0	0.0	0.0	0.0	0.0	0.0	0.0	0.0	0.0	0.0	0.0
C2CD4D	100191040	symbol	H. sapiens	100191040	H. sapiens	C2CD4D	C2 calcium dependent domain containing 4D			Predicted intracellular proteins					0.0	0.0	0.0	0.0	0.0	0.0	0.0	0.0	0.0	0.0	0.0	0.0	0.0	0.0	0.0	0.0	0.0	0.0	0.0	0.0
MRPL24	79590	symbol	H. sapiens	79590	H. sapiens	MRPL24	mitochondrial ribosomal protein L24	GO:0070125 mitochondrial translational elongation;GO:0070126 mitochondrial translational termination;GO:0006415 translational termination		Ribosomal proteins; Predicted intracellular proteins					0.0	0.0	0.0	0.0	0.0	0.0	0.0	0.0	0.0	0.0	0.0	0.0	0.0	1.0	0.0	0.0	0.0	0.0	0.0	0.0
ZNF695	57116	symbol	H. sapiens	57116	H. sapiens	ZNF695	zinc finger protein 695	GO:0006355 regulation of transcription, DNA-templated;GO:1903506 regulation of nucleic acid-templated transcription;GO:2001141 regulation of RNA biosynthetic process		Transcription factors:Zinc-coordinating DNA-binding domains; Predicted intracellular proteins	Nuclear speckles (reliability'])				0.0	0.0	0.0	0.0	0.0	0.0	0.0	0.0	0.0	0.0	0.0	0.0	0.0	0.0	0.0	0.0	0.0	0.0	0.0	0.0
FH	2271	symbol	H. sapiens	2271	H. sapiens	FH	fumarate hydratase	GO:0006106 fumarate metabolic process;GO:0006108 malate metabolic process;GO:0048873 homeostasis of number of cells within a tissue		Predicted intracellular proteins; Disease related genes; ENZYME proteins:Lyases; Cancer-related genes; Enzymes; Potential drug targets; Citric acid cycle related proteins	Mitochondria (reliability'])			(M5935)HALLMARK FATTY ACID METABOLISM; (M5936)HALLMARK OXIDATIVE PHOSPHORYLATION	0.0	0.0	0.0	0.0	0.0	0.0	0.0	0.0	0.0	0.0	0.0	0.0	0.0	0.0	0.0	0.0	0.0	0.0	0.0	0.0
SLC30A1	7779	symbol	H. sapiens	7779	H. sapiens	SLC30A1	solute carrier family 30 member 1	GO:0071580 regulation of zinc ion transmembrane transport;GO:0071581 regulation of zinc ion transmembrane import;GO:0071582 negative regulation of zinc ion transport		Transporters:Electrochemical Potential-driven transporters	Plasma membrane (reliability']); Additional: Vesicles			(M5945)HALLMARK HEME METABOLISM	1.0	0.0	0.0	0.0	0.0	0.0	0.0	0.0	0.0	0.0	0.0	0.0	0.0	0.0	0.0	0.0	0.0	0.0	0.0	0.0
PKLR	5313	symbol	H. sapiens	5313	H. sapiens	PKLR	pyruvate kinase L/R	GO:0071872 cellular response to epinephrine stimulus;GO:0071871 response to epinephrine;GO:0010226 response to lithium ion		Predicted intracellular proteins; Disease related genes; Enzymes; Potential drug targets; ENZYME proteins:Transferases	Cytosol;Golgi apparatus (reliability'])	Pyruvic acid; 2-Phosphoglycolic Acid; beta-D-fructofuranose 1,6-bisphosphate	(M106)PID HNF3B PATHWAY	(M5957)HALLMARK PANCREAS BETA CELLS; (M5891)HALLMARK HYPOXIA	1.0	0.0	1.0	0.0	0.0	0.0	0.0	0.0	0.0	0.0	0.0	0.0	0.0	0.0	0.0	0.0	0.0	0.0	0.0	0.0
FAM20B	9917	symbol	H. sapiens	9917	H. sapiens	FAM20B	FAM20B glycosaminoglycan xylosylkinase	GO:0030166 proteoglycan biosynthetic process;GO:0006029 proteoglycan metabolic process;GO:0009101 glycoprotein biosynthetic process		Predicted intracellular proteins	Golgi apparatus (reliability']); Additional: Nucleoplasm		(M3468)NABA ECM REGULATORS; (M5885)NABA MATRISOME ASSOCIATED; (M5889)NABA MATRISOME		0.0	0.0	1.0	0.0	0.0	0.0	0.0	0.0	0.0	0.0	0.0	0.0	0.0	0.0	0.0	0.0	0.0	0.0	0.0	0.0
CIART	148523	symbol	H. sapiens	148523	H. sapiens	CIART	circadian associated repressor of transcription	GO:0045475 locomotor rhythm;GO:0048512 circadian behavior;GO:0007622 rhythmic behavior		Predicted intracellular proteins	Nucleoplasm (reliability'])				0.0	0.0	0.0	0.0	0.0	0.0	0.0	0.0	0.0	0.0	0.0	0.0	0.0	0.0	0.0	0.0	0.0	0.0	0.0	0.0
BNIPL	149428	symbol	H. sapiens	149428	H. sapiens	BNIPL	BCL2 interacting protein like	GO:0006798 polyphosphate catabolic process;GO:0006797 polyphosphate metabolic process;GO:0040009 regulation of growth rate		Predicted intracellular proteins	Cytosol (reliability'])				0.0	0.0	0.0	0.0	0.0	0.0	0.0	0.0	0.0	0.0	0.0	0.0	0.0	0.0	0.0	0.0	0.0	0.0	0.0	0.0
AL512328						None	None	None	None	None	None	None	None	None	nan	nan	nan	nan	nan	nan	nan	nan	nan	nan	nan	nan	nan	nan	nan	nan	nan	nan	nan	nan
ADIPOR1	51094	symbol	H. sapiens	51094	H. sapiens	ADIPOR1	adiponectin receptor 1	GO:0033211 adiponectin-activated signaling pathway;GO:0033210 leptin-mediated signaling pathway;GO:0044320 cellular response to leptin stimulus		Predicted intracellular proteins; Transporters:Transporter channels and pores				(M5945)HALLMARK HEME METABOLISM	1.0	0.0	1.0	0.0	0.0	0.0	0.0	0.0	0.0	0.0	0.0	1.0	0.0	0.0	0.0	0.0	0.0	0.0	0.0	0.0
AC244034						None	None	None	None	None	None	None	None	None	nan	nan	nan	nan	nan	nan	nan	nan	nan	nan	nan	nan	nan	nan	nan	nan	nan	nan	nan	nan
TP53BP2	7159	symbol	H. sapiens	7159	H. sapiens	TP53BP2	tumor protein p53 binding protein 2	GO:1900119 positive regulation of execution phase of apoptosis;GO:1900739 regulation of protein insertion into mitochondrial membrane involved in apoptotic signaling pathway;GO:1900740 positive regulation of protein insertion into mitochondrial membrane involved in apoptotic signaling pathway		Cancer-related genes:Candidate cancer biomarkers; Predicted intracellular proteins	Cell Junctions;Cytosol (reliability'])		(M145)PID P53 DOWNSTREAM PATHWAY		0.0	0.0	0.0	0.0	0.0	0.0	0.0	0.0	0.0	1.0	0.0	0.0	0.0	0.0	0.0	0.0	0.0	0.0	0.0	0.0
SNX27	81609	symbol	H. sapiens	81609	H. sapiens	SNX27	sorting nexin 27	GO:0001770 establishment of natural killer cell polarity;GO:0001767 establishment of lymphocyte polarity;GO:1990126 retrograde transport, endosome to plasma membrane		Transporters; Predicted intracellular proteins	Cytosol;Nucleoplasm (reliability'])				0.0	0.0	0.0	0.0	1.0	0.0	0.0	0.0	0.0	0.0	0.0	0.0	0.0	0.0	0.0	0.0	0.0	0.0	0.0	0.0
RNA5SP82	100873316	symbol	H. sapiens	100873316	H. sapiens	RNA5SP82	RNA, 5S ribosomal pseudogene 82								0.0	0.0	0.0	0.0	0.0	0.0	0.0	0.0	0.0	0.0	0.0	0.0	0.0	0.0	0.0	0.0	0.0	0.0	0.0	0.0
HSPA6	3310	symbol	H. sapiens	3310	H. sapiens	HSPA6	heat shock protein family A (Hsp70) member 6	GO:0010286 heat acclimation;GO:0070370 cellular heat acclimation;GO:0042026 protein refolding		Predicted intracellular proteins	Vesicles (reliability']); Additional: Nucleoplasm				0.0	0.0	0.0	0.0	0.0	0.0	0.0	0.0	0.0	0.0	1.0	0.0	0.0	0.0	0.0	0.0	0.0	0.0	0.0	0.0
ACP6	51205	symbol	H. sapiens	51205	H. sapiens	ACP6	acid phosphatase 6, lysophosphatidic	GO:2001311 lysobisphosphatidic acid metabolic process;GO:0052646 alditol phosphate metabolic process;GO:0006654 phosphatidic acid biosynthetic process		ENZYME proteins:Hydrolases; Predicted intracellular proteins; Enzymes					0.0	0.0	1.0	0.0	0.0	0.0	0.0	0.0	0.0	0.0	0.0	1.0	0.0	0.0	0.0	0.0	0.0	0.0	0.0	0.0
AL096803						None	None	None	None	None	None	None	None	None	nan	nan	nan	nan	nan	nan	nan	nan	nan	nan	nan	nan	nan	nan	nan	nan	nan	nan	nan	nan
CNIH3-AS1	105373106	symbol	H. sapiens	105373106	H. sapiens	CNIH3-AS1	CNIH3 antisense RNA 1								0.0	0.0	0.0	0.0	0.0	0.0	0.0	0.0	0.0	0.0	0.0	0.0	0.0	0.0	0.0	0.0	0.0	0.0	0.0	0.0
RPL23AP25	653789	symbol	H. sapiens	653789	H. sapiens	RPL23AP25	ribosomal protein L23a pseudogene 25								0.0	0.0	0.0	0.0	0.0	0.0	0.0	0.0	0.0	0.0	0.0	0.0	0.0	0.0	0.0	0.0	0.0	0.0	0.0	0.0
MDM4	4194	symbol	H. sapiens	4194	H. sapiens	MDM4	MDM4 regulator of p53	GO:0071157 negative regulation of cell cycle arrest;GO:0003283 atrial septum development;GO:0003181 atrioventricular valve morphogenesis		Predicted intracellular proteins; Cancer-related genes	Nucleoplasm (reliability'])		(M261)PID P53 REGULATION PATHWAY		0.0	1.0	0.0	0.0	0.0	0.0	0.0	0.0	0.0	1.0	1.0	0.0	0.0	0.0	0.0	0.0	0.0	0.0	0.0	0.0
AL162595						None	None	None	None	None	None	None	None	None	nan	nan	nan	nan	nan	nan	nan	nan	nan	nan	nan	nan	nan	nan	nan	nan	nan	nan	nan	nan
SPATA17	128153	symbol	H. sapiens	128153	H. sapiens	SPATA17	spermatogenesis associated 17			Predicted intracellular proteins	Nucleoli;Nucleoplasm (reliability'])				0.0	0.0	0.0	0.0	0.0	0.0	0.0	0.0	0.0	0.0	0.0	0.0	0.0	0.0	0.0	0.0	0.0	0.0	0.0	0.0
LINC01341	149134	symbol	H. sapiens	149134	H. sapiens	LINC01341	long intergenic non-protein coding RNA 1341								0.0	0.0	0.0	0.0	0.0	0.0	0.0	0.0	0.0	0.0	0.0	0.0	0.0	0.0	0.0	0.0	0.0	0.0	0.0	0.0
POGZ	23126	symbol	H. sapiens	23126	H. sapiens	POGZ	pogo transposable element derived with ZNF domain	GO:0051382 kinetochore assembly;GO:0051383 kinetochore organization;GO:0007064 mitotic sister chromatid cohesion		Disease related genes; Transcription factors:Zinc-coordinating DNA-binding domains; Predicted intracellular proteins	Nucleoplasm (reliability'])				0.0	0.0	0.0	0.0	0.0	0.0	1.0	0.0	0.0	0.0	0.0	0.0	0.0	0.0	1.0	0.0	0.0	0.0	0.0	0.0
TMEM9	252839	symbol	H. sapiens	252839	H. sapiens	TMEM9	transmembrane protein 9	GO:0008150 biological_process							0.0	0.0	0.0	0.0	0.0	0.0	0.0	0.0	0.0	0.0	0.0	0.0	0.0	0.0	0.0	0.0	0.0	0.0	0.0	0.0
VSIG8	391123	symbol	H. sapiens	391123	H. sapiens	VSIG8	V-set and immunoglobulin domain containing 8								0.0	0.0	0.0	0.0	0.0	0.0	0.0	0.0	0.0	0.0	0.0	0.0	0.0	0.0	0.0	0.0	0.0	0.0	0.0	0.0
TPR	7175	symbol	H. sapiens	7175	H. sapiens	TPR	translocated promoter region, nuclear basket protein	GO:0031990 mRNA export from nucleus in response to heat stress;GO:0031445 regulation of heterochromatin assembly;GO:0031453 positive regulation of heterochromatin assembly		Predicted intracellular proteins; Disease related genes; Cancer-related genes:Mutational cancer driver genes; Transporters:Transporter channels and pores; Potential drug targets	Nuclear membrane (reliability'])				0.0	1.0	1.0	0.0	0.0	0.0	0.0	1.0	1.0	1.0	1.0	0.0	0.0	0.0	1.0	0.0	1.0	0.0	0.0	0.0
AL031275						None	None	None	None	None	None	None	None	None	nan	nan	nan	nan	nan	nan	nan	nan	nan	nan	nan	nan	nan	nan	nan	nan	nan	nan	nan	nan
RABIF	5877	symbol	H. sapiens	5877	H. sapiens	RABIF	RAB interacting factor	GO:0006892 post-Golgi vesicle-mediated transport;GO:0061025 membrane fusion;GO:0048193 Golgi vesicle transport		Predicted intracellular proteins	Cytokinetic bridge;Microtubules (reliability'])			(M5946)HALLMARK COAGULATION; (M5921)HALLMARK COMPLEMENT	0.0	0.0	0.0	0.0	1.0	0.0	0.0	0.0	0.0	0.0	0.0	0.0	0.0	0.0	0.0	0.0	0.0	0.0	0.0	0.0
TOMM40L	84134	symbol	H. sapiens	84134	H. sapiens	TOMM40L	translocase of outer mitochondrial membrane 40 like	GO:0030150 protein import into mitochondrial matrix;GO:0044743 protein transmembrane import into intracellular organelle;GO:0065002 intracellular protein transmembrane transport		Predicted intracellular proteins					0.0	0.0	0.0	0.0	0.0	0.0	0.0	0.0	0.0	0.0	0.0	0.0	0.0	0.0	0.0	0.0	0.0	0.0	0.0	0.0
DENND1B	163486	symbol	H. sapiens	163486	H. sapiens	DENND1B	DENN domain containing 1B	GO:0035745 T-helper 2 cell cytokine production;GO:0035743 CD4-positive, alpha-beta T cell cytokine production;GO:0042092 type 2 immune response		Disease related genes; Predicted intracellular proteins	Cytosol (reliability']); Additional: Nuclear speckles				0.0	0.0	0.0	0.0	0.0	0.0	0.0	0.0	0.0	0.0	0.0	0.0	0.0	0.0	0.0	0.0	0.0	0.0	0.0	0.0
ACBD6	84320	symbol	H. sapiens	84320	H. sapiens	ACBD6	acyl-CoA binding domain containing 6	GO:0006637 acyl-CoA metabolic process;GO:0035383 thioester metabolic process;GO:0033865 nucleoside bisphosphate metabolic process		Predicted intracellular proteins	Nucleoplasm (reliability']); Additional: Cytosol				0.0	0.0	1.0	0.0	0.0	0.0	0.0	0.0	0.0	0.0	0.0	1.0	0.0	0.0	0.0	0.0	0.0	0.0	0.0	0.0
ZNF847P	401983	symbol	H. sapiens	401983	H. sapiens	ZNF847P	zinc finger protein 847, pseudogene								0.0	0.0	0.0	0.0	0.0	0.0	0.0	0.0	0.0	0.0	0.0	0.0	0.0	0.0	0.0	0.0	0.0	0.0	0.0	0.0
ZBTB41	360023	symbol	H. sapiens	360023	H. sapiens	ZBTB41	zinc finger and BTB domain containing 41	GO:0006357 regulation of transcription by RNA polymerase II;GO:0006366 transcription by RNA polymerase II;GO:0006355 regulation of transcription, DNA-templated		Transcription factors:Zinc-coordinating DNA-binding domains; Predicted intracellular proteins	Cytosol;Nuclear membrane (reliability']); Additional: Nucleoplasm				0.0	0.0	0.0	0.0	0.0	0.0	0.0	0.0	0.0	0.0	0.0	0.0	0.0	0.0	0.0	0.0	0.0	0.0	0.0	0.0
AL592148						None	None	None	None	None	None	None	None	None	nan	nan	nan	nan	nan	nan	nan	nan	nan	nan	nan	nan	nan	nan	nan	nan	nan	nan	nan	nan
AL512343						None	None	None	None	None	None	None	None	None	nan	nan	nan	nan	nan	nan	nan	nan	nan	nan	nan	nan	nan	nan	nan	nan	nan	nan	nan	nan
H2BC19P	337874	symbol	H. sapiens	337874	H. sapiens	H2BC19P	H2B clustered histone 19, pseudogene	GO:0006334 nucleosome assembly;GO:0031497 chromatin assembly;GO:0034728 nucleosome organization							0.0	0.0	0.0	0.0	0.0	0.0	0.0	0.0	0.0	0.0	0.0	0.0	0.0	0.0	0.0	0.0	0.0	0.0	0.0	0.0
C1orf100	200159	symbol	H. sapiens	200159	H. sapiens	C1orf100	chromosome 1 open reading frame 100			Predicted intracellular proteins	Nucleoplasm (reliability']); Additional: Cytosol;Nuclear bodies				0.0	0.0	0.0	0.0	0.0	0.0	0.0	0.0	0.0	0.0	0.0	0.0	0.0	0.0	0.0	0.0	0.0	0.0	0.0	0.0
RN7SL333P	106481014	symbol	H. sapiens	106481014	H. sapiens	RN7SL333P	RNA, 7SL, cytoplasmic 333, pseudogene								0.0	0.0	0.0	0.0	0.0	0.0	0.0	0.0	0.0	0.0	0.0	0.0	0.0	0.0	0.0	0.0	0.0	0.0	0.0	0.0
PEX11B	8799	symbol	H. sapiens	8799	H. sapiens	PEX11B	peroxisomal biogenesis factor 11 beta	GO:0044375 regulation of peroxisome size;GO:0016559 peroxisome fission;GO:0007031 peroxisome organization		Disease related genes	Vesicles (reliability'])			(M5949)HALLMARK PEROXISOME	0.0	0.0	0.0	0.0	0.0	0.0	0.0	0.0	0.0	0.0	0.0	0.0	0.0	0.0	1.0	0.0	0.0	0.0	0.0	0.0
TAF5L	27097	symbol	H. sapiens	27097	H. sapiens	TAF5L	TATA-box binding protein associated factor 5 like	GO:1904672 regulation of somatic stem cell population maintenance;GO:2000036 regulation of stem cell population maintenance;GO:0043966 histone H3 acetylation		Predicted intracellular proteins	Nuclear speckles (reliability']); Additional: Cytoplasmic bodies				0.0	0.0	0.0	0.0	0.0	0.0	0.0	0.0	0.0	0.0	0.0	0.0	0.0	0.0	0.0	0.0	0.0	0.0	0.0	0.0
7						None	None	None	None	None	None	None	None	None	nan	nan	nan	nan	nan	nan	nan	nan	nan	nan	nan	nan	nan	nan	nan	nan	nan	nan	nan	nan
LINC01138	388685	symbol	H. sapiens	388685	H. sapiens	LINC01138	long intergenic non-protein coding RNA 1138								0.0	0.0	0.0	0.0	0.0	0.0	0.0	0.0	0.0	0.0	0.0	0.0	0.0	0.0	0.0	0.0	0.0	0.0	0.0	0.0
AL139128						None	None	None	None	None	None	None	None	None	nan	nan	nan	nan	nan	nan	nan	nan	nan	nan	nan	nan	nan	nan	nan	nan	nan	nan	nan	nan
LINC02774	339529	symbol	H. sapiens	339529	H. sapiens	LINC02774	long intergenic non-protein coding RNA 2774								0.0	0.0	0.0	0.0	0.0	0.0	0.0	0.0	0.0	0.0	0.0	0.0	0.0	0.0	0.0	0.0	0.0	0.0	0.0	0.0
OTUD7B	56957	symbol	H. sapiens	56957	H. sapiens	OTUD7B	OTU deubiquitinase 7B	GO:0071947 protein deubiquitination involved in ubiquitin-dependent protein catabolic process;GO:0035871 protein K11-linked deubiquitination;GO:1900181 negative regulation of protein localization to nucleus		ENZYME proteins:Hydrolases; Peptidases:Cysteine-type peptidases; Predicted intracellular proteins; Enzymes	Microtubules;Nucleoplasm (reliability'])				0.0	0.0	0.0	0.0	0.0	0.0	0.0	0.0	0.0	0.0	0.0	0.0	0.0	0.0	0.0	1.0	0.0	0.0	0.0	0.0
PRRC2C	23215	symbol	H. sapiens	23215	H. sapiens	PRRC2C	proline rich coiled-coil 2C	GO:0034063 stress granule assembly;GO:0002244 hematopoietic progenitor cell differentiation;GO:0022618 ribonucleoprotein complex assembly		Predicted intracellular proteins	Cytosol (reliability'])				0.0	0.0	0.0	1.0	0.0	0.0	0.0	0.0	0.0	0.0	0.0	0.0	0.0	0.0	0.0	0.0	0.0	0.0	0.0	0.0
LENEP	55891	symbol	H. sapiens	55891	H. sapiens	LENEP	lens epithelial protein	GO:0007275 multicellular organism development;GO:0048856 anatomical structure development;GO:0032502 developmental process		Predicted intracellular proteins					0.0	0.0	0.0	0.0	0.0	0.0	0.0	0.0	0.0	0.0	0.0	0.0	0.0	0.0	0.0	0.0	0.0	0.0	0.0	0.0
MIR29B2CHG	100128537	symbol	H. sapiens	100128537	H. sapiens	MIR29B2CHG	MIR29B2 and MIR29C host gene	GO:0035195 gene silencing by miRNA;GO:0035194 posttranscriptional gene silencing by RNA;GO:0016441 posttranscriptional gene silencing							0.0	0.0	0.0	0.0	0.0	0.0	0.0	0.0	0.0	0.0	0.0	0.0	0.0	0.0	0.0	0.0	0.0	0.0	0.0	0.0
AL391001						None	None	None	None	None	None	None	None	None	nan	nan	nan	nan	nan	nan	nan	nan	nan	nan	nan	nan	nan	nan	nan	nan	nan	nan	nan	nan
LINGO4	339398	symbol	H. sapiens	339398	H. sapiens	LINGO4	leucine rich repeat and Ig domain containing 4								0.0	0.0	0.0	0.0	0.0	0.0	0.0	0.0	0.0	0.0	0.0	0.0	0.0	0.0	0.0	0.0	0.0	0.0	0.0	0.0
AL590133						None	None	None	None	None	None	None	None	None	nan	nan	nan	nan	nan	nan	nan	nan	nan	nan	nan	nan	nan	nan	nan	nan	nan	nan	nan	nan
C1orf131	128061	symbol	H. sapiens	128061	H. sapiens	C1orf131	chromosome 1 open reading frame 131			Predicted intracellular proteins					0.0	0.0	0.0	0.0	0.0	0.0	0.0	0.0	0.0	0.0	0.0	0.0	0.0	0.0	0.0	0.0	0.0	0.0	0.0	0.0
AL357556						None	None	None	None	None	None	None	None	None	nan	nan	nan	nan	nan	nan	nan	nan	nan	nan	nan	nan	nan	nan	nan	nan	nan	nan	nan	nan
AC243547						None	None	None	None	None	None	None	None	None	nan	nan	nan	nan	nan	nan	nan	nan	nan	nan	nan	nan	nan	nan	nan	nan	nan	nan	nan	nan
ZBTB7B	51043	symbol	H. sapiens	51043	H. sapiens	ZBTB7B	zinc finger and BTB domain containing 7B	GO:0051141 negative regulation of NK T cell proliferation;GO:0043377 negative regulation of CD8-positive, alpha-beta T cell differentiation;GO:0051134 negative regulation of NK T cell activation		Transcription factors:Zinc-coordinating DNA-binding domains; Predicted intracellular proteins	Nucleoplasm (reliability'])				0.0	0.0	0.0	0.0	0.0	0.0	0.0	0.0	0.0	0.0	0.0	0.0	0.0	0.0	0.0	0.0	0.0	1.0	0.0	1.0
SRP9	6726	symbol	H. sapiens	6726	H. sapiens	SRP9	signal recognition particle 9	GO:0045900 negative regulation of translational elongation;GO:0006448 regulation of translational elongation;GO:0006614 SRP-dependent cotranslational protein targeting to membrane		Predicted intracellular proteins; Transporters:Primary Active Transporters			(M182)PID IL3 PATHWAY	(M5957)HALLMARK PANCREAS BETA CELLS	0.0	0.0	0.0	0.0	0.0	0.0	0.0	0.0	0.0	0.0	0.0	0.0	0.0	0.0	0.0	0.0	0.0	0.0	0.0	0.0
SNAP47	116841	symbol	H. sapiens	116841	H. sapiens	SNAP47	synaptosome associated protein 47	GO:0098881 exocytic insertion of neurotransmitter receptor to plasma membrane;GO:0098967 exocytic insertion of neurotransmitter receptor to postsynaptic membrane;GO:0098877 neurotransmitter receptor transport to plasma membrane		Predicted intracellular proteins	Cytosol (reliability'])				0.0	0.0	0.0	0.0	1.0	0.0	0.0	0.0	0.0	0.0	0.0	0.0	0.0	0.0	1.0	0.0	0.0	0.0	0.0	0.0
RNVU1-21	106480190	symbol	H. sapiens	106480190	H. sapiens	RNVU1-21	RNA, variant U1 small nuclear 21								0.0	0.0	0.0	0.0	0.0	0.0	0.0	0.0	0.0	0.0	0.0	0.0	0.0	0.0	0.0	0.0	0.0	0.0	0.0	0.0
IGSF9	57549	symbol	H. sapiens	57549	H. sapiens	IGSF9	immunoglobulin superfamily member 9	GO:0070593 dendrite self-avoidance;GO:0008038 neuron recognition;GO:0007156 homophilic cell adhesion via plasma membrane adhesion molecules		Predicted intracellular proteins					0.0	0.0	0.0	0.0	0.0	0.0	0.0	0.0	0.0	0.0	0.0	0.0	0.0	0.0	0.0	0.0	0.0	0.0	0.0	0.0
SEC22B4P	102724364	symbol	H. sapiens	102724364	H. sapiens	SEC22B4P	SEC22 homolog B4, pseudogene								0.0	0.0	0.0	0.0	0.0	0.0	0.0	0.0	0.0	0.0	0.0	0.0	0.0	0.0	0.0	0.0	0.0	0.0	0.0	0.0
RNVU1-27	115409988	symbol	H. sapiens	115409988	H. sapiens	RNVU1-27	RNA, variant U1 small nuclear 27								0.0	0.0	0.0	0.0	0.0	0.0	0.0	0.0	0.0	0.0	0.0	0.0	0.0	0.0	0.0	0.0	0.0	0.0	0.0	0.0
AL162258						None	None	None	None	None	None	None	None	None	nan	nan	nan	nan	nan	nan	nan	nan	nan	nan	nan	nan	nan	nan	nan	nan	nan	nan	nan	nan
C1orf53	388722	symbol	H. sapiens	388722	H. sapiens	C1orf53	chromosome 1 open reading frame 53			Predicted intracellular proteins	Vesicles (reliability']); Additional: Aggresome				0.0	0.0	0.0	0.0	0.0	0.0	0.0	0.0	0.0	0.0	0.0	0.0	0.0	0.0	0.0	0.0	0.0	0.0	0.0	0.0
LYPLAL1	127018	symbol	H. sapiens	127018	H. sapiens	LYPLAL1	lysophospholipase like 1	GO:0002084 protein depalmitoylation;GO:0098734 macromolecule depalmitoylation;GO:0042159 lipoprotein catabolic process		Predicted intracellular proteins	Cytosol (reliability'])				0.0	0.0	0.0	0.0	0.0	0.0	0.0	0.0	0.0	0.0	0.0	0.0	0.0	0.0	0.0	0.0	0.0	0.0	0.0	0.0
ELF3	1999	symbol	H. sapiens	1999	H. sapiens	ELF3	E74 like ETS transcription factor 3	GO:0060056 mammary gland involution;GO:0060443 mammary gland morphogenesis;GO:0045747 positive regulation of Notch signaling pathway		Transcription factors:Helix-turn-helix domains; Cancer-related genes:Mutational cancer driver genes; Predicted intracellular proteins; Cancer-related genes:Mutated cancer genes	Nucleoplasm (reliability'])			(M5906)HALLMARK ESTROGEN RESPONSE EARLY; (M5937)HALLMARK GLYCOLYSIS	0.0	0.0	0.0	0.0	0.0	0.0	0.0	0.0	0.0	0.0	0.0	0.0	0.0	0.0	0.0	0.0	0.0	0.0	0.0	1.0
LHX4	89884	symbol	H. sapiens	89884	H. sapiens	LHX4	LIM homeobox 4	GO:0021526 medial motor column neuron differentiation;GO:0021523 somatic motor neuron differentiation;GO:0008045 motor neuron axon guidance		Transcription factors:Helix-turn-helix domains; Disease related genes; Predicted intracellular proteins	Nuclear speckles (reliability'])				0.0	0.0	0.0	0.0	0.0	0.0	0.0	0.0	0.0	0.0	0.0	0.0	0.0	0.0	0.0	0.0	0.0	0.0	0.0	0.0
EFNA3	1944	symbol	H. sapiens	1944	H. sapiens	EFNA3	ephrin A3	GO:1902961 positive regulation of aspartic-type endopeptidase activity involved in amyloid precursor protein catabolic process;GO:1905247 positive regulation of aspartic-type peptidase activity;GO:1902959 regulation of aspartic-type endopeptidase activity involved in amyloid precursor protein catabolic process		RAS pathway related proteins			(M177)PID EPHA FWDPATHWAY	(M5891)HALLMARK HYPOXIA; (M5937)HALLMARK GLYCOLYSIS	0.0	0.0	0.0	0.0	0.0	1.0	0.0	0.0	0.0	0.0	0.0	0.0	0.0	0.0	0.0	0.0	0.0	0.0	0.0	0.0
RABGAP1L-IT1	106480742	symbol	H. sapiens	106480742	H. sapiens	RABGAP1L-IT1	RABGAP1L intronic transcript 1								0.0	0.0	0.0	0.0	0.0	0.0	0.0	0.0	0.0	0.0	0.0	0.0	0.0	0.0	0.0	0.0	0.0	0.0	0.0	0.0
HNRNPA1P59	730246	symbol	H. sapiens	730246	H. sapiens	HNRNPA1P59	heterogeneous nuclear ribonucleoprotein A1 pseudogene 59								0.0	0.0	0.0	0.0	0.0	0.0	0.0	0.0	0.0	0.0	0.0	0.0	0.0	0.0	0.0	0.0	0.0	0.0	0.0	0.0
RORC	6097	symbol	H. sapiens	6097	H. sapiens	RORC	RAR related orphan receptor C	GO:0042753 positive regulation of circadian rhythm;GO:0060850 regulation of transcription involved in cell fate commitment;GO:0036315 cellular response to sterol		Disease related genes; Transcription factors:Zinc-coordinating DNA-binding domains; Predicted intracellular proteins; Nuclear receptors	Nuclear bodies (reliability'])				0.0	0.0	1.0	0.0	0.0	0.0	0.0	0.0	0.0	0.0	0.0	0.0	0.0	0.0	0.0	0.0	0.0	0.0	1.0	0.0
TUFT1	7286	symbol	H. sapiens	7286	H. sapiens	TUFT1	tuftelin 1	GO:0030282 bone mineralization;GO:0042476 odontogenesis;GO:0031214 biomineral tissue development		Predicted secreted proteins; Predicted intracellular proteins	Vesicles (reliability'])				0.0	0.0	0.0	0.0	0.0	0.0	0.0	0.0	0.0	0.0	0.0	0.0	0.0	0.0	0.0	0.0	0.0	0.0	0.0	0.0
MRPS21	54460	symbol	H. sapiens	54460	H. sapiens	MRPS21	mitochondrial ribosomal protein S21	GO:0070125 mitochondrial translational elongation;GO:0070126 mitochondrial translational termination;GO:0006415 translational termination		Predicted intracellular proteins	Mitochondria (reliability'])				0.0	0.0	0.0	0.0	0.0	0.0	0.0	0.0	0.0	0.0	0.0	0.0	0.0	1.0	0.0	0.0	0.0	0.0	0.0	0.0
TMEM79	84283	symbol	H. sapiens	84283	H. sapiens	TMEM79	transmembrane protein 79	GO:0042335 cuticle development;GO:0002070 epithelial cell maturation;GO:0061436 establishment of skin barrier		Disease related genes; Predicted intracellular proteins	Nucleoli fibrillar center (reliability'])				0.0	0.0	0.0	0.0	0.0	0.0	0.0	0.0	0.0	0.0	0.0	0.0	0.0	0.0	0.0	0.0	0.0	0.0	0.0	0.0
TDRKH	11022	symbol	H. sapiens	11022	H. sapiens	TDRKH	tudor and KH domain containing	GO:0034587 piRNA metabolic process;GO:0043046 DNA methylation involved in gamete generation;GO:0007140 male meiotic nuclear division		Predicted intracellular proteins	Cytosol (reliability']); Additional: Centrosome				0.0	0.0	0.0	1.0	0.0	0.0	0.0	0.0	0.0	0.0	0.0	0.0	0.0	0.0	1.0	0.0	0.0	0.0	0.0	0.0
AXDND1	126859	symbol	H. sapiens	126859	H. sapiens	AXDND1	axonemal dynein light chain domain containing 1			Predicted intracellular proteins					0.0	0.0	0.0	0.0	0.0	0.0	0.0	0.0	0.0	0.0	0.0	0.0	0.0	0.0	0.0	0.0	0.0	0.0	0.0	0.0
CAPN8	388743	symbol	H. sapiens	388743	H. sapiens	CAPN8	calpain 8	GO:0007586 digestion;GO:0006508 proteolysis;GO:0019538 protein metabolic process		ENZYME proteins:Hydrolases; Peptidases:Cysteine-type peptidases; Predicted intracellular proteins; Enzymes	Nuclear membrane;Nucleoplasm;Vesicles (reliability'])				0.0	0.0	0.0	0.0	0.0	0.0	0.0	0.0	0.0	0.0	0.0	0.0	0.0	0.0	0.0	0.0	0.0	0.0	0.0	0.0
AC246785						None	None	None	None	None	None	None	None	None	nan	nan	nan	nan	nan	nan	nan	nan	nan	nan	nan	nan	nan	nan	nan	nan	nan	nan	nan	nan
ADAR	103	symbol	H. sapiens	103	H. sapiens	ADAR	adenosine deaminase RNA specific	GO:1900369 negative regulation of RNA interference;GO:0061484 hematopoietic stem cell homeostasis;GO:1900368 regulation of RNA interference		Predicted intracellular proteins; Disease related genes; ENZYME proteins:Hydrolases; Enzymes; Potential drug targets	Nucleoli (reliability']); Additional: Nucleoplasm			(M5911)HALLMARK INTERFERON ALPHA RESPONSE; (M5913)HALLMARK INTERFERON GAMMA RESPONSE	0.0	0.0	0.0	1.0	0.0	0.0	0.0	0.0	1.0	0.0	0.0	0.0	0.0	0.0	0.0	0.0	0.0	0.0	0.0	0.0
NBPF10	100132406	symbol	H. sapiens	100132406	H. sapiens	NBPF10	NBPF member 10			Cancer-related genes:Mutational cancer driver genes; Predicted intracellular proteins	Nuclear bodies (reliability']); Additional: Nucleoplasm				0.0	0.0	0.0	0.0	0.0	0.0	0.0	0.0	0.0	0.0	0.0	0.0	0.0	0.0	0.0	0.0	0.0	0.0	0.0	0.0
AL023754						None	None	None	None	None	None	None	None	None	nan	nan	nan	nan	nan	nan	nan	nan	nan	nan	nan	nan	nan	nan	nan	nan	nan	nan	nan	nan
AL451007						None	None	None	None	None	None	None	None	None	nan	nan	nan	nan	nan	nan	nan	nan	nan	nan	nan	nan	nan	nan	nan	nan	nan	nan	nan	nan
RALGPS2	55103	symbol	H. sapiens	55103	H. sapiens	RALGPS2	Ral GEF with PH domain and SH3 binding motif 2	GO:0032484 Ral protein signal transduction;GO:0032485 regulation of Ral protein signal transduction;GO:0046578 regulation of Ras protein signal transduction		Disease related genes; Predicted intracellular proteins	Cytosol;Nucleoplasm (reliability'])				0.0	0.0	0.0	0.0	0.0	0.0	0.0	0.0	0.0	0.0	0.0	0.0	0.0	0.0	0.0	0.0	0.0	0.0	0.0	0.0
KCNK1	3775	symbol	H. sapiens	3775	H. sapiens	KCNK1	potassium two pore domain channel subfamily K member 1	GO:0060075 regulation of resting membrane potential;GO:0030322 stabilization of membrane potential;GO:0035094 response to nicotine		Voltage-gated ion channels:Two-P Potassium Channels	Vesicles (reliability'])	Ibutilide; Quinidine; Quinidine barbiturate			0.0	0.0	0.0	0.0	0.0	0.0	0.0	0.0	0.0	0.0	0.0	0.0	0.0	0.0	0.0	0.0	0.0	0.0	0.0	0.0
TIPRL	261726	symbol	H. sapiens	261726	H. sapiens	TIPRL	TOR signaling pathway regulator	GO:0032515 negative regulation of phosphoprotein phosphatase activity;GO:0035308 negative regulation of protein dephosphorylation;GO:0010923 negative regulation of phosphatase activity		Predicted intracellular proteins	Cytosol;Vesicles (reliability'])				0.0	0.0	0.0	0.0	0.0	0.0	0.0	0.0	0.0	1.0	0.0	0.0	0.0	0.0	0.0	0.0	0.0	0.0	0.0	0.0
ATP1B1	481	symbol	H. sapiens	481	H. sapiens	ATP1B1	ATPase Na+/K+ transporting subunit beta 1	GO:0044861 protein transport into plasma membrane raft;GO:1903281 positive regulation of calcium:sodium antiporter activity;GO:1903279 regulation of calcium:sodium antiporter activity		Predicted intracellular proteins; Transporters:Primary Active Transporters				(M5936)HALLMARK OXIDATIVE PHOSPHORYLATION	1.0	0.0	1.0	0.0	0.0	0.0	0.0	0.0	0.0	0.0	0.0	0.0	0.0	0.0	0.0	0.0	0.0	0.0	0.0	0.0
C1orf226	400793	symbol	H. sapiens	400793	H. sapiens	C1orf226	chromosome 1 open reading frame 226			Predicted intracellular proteins	Nucleoplasm (reliability'])				0.0	0.0	0.0	0.0	0.0	0.0	0.0	0.0	0.0	0.0	0.0	0.0	0.0	0.0	0.0	0.0	0.0	0.0	0.0	0.0
MROH9	80133	symbol	H. sapiens	80133	H. sapiens	MROH9	maestro heat like repeat family member 9			Predicted intracellular proteins					0.0	0.0	0.0	0.0	0.0	0.0	0.0	0.0	0.0	0.0	0.0	0.0	0.0	0.0	0.0	0.0	0.0	0.0	0.0	0.0
EFNA1	1942	symbol	H. sapiens	1942	H. sapiens	EFNA1	ephrin A1	GO:0003199 endocardial cushion to mesenchymal transition involved in heart valve formation;GO:0014028 notochord formation;GO:0090500 endocardial cushion to mesenchymal transition		Cancer-related genes:Candidate cancer biomarkers; Predicted secreted proteins; RAS pathway related proteins			(M273)PID EPHA2 FWD PATHWAY; (M44)PID HIF2PATHWAY; (M177)PID EPHA FWDPATHWAY	(M5890)HALLMARK TNFA SIGNALING VIA NFKB; (M5891)HALLMARK HYPOXIA	0.0	0.0	0.0	0.0	0.0	1.0	0.0	0.0	0.0	0.0	0.0	0.0	0.0	0.0	0.0	0.0	0.0	0.0	0.0	0.0
OR2W3	343171	symbol	H. sapiens	343171	H. sapiens	OR2W3	olfactory receptor family 2 subfamily W member 3	GO:0050911 detection of chemical stimulus involved in sensory perception of smell;GO:0007608 sensory perception of smell;GO:0050907 detection of chemical stimulus involved in sensory perception		G-protein coupled receptors:Odorant/olfactory and gustatory receptors					0.0	0.0	0.0	0.0	0.0	0.0	0.0	0.0	0.0	0.0	0.0	0.0	0.0	0.0	0.0	0.0	0.0	0.0	0.0	0.0
AC099066						None	None	None	None	None	None	None	None	None	nan	nan	nan	nan	nan	nan	nan	nan	nan	nan	nan	nan	nan	nan	nan	nan	nan	nan	nan	nan
COPA	1314	symbol	H. sapiens	1314	H. sapiens	COPA	COPI coat complex subunit alpha	GO:1902463 protein localization to cell leading edge;GO:0099612 protein localization to axon;GO:0030157 pancreatic juice secretion		Disease related genes; Predicted secreted proteins; Predicted intracellular proteins	Cytosol;Nucleoplasm (reliability']); Additional: Golgi apparatus		(M243)PID ARF 3PATHWAY; (M195)PID CMYB PATHWAY	(M5930)HALLMARK EPITHELIAL MESENCHYMAL TRANSITION	0.0	0.0	0.0	0.0	1.0	0.0	0.0	0.0	0.0	0.0	0.0	0.0	1.0	0.0	0.0	0.0	0.0	0.0	0.0	1.0
RAB13	5872	symbol	H. sapiens	5872	H. sapiens	RAB13	RAB13, member RAS oncogene family	GO:0044795 trans-Golgi network to recycling endosome transport;GO:0048210 Golgi vesicle fusion to target membrane;GO:0097368 establishment of Sertoli cell barrier		Predicted intracellular proteins	Cytosol;Plasma membrane (reliability'])				0.0	0.0	0.0	0.0	1.0	0.0	0.0	0.0	0.0	0.0	0.0	0.0	0.0	0.0	1.0	0.0	0.0	0.0	0.0	0.0
AL353593						None	None	None	None	None	None	None	None	None	nan	nan	nan	nan	nan	nan	nan	nan	nan	nan	nan	nan	nan	nan	nan	nan	nan	nan	nan	nan
AL139412						None	None	None	None	None	None	None	None	None	nan	nan	nan	nan	nan	nan	nan	nan	nan	nan	nan	nan	nan	nan	nan	nan	nan	nan	nan	nan
CACYBP	27101	symbol	H. sapiens	27101	H. sapiens	CACYBP	calcyclin binding protein	GO:0060416 response to growth hormone;GO:0045740 positive regulation of DNA replication;GO:0071277 cellular response to calcium ion		Predicted intracellular proteins	Cytosol (reliability']); Additional: Nucleoplasm			(M5924)HALLMARK MTORC1 SIGNALING	1.0	0.0	0.0	0.0	0.0	0.0	0.0	0.0	0.0	0.0	0.0	0.0	0.0	0.0	0.0	0.0	0.0	0.0	0.0	0.0
RABGAP1L	9910	symbol	H. sapiens	9910	H. sapiens	RABGAP1L	RAB GTPase activating protein 1 like	GO:0090630 activation of GTPase activity;GO:0043547 positive regulation of GTPase activity;GO:0043087 regulation of GTPase activity		Disease related genes; Predicted intracellular proteins				(M5947)HALLMARK IL2 STAT5 SIGNALING; (M5953)HALLMARK KRAS SIGNALING UP	0.0	0.0	0.0	0.0	0.0	0.0	0.0	0.0	0.0	0.0	0.0	0.0	0.0	0.0	0.0	0.0	0.0	0.0	0.0	0.0
RPL29P7	100270972	symbol	H. sapiens	100270972	H. sapiens	RPL29P7	ribosomal protein L29 pseudogene 7								0.0	0.0	0.0	0.0	0.0	0.0	0.0	0.0	0.0	0.0	0.0	0.0	0.0	0.0	0.0	0.0	0.0	0.0	0.0	0.0
C1orf189	388701	symbol	H. sapiens	388701	H. sapiens	C1orf189	chromosome 1 open reading frame 189			Predicted intracellular proteins					0.0	0.0	0.0	0.0	0.0	0.0	0.0	0.0	0.0	0.0	0.0	0.0	0.0	0.0	0.0	0.0	0.0	0.0	0.0	0.0
RIIAD1	284485	symbol	H. sapiens	284485	H. sapiens	RIIAD1	regulatory subunit of type II PKA R-subunit domain containing 1			Predicted intracellular proteins	Cytosol (reliability']); Additional: Nucleoplasm				0.0	0.0	0.0	0.0	0.0	0.0	0.0	0.0	0.0	0.0	0.0	0.0	0.0	0.0	0.0	0.0	0.0	0.0	0.0	0.0
GBAP1	2630	symbol	H. sapiens	2630	H. sapiens	GBAP1	glucosylceramidase beta pseudogene 1								0.0	0.0	0.0	0.0	0.0	0.0	0.0	0.0	0.0	0.0	0.0	0.0	0.0	0.0	0.0	0.0	0.0	0.0	0.0	0.0
RNVU1-29	115409989	symbol	H. sapiens	115409989	H. sapiens	RNVU1-29	RNA, variant U1 small nuclear 29								0.0	0.0	0.0	0.0	0.0	0.0	0.0	0.0	0.0	0.0	0.0	0.0	0.0	0.0	0.0	0.0	0.0	0.0	0.0	0.0
ZNF687	57592	symbol	H. sapiens	57592	H. sapiens	ZNF687	zinc finger protein 687			Disease related genes; Transcription factors:Zinc-coordinating DNA-binding domains; Predicted intracellular proteins	Nucleoplasm (reliability'])				0.0	0.0	0.0	0.0	0.0	0.0	0.0	0.0	0.0	0.0	0.0	0.0	0.0	0.0	0.0	0.0	0.0	0.0	0.0	0.0
GAS5-AS1	100506046	symbol	H. sapiens	100506046	H. sapiens	GAS5-AS1	GAS5 antisense RNA 1								0.0	0.0	0.0	0.0	0.0	0.0	0.0	0.0	0.0	0.0	0.0	0.0	0.0	0.0	0.0	0.0	0.0	0.0	0.0	0.0
AL360091						None	None	None	None	None	None	None	None	None	nan	nan	nan	nan	nan	nan	nan	nan	nan	nan	nan	nan	nan	nan	nan	nan	nan	nan	nan	nan
AL162734						None	None	None	None	None	None	None	None	None	nan	nan	nan	nan	nan	nan	nan	nan	nan	nan	nan	nan	nan	nan	nan	nan	nan	nan	nan	nan
PDZK1P1	100034743	symbol	H. sapiens	100034743	H. sapiens	PDZK1P1	PDZ domain containing 1 pseudogene 1	GO:0072659 protein localization to plasma membrane;GO:1990778 protein localization to cell periphery;GO:0072657 protein localization to membrane							0.0	0.0	0.0	0.0	0.0	0.0	0.0	0.0	0.0	0.0	0.0	0.0	0.0	0.0	0.0	0.0	0.0	0.0	0.0	0.0
PFN1P4	767851	symbol	H. sapiens	767851	H. sapiens	PFN1P4	profilin 1 pseudogene 4								0.0	0.0	0.0	0.0	0.0	0.0	0.0	0.0	0.0	0.0	0.0	0.0	0.0	0.0	0.0	0.0	0.0	0.0	0.0	0.0
AC096632						None	None	None	None	None	None	None	None	None	nan	nan	nan	nan	nan	nan	nan	nan	nan	nan	nan	nan	nan	nan	nan	nan	nan	nan	nan	nan
GOLT1A	127845	symbol	H. sapiens	127845	H. sapiens	GOLT1A	golgi transport 1A	GO:0006888 ER to Golgi vesicle-mediated transport;GO:0048193 Golgi vesicle transport;GO:0046907 intracellular transport							0.0	0.0	0.0	0.0	1.0	0.0	0.0	0.0	0.0	0.0	0.0	0.0	0.0	0.0	0.0	0.0	0.0	0.0	0.0	0.0
ZBTB18	10472	symbol	H. sapiens	10472	H. sapiens	ZBTB18	zinc finger and BTB domain containing 18	GO:0007519 skeletal muscle tissue development;GO:0060538 skeletal muscle organ development;GO:0014706 striated muscle tissue development		Disease related genes; Transcription factors:Zinc-coordinating DNA-binding domains; Predicted intracellular proteins	Nuclear speckles (reliability'])				0.0	0.0	0.0	0.0	0.0	0.0	0.0	0.0	0.0	0.0	0.0	0.0	0.0	0.0	0.0	0.0	0.0	0.0	0.0	0.0
RNU6-171P	106481230	symbol	H. sapiens	106481230	H. sapiens	RNU6-171P	RNA, U6 small nuclear 171, pseudogene								0.0	0.0	0.0	0.0	0.0	0.0	0.0	0.0	0.0	0.0	0.0	0.0	0.0	0.0	0.0	0.0	0.0	0.0	0.0	0.0
PFKFB2	5208	symbol	H. sapiens	5208	H. sapiens	PFKFB2	6-phosphofructo-2-kinase/fructose-2,6-biphosphatase 2	GO:0033133 positive regulation of glucokinase activity;GO:0006003 fructose 2,6-bisphosphate metabolic process;GO:1903301 positive regulation of hexokinase activity		ENZYME proteins:Hydrolases; ENZYME proteins:Transferases; Predicted intracellular proteins; Enzymes	Nucleoplasm (reliability'])				0.0	0.0	1.0	0.0	0.0	0.0	0.0	0.0	0.0	0.0	0.0	0.0	0.0	0.0	0.0	0.0	0.0	0.0	0.0	0.0
IBA57-DT	574432	symbol	H. sapiens	574432	H. sapiens	IBA57-DT	IBA57 divergent transcript								0.0	0.0	0.0	0.0	0.0	0.0	0.0	0.0	0.0	0.0	0.0	0.0	0.0	0.0	0.0	0.0	0.0	0.0	0.0	0.0
TFB2M	64216	symbol	H. sapiens	64216	H. sapiens	TFB2M	transcription factor B2, mitochondrial	GO:0006391 transcription initiation from mitochondrial promoter;GO:0006390 mitochondrial transcription;GO:0031167 rRNA methylation		Predicted intracellular proteins	Mitochondria (reliability'])			(M5928)HALLMARK MYC TARGETS V2	0.0	0.0	0.0	1.0	0.0	0.0	0.0	0.0	0.0	0.0	0.0	0.0	0.0	0.0	0.0	0.0	0.0	0.0	0.0	0.0
AL390860						None	None	None	None	None	None	None	None	None	nan	nan	nan	nan	nan	nan	nan	nan	nan	nan	nan	nan	nan	nan	nan	nan	nan	nan	nan	nan
CYB5R1	51706	symbol	H. sapiens	51706	H. sapiens	CYB5R1	cytochrome b5 reductase 1	GO:0015701 bicarbonate transport;GO:0016126 sterol biosynthetic process;GO:0002576 platelet degranulation		ENZYME proteins:Oxidoreductases; Predicted intracellular proteins; Enzymes	Cytosol;Mitochondria;Nucleoli (reliability'])	Flavin adenine dinucleotide		(M5941)HALLMARK UV RESPONSE UP	0.0	0.0	0.0	0.0	0.0	0.0	0.0	0.0	0.0	0.0	0.0	1.0	0.0	0.0	0.0	0.0	0.0	0.0	1.0	0.0
AC244033						None	None	None	None	None	None	None	None	None	nan	nan	nan	nan	nan	nan	nan	nan	nan	nan	nan	nan	nan	nan	nan	nan	nan	nan	nan	nan
TARS2	80222	symbol	H. sapiens	80222	H. sapiens	TARS2	threonyl-tRNA synthetase 2, mitochondrial	GO:0070159 mitochondrial threonyl-tRNA aminoacylation;GO:0006435 threonyl-tRNA aminoacylation;GO:0070127 tRNA aminoacylation for mitochondrial protein translation		Predicted intracellular proteins; Disease related genes; ENZYME proteins:Ligase; Enzymes; Potential drug targets	Cytosol;Nucleoplasm (reliability']); Additional: Intermediate filaments	Threonine			0.0	0.0	0.0	1.0	0.0	0.0	0.0	0.0	0.0	0.0	0.0	0.0	0.0	0.0	0.0	0.0	0.0	0.0	0.0	0.0
AC245297						None	None	None	None	None	None	None	None	None	nan	nan	nan	nan	nan	nan	nan	nan	nan	nan	nan	nan	nan	nan	nan	nan	nan	nan	nan	nan
RPS6KC1	26750	symbol	H. sapiens	26750	H. sapiens	RPS6KC1	ribosomal protein S6 kinase C1	GO:0006468 protein phosphorylation;GO:0016310 phosphorylation;GO:0006796 phosphate-containing compound metabolic process	Other	Predicted intracellular proteins; ENZYME proteins:Transferases; Kinases; Enzymes	Endosomes;Lysosomes (reliability'])				0.0	0.0	0.0	0.0	0.0	0.0	0.0	0.0	0.0	0.0	0.0	0.0	0.0	0.0	0.0	0.0	0.0	0.0	0.0	0.0
TRMT1L	81627	symbol	H. sapiens	81627	H. sapiens	TRMT1L	tRNA methyltransferase 1 like	GO:0002940 tRNA N2-guanine methylation;GO:0030488 tRNA methylation;GO:0001510 RNA methylation		Predicted intracellular proteins	Nucleoplasm (reliability']); Additional: Nucleoli				0.0	0.0	0.0	1.0	0.0	0.0	0.0	0.0	0.0	0.0	0.0	0.0	0.0	0.0	0.0	0.0	0.0	0.0	0.0	0.0
RD3	343035	symbol	H. sapiens	343035	H. sapiens	RD3	retinal degeneration 3, GUCY2D regulator	GO:0031283 negative regulation of guanylate cyclase activity;GO:0031282 regulation of guanylate cyclase activity;GO:0030809 negative regulation of nucleotide biosynthetic process		Disease related genes; Predicted intracellular proteins					0.0	0.0	1.0	0.0	0.0	0.0	0.0	0.0	0.0	0.0	0.0	0.0	0.0	0.0	0.0	0.0	0.0	0.0	0.0	0.0
RBM34	23029	symbol	H. sapiens	23029	H. sapiens	RBM34	RNA binding motif protein 34			Predicted intracellular proteins	Nucleoli (reliability']); Additional: Nucleoplasm				0.0	0.0	0.0	0.0	0.0	0.0	0.0	0.0	0.0	0.0	0.0	0.0	0.0	0.0	0.0	0.0	0.0	0.0	0.0	0.0
ASH1L	55870	symbol	H. sapiens	55870	H. sapiens	ASH1L	ASH1 like histone lysine methyltransferase	GO:1903699 tarsal gland development;GO:1903709 uterine gland development;GO:0097676 histone H3-K36 dimethylation		ENZYME proteins:Transferases; Predicted intracellular proteins; Enzymes	Golgi apparatus;Nucleoplasm (reliability'])				0.0	0.0	0.0	0.0	0.0	0.0	0.0	0.0	0.0	0.0	0.0	0.0	0.0	0.0	0.0	0.0	0.0	0.0	0.0	0.0
RPL22P24	100129295	symbol	H. sapiens	100129295	H. sapiens	RPL22P24	ribosomal protein L22 pseudogene 24								0.0	0.0	0.0	0.0	0.0	0.0	0.0	0.0	0.0	0.0	0.0	0.0	0.0	0.0	0.0	0.0	0.0	0.0	0.0	0.0
SNAPIN	23557	symbol	H. sapiens	23557	H. sapiens	SNAPIN	SNAP associated protein	GO:1902824 positive regulation of late endosome to lysosome transport;GO:1903337 positive regulation of vacuolar transport;GO:1902822 regulation of late endosome to lysosome transport		Predicted intracellular proteins; Transporters:Transporter channels and pores	Golgi apparatus (reliability']); Additional: Nucleoli				1.0	0.0	0.0	0.0	0.0	0.0	0.0	0.0	0.0	0.0	0.0	0.0	0.0	1.0	1.0	0.0	0.0	0.0	0.0	0.0
MSTO2P	100129405	symbol	H. sapiens	100129405	H. sapiens	MSTO2P	misato family member 2, pseudogene								0.0	0.0	0.0	0.0	0.0	0.0	0.0	0.0	0.0	0.0	0.0	0.0	0.0	0.0	0.0	0.0	0.0	0.0	0.0	0.0
LINC02809	100506571	symbol	H. sapiens	100506571	H. sapiens	LINC02809	long intergenic non-protein coding RNA 2809								0.0	0.0	0.0	0.0	0.0	0.0	0.0	0.0	0.0	0.0	0.0	0.0	0.0	0.0	0.0	0.0	0.0	0.0	0.0	0.0
GGPS1	9453	symbol	H. sapiens	9453	H. sapiens	GGPS1	geranylgeranyl diphosphate synthase 1	GO:0033385 geranylgeranyl diphosphate metabolic process;GO:0033386 geranylgeranyl diphosphate biosynthetic process;GO:0033383 geranyl diphosphate metabolic process		FDA approved drug targets:Small molecule drugs; ENZYME proteins:Transferases; Predicted intracellular proteins; Enzymes		Pamidronic acid; Zoledronic acid; Ibandronate; Geranyl Diphosphate; Farnesyl thiopyrophosphate; ISOPENTENYL PYROPHOSPHATE; Minodronic acid; (1-HYDROXYHEPTANE-1,1-DIYL)BIS(PHOSPHONIC ACID); (1-HYDROXYNONANE-1,1-DIYL)BIS(PHOSPHONIC ACID); (2,2-DIPHOSPHONOETHYL)(DODECYL)DIMETHYLPHOSPHONIUM; [2-(3-DIBENZOFURAN-4-YL-PHENYL)-1-HYDROXY-1-PHOSPHONO-ETHYL]-PHOSPHONIC ACID; Farnesyl diphosphate; Geranylger…			0.0	0.0	1.0	0.0	0.0	0.0	0.0	0.0	0.0	0.0	0.0	1.0	0.0	0.0	0.0	0.0	0.0	0.0	1.0	0.0
YOD1	55432	symbol	H. sapiens	55432	H. sapiens	YOD1	YOD1 deubiquitinase	GO:1990167 protein K27-linked deubiquitination;GO:1990168 protein K33-linked deubiquitination;GO:0035523 protein K29-linked deubiquitination		ENZYME proteins:Hydrolases; Predicted intracellular proteins; Enzymes	Cytosol;Nucleoplasm;Plasma membrane (reliability'])				0.0	0.0	0.0	0.0	0.0	0.0	0.0	0.0	0.0	0.0	0.0	0.0	0.0	0.0	0.0	1.0	0.0	0.0	0.0	0.0
6						None	None	None	None	None	None	None	None	None	nan	nan	nan	nan	nan	nan	nan	nan	nan	nan	nan	nan	nan	nan	nan	nan	nan	nan	nan	nan
TDRKH-AS1	109729141	symbol	H. sapiens	109729141	H. sapiens	TDRKH-AS1	TDRKH antisense RNA 1								0.0	0.0	0.0	0.0	0.0	0.0	0.0	0.0	0.0	0.0	0.0	0.0	0.0	0.0	0.0	0.0	0.0	0.0	0.0	0.0
UTP25	27042	symbol	H. sapiens	27042	H. sapiens	UTP25	UTP25 small subunit processor component	GO:0000462 maturation of SSU-rRNA from tricistronic rRNA transcript (SSU-rRNA, 5.8S rRNA, LSU-rRNA);GO:0040019 positive regulation of embryonic development;GO:0031648 protein destabilization		Predicted intracellular proteins					0.0	0.0	0.0	1.0	0.0	0.0	0.0	0.0	1.0	0.0	0.0	0.0	0.0	0.0	0.0	0.0	0.0	0.0	0.0	0.0
RRNAD1	51093	symbol	H. sapiens	51093	H. sapiens	RRNAD1	ribosomal RNA adenine dimethylase domain containing 1	GO:0031167 rRNA methylation;GO:0000154 rRNA modification;GO:0001510 RNA methylation		Predicted intracellular proteins	Nucleoli (reliability']); Additional: Cytosol				0.0	0.0	0.0	1.0	0.0	0.0	0.0	0.0	0.0	0.0	0.0	0.0	0.0	0.0	0.0	0.0	0.0	0.0	0.0	0.0
APOA2	336	symbol	H. sapiens	336	H. sapiens	APOA2	apolipoprotein A2	GO:0060695 negative regulation of cholesterol transporter activity;GO:0060621 negative regulation of cholesterol import;GO:2000910 negative regulation of sterol import		Cancer-related genes:Candidate cancer biomarkers; Candidate cardiovascular disease genes; Predicted secreted proteins; Predicted intracellular proteins		Zinc; Copper; Zinc acetate			0.0	0.0	1.0	0.0	0.0	0.0	0.0	0.0	0.0	0.0	0.0	1.0	0.0	0.0	0.0	0.0	0.0	0.0	1.0	0.0
ARID4B	51742	symbol	H. sapiens	51742	H. sapiens	ARID4B	AT-rich interaction domain 4B	GO:0097368 establishment of Sertoli cell barrier;GO:0034773 histone H4-K20 trimethylation;GO:0034770 histone H4-K20 methylation		Transcription factors:Helix-turn-helix domains; Predicted intracellular proteins	Nucleoplasm (reliability']); Additional: Vesicles			(M5896)HALLMARK TGF BETA SIGNALING	0.0	0.0	0.0	0.0	0.0	0.0	0.0	0.0	0.0	0.0	0.0	0.0	0.0	0.0	0.0	0.0	0.0	0.0	0.0	0.0
TOR3A	64222	symbol	H. sapiens	64222	H. sapiens	TOR3A	torsin family 3 member A			Predicted intracellular proteins					0.0	0.0	0.0	0.0	0.0	0.0	0.0	0.0	0.0	0.0	0.0	0.0	0.0	0.0	0.0	0.0	0.0	0.0	0.0	0.0
TGIF2P1	126826	symbol	H. sapiens	126826	H. sapiens	TGIF2P1	TGFB induced factor homeobox 2 pseudogene 1								0.0	0.0	0.0	0.0	0.0	0.0	0.0	0.0	0.0	0.0	0.0	0.0	0.0	0.0	0.0	0.0	0.0	0.0	0.0	0.0
APOBEC4	403314	symbol	H. sapiens	403314	H. sapiens	APOBEC4	apolipoprotein B mRNA editing enzyme catalytic polypeptide like 4	GO:0006397 mRNA processing;GO:0016071 mRNA metabolic process;GO:0006396 RNA processing		Predicted intracellular proteins					0.0	0.0	0.0	0.0	0.0	0.0	0.0	0.0	1.0	0.0	0.0	0.0	0.0	0.0	0.0	0.0	0.0	0.0	0.0	0.0
TRAF5	7188	symbol	H. sapiens	7188	H. sapiens	TRAF5	TNF receptor associated factor 5	GO:0070534 protein K63-linked ubiquitination;GO:0046330 positive regulation of JNK cascade;GO:0051092 positive regulation of NF-kappaB transcription factor activity		Predicted intracellular proteins			(M12705)SIG CD40PATHWAYMAP		0.0	0.0	0.0	0.0	0.0	0.0	0.0	0.0	0.0	0.0	0.0	0.0	0.0	0.0	0.0	0.0	0.0	0.0	0.0	0.0
SUCO	51430	symbol	H. sapiens	51430	H. sapiens	SUCO	SUN domain containing ossification factor	GO:0032967 positive regulation of collagen biosynthetic process;GO:0010714 positive regulation of collagen metabolic process;GO:0032965 regulation of collagen biosynthetic process			Cytosol;Nucleoli fibrillar center (reliability'])				0.0	0.0	0.0	0.0	0.0	0.0	0.0	0.0	0.0	0.0	0.0	0.0	0.0	0.0	0.0	0.0	0.0	0.0	0.0	0.0
EEF1A1P32	730232	symbol	H. sapiens	730232	H. sapiens	EEF1A1P32	eukaryotic translation elongation factor 1 alpha 1 pseudogene 32								0.0	0.0	0.0	0.0	0.0	0.0	0.0	0.0	0.0	0.0	0.0	0.0	0.0	0.0	0.0	0.0	0.0	0.0	0.0	0.0
NDUFS2	4720	symbol	H. sapiens	4720	H. sapiens	NDUFS2	NADH:ubiquinone oxidoreductase core subunit S2	GO:0006120 mitochondrial electron transport, NADH to ubiquinone;GO:0010257 NADH dehydrogenase complex assembly;GO:0032981 mitochondrial respiratory chain complex I assembly		ENZYME proteins:Oxidoreductases; Predicted intracellular proteins; Disease related genes; Enzymes; Potential drug targets	Mitochondria (reliability'])	NADH	(M19)PID P73PATHWAY	(M5938)HALLMARK REACTIVE OXYGEN SPECIES PATHWAY; (M5936)HALLMARK OXIDATIVE PHOSPHORYLATION	0.0	0.0	1.0	0.0	0.0	0.0	0.0	0.0	0.0	0.0	0.0	0.0	0.0	0.0	0.0	0.0	0.0	0.0	0.0	0.0
UBQLN4	56893	symbol	H. sapiens	56893	H. sapiens	UBQLN4	ubiquilin 4	GO:1901097 negative regulation of autophagosome maturation;GO:1901096 regulation of autophagosome maturation;GO:2000042 negative regulation of double-strand break repair via homologous recombination		Transporters:Accessory Factors Involved in Transport; Predicted intracellular proteins	Nucleoplasm (reliability'])				0.0	0.0	0.0	0.0	0.0	0.0	0.0	0.0	0.0	0.0	0.0	0.0	0.0	1.0	0.0	0.0	0.0	0.0	0.0	0.0
IRF2BP2	359948	symbol	H. sapiens	359948	H. sapiens	IRF2BP2	interferon regulatory factor 2 binding protein 2	GO:0002327 immature B cell differentiation;GO:0030183 B cell differentiation;GO:0042113 B cell activation		Predicted intracellular proteins	Nucleoplasm (reliability'])				0.0	0.0	0.0	0.0	0.0	0.0	0.0	0.0	0.0	0.0	0.0	0.0	0.0	0.0	0.0	0.0	0.0	0.0	0.0	0.0
CEP350	9857	symbol	H. sapiens	9857	H. sapiens	CEP350	centrosomal protein 350	GO:0034453 microtubule anchoring;GO:0000226 microtubule cytoskeleton organization;GO:0007017 microtubule-based process		Predicted intracellular proteins	Centrosome (reliability'])				0.0	0.0	0.0	0.0	0.0	0.0	0.0	0.0	0.0	0.0	0.0	0.0	0.0	0.0	0.0	0.0	0.0	0.0	0.0	0.0
SPRTN	83932	symbol	H. sapiens	83932	H. sapiens	SPRTN	SprT-like N-terminal domain	GO:0070987 error-free translesion synthesis;GO:0019985 translesion synthesis;GO:0006301 postreplication repair		Disease related genes; Predicted intracellular proteins	Nucleoplasm (reliability'])				0.0	0.0	0.0	0.0	0.0	0.0	0.0	0.0	0.0	0.0	0.0	0.0	0.0	0.0	0.0	0.0	1.0	0.0	0.0	0.0
NIT1	4817	symbol	H. sapiens	4817	H. sapiens	NIT1	nitrilase 1	GO:0006807 nitrogen compound metabolic process;GO:0008152 metabolic process;GO:0008150 biological_process		Predicted intracellular proteins					0.0	0.0	0.0	0.0	0.0	0.0	0.0	0.0	0.0	0.0	0.0	0.0	0.0	0.0	0.0	0.0	0.0	0.0	0.0	0.0
HNRNPA1P54	100421398	symbol	H. sapiens	100421398	H. sapiens	HNRNPA1P54	heterogeneous nuclear ribonucleoprotein A1 pseudogene 54								0.0	0.0	0.0	0.0	0.0	0.0	0.0	0.0	0.0	0.0	0.0	0.0	0.0	0.0	0.0	0.0	0.0	0.0	0.0	0.0
CLK2	1196	symbol	H. sapiens	1196	H. sapiens	CLK2	CDC like kinase 2	GO:0045721 negative regulation of gluconeogenesis;GO:0010677 negative regulation of cellular carbohydrate metabolic process;GO:0006111 regulation of gluconeogenesis	CMGC Ser/Thr protein kinase family	Predicted intracellular proteins; ENZYME proteins:Transferases; Kinases:CMGC Ser/Thr protein kinases; Enzymes	Nucleoplasm (reliability']); Additional: Nuclear bodies	Fostamatinib			0.0	0.0	1.0	0.0	0.0	0.0	0.0	0.0	0.0	0.0	0.0	0.0	0.0	0.0	0.0	0.0	0.0	0.0	0.0	0.0
CHTOP	26097	symbol	H. sapiens	26097	H. sapiens	CHTOP	chromatin target of PRMT1	GO:0051096 positive regulation of helicase activity;GO:0051095 regulation of helicase activity;GO:0031062 positive regulation of histone methylation		Predicted intracellular proteins	Nuclear speckles (reliability'])				0.0	0.0	0.0	0.0	0.0	0.0	0.0	0.0	1.0	0.0	0.0	0.0	0.0	0.0	0.0	0.0	0.0	0.0	0.0	0.0
TGFB2-AS1	728463	symbol	H. sapiens	728463	H. sapiens	TGFB2-AS1	TGFB2 antisense RNA 1 (head to head)								0.0	0.0	0.0	0.0	0.0	0.0	0.0	0.0	0.0	0.0	0.0	0.0	0.0	0.0	0.0	0.0	0.0	0.0	0.0	0.0
KCNH1	3756	symbol	H. sapiens	3756	H. sapiens	KCNH1	potassium voltage-gated channel subfamily H member 1	GO:0001964 startle response;GO:0007520 myoblast fusion;GO:0000768 syncytium formation by plasma membrane fusion		Predicted intracellular proteins; Disease related genes; Voltage-gated ion channels:Voltage-Gated Potassium Channels; Transporters:Transporter channels and pores; Potential drug targets	Vesicles (reliability'])	Imipramine; Astemizole		(M5909)HALLMARK MYOGENESIS	1.0	0.0	0.0	0.0	0.0	0.0	0.0	0.0	0.0	0.0	0.0	0.0	0.0	0.0	0.0	0.0	0.0	0.0	0.0	0.0
PRPF3	9129	symbol	H. sapiens	9129	H. sapiens	PRPF3	pre-mRNA processing factor 3	GO:0000244 spliceosomal tri-snRNP complex assembly;GO:0000387 spliceosomal snRNP assembly;GO:0022618 ribonucleoprotein complex assembly		Disease related genes; Predicted intracellular proteins	Nucleoplasm (reliability'])			(M5941)HALLMARK UV RESPONSE UP	0.0	0.0	0.0	1.0	0.0	0.0	0.0	0.0	1.0	0.0	0.0	0.0	0.0	0.0	0.0	0.0	0.0	0.0	0.0	0.0
APH1A	51107	symbol	H. sapiens	51107	H. sapiens	APH1A	aph-1 homolog A, gamma-secretase subunit	GO:0035333 Notch receptor processing, ligand-dependent;GO:0007220 Notch receptor processing;GO:0031293 membrane protein intracellular domain proteolysis				E-2012	(M251)PID SYNDECAN 3 PATHWAY; (M70)PID PS1 PATHWAY; (M17)PID NOTCH PATHWAY	(M5903)HALLMARK NOTCH SIGNALING	0.0	0.0	0.0	0.0	0.0	1.0	0.0	0.0	0.0	0.0	0.0	0.0	0.0	0.0	0.0	1.0	0.0	0.0	0.0	0.0
ZNF496	84838	symbol	H. sapiens	84838	H. sapiens	ZNF496	zinc finger protein 496	GO:0045893 positive regulation of transcription, DNA-templated;GO:1903508 positive regulation of nucleic acid-templated transcription;GO:1902680 positive regulation of RNA biosynthetic process		Transcription factors:Zinc-coordinating DNA-binding domains; Predicted intracellular proteins	Golgi apparatus (reliability'])				0.0	0.0	0.0	0.0	0.0	0.0	0.0	0.0	0.0	0.0	0.0	0.0	0.0	0.0	0.0	0.0	0.0	0.0	0.0	0.0
SLC25A39P1	100420877	symbol	H. sapiens	100420877	H. sapiens	SLC25A39P1	solute carrier family 25 member 39 pseudogene 1								0.0	0.0	0.0	0.0	0.0	0.0	0.0	0.0	0.0	0.0	0.0	0.0	0.0	0.0	0.0	0.0	0.0	0.0	0.0	0.0
RN7SL444P	106479384	symbol	H. sapiens	106479384	H. sapiens	RN7SL444P	RNA, 7SL, cytoplasmic 444, pseudogene								0.0	0.0	0.0	0.0	0.0	0.0	0.0	0.0	0.0	0.0	0.0	0.0	0.0	0.0	0.0	0.0	0.0	0.0	0.0	0.0
ZNF692	55657	symbol	H. sapiens	55657	H. sapiens	ZNF692	zinc finger protein 692	GO:0000122 negative regulation of transcription by RNA polymerase II;GO:0045892 negative regulation of transcription, DNA-templated;GO:1903507 negative regulation of nucleic acid-templated transcription		Transcription factors:Zinc-coordinating DNA-binding domains; Predicted intracellular proteins	Nucleoli;Nucleoplasm (reliability'])				0.0	0.0	0.0	0.0	0.0	0.0	0.0	0.0	0.0	0.0	0.0	0.0	0.0	0.0	0.0	0.0	0.0	0.0	0.0	0.0
AL591895						None	None	None	None	None	None	None	None	None	nan	nan	nan	nan	nan	nan	nan	nan	nan	nan	nan	nan	nan	nan	nan	nan	nan	nan	nan	nan
ADAM15	8751	symbol	H. sapiens	8751	H. sapiens	ADAM15	ADAM metallopeptidase domain 15	GO:1990910 response to hypobaric hypoxia;GO:1904627 response to phorbol 13-acetate 12-myristate;GO:1904628 cellular response to phorbol 13-acetate 12-myristate		Predicted intracellular proteins	Vesicles (reliability'])		(M118)PID INTEGRIN A9B1 PATHWAY; (M3468)NABA ECM REGULATORS; (M5885)NABA MATRISOME ASSOCIATED	(M5915)HALLMARK APICAL JUNCTION	1.0	0.0	0.0	0.0	0.0	0.0	0.0	0.0	0.0	0.0	0.0	0.0	0.0	1.0	0.0	0.0	0.0	0.0	0.0	0.0
FMO9P	116123	symbol	H. sapiens	116123	H. sapiens	FMO9P	flavin containing dimethylaniline monoxygenase 9, pseudogene								0.0	0.0	0.0	0.0	0.0	0.0	0.0	0.0	0.0	0.0	0.0	0.0	0.0	0.0	0.0	0.0	0.0	0.0	0.0	0.0
LINC01132	100506810	symbol	H. sapiens	100506810	H. sapiens	LINC01132	long intergenic non-protein coding RNA 1132								0.0	0.0	0.0	0.0	0.0	0.0	0.0	0.0	0.0	0.0	0.0	0.0	0.0	0.0	0.0	0.0	0.0	0.0	0.0	0.0
C1orf220	400798	symbol	H. sapiens	400798	H. sapiens	C1orf220	chromosome 1 open reading frame 220								0.0	0.0	0.0	0.0	0.0	0.0	0.0	0.0	0.0	0.0	0.0	0.0	0.0	0.0	0.0	0.0	0.0	0.0	0.0	0.0
RPRD2	23248	symbol	H. sapiens	23248	H. sapiens	RPRD2	regulation of nuclear pre-mRNA domain containing 2	GO:0042795 snRNA transcription by RNA polymerase II;GO:0009301 snRNA transcription;GO:0031124 mRNA 3'-end processing		Predicted intracellular proteins	Nucleoplasm;Vesicles (reliability'])				0.0	0.0	0.0	1.0	0.0	0.0	0.0	0.0	1.0	0.0	0.0	0.0	0.0	0.0	0.0	0.0	0.0	0.0	0.0	0.0
OCLM						None	None	None	None	None	None	None	None	None	nan	nan	nan	nan	nan	nan	nan	nan	nan	nan	nan	nan	nan	nan	nan	nan	nan	nan	nan	nan
PIGC	5279	symbol	H. sapiens	5279	H. sapiens	PIGC	phosphatidylinositol glycan anchor biosynthesis class C	GO:0016254 preassembly of GPI anchor in ER membrane;GO:0006506 GPI anchor biosynthetic process;GO:0006505 GPI anchor metabolic process		ENZYME proteins:Transferases; Enzymes					0.0	0.0	1.0	0.0	0.0	0.0	0.0	0.0	0.0	0.0	0.0	1.0	0.0	0.0	0.0	0.0	0.0	0.0	0.0	0.0
ANKRD34A	284615	symbol	H. sapiens	284615	H. sapiens	ANKRD34A	ankyrin repeat domain 34A			Predicted intracellular proteins	Cytosol (reliability'])				0.0	0.0	0.0	0.0	0.0	0.0	0.0	0.0	0.0	0.0	0.0	0.0	0.0	0.0	0.0	0.0	0.0	0.0	0.0	0.0
AL390863						None	None	None	None	None	None	None	None	None	nan	nan	nan	nan	nan	nan	nan	nan	nan	nan	nan	nan	nan	nan	nan	nan	nan	nan	nan	nan
DARS2	55157	symbol	H. sapiens	55157	H. sapiens	DARS2	aspartyl-tRNA synthetase 2, mitochondrial	GO:0070145 mitochondrial asparaginyl-tRNA aminoacylation;GO:0006421 asparaginyl-tRNA aminoacylation;GO:0070127 tRNA aminoacylation for mitochondrial protein translation		Predicted intracellular proteins; Disease related genes; ENZYME proteins:Ligase; Enzymes; Potential drug targets	Mitochondria (reliability']); Additional: Nucleoplasm	Aspartic acid			0.0	0.0	0.0	1.0	0.0	0.0	0.0	0.0	0.0	0.0	0.0	0.0	0.0	0.0	0.0	0.0	0.0	0.0	0.0	0.0
GOLPH3L	55204	symbol	H. sapiens	55204	H. sapiens	GOLPH3L	golgi phosphoprotein 3 like	GO:0043001 Golgi to plasma membrane protein transport;GO:0006893 Golgi to plasma membrane transport;GO:0061951 establishment of protein localization to plasma membrane		Predicted intracellular proteins	Plasma membrane (reliability']); Additional: Cytosol;Nucleoplasm				0.0	0.0	0.0	0.0	1.0	0.0	0.0	0.0	0.0	0.0	0.0	0.0	0.0	0.0	0.0	0.0	0.0	0.0	0.0	0.0
RUSC1-AS1	284618	symbol	H. sapiens	284618	H. sapiens	RUSC1-AS1	RUSC1 antisense RNA 1								0.0	0.0	0.0	0.0	0.0	0.0	0.0	0.0	0.0	0.0	0.0	0.0	0.0	0.0	0.0	0.0	0.0	0.0	0.0	0.0
DCST1	149095	symbol	H. sapiens	149095	H. sapiens	DCST1	DC-STAMP domain containing 1	GO:0060339 negative regulation of type I interferon-mediated signaling pathway;GO:0060338 regulation of type I interferon-mediated signaling pathway;GO:0045824 negative regulation of innate immune response		ENZYME proteins:Transferases; Enzymes					0.0	0.0	0.0	0.0	0.0	0.0	0.0	0.0	0.0	0.0	0.0	0.0	0.0	0.0	0.0	0.0	0.0	0.0	0.0	0.0
MIR556	693141	symbol	H. sapiens	693141	H. sapiens	MIR556	microRNA 556	GO:0035195 gene silencing by miRNA;GO:0035194 posttranscriptional gene silencing by RNA;GO:0016441 posttranscriptional gene silencing							0.0	0.0	0.0	0.0	0.0	0.0	0.0	0.0	0.0	0.0	0.0	0.0	0.0	0.0	0.0	0.0	0.0	0.0	0.0	0.0
RO60	6738	symbol	H. sapiens	6738	H. sapiens	RO60	Ro60, Y RNA binding protein	GO:0035457 cellular response to interferon-alpha;GO:0035455 response to interferon-alpha;GO:0006383 transcription by RNA polymerase III		Predicted intracellular proteins	Cytosol (reliability']); Additional: Nucleoplasm				0.0	0.0	0.0	0.0	0.0	0.0	0.0	0.0	0.0	0.0	0.0	0.0	0.0	0.0	0.0	0.0	0.0	0.0	0.0	0.0
UBAP2L	9898	symbol	H. sapiens	9898	H. sapiens	UBAP2L	ubiquitin associated protein 2 like	GO:0061484 hematopoietic stem cell homeostasis;GO:0034063 stress granule assembly;GO:0007339 binding of sperm to zona pellucida		Predicted intracellular proteins	Cytosol;Nuclear speckles (reliability'])				0.0	0.0	0.0	1.0	0.0	0.0	0.0	0.0	0.0	0.0	0.0	0.0	0.0	0.0	0.0	0.0	0.0	0.0	0.0	0.0
LRRN2	10446	symbol	H. sapiens	10446	H. sapiens	LRRN2	leucine rich repeat neuronal 2	GO:0007155 cell adhesion;GO:0022610 biological adhesion;GO:0007165 signal transduction			Endoplasmic reticulum (reliability'])				0.0	0.0	0.0	0.0	0.0	0.0	0.0	0.0	0.0	0.0	0.0	0.0	0.0	0.0	0.0	0.0	0.0	0.0	0.0	0.0
AL365181						None	None	None	None	None	None	None	None	None	nan	nan	nan	nan	nan	nan	nan	nan	nan	nan	nan	nan	nan	nan	nan	nan	nan	nan	nan	nan
RPS10P7	376693	symbol	H. sapiens	376693	H. sapiens	RPS10P7	ribosomal protein S10 pseudogene 7								0.0	0.0	0.0	0.0	0.0	0.0	0.0	0.0	0.0	0.0	0.0	0.0	0.0	0.0	0.0	0.0	0.0	0.0	0.0	0.0
ATF6	22926	symbol	H. sapiens	22926	H. sapiens	ATF6	activating transcription factor 6	GO:1903893 positive regulation of ATF6-mediated unfolded protein response;GO:1903891 regulation of ATF6-mediated unfolded protein response;GO:0036500 ATF6-mediated unfolded protein response		Transcription factors:Basic domains; Disease related genes			(M229)PID P38 ALPHA BETA DOWNSTREAM PATHWAY	(M5922)HALLMARK UNFOLDED PROTEIN RESPONSE	0.0	0.0	0.0	0.0	0.0	0.0	0.0	0.0	0.0	0.0	0.0	0.0	0.0	0.0	0.0	0.0	0.0	0.0	0.0	0.0
PIAS3	10401	symbol	H. sapiens	10401	H. sapiens	PIAS3	protein inhibitor of activated STAT 3	GO:0071847 TNFSF11-mediated signaling pathway;GO:0033234 negative regulation of protein sumoylation;GO:0033235 positive regulation of protein sumoylation		Predicted intracellular proteins	Nucleoplasm (reliability'])		(M183)PID IL6 7 PATHWAY; (M58)PID AR PATHWAY; (M2)PID SMAD2 3NUCLEAR PATHWAY	(M5942)HALLMARK UV RESPONSE DN	0.0	0.0	0.0	0.0	0.0	0.0	0.0	0.0	0.0	0.0	0.0	0.0	0.0	0.0	0.0	0.0	0.0	0.0	0.0	0.0
TTC13	79573	symbol	H. sapiens	79573	H. sapiens	TTC13	tetratricopeptide repeat domain 13			Predicted intracellular proteins	Nucleoplasm (reliability'])				0.0	0.0	0.0	0.0	0.0	0.0	0.0	0.0	0.0	0.0	0.0	0.0	0.0	0.0	0.0	0.0	0.0	0.0	0.0	0.0
ARHGEF11	9826	symbol	H. sapiens	9826	H. sapiens	ARHGEF11	Rho guanine nucleotide exchange factor 11	GO:0007266 Rho protein signal transduction;GO:0030010 establishment of cell polarity;GO:0006941 striated muscle contraction		Predicted intracellular proteins	Plasma membrane (reliability']); Additional: Nucleoplasm		(M5193)SIG CHEMOTAXIS; (M68)PID RHOA REG PATHWAY; (M281)PID FAK PATHWAY	(M5893)HALLMARK MITOTIC SPINDLE	0.0	1.0	0.0	0.0	0.0	0.0	0.0	0.0	0.0	0.0	0.0	0.0	0.0	0.0	0.0	1.0	0.0	0.0	0.0	0.0
IPO8P1	100418819	symbol	H. sapiens	100418819	H. sapiens	IPO8P1	importin 8 pseudogene 1								0.0	0.0	0.0	0.0	0.0	0.0	0.0	0.0	0.0	0.0	0.0	0.0	0.0	0.0	0.0	0.0	0.0	0.0	0.0	0.0
FCGR3B	2215	symbol	H. sapiens	2215	H. sapiens	FCGR3B	Fc fragment of IgG receptor IIIb	GO:0043312 neutrophil degranulation;GO:0002283 neutrophil activation involved in immune response;GO:0002446 neutrophil mediated immunity		CD markers; Predicted secreted proteins; Predicted intracellular proteins; FDA approved drug targets:Biotech drugs		Cetuximab; Etanercept; Human immunoglobulin G; Gemtuzumab ozogamicin; Muromonab; Alemtuzumab; Alefacept; Natalizumab; Palivizumab; Daclizumab; Catumaxomab; Sarilumab			0.0	0.0	0.0	0.0	0.0	0.0	0.0	0.0	0.0	0.0	0.0	0.0	0.0	0.0	0.0	0.0	0.0	0.0	0.0	0.0
TGFB2	7042	symbol	H. sapiens	7042	H. sapiens	TGFB2	transforming growth factor beta 2	GO:1903701 substantia propria of cornea development;GO:0042704 uterine wall breakdown;GO:0062044 negative regulation of cardiac epithelial to mesenchymal transition		Cancer-related genes:Candidate cancer biomarkers; Disease related genes; Predicted secreted proteins			(M11736)SA MMP CYTOKINE CONNECTION; (M211)PID HEDGEHOG 2PATHWAY; (M33)PID GLYPICAN 1PATHWAY	(M5902)HALLMARK APOPTOSIS; (M5934)HALLMARK XENOBIOTIC METABOLISM; (M5950)HALLMARK ALLOGRAFT REJECTION	1.0	0.0	0.0	0.0	0.0	0.0	0.0	0.0	0.0	1.0	0.0	0.0	0.0	0.0	1.0	0.0	0.0	0.0	0.0	0.0
ZNF678	339500	symbol	H. sapiens	339500	H. sapiens	ZNF678	zinc finger protein 678	GO:0006355 regulation of transcription, DNA-templated;GO:1903506 regulation of nucleic acid-templated transcription;GO:2001141 regulation of RNA biosynthetic process		Transcription factors:Zinc-coordinating DNA-binding domains; Predicted intracellular proteins	Cytosol;Mitochondria (reliability']); Additional: Nucleoli				0.0	0.0	0.0	0.0	0.0	0.0	0.0	0.0	0.0	0.0	0.0	0.0	0.0	0.0	0.0	0.0	0.0	0.0	0.0	0.0
AL606489						None	None	None	None	None	None	None	None	None	nan	nan	nan	nan	nan	nan	nan	nan	nan	nan	nan	nan	nan	nan	nan	nan	nan	nan	nan	nan
NSL1	25936	symbol	H. sapiens	25936	H. sapiens	NSL1	NSL1 component of MIS12 kinetochore complex	GO:0000070 mitotic sister chromatid segregation;GO:0000819 sister chromatid segregation;GO:0098813 nuclear chromosome segregation		Predicted intracellular proteins	Nuclear speckles (reliability'])				0.0	1.0	0.0	0.0	0.0	0.0	0.0	0.0	0.0	0.0	0.0	0.0	0.0	0.0	1.0	0.0	0.0	0.0	0.0	0.0
KRTCAP2	200185	symbol	H. sapiens	200185	H. sapiens	KRTCAP2	keratinocyte associated protein 2	GO:0042543 protein N-linked glycosylation via arginine;GO:0018195 peptidyl-arginine modification;GO:0006487 protein N-linked glycosylation							0.0	0.0	1.0	0.0	0.0	0.0	0.0	0.0	0.0	0.0	0.0	0.0	0.0	0.0	0.0	0.0	0.0	0.0	0.0	0.0
HDGF	3068	symbol	H. sapiens	3068	H. sapiens	HDGF	heparin binding growth factor	GO:0098760 response to interleukin-7;GO:0098761 cellular response to interleukin-7;GO:0036498 IRE1-mediated unfolded protein response		Predicted intracellular proteins	Nucleoplasm (reliability'])	Copper		(M5926)HALLMARK MYC TARGETS V1; (M5945)HALLMARK HEME METABOLISM	0.0	0.0	0.0	0.0	0.0	0.0	0.0	0.0	0.0	0.0	0.0	0.0	0.0	0.0	0.0	0.0	0.0	0.0	0.0	0.0
KLHL12	59349	symbol	H. sapiens	59349	H. sapiens	KLHL12	kelch like family member 12	GO:0014029 neural crest formation;GO:0048207 vesicle targeting, rough ER to cis-Golgi;GO:0048208 COPII vesicle coating		Predicted intracellular proteins	Centriolar satellite;Vesicles (reliability'])		(M90)PID WNT CANONICAL PATHWAY		0.0	0.0	0.0	0.0	1.0	0.0	0.0	0.0	0.0	0.0	0.0	0.0	0.0	0.0	1.0	0.0	0.0	0.0	0.0	0.0
RFX5	5993	symbol	H. sapiens	5993	H. sapiens	RFX5	regulatory factor X5	GO:0000122 negative regulation of transcription by RNA polymerase II;GO:0045944 positive regulation of transcription by RNA polymerase II;GO:0045892 negative regulation of transcription, DNA-templated		Transcription factors:Helix-turn-helix domains; Disease related genes; Predicted intracellular proteins					0.0	0.0	0.0	0.0	0.0	0.0	0.0	0.0	0.0	0.0	0.0	0.0	0.0	0.0	0.0	0.0	0.0	0.0	0.0	0.0
ODR4	54953	symbol	H. sapiens	54953	H. sapiens	ODR4	odr-4 GPCR localization factor homolog	GO:0008104 protein localization;GO:0033036 macromolecule localization;GO:0051179 localization			Nucleoplasm;Plasma membrane (reliability'])				0.0	0.0	0.0	0.0	0.0	0.0	0.0	0.0	0.0	0.0	0.0	0.0	0.0	0.0	0.0	0.0	0.0	0.0	0.0	0.0
AGT	183	symbol	H. sapiens	183	H. sapiens	AGT	angiotensinogen	GO:1905008 regulation of L-lysine import across plasma membrane;GO:1905010 positive regulation of L-lysine import across plasma membrane;GO:1905541 regulation of L-arginine import across plasma membrane		Candidate cardiovascular disease genes; Disease related genes; Predicted secreted proteins		Zinc; Copper; Sparsentan; Zinc acetate	(M11)PID PRL SIGNALING EVENTS PATHWAY; (M167)PID AP1 PATHWAY; (M3468)NABA ECM REGULATORS		1.0	0.0	0.0	0.0	0.0	0.0	0.0	0.0	0.0	0.0	0.0	1.0	0.0	0.0	0.0	0.0	0.0	0.0	1.0	0.0
TATDN3	128387	symbol	H. sapiens	128387	H. sapiens	TATDN3	TatD DNase domain containing 3	GO:0090305 nucleic acid phosphodiester bond hydrolysis;GO:0090304 nucleic acid metabolic process;GO:0006139 nucleobase-containing compound metabolic process		Predicted intracellular proteins	Nucleoplasm (reliability']); Additional: Focal adhesion sites;Golgi apparatus				0.0	0.0	0.0	0.0	0.0	0.0	0.0	0.0	0.0	0.0	0.0	0.0	0.0	0.0	0.0	0.0	0.0	0.0	0.0	0.0
HSD17B7	51478	symbol	H. sapiens	51478	H. sapiens	HSD17B7	hydroxysteroid 17-beta dehydrogenase 7	GO:0006703 estrogen biosynthetic process;GO:0008209 androgen metabolic process;GO:0008210 estrogen metabolic process		ENZYME proteins:Oxidoreductases; Predicted intracellular proteins; Enzymes		NADH		(M5892)HALLMARK CHOLESTEROL HOMEOSTASIS; (M5935)HALLMARK FATTY ACID METABOLISM	0.0	0.0	0.0	0.0	0.0	0.0	0.0	0.0	0.0	0.0	0.0	1.0	0.0	0.0	0.0	0.0	0.0	0.0	1.0	0.0
RCOR3	55758	symbol	H. sapiens	55758	H. sapiens	RCOR3	REST corepressor 3	GO:0016575 histone deacetylation;GO:0006476 protein deacetylation;GO:0035601 protein deacylation		Transcription factors:Helix-turn-helix domains; Predicted intracellular proteins	Nucleoplasm (reliability']); Additional: Cytosol				0.0	0.0	0.0	0.0	0.0	0.0	0.0	0.0	0.0	0.0	0.0	0.0	0.0	0.0	0.0	0.0	0.0	0.0	0.0	0.0
AL162431						None	None	None	None	None	None	None	None	None	nan	nan	nan	nan	nan	nan	nan	nan	nan	nan	nan	nan	nan	nan	nan	nan	nan	nan	nan	nan
COP1	64326	symbol	H. sapiens	64326	H. sapiens	COP1	COP1 E3 ubiquitin ligase	GO:0032436 positive regulation of proteasomal ubiquitin-dependent protein catabolic process;GO:2000060 positive regulation of ubiquitin-dependent protein catabolic process;GO:1901800 positive regulation of proteasomal protein catabolic process		ENZYME proteins:Transferases; Predicted intracellular proteins; Enzymes			(M84)PID ATM PATHWAY; (M261)PID P53 REGULATION PATHWAY; (M145)PID P53 DOWNSTREAM PATHWAY		0.0	1.0	0.0	0.0	0.0	0.0	0.0	0.0	0.0	0.0	0.0	0.0	0.0	0.0	0.0	0.0	0.0	0.0	0.0	0.0
CNST	163882	symbol	H. sapiens	163882	H. sapiens	CNST	consortin, connexin sorting protein	GO:0042998 positive regulation of Golgi to plasma membrane protein transport;GO:0042996 regulation of Golgi to plasma membrane protein transport;GO:0043001 Golgi to plasma membrane protein transport		Predicted intracellular proteins	Vesicles (reliability'])				0.0	0.0	0.0	0.0	1.0	0.0	0.0	0.0	0.0	0.0	0.0	0.0	0.0	0.0	0.0	0.0	0.0	0.0	0.0	0.0
NUF2	83540	symbol	H. sapiens	83540	H. sapiens	NUF2	NUF2 component of NDC80 kinetochore complex	GO:0051315 attachment of mitotic spindle microtubules to kinetochore;GO:0051383 kinetochore organization;GO:0008608 attachment of spindle microtubules to kinetochore		Predicted intracellular proteins	Nucleoplasm (reliability'])				0.0	1.0	0.0	0.0	0.0	0.0	1.0	0.0	0.0	0.0	0.0	0.0	0.0	0.0	1.0	0.0	0.0	0.0	0.0	0.0
PDIA3P1	171423	symbol	H. sapiens	171423	H. sapiens	PDIA3P1	protein disulfide isomerase family A member 3 pseudogene 1								0.0	0.0	0.0	0.0	0.0	0.0	0.0	0.0	0.0	0.0	0.0	0.0	0.0	0.0	0.0	0.0	0.0	0.0	0.0	0.0
SNORA58B	109617023	symbol	H. sapiens	109617023	H. sapiens	SNORA58B	small nucleolar RNA, H/ACA box 58B	GO:0006396 RNA processing;GO:0016070 RNA metabolic process;GO:0090304 nucleic acid metabolic process							0.0	0.0	0.0	0.0	0.0	0.0	0.0	0.0	0.0	0.0	0.0	0.0	0.0	0.0	0.0	0.0	0.0	0.0	0.0	0.0
VPS72	6944	symbol	H. sapiens	6944	H. sapiens	VPS72	vacuolar protein sorting 72 homolog	GO:0043486 histone exchange;GO:0035019 somatic stem cell population maintenance;GO:0043044 ATP-dependent chromatin remodeling		Predicted intracellular proteins	Nuclear speckles (reliability'])				0.0	0.0	0.0	0.0	0.0	0.0	1.0	0.0	0.0	0.0	0.0	0.0	0.0	0.0	0.0	0.0	0.0	0.0	0.0	0.0
UFC1	51506	symbol	H. sapiens	51506	H. sapiens	UFC1	ubiquitin-fold modifier conjugating enzyme 1	GO:1990564 protein polyufmylation;GO:1990592 protein K69-linked ufmylation;GO:0071569 protein ufmylation		Predicted intracellular proteins	Nuclear speckles (reliability']); Additional: Cytosol				0.0	0.0	0.0	0.0	0.0	0.0	0.0	0.0	0.0	0.0	0.0	0.0	0.0	1.0	0.0	0.0	0.0	0.0	0.0	0.0
SDHC	6391	symbol	H. sapiens	6391	H. sapiens	SDHC	succinate dehydrogenase complex subunit C	GO:0006121 mitochondrial electron transport, succinate to ubiquinone;GO:0006099 tricarboxylic acid cycle;GO:0006101 citrate metabolic process		Citric acid cycle related proteins; Disease related genes; Cancer-related genes; Predicted intracellular proteins		2-Hexyloxy-6-Hydroxymethyl-Tetrahydro-Pyran-3,4,5-Triol; Ubiquinone Q1		(M5935)HALLMARK FATTY ACID METABOLISM; (M5905)HALLMARK ADIPOGENESIS; (M5936)HALLMARK OXIDATIVE PHOSPHORYLATION	0.0	0.0	1.0	0.0	0.0	0.0	0.0	0.0	0.0	0.0	0.0	0.0	0.0	0.0	0.0	0.0	0.0	0.0	0.0	0.0
EEF1AKNMT	51603	symbol	H. sapiens	51603	H. sapiens	EEF1AKNMT	eEF1A lysine and N-terminal methyltransferase	GO:0032259 methylation;GO:0008152 metabolic process;GO:0008150 biological_process		Predicted intracellular proteins	Cytosol (reliability'])				0.0	0.0	0.0	0.0	0.0	0.0	0.0	0.0	0.0	0.0	0.0	0.0	0.0	0.0	0.0	0.0	0.0	0.0	0.0	0.0
LINC02804	105371228	symbol	H. sapiens	105371228	H. sapiens	LINC02804	long intergenic non-protein coding RNA 2804								0.0	0.0	0.0	0.0	0.0	0.0	0.0	0.0	0.0	0.0	0.0	0.0	0.0	0.0	0.0	0.0	0.0	0.0	0.0	0.0
UBE2T	29089	symbol	H. sapiens	29089	H. sapiens	UBE2T	ubiquitin conjugating enzyme E2 T	GO:0044314 protein K27-linked ubiquitination;GO:0035519 protein K29-linked ubiquitination;GO:0085020 protein K6-linked ubiquitination		Predicted intracellular proteins; Disease related genes; Enzymes; Potential drug targets; ENZYME proteins:Transferases	Nucleoli (reliability']); Additional: Nucleoplasm		(M1)PID FANCONI PATHWAY	(M5925)HALLMARK E2F TARGETS	0.0	0.0	0.0	0.0	0.0	0.0	0.0	0.0	0.0	0.0	0.0	0.0	0.0	0.0	0.0	0.0	0.0	0.0	0.0	0.0
MRPS14	63931	symbol	H. sapiens	63931	H. sapiens	MRPS14	mitochondrial ribosomal protein S14	GO:0070125 mitochondrial translational elongation;GO:0070126 mitochondrial translational termination;GO:0006415 translational termination		Ribosomal proteins; Predicted intracellular proteins	Mitochondria;Nuclear membrane (reliability'])				0.0	0.0	0.0	0.0	0.0	0.0	0.0	0.0	0.0	0.0	0.0	0.0	0.0	1.0	0.0	0.0	0.0	0.0	0.0	0.0
DEDD	9191	symbol	H. sapiens	9191	H. sapiens	DEDD	death effector domain containing	GO:0008625 extrinsic apoptotic signaling pathway via death domain receptors;GO:0097191 extrinsic apoptotic signaling pathway;GO:0007283 spermatogenesis		Predicted intracellular proteins	Nucleoplasm (reliability'])		(M19)PID P73PATHWAY		0.0	0.0	0.0	0.0	0.0	0.0	0.0	0.0	0.0	0.0	0.0	0.0	0.0	0.0	0.0	0.0	0.0	0.0	0.0	0.0
Z99127						None	None	None	None	None	None	None	None	None	nan	nan	nan	nan	nan	nan	nan	nan	nan	nan	nan	nan	nan	nan	nan	nan	nan	nan	nan	nan
AL513325						None	None	None	None	None	None	None	None	None	nan	nan	nan	nan	nan	nan	nan	nan	nan	nan	nan	nan	nan	nan	nan	nan	nan	nan	nan	nan
H2BC20P	337873	symbol	H. sapiens	337873	H. sapiens	H2BC20P	H2B clustered histone 20, pseudogene								0.0	0.0	0.0	0.0	0.0	0.0	0.0	0.0	0.0	0.0	0.0	0.0	0.0	0.0	0.0	0.0	0.0	0.0	0.0	0.0
GPR137B	7107	symbol	H. sapiens	7107	H. sapiens	GPR137B	G protein-coupled receptor 137B	GO:0150032 positive regulation of protein localization to lysosome;GO:0150031 regulation of protein localization to lysosome;GO:0045779 negative regulation of bone resorption		Transporters					0.0	0.0	0.0	0.0	0.0	0.0	0.0	0.0	0.0	0.0	0.0	0.0	0.0	0.0	0.0	0.0	0.0	0.0	0.0	0.0
IL19	29949	symbol	H. sapiens	29949	H. sapiens	IL19	interleukin 19	GO:0019221 cytokine-mediated signaling pathway;GO:0071345 cellular response to cytokine stimulus;GO:0034097 response to cytokine		Predicted secreted proteins			(M196)PID IL23 PATHWAY; (M5883)NABA SECRETED FACTORS; (M5885)NABA MATRISOME ASSOCIATED		0.0	0.0	0.0	0.0	0.0	0.0	0.0	0.0	0.0	0.0	0.0	0.0	0.0	0.0	0.0	0.0	0.0	0.0	0.0	0.0
AL445228						None	None	None	None	None	None	None	None	None	nan	nan	nan	nan	nan	nan	nan	nan	nan	nan	nan	nan	nan	nan	nan	nan	nan	nan	nan	nan
CERS2	29956	symbol	H. sapiens	29956	H. sapiens	CERS2	ceramide synthase 2	GO:1900148 negative regulation of Schwann cell migration;GO:1905045 negative regulation of Schwann cell proliferation involved in axon regeneration;GO:0014011 Schwann cell proliferation involved in axon regeneration			Endoplasmic reticulum;Nuclear membrane (reliability'])				0.0	0.0	0.0	0.0	0.0	0.0	0.0	0.0	0.0	0.0	0.0	1.0	0.0	0.0	0.0	0.0	0.0	0.0	0.0	0.0
TARBP1	6894	symbol	H. sapiens	6894	H. sapiens	TARBP1	TAR (HIV-1) RNA binding protein 1	GO:0030488 tRNA methylation;GO:0001510 RNA methylation;GO:0006400 tRNA modification		Predicted intracellular proteins	Nuclear speckles (reliability'])				0.0	0.0	0.0	1.0	0.0	0.0	0.0	0.0	0.0	0.0	0.0	0.0	0.0	0.0	0.0	0.0	0.0	0.0	0.0	0.0
SERPINC1	462	symbol	H. sapiens	462	H. sapiens	SERPINC1	serpin family C member 1	GO:2000266 regulation of blood coagulation, intrinsic pathway;GO:0007597 blood coagulation, intrinsic pathway;GO:0002438 acute inflammatory response to antigenic stimulus		FDA approved drug targets:Small molecule drugs; Disease related genes; FDA approved drug targets:Biotech drugs; Predicted secreted proteins; Candidate cardiovascular disease genes		Ardeparin; Fondaparinux; Heparin; Enoxaparin; N-Formylmethionine; SR-123781A; Sulodexide; Danaparoid; Dalteparin; Tinzaparin; Nadroparin; Copper; Protamine sulfate; Bemiparin; Antithrombin III human	(M33)PID GLYPICAN 1PATHWAY; (M3468)NABA ECM REGULATORS; (M5885)NABA MATRISOME ASSOCIATED	(M5946)HALLMARK COAGULATION; (M5947)HALLMARK IL2 STAT5 SIGNALING; (M5921)HALLMARK COMPLEMENT	0.0	0.0	0.0	0.0	0.0	0.0	0.0	0.0	0.0	0.0	0.0	0.0	0.0	0.0	0.0	0.0	0.0	0.0	0.0	1.0
AC239809						None	None	None	None	None	None	None	None	None	nan	nan	nan	nan	nan	nan	nan	nan	nan	nan	nan	nan	nan	nan	nan	nan	nan	nan	nan	nan
AC239804						None	None	None	None	None	None	None	None	None	nan	nan	nan	nan	nan	nan	nan	nan	nan	nan	nan	nan	nan	nan	nan	nan	nan	nan	nan	nan
CFAP45	25790	symbol	H. sapiens	25790	H. sapiens	CFAP45	cilia and flagella associated protein 45			Predicted intracellular proteins	Nucleoplasm (reliability'])				0.0	0.0	0.0	0.0	0.0	0.0	0.0	0.0	0.0	0.0	0.0	0.0	0.0	0.0	0.0	0.0	0.0	0.0	0.0	0.0
KISS1	3814	symbol	H. sapiens	3814	H. sapiens	KISS1	KiSS-1 metastasis suppressor	GO:0060112 generation of ovulation cycle rhythm;GO:0033686 positive regulation of luteinizing hormone secretion;GO:0033684 regulation of luteinizing hormone secretion		Cancer-related genes:Candidate cancer biomarkers; Disease related genes; Predicted secreted proteins	Vesicles (reliability'])				1.0	0.0	0.0	0.0	0.0	0.0	0.0	0.0	0.0	0.0	0.0	0.0	0.0	0.0	0.0	0.0	0.0	0.0	0.0	0.0
SCYL3	57147	symbol	H. sapiens	57147	H. sapiens	SCYL3	SCY1 like pseudokinase 3	GO:0021522 spinal cord motor neuron differentiation;GO:0021517 ventral spinal cord development;GO:0021515 cell differentiation in spinal cord	Other	Predicted intracellular proteins; Kinases; Enzymes	Microtubules (reliability']); Additional: Nuclear bodies				0.0	0.0	0.0	0.0	0.0	0.0	0.0	0.0	0.0	0.0	0.0	0.0	0.0	0.0	0.0	0.0	0.0	0.0	0.0	0.0
LINC00467	84791	symbol	H. sapiens	84791	H. sapiens	LINC00467	long intergenic non-protein coding RNA 467								0.0	0.0	0.0	0.0	0.0	0.0	0.0	0.0	0.0	0.0	0.0	0.0	0.0	0.0	0.0	0.0	0.0	0.0	0.0	0.0
MIR4258	100423020	symbol	H. sapiens	100423020	H. sapiens	MIR4258	microRNA 4258								0.0	0.0	0.0	0.0	0.0	0.0	0.0	0.0	0.0	0.0	0.0	0.0	0.0	0.0	0.0	0.0	0.0	0.0	0.0	0.0
MIR320B2	100313769	symbol	H. sapiens	100313769	H. sapiens	MIR320B2	microRNA 320b-2	GO:0035195 gene silencing by miRNA;GO:0035194 posttranscriptional gene silencing by RNA;GO:0016441 posttranscriptional gene silencing							0.0	0.0	0.0	0.0	0.0	0.0	0.0	0.0	0.0	0.0	0.0	0.0	0.0	0.0	0.0	0.0	0.0	0.0	0.0	0.0
BROX	148362	symbol	H. sapiens	148362	H. sapiens	BROX	BRO1 domain and CAAX motif containing			Predicted intracellular proteins	Golgi apparatus (reliability']); Additional: Cytosol;Nucleoplasm				0.0	0.0	0.0	0.0	0.0	0.0	0.0	0.0	0.0	0.0	0.0	0.0	0.0	0.0	0.0	0.0	0.0	0.0	0.0	0.0
TSTD1	100131187	symbol	H. sapiens	100131187	H. sapiens	TSTD1	thiosulfate sulfurtransferase like domain containing 1	GO:0019418 sulfide oxidation;GO:0070221 sulfide oxidation, using sulfide:quinone oxidoreductase;GO:0006790 sulfur compound metabolic process		Predicted intracellular proteins	Cytoplasmic bodies;Cytosol (reliability'])				0.0	0.0	1.0	0.0	0.0	0.0	0.0	0.0	0.0	0.0	0.0	0.0	0.0	0.0	0.0	0.0	0.0	0.0	0.0	0.0
DUSP23	54935	symbol	H. sapiens	54935	H. sapiens	DUSP23	dual specificity phosphatase 23	GO:0035335 peptidyl-tyrosine dephosphorylation;GO:0006470 protein dephosphorylation;GO:0016311 dephosphorylation		ENZYME proteins:Hydrolases; Predicted intracellular proteins; Enzymes	Nucleoplasm (reliability'])	4-Nitrophenyl Phosphate			0.0	0.0	0.0	0.0	0.0	0.0	0.0	0.0	0.0	0.0	0.0	0.0	0.0	0.0	0.0	0.0	0.0	0.0	0.0	0.0
CCT8P1	644131	symbol	H. sapiens	644131	H. sapiens	CCT8P1	chaperonin containing TCP1 subunit 8 pseudogene 1								0.0	0.0	0.0	0.0	0.0	0.0	0.0	0.0	0.0	0.0	0.0	0.0	0.0	0.0	0.0	0.0	0.0	0.0	0.0	0.0
ESRRG	2104	symbol	H. sapiens	2104	H. sapiens	ESRRG	estrogen related receptor gamma	GO:0048384 retinoic acid receptor signaling pathway;GO:0120162 positive regulation of cold-induced thermogenesis;GO:0043401 steroid hormone mediated signaling pathway		FDA approved drug targets:Small molecule drugs; Transcription factors:Zinc-coordinating DNA-binding domains; Predicted intracellular proteins; Nuclear receptors	Nucleoplasm (reliability'])	Troglitazone; Diethylstilbestrol; Tamoxifen; Cholic Acid; Afimoxifene; 4-HYDROXY-N'-(4-ISOPROPYLBENZYL)BENZOHYDRAZIDE; p-Cumylphenol; Bisphenol A; Bisphenol Z; Estradiol acetate; Estradiol benzoate; Estradiol cypionate; Estradiol dienanthate; Estradiol valerate			0.0	0.0	0.0	0.0	0.0	0.0	0.0	0.0	0.0	0.0	0.0	0.0	0.0	0.0	0.0	0.0	0.0	0.0	0.0	0.0
TSEN15	116461	symbol	H. sapiens	116461	H. sapiens	TSEN15	tRNA splicing endonuclease subunit 15	GO:0006388 tRNA splicing, via endonucleolytic cleavage and ligation;GO:0000394 RNA splicing, via endonucleolytic cleavage and ligation;GO:0008033 tRNA processing		Disease related genes; Predicted intracellular proteins	Nucleoli (reliability']); Additional: Nucleoplasm				0.0	0.0	0.0	1.0	0.0	0.0	0.0	1.0	1.0	0.0	0.0	0.0	0.0	0.0	0.0	0.0	0.0	0.0	0.0	0.0
H4C14	8370	symbol	H. sapiens	8370	H. sapiens	H4C14	H4 clustered histone 14	GO:0045653 negative regulation of megakaryocyte differentiation;GO:0006335 DNA replication-dependent nucleosome assembly;GO:0034723 DNA replication-dependent nucleosome organization		Disease related genes; Predicted intracellular proteins					0.0	1.0	0.0	0.0	0.0	0.0	1.0	1.0	0.0	0.0	1.0	0.0	0.0	0.0	0.0	0.0	1.0	0.0	0.0	0.0
AC239799						None	None	None	None	None	None	None	None	None	nan	nan	nan	nan	nan	nan	nan	nan	nan	nan	nan	nan	nan	nan	nan	nan	nan	nan	nan	nan
PAQR6	79957	symbol	H. sapiens	79957	H. sapiens	PAQR6	progestin and adipoQ receptor family member 6			Predicted intracellular proteins	Nucleoli;Nucleoplasm (reliability'])				0.0	0.0	0.0	0.0	0.0	0.0	0.0	0.0	0.0	0.0	0.0	0.0	0.0	0.0	0.0	0.0	0.0	0.0	0.0	0.0
PMF1	11243	symbol	H. sapiens	11243	H. sapiens	PMF1	polyamine modulated factor 1	GO:0007059 chromosome segregation;GO:0051301 cell division;GO:1903508 positive regulation of nucleic acid-templated transcription		Predicted intracellular proteins	Nucleoplasm (reliability']); Additional: Vesicles				0.0	1.0	0.0	0.0	0.0	0.0	0.0	0.0	0.0	0.0	0.0	0.0	0.0	0.0	1.0	0.0	0.0	0.0	0.0	0.0
JTB	10899	symbol	H. sapiens	10899	H. sapiens	JTB	jumping translocation breakpoint	GO:0000281 mitotic cytokinesis;GO:0061640 cytoskeleton-dependent cytokinesis;GO:0000910 cytokinesis		Cancer-related genes:Candidate cancer biomarkers	Vesicles (reliability']); Additional: Actin filaments				0.0	0.0	0.0	0.0	0.0	0.0	0.0	0.0	0.0	0.0	0.0	0.0	0.0	0.0	1.0	0.0	0.0	0.0	0.0	0.0
DEGS1	8560	symbol	H. sapiens	8560	H. sapiens	DEGS1	delta 4-desaturase, sphingolipid 1	GO:0043217 myelin maintenance;GO:0006636 unsaturated fatty acid biosynthetic process;GO:0046513 ceramide biosynthetic process		ENZYME proteins:Oxidoreductases; Enzymes	Mitochondria (reliability'])			(M5950)HALLMARK ALLOGRAFT REJECTION	0.0	0.0	0.0	0.0	0.0	0.0	0.0	0.0	0.0	0.0	0.0	1.0	0.0	0.0	0.0	0.0	0.0	0.0	0.0	0.0
EPRS1	2058	symbol	H. sapiens	2058	H. sapiens	EPRS1	glutamyl-prolyl-tRNA synthetase 1	GO:0006424 glutamyl-tRNA aminoacylation;GO:0006433 prolyl-tRNA aminoacylation;GO:0140212 regulation of long-chain fatty acid import into cell		Predicted intracellular proteins; ENZYME proteins:Ligase; Enzymes	Cytosol (reliability'])	Glutamic acid; Proline; 5'-O-(L-Prolylsulfamoyl)adenosine; 5'-O-(L-Cysteinylsulfamoyl)adenosine; 5'-O-(N-(Alanyl)sulfamoyl)adenosine		(M5924)HALLMARK MTORC1 SIGNALING; (M5926)HALLMARK MYC TARGETS V1	0.0	0.0	0.0	1.0	0.0	0.0	0.0	1.0	1.0	0.0	0.0	0.0	0.0	0.0	0.0	0.0	0.0	0.0	0.0	0.0
AL596325						None	None	None	None	None	None	None	None	None	nan	nan	nan	nan	nan	nan	nan	nan	nan	nan	nan	nan	nan	nan	nan	nan	nan	nan	nan	nan
IKBKE	9641	symbol	H. sapiens	9641	H. sapiens	IKBKE	inhibitor of nuclear factor kappa B kinase subunit epsilon	GO:0060340 positive regulation of type I interferon-mediated signaling pathway;GO:0007252 I-kappaB phosphorylation;GO:0010884 positive regulation of lipid storage	Other	Predicted intracellular proteins; ENZYME proteins:Transferases; Kinases; Enzymes	Cytosol (reliability'])	Fostamatinib			0.0	0.0	0.0	0.0	0.0	0.0	0.0	0.0	0.0	0.0	0.0	0.0	0.0	0.0	0.0	0.0	0.0	0.0	0.0	0.0
LRRC71	149499	symbol	H. sapiens	149499	H. sapiens	LRRC71	leucine rich repeat containing 71			Predicted intracellular proteins					0.0	0.0	0.0	0.0	0.0	0.0	0.0	0.0	0.0	0.0	0.0	0.0	0.0	0.0	0.0	0.0	0.0	0.0	0.0	0.0
AC092809						None	None	None	None	None	None	None	None	None	nan	nan	nan	nan	nan	nan	nan	nan	nan	nan	nan	nan	nan	nan	nan	nan	nan	nan	nan	nan
AL513523						None	None	None	None	None	None	None	None	None	nan	nan	nan	nan	nan	nan	nan	nan	nan	nan	nan	nan	nan	nan	nan	nan	nan	nan	nan	nan
IQGAP3	128239	symbol	H. sapiens	128239	H. sapiens	IQGAP3	IQ motif containing GTPase activating protein 3	GO:0033601 positive regulation of mammary gland epithelial cell proliferation;GO:0033599 regulation of mammary gland epithelial cell proliferation;GO:0033598 mammary gland epithelial cell proliferation		Predicted intracellular proteins	Nucleoli (reliability']); Additional: Nucleoplasm		(M278)PID RAC1 PATHWAY; (M81)PID CDC42 PATHWAY		0.0	1.0	0.0	0.0	0.0	0.0	0.0	0.0	0.0	0.0	0.0	0.0	0.0	0.0	0.0	0.0	0.0	0.0	0.0	1.0
SCARNA4	677771	symbol	H. sapiens	677771	H. sapiens	SCARNA4	small Cajal body-specific RNA 4	GO:0006396 RNA processing;GO:0016070 RNA metabolic process;GO:0090304 nucleic acid metabolic process							0.0	0.0	0.0	0.0	0.0	0.0	0.0	0.0	0.0	0.0	0.0	0.0	0.0	0.0	0.0	0.0	0.0	0.0	0.0	0.0
AL359921						None	None	None	None	None	None	None	None	None	nan	nan	nan	nan	nan	nan	nan	nan	nan	nan	nan	nan	nan	nan	nan	nan	nan	nan	nan	nan
PMVK	10654	symbol	H. sapiens	10654	H. sapiens	PMVK	phosphomevalonate kinase	GO:0019287 isopentenyl diphosphate biosynthetic process, mevalonate pathway;GO:0009240 isopentenyl diphosphate biosynthetic process;GO:0046490 isopentenyl diphosphate metabolic process		Predicted intracellular proteins; Disease related genes; Enzymes; Potential drug targets; ENZYME proteins:Transferases				(M5892)HALLMARK CHOLESTEROL HOMEOSTASIS	0.0	0.0	1.0	0.0	0.0	0.0	0.0	0.0	0.0	0.0	0.0	1.0	0.0	0.0	0.0	0.0	0.0	0.0	1.0	0.0
UHMK1	127933	symbol	H. sapiens	127933	H. sapiens	UHMK1	U2AF homology motif kinase 1	GO:0045948 positive regulation of translational initiation;GO:0046825 regulation of protein export from nucleus;GO:0006446 regulation of translational initiation	Other	Predicted intracellular proteins; ENZYME proteins:Transferases; Kinases; Enzymes	Golgi apparatus;Nucleoplasm (reliability']); Additional: Midbody				0.0	0.0	0.0	0.0	0.0	0.0	0.0	0.0	0.0	1.0	0.0	0.0	0.0	0.0	0.0	0.0	0.0	0.0	0.0	0.0
KIF14	9928	symbol	H. sapiens	9928	H. sapiens	KIF14	kinesin family member 14	GO:0021685 cerebellar granular layer structural organization;GO:0021698 cerebellar cortex structural organization;GO:0021693 cerebellar Purkinje cell layer structural organization		Disease related genes; Predicted intracellular proteins	Cytosol (reliability']); Additional: Midbody ring				0.0	1.0	0.0	0.0	0.0	0.0	0.0	0.0	0.0	1.0	0.0	0.0	0.0	1.0	1.0	0.0	0.0	0.0	0.0	0.0
ADSS2	159	symbol	H. sapiens	159	H. sapiens	ADSS2	adenylosuccinate synthase 2	GO:0044208 'de novo' AMP biosynthetic process;GO:0006167 AMP biosynthetic process;GO:0006531 aspartate metabolic process		Predicted intracellular proteins; ENZYME proteins:Ligase; Enzymes	Cytosol (reliability']); Additional: Plasma membrane	Aspartic acid; Alanosine			0.0	0.0	1.0	0.0	0.0	0.0	0.0	0.0	0.0	0.0	0.0	0.0	0.0	0.0	0.0	0.0	0.0	0.0	0.0	0.0
KIAA0040	9674	symbol	H. sapiens	9674	H. sapiens	KIAA0040	KIAA0040			Predicted intracellular proteins	Nucleoplasm (reliability'])				0.0	0.0	0.0	0.0	0.0	0.0	0.0	0.0	0.0	0.0	0.0	0.0	0.0	0.0	0.0	0.0	0.0	0.0	0.0	0.0
SEMA4A	64218	symbol	H. sapiens	64218	H. sapiens	SEMA4A	semaphorin 4A	GO:1905704 positive regulation of inhibitory synapse assembly;GO:1904891 positive regulation of excitatory synapse assembly;GO:1905702 regulation of inhibitory synapse assembly		Disease related genes; Predicted intracellular proteins			(M5880)NABA ECM AFFILIATED; (M5885)NABA MATRISOME ASSOCIATED; (M5889)NABA MATRISOME		1.0	0.0	0.0	0.0	0.0	0.0	0.0	0.0	0.0	0.0	0.0	0.0	0.0	0.0	0.0	0.0	0.0	0.0	0.0	0.0
ARV1	64801	symbol	H. sapiens	64801	H. sapiens	ARV1	ARV1 homolog, fatty acid homeostasis modulator	GO:0097036 regulation of plasma membrane sterol distribution;GO:0032377 regulation of intracellular lipid transport;GO:0032380 regulation of intracellular sterol transport		Transporters; Disease related genes; Potential drug targets	Vesicles (reliability'])				0.0	0.0	1.0	0.0	0.0	0.0	0.0	0.0	0.0	0.0	0.0	1.0	0.0	0.0	0.0	0.0	0.0	0.0	1.0	0.0
OR14K1	343170	symbol	H. sapiens	343170	H. sapiens	OR14K1	olfactory receptor family 14 subfamily K member 1	GO:0050911 detection of chemical stimulus involved in sensory perception of smell;GO:0007608 sensory perception of smell;GO:0050907 detection of chemical stimulus involved in sensory perception		G-protein coupled receptors:Odorant/olfactory and gustatory receptors					0.0	0.0	0.0	0.0	0.0	0.0	0.0	0.0	0.0	0.0	0.0	0.0	0.0	0.0	0.0	0.0	0.0	0.0	0.0	0.0
AL392172						None	None	None	None	None	None	None	None	None	nan	nan	nan	nan	nan	nan	nan	nan	nan	nan	nan	nan	nan	nan	nan	nan	nan	nan	nan	nan
PTPN2P1	646981	symbol	H. sapiens	646981	H. sapiens	PTPN2P1	PTPN2 pseudogene 1								0.0	0.0	0.0	0.0	0.0	0.0	0.0	0.0	0.0	0.0	0.0	0.0	0.0	0.0	0.0	0.0	0.0	0.0	0.0	0.0
AL451054						None	None	None	None	None	None	None	None	None	nan	nan	nan	nan	nan	nan	nan	nan	nan	nan	nan	nan	nan	nan	nan	nan	nan	nan	nan	nan
SSR2	6746	symbol	H. sapiens	6746	H. sapiens	SSR2	signal sequence receptor subunit 2	GO:0006613 cotranslational protein targeting to membrane;GO:0006612 protein targeting to membrane;GO:0090150 establishment of protein localization to membrane		Predicted intracellular proteins					0.0	0.0	0.0	0.0	0.0	0.0	0.0	0.0	0.0	0.0	0.0	0.0	0.0	0.0	0.0	0.0	0.0	0.0	0.0	0.0
C1orf21	81563	symbol	H. sapiens	81563	H. sapiens	C1orf21	chromosome 1 open reading frame 21			Predicted intracellular proteins	Cytosol;Nucleoplasm (reliability'])				0.0	0.0	0.0	0.0	0.0	0.0	0.0	0.0	0.0	0.0	0.0	0.0	0.0	0.0	0.0	0.0	0.0	0.0	0.0	0.0
RRP15	51018	symbol	H. sapiens	51018	H. sapiens	RRP15	ribosomal RNA processing 15 homolog	GO:0000470 maturation of LSU-rRNA;GO:0000460 maturation of 5.8S rRNA;GO:0042273 ribosomal large subunit biogenesis		Predicted intracellular proteins	Nucleoli (reliability']); Additional: Mitochondria;Nucleoplasm				0.0	0.0	0.0	1.0	0.0	0.0	0.0	0.0	0.0	0.0	0.0	0.0	0.0	0.0	0.0	0.0	0.0	0.0	0.0	0.0
FTH1P25	100462799	symbol	H. sapiens	100462799	H. sapiens	FTH1P25	ferritin heavy chain 1 pseudogene 25								0.0	0.0	0.0	0.0	0.0	0.0	0.0	0.0	0.0	0.0	0.0	0.0	0.0	0.0	0.0	0.0	0.0	0.0	0.0	0.0
AC096631						None	None	None	None	None	None	None	None	None	nan	nan	nan	nan	nan	nan	nan	nan	nan	nan	nan	nan	nan	nan	nan	nan	nan	nan	nan	nan
COX20	116228	symbol	H. sapiens	116228	H. sapiens	COX20	cytochrome c oxidase assembly factor COX20	GO:0033617 mitochondrial respiratory chain complex IV assembly;GO:0008535 respiratory chain complex IV assembly;GO:0017004 cytochrome complex assembly		Disease related genes	Mitochondria (reliability'])				0.0	0.0	0.0	0.0	0.0	0.0	0.0	0.0	0.0	0.0	0.0	0.0	0.0	0.0	0.0	0.0	0.0	0.0	0.0	0.0
GATAD2B	57459	symbol	H. sapiens	57459	H. sapiens	GATAD2B	GATA zinc finger domain containing 2B	GO:0043044 ATP-dependent chromatin remodeling;GO:0006338 chromatin remodeling;GO:0006325 chromatin organization		Disease related genes; Transcription factors:Zinc-coordinating DNA-binding domains; Predicted intracellular proteins	Nucleoplasm (reliability'])		(M101)PID HDAC CLASSI PATHWAY		0.0	0.0	0.0	0.0	0.0	0.0	0.0	0.0	0.0	0.0	0.0	0.0	0.0	0.0	0.0	0.0	0.0	0.0	0.0	0.0
TMEM183A	92703	symbol	H. sapiens	92703	H. sapiens	TMEM183A	transmembrane protein 183A				Plasma membrane (reliability']); Additional: Cell Junctions;Nucleoplasm				0.0	0.0	0.0	0.0	0.0	0.0	0.0	0.0	0.0	0.0	0.0	0.0	0.0	0.0	0.0	0.0	0.0	0.0	0.0	0.0
MSTO1	55154	symbol	H. sapiens	55154	H. sapiens	MSTO1	misato mitochondrial distribution and morphology regulator 1	GO:0048311 mitochondrion distribution;GO:0000002 mitochondrial genome maintenance;GO:0051646 mitochondrion localization		Disease related genes; Predicted intracellular proteins					0.0	0.0	0.0	0.0	0.0	0.0	0.0	0.0	0.0	0.0	0.0	0.0	0.0	0.0	1.0	0.0	0.0	0.0	0.0	0.0
NTPCR	84284	symbol	H. sapiens	84284	H. sapiens	NTPCR	nucleoside-triphosphatase, cancer-related	GO:0016311 dephosphorylation;GO:0006796 phosphate-containing compound metabolic process;GO:0006793 phosphorus metabolic process		ENZYME proteins:Hydrolases; Predicted intracellular proteins; Enzymes	Cytosol (reliability'])				0.0	0.0	0.0	0.0	0.0	0.0	0.0	0.0	0.0	0.0	0.0	0.0	0.0	0.0	0.0	0.0	0.0	0.0	0.0	0.0
MEF2D	4209	symbol	H. sapiens	4209	H. sapiens	MEF2D	myocyte enhancer factor 2D	GO:0007512 adult heart development;GO:0001958 endochondral ossification;GO:0036075 replacement ossification		Transcription factors:alpha-Helices exposed by beta-structures; Predicted intracellular proteins	Nucleoplasm (reliability']); Additional: Vesicles		(M32)PID HDAC CLASSIII PATHWAY; (M113)PID NFAT 3PATHWAY	(M5909)HALLMARK MYOGENESIS	0.0	0.0	0.0	0.0	0.0	0.0	0.0	0.0	0.0	0.0	0.0	0.0	0.0	0.0	0.0	0.0	0.0	0.0	0.0	0.0
OAZ3	51686	symbol	H. sapiens	51686	H. sapiens	OAZ3	ornithine decarboxylase antizyme 3	GO:1902268 negative regulation of polyamine transmembrane transport;GO:1902267 regulation of polyamine transmembrane transport;GO:1902047 polyamine transmembrane transport		Predicted intracellular proteins	Nucleoplasm (reliability'])			(M5951)HALLMARK SPERMATOGENESIS	0.0	0.0	1.0	0.0	0.0	0.0	0.0	0.0	0.0	0.0	0.0	0.0	0.0	0.0	0.0	0.0	0.0	0.0	0.0	0.0
RRM2P2	6244	symbol	H. sapiens	6244	H. sapiens	RRM2P2	ribonucleotide reductase M2 polypeptide pseudogene 2								0.0	0.0	0.0	0.0	0.0	0.0	0.0	0.0	0.0	0.0	0.0	0.0	0.0	0.0	0.0	0.0	0.0	0.0	0.0	0.0
DUSP12	11266	symbol	H. sapiens	11266	H. sapiens	DUSP12	dual specificity phosphatase 12	GO:0033133 positive regulation of glucokinase activity;GO:1903301 positive regulation of hexokinase activity;GO:0033131 regulation of glucokinase activity		ENZYME proteins:Hydrolases; Predicted intracellular proteins; Enzymes	Nucleoplasm (reliability'])				0.0	0.0	1.0	0.0	0.0	0.0	0.0	0.0	0.0	0.0	0.0	0.0	0.0	0.0	0.0	0.0	0.0	0.0	0.0	0.0
RC3H1-IT1	106481790	symbol	H. sapiens	106481790	H. sapiens	RC3H1-IT1	RC3H1 intronic transcript 1								0.0	0.0	0.0	0.0	0.0	0.0	0.0	0.0	0.0	0.0	0.0	0.0	0.0	0.0	0.0	0.0	0.0	0.0	0.0	0.0
URB2	9816	symbol	H. sapiens	9816	H. sapiens	URB2	URB2 ribosome biogenesis homolog	GO:0042254 ribosome biogenesis;GO:0022613 ribonucleoprotein complex biogenesis;GO:0044085 cellular component biogenesis		Predicted intracellular proteins	Nucleoli (reliability'])				0.0	0.0	0.0	1.0	0.0	0.0	0.0	0.0	0.0	0.0	0.0	0.0	0.0	0.0	0.0	0.0	0.0	0.0	0.0	0.0
NR1I3	9970	symbol	H. sapiens	9970	H. sapiens	NR1I3	nuclear receptor subfamily 1 group I member 3	GO:0042632 cholesterol homeostasis;GO:0055092 sterol homeostasis;GO:0055088 lipid homeostasis		Transcription factors:Zinc-coordinating DNA-binding domains; Predicted intracellular proteins; Nuclear receptors	Nucleoplasm (reliability'])	Doxylamine; Meclizine; Loperamide; Ketoconazole; Atorvastatin; Pheniramine; Prasterone; 16,17-Androstene-3-Ol; Resveratrol; Cholesterol; Phenolphthalein; 3,20-Pregnanedione; Hexestrol; Triclosan	(M115)PID REG GR PATHWAY		0.0	0.0	0.0	0.0	0.0	0.0	0.0	0.0	0.0	0.0	0.0	0.0	0.0	0.0	0.0	0.0	0.0	0.0	0.0	0.0
UCHL5	51377	symbol	H. sapiens	51377	H. sapiens	UCHL5	ubiquitin C-terminal hydrolase L5	GO:0032435 negative regulation of proteasomal ubiquitin-dependent protein catabolic process;GO:0045880 positive regulation of smoothened signaling pathway;GO:2000059 negative regulation of ubiquitin-dependent protein catabolic process		ENZYME proteins:Hydrolases; Peptidases:Cysteine-type peptidases; Predicted intracellular proteins; Enzymes	Mitochondria;Nucleoplasm (reliability'])			(M5924)HALLMARK MTORC1 SIGNALING	0.0	0.0	0.0	0.0	0.0	0.0	0.0	0.0	0.0	0.0	0.0	0.0	0.0	0.0	0.0	0.0	0.0	0.0	0.0	0.0
SMYD3	64754	symbol	H. sapiens	64754	H. sapiens	SMYD3	SET and MYND domain containing 3	GO:0071549 cellular response to dexamethasone stimulus;GO:0014904 myotube cell development;GO:0071548 response to dexamethasone		Cancer-related genes:Candidate cancer biomarkers; ENZYME proteins:Transferases; Predicted intracellular proteins; Enzymes	Nucleoplasm (reliability']); Additional: Cytosol				0.0	0.0	0.0	0.0	0.0	0.0	0.0	0.0	0.0	0.0	0.0	0.0	0.0	0.0	0.0	0.0	0.0	0.0	0.0	0.0
B3GALNT2	148789	symbol	H. sapiens	148789	H. sapiens	B3GALNT2	beta-1,3-N-acetylgalactosaminyltransferase 2	GO:0006493 protein O-linked glycosylation;GO:0006486 protein glycosylation;GO:0043413 macromolecule glycosylation		Predicted intracellular proteins; Disease related genes; Enzymes; Potential drug targets; ENZYME proteins:Transferases	Nucleoplasm (reliability']); Additional: Golgi apparatus				0.0	0.0	1.0	0.0	0.0	0.0	0.0	0.0	0.0	0.0	0.0	0.0	0.0	0.0	0.0	0.0	0.0	0.0	0.0	0.0
AL451085						None	None	None	None	None	None	None	None	None	nan	nan	nan	nan	nan	nan	nan	nan	nan	nan	nan	nan	nan	nan	nan	nan	nan	nan	nan	nan
RNF2	6045	symbol	H. sapiens	6045	H. sapiens	RNF2	ring finger protein 2	GO:0036353 histone H2A-K119 monoubiquitination;GO:0035518 histone H2A monoubiquitination;GO:0033522 histone H2A ubiquitination		ENZYME proteins:Transferases; Predicted intracellular proteins; Enzymes	Nucleoplasm (reliability']); Additional: Nuclear bodies				0.0	0.0	0.0	0.0	0.0	0.0	0.0	0.0	0.0	1.0	1.0	0.0	0.0	0.0	0.0	0.0	0.0	0.0	0.0	0.0
ZC3H11A	9877	symbol	H. sapiens	9877	H. sapiens	ZC3H11A	zinc finger CCCH-type containing 11A	GO:0016973 poly(A)+ mRNA export from nucleus;GO:0031124 mRNA 3'-end processing;GO:0006406 mRNA export from nucleus		Predicted intracellular proteins	Nuclear speckles (reliability'])				0.0	0.0	0.0	0.0	0.0	0.0	0.0	0.0	1.0	0.0	0.0	0.0	0.0	0.0	0.0	0.0	0.0	0.0	0.0	0.0
DCAF6	55827	symbol	H. sapiens	55827	H. sapiens	DCAF6	DDB1 and CUL4 associated factor 6	GO:0043687 post-translational protein modification;GO:0016567 protein ubiquitination;GO:0032446 protein modification by small protein conjugation		Predicted intracellular proteins	Focal adhesion sites;Nucleoplasm (reliability'])				0.0	0.0	0.0	0.0	0.0	0.0	0.0	0.0	0.0	0.0	0.0	0.0	0.0	0.0	0.0	0.0	0.0	0.0	0.0	0.0
MAPKAPK2	9261	symbol	H. sapiens	9261	H. sapiens	MAPKAPK2	MAPK activated protein kinase 2	GO:0044351 macropinocytosis;GO:0070935 3'-UTR-mediated mRNA stabilization;GO:0006907 pinocytosis	CAMK Ser/Thr protein kinase family	Cancer-related genes:Candidate cancer biomarkers; Kinases:CAMK Ser/Thr protein kinases; ENZYME proteins:Transferases; Enzymes	Nucleoplasm (reliability']); Additional: Centrosome	Staurosporine; 3-{[(1R)-1-phenylethyl]amino}-4-(pyridin-4-ylamino)cyclobut-3-ene-1,2-dione; (4R)-N-[4-({[2-(DIMETHYLAMINO)ETHYL]AMINO}CARBONYL)-1,3-THIAZOL-2-YL]-4-METHYL-1-OXO-2,3,4,9-TETRAHYDRO-1H-BETA-CARBOLINE-6-CARBOXAMIDE; (10R)-10-methyl-3-(6-methylpyridin-3-yl)-9,10,11,12-tetrahydro-8H-[1,4]diazepino[5',6':4,5]thieno[3,2-f]quinolin-8-one; (3R)-3-(aminomethyl)-9-methoxy-1,2,3,4-tetrahydro-…	(M199)PID P38 MK2 PATHWAY; (M270)PID MAPK TRK PATHWAY; (M229)PID P38 ALPHA BETA DOWNSTREAM PATHWAY	(M5947)HALLMARK IL2 STAT5 SIGNALING	0.0	0.0	0.0	0.0	0.0	0.0	0.0	0.0	1.0	0.0	1.0	1.0	0.0	0.0	0.0	0.0	0.0	0.0	0.0	0.0
DCST1-AS1	100505666	symbol	H. sapiens	100505666	H. sapiens	DCST1-AS1	DCST1 antisense RNA 1								0.0	0.0	0.0	0.0	0.0	0.0	0.0	0.0	0.0	0.0	0.0	0.0	0.0	0.0	0.0	0.0	0.0	0.0	0.0	0.0
ARHGEF2-AS1	107985210	symbol	H. sapiens	107985210	H. sapiens	ARHGEF2-AS1	ARHGEF2 antisense RNA 1								0.0	0.0	0.0	0.0	0.0	0.0	0.0	0.0	0.0	0.0	0.0	0.0	0.0	0.0	0.0	0.0	0.0	0.0	0.0	0.0
RNVU1-22	106481627	symbol	H. sapiens	106481627	H. sapiens	RNVU1-22	RNA, variant U1 small nuclear 22								0.0	0.0	0.0	0.0	0.0	0.0	0.0	0.0	0.0	0.0	0.0	0.0	0.0	0.0	0.0	0.0	0.0	0.0	0.0	0.0
DNAH14	127602	symbol	H. sapiens	127602	H. sapiens	DNAH14	dynein axonemal heavy chain 14	GO:0007018 microtubule-based movement;GO:0007017 microtubule-based process;GO:0006928 movement of cell or subcellular component		Predicted intracellular proteins	Centrosome (reliability'])				0.0	0.0	0.0	0.0	0.0	0.0	0.0	0.0	0.0	0.0	0.0	0.0	0.0	0.0	0.0	0.0	0.0	0.0	0.0	0.0
AL117350						None	None	None	None	None	None	None	None	None	nan	nan	nan	nan	nan	nan	nan	nan	nan	nan	nan	nan	nan	nan	nan	nan	nan	nan	nan	nan
TOMM20	9804	symbol	H. sapiens	9804	H. sapiens	TOMM20	translocase of outer mitochondrial membrane 20	GO:1905242 response to 3,3',5-triiodo-L-thyronine;GO:0016031 tRNA import into mitochondrion;GO:0070096 mitochondrial outer membrane translocase complex assembly			Mitochondria (reliability'])				0.0	0.0	0.0	0.0	0.0	0.0	0.0	0.0	0.0	0.0	0.0	0.0	0.0	0.0	0.0	0.0	0.0	0.0	0.0	0.0
LPGAT1	9926	symbol	H. sapiens	9926	H. sapiens	LPGAT1	lysophosphatidylglycerol acyltransferase 1	GO:0036148 phosphatidylglycerol acyl-chain remodeling;GO:0036149 phosphatidylinositol acyl-chain remodeling;GO:0045723 positive regulation of fatty acid biosynthetic process							0.0	0.0	1.0	0.0	0.0	0.0	0.0	0.0	0.0	0.0	0.0	1.0	0.0	0.0	0.0	0.0	0.0	0.0	0.0	0.0
TAF1A	9015	symbol	H. sapiens	9015	H. sapiens	TAF1A	TATA-box binding protein associated factor, RNA polymerase I subunit A	GO:0006362 transcription elongation from RNA polymerase I promoter;GO:0006363 termination of RNA polymerase I transcription;GO:0006361 transcription initiation from RNA polymerase I promoter		Predicted intracellular proteins	Nucleoplasm (reliability'])				0.0	0.0	0.0	0.0	0.0	0.0	0.0	0.0	0.0	0.0	0.0	0.0	0.0	0.0	0.0	0.0	0.0	0.0	0.0	0.0
AC119673						None	None	None	None	None	None	None	None	None	nan	nan	nan	nan	nan	nan	nan	nan	nan	nan	nan	nan	nan	nan	nan	nan	nan	nan	nan	nan
RNF115	27246	symbol	H. sapiens	27246	H. sapiens	RNF115	ring finger protein 115	GO:0043162 ubiquitin-dependent protein catabolic process via the multivesicular body sorting pathway;GO:0042059 negative regulation of epidermal growth factor receptor signaling pathway;GO:1901185 negative regulation of ERBB signaling pathway		ENZYME proteins:Transferases; Predicted intracellular proteins; Enzymes	Mitochondria;Nucleoli (reliability'])				0.0	0.0	0.0	0.0	0.0	0.0	0.0	0.0	0.0	0.0	0.0	0.0	0.0	0.0	0.0	0.0	0.0	0.0	0.0	0.0
ARL8A	127829	symbol	H. sapiens	127829	H. sapiens	ARL8A	ADP ribosylation factor like GTPase 8A	GO:0008089 anterograde axonal transport;GO:0098930 axonal transport;GO:0008088 axo-dendritic transport		Predicted intracellular proteins				(M5893)HALLMARK MITOTIC SPINDLE	0.0	0.0	0.0	0.0	0.0	0.0	0.0	0.0	0.0	0.0	0.0	0.0	0.0	0.0	1.0	0.0	0.0	0.0	0.0	0.0
VANGL2	57216	symbol	H. sapiens	57216	H. sapiens	VANGL2	VANGL planar cell polarity protein 2	GO:0061341 non-canonical Wnt signaling pathway involved in heart development;GO:0061346 planar cell polarity pathway involved in heart morphogenesis;GO:0060488 orthogonal dichotomous subdivision of terminal units involved in lung branching morphogenesis		Disease related genes					0.0	0.0	1.0	0.0	0.0	0.0	0.0	0.0	0.0	0.0	0.0	0.0	0.0	0.0	1.0	0.0	0.0	0.0	0.0	0.0
DDX59-AS1	101929224	symbol	H. sapiens	101929224	H. sapiens	DDX59-AS1	DDX59 antisense RNA 1								0.0	0.0	0.0	0.0	0.0	0.0	0.0	0.0	0.0	0.0	0.0	0.0	0.0	0.0	0.0	0.0	0.0	0.0	0.0	0.0
SLC39A1	27173	symbol	H. sapiens	27173	H. sapiens	SLC39A1	solute carrier family 39 member 1	GO:0071577 zinc ion transmembrane transport;GO:0006829 zinc ion transport;GO:0048701 embryonic cranial skeleton morphogenesis		Transporters:Electrochemical Potential-driven transporters; Predicted intracellular proteins					0.0	0.0	0.0	0.0	0.0	0.0	0.0	0.0	0.0	0.0	0.0	0.0	0.0	0.0	0.0	0.0	0.0	0.0	0.0	0.0
EXOC8	149371	symbol	H. sapiens	149371	H. sapiens	EXOC8	exocyst complex component 8	GO:0006893 Golgi to plasma membrane transport;GO:0007032 endosome organization;GO:0022617 extracellular matrix disassembly		Predicted intracellular proteins; Transporters:Transporter channels and pores	Cytosol (reliability'])				0.0	0.0	0.0	0.0	1.0	0.0	0.0	0.0	0.0	0.0	0.0	0.0	0.0	1.0	0.0	0.0	0.0	0.0	0.0	0.0
C1orf43	25912	symbol	H. sapiens	25912	H. sapiens	C1orf43	chromosome 1 open reading frame 43	GO:0006909 phagocytosis;GO:0006897 endocytosis;GO:0098657 import into cell		Predicted intracellular proteins					0.0	0.0	0.0	0.0	0.0	0.0	0.0	0.0	0.0	0.0	0.0	0.0	0.0	0.0	0.0	0.0	0.0	0.0	0.0	0.0
RNVU1-3	101954272	symbol	H. sapiens	101954272	H. sapiens	RNVU1-3	RNA, variant U1 small nuclear 3	GO:0000395 mRNA 5'-splice site recognition;GO:0006376 mRNA splice site selection;GO:0045292 mRNA cis splicing, via spliceosome							0.0	0.0	0.0	1.0	0.0	0.0	0.0	0.0	1.0	0.0	0.0	0.0	0.0	0.0	0.0	0.0	0.0	0.0	0.0	0.0
IPO9	55705	symbol	H. sapiens	55705	H. sapiens	IPO9	importin 9	GO:0006606 protein import into nucleus;GO:0051170 import into nucleus;GO:0017038 protein import		Predicted intracellular proteins; Transporters:Transporter channels and pores	Cytosol (reliability']); Additional: Vesicles				0.0	0.0	0.0	0.0	0.0	0.0	0.0	0.0	0.0	0.0	0.0	0.0	0.0	0.0	0.0	0.0	0.0	0.0	0.0	0.0
SNORA80E	677823	symbol	H. sapiens	677823	H. sapiens	SNORA80E	small nucleolar RNA, H/ACA box 80E	GO:0006396 RNA processing;GO:0016070 RNA metabolic process;GO:0090304 nucleic acid metabolic process							0.0	0.0	0.0	0.0	0.0	0.0	0.0	0.0	0.0	0.0	0.0	0.0	0.0	0.0	0.0	0.0	0.0	0.0	0.0	0.0
MIR181A1HG	100131234	symbol	H. sapiens	100131234	H. sapiens	MIR181A1HG	MIR181A1 host gene								0.0	0.0	0.0	0.0	0.0	0.0	0.0	0.0	0.0	0.0	0.0	0.0	0.0	0.0	0.0	0.0	0.0	0.0	0.0	0.0
MTX1	4580	symbol	H. sapiens	4580	H. sapiens	MTX1	metaxin 1	GO:0007595 lactation;GO:0007007 inner mitochondrial membrane organization;GO:0007589 body fluid secretion			Mitochondria (reliability'])				0.0	0.0	0.0	0.0	0.0	0.0	0.0	0.0	0.0	0.0	0.0	0.0	0.0	0.0	0.0	0.0	0.0	0.0	0.0	1.0
F13B	2165	symbol	H. sapiens	2165	H. sapiens	F13B	coagulation factor XIII B chain	GO:1903363 negative regulation of cellular protein catabolic process;GO:0042177 negative regulation of protein catabolic process;GO:1903362 regulation of cellular protein catabolic process		Disease related genes; Cancer-related genes:Candidate cancer biomarkers; Candidate cardiovascular disease genes; Predicted secreted proteins		Zinc; Catridecacog; Thrombin; Human thrombin; Zinc acetate	(M3468)NABA ECM REGULATORS; (M5885)NABA MATRISOME ASSOCIATED; (M5889)NABA MATRISOME	(M5946)HALLMARK COAGULATION	0.0	0.0	0.0	0.0	0.0	0.0	0.0	0.0	0.0	0.0	0.0	0.0	0.0	0.0	0.0	0.0	0.0	0.0	0.0	0.0
POU5F1P4	5462	gene_synonym	H. sapiens	5462	H. sapiens	POU5F1B	POU class 5 homeobox 1B	GO:0045944 positive regulation of transcription by RNA polymerase II;GO:0045893 positive regulation of transcription, DNA-templated;GO:1903508 positive regulation of nucleic acid-templated transcription		Transcription factors:Helix-turn-helix domains; Predicted intracellular proteins	Nucleoplasm (reliability'])				0.0	0.0	0.0	0.0	0.0	0.0	0.0	0.0	0.0	0.0	0.0	0.0	0.0	0.0	0.0	0.0	0.0	0.0	0.0	0.0
TEDDM1	127670	symbol	H. sapiens	127670	H. sapiens	TEDDM1	transmembrane epididymal protein 1								0.0	0.0	0.0	0.0	0.0	0.0	0.0	0.0	0.0	0.0	0.0	0.0	0.0	0.0	0.0	0.0	0.0	0.0	0.0	0.0
LEFTY1	10637	symbol	H. sapiens	10637	H. sapiens	LEFTY1	left-right determination factor 1	GO:0010862 positive regulation of pathway-restricted SMAD protein phosphorylation;GO:0060393 regulation of pathway-restricted SMAD protein phosphorylation;GO:0060389 pathway-restricted SMAD protein phosphorylation		Predicted secreted proteins; Predicted intracellular proteins			(M5883)NABA SECRETED FACTORS; (M5885)NABA MATRISOME ASSOCIATED; (M5889)NABA MATRISOME		0.0	0.0	0.0	0.0	0.0	0.0	0.0	0.0	0.0	0.0	0.0	0.0	0.0	0.0	0.0	0.0	0.0	0.0	0.0	0.0
LIN9	286826	symbol	H. sapiens	286826	H. sapiens	LIN9	lin-9 DREAM MuvB core complex component	GO:0071897 DNA biosynthetic process;GO:0006259 DNA metabolic process;GO:0051726 regulation of cell cycle		Predicted intracellular proteins	Nucleoplasm (reliability'])				0.0	1.0	0.0	0.0	0.0	0.0	0.0	0.0	0.0	0.0	0.0	0.0	0.0	0.0	0.0	0.0	1.0	0.0	0.0	0.0
LINC01703	105373113	symbol	H. sapiens	105373113	H. sapiens	LINC01703	long intergenic non-protein coding RNA 1703								0.0	0.0	0.0	0.0	0.0	0.0	0.0	0.0	0.0	0.0	0.0	0.0	0.0	0.0	0.0	0.0	0.0	0.0	0.0	0.0
DCAF8	50717	symbol	H. sapiens	50717	H. sapiens	DCAF8	DDB1 and CUL4 associated factor 8	GO:0043687 post-translational protein modification;GO:0016567 protein ubiquitination;GO:0032446 protein modification by small protein conjugation		Disease related genes; Predicted intracellular proteins	Nucleoplasm (reliability']); Additional: Cytosol				0.0	0.0	0.0	0.0	0.0	0.0	0.0	0.0	0.0	0.0	0.0	0.0	0.0	0.0	0.0	0.0	0.0	0.0	0.0	0.0
ZNF669	79862	symbol	H. sapiens	79862	H. sapiens	ZNF669	zinc finger protein 669	GO:0000122 negative regulation of transcription by RNA polymerase II;GO:0045892 negative regulation of transcription, DNA-templated;GO:1903507 negative regulation of nucleic acid-templated transcription		Transcription factors:Zinc-coordinating DNA-binding domains; Predicted intracellular proteins					0.0	0.0	0.0	0.0	0.0	0.0	0.0	0.0	0.0	0.0	0.0	0.0	0.0	0.0	0.0	0.0	0.0	0.0	0.0	0.0
NBPF11	200030	symbol	H. sapiens	200030	H. sapiens	NBPF11	NBPF member 11			Predicted intracellular proteins	Nuclear bodies (reliability']); Additional: Nucleoplasm				0.0	0.0	0.0	0.0	0.0	0.0	0.0	0.0	0.0	0.0	0.0	0.0	0.0	0.0	0.0	0.0	0.0	0.0	0.0	0.0
WDR26	80232	symbol	H. sapiens	80232	H. sapiens	WDR26	WD repeat domain 26			Disease related genes; Predicted intracellular proteins	Cytosol;Nucleoplasm (reliability'])				0.0	0.0	0.0	0.0	0.0	0.0	0.0	0.0	0.0	0.0	0.0	0.0	0.0	0.0	0.0	0.0	0.0	0.0	0.0	0.0
MEX3A	92312	symbol	H. sapiens	92312	H. sapiens	MEX3A	mex-3 RNA binding family member A			Predicted intracellular proteins	Cytosol (reliability'])				0.0	0.0	0.0	0.0	0.0	0.0	0.0	0.0	0.0	0.0	0.0	0.0	0.0	0.0	0.0	0.0	0.0	0.0	0.0	0.0
AC242426						None	None	None	None	None	None	None	None	None	nan	nan	nan	nan	nan	nan	nan	nan	nan	nan	nan	nan	nan	nan	nan	nan	nan	nan	nan	nan
ASH1L-IT1	106478976	symbol	H. sapiens	106478976	H. sapiens	ASH1L-IT1	ASH1L intronic transcript 1								0.0	0.0	0.0	0.0	0.0	0.0	0.0	0.0	0.0	0.0	0.0	0.0	0.0	0.0	0.0	0.0	0.0	0.0	0.0	0.0
RPS27	6232	symbol	H. sapiens	6232	H. sapiens	RPS27	ribosomal protein S27	GO:0000028 ribosomal small subunit assembly;GO:0042255 ribosome assembly;GO:0042274 ribosomal small subunit biogenesis		Ribosomal proteins; Disease related genes; Predicted intracellular proteins	Cytosol;Endoplasmic reticulum (reliability']); Additional: Nucleoli				0.0	1.0	0.0	1.0	0.0	0.0	0.0	0.0	1.0	0.0	1.0	0.0	0.0	0.0	0.0	0.0	0.0	0.0	0.0	0.0
PSEN2	5664	symbol	H. sapiens	5664	H. sapiens	PSEN2	presenilin 2	GO:0110097 regulation of calcium import into the mitochondrion;GO:1990456 mitochondrion-endoplasmic reticulum membrane tethering;GO:0035333 Notch receptor processing, ligand-dependent		Peptidases:Aspartic-type peptidases; Predicted intracellular proteins; Disease related genes; Enzymes; Transporters:Transporter channels and pores; Potential drug targets	Nucleoplasm (reliability'])		(M87)PID LKB1 PATHWAY	(M5903)HALLMARK NOTCH SIGNALING; (M5895)HALLMARK WNT BETA CATENIN SIGNALING; (M5902)HALLMARK APOPTOSIS	0.0	0.0	0.0	0.0	0.0	1.0	0.0	0.0	0.0	0.0	0.0	0.0	0.0	0.0	1.0	1.0	0.0	0.0	0.0	0.0
GPATCH4	54865	symbol	H. sapiens	54865	H. sapiens	GPATCH4	G-patch domain containing 4			Predicted intracellular proteins	Nucleoli;Nucleoplasm (reliability'])				0.0	0.0	0.0	0.0	0.0	0.0	0.0	0.0	0.0	0.0	0.0	0.0	0.0	0.0	0.0	0.0	0.0	0.0	0.0	0.0
BGLAP	632	symbol	H. sapiens	632	H. sapiens	BGLAP	bone gamma-carboxyglutamate protein	GO:0032571 response to vitamin K;GO:0033594 response to hydroxyisoflavone;GO:0080184 response to phenylpropanoid		FDA approved drug targets:Small molecule drugs; Predicted secreted proteins		Menadione; Phylloquinone; gamma-carboxy-L-glutamic acid; Gallium nitrate	(M65)PID FRA PATHWAY; (M288)PID HES HEY PATHWAY; (M276)PID FGF PATHWAY		1.0	0.0	0.0	0.0	1.0	0.0	0.0	0.0	0.0	0.0	0.0	0.0	0.0	0.0	0.0	0.0	0.0	0.0	0.0	0.0
HNRNPU	3192	symbol	H. sapiens	3192	H. sapiens	HNRNPU	heterogeneous nuclear ribonucleoprotein U	GO:1902889 protein localization to spindle microtubule;GO:1990280 RNA localization to chromatin;GO:0098961 dendritic transport of ribonucleoprotein complex		Disease related genes; Predicted intracellular proteins	Nucleoplasm (reliability'])			(M5941)HALLMARK UV RESPONSE UP; (M5901)HALLMARK G2M CHECKPOINT; (M5926)HALLMARK MYC TARGETS V1	0.0	0.0	0.0	0.0	0.0	0.0	0.0	0.0	1.0	1.0	0.0	0.0	0.0	0.0	1.0	0.0	1.0	1.0	0.0	0.0
AL451050						None	None	None	None	None	None	None	None	None	nan	nan	nan	nan	nan	nan	nan	nan	nan	nan	nan	nan	nan	nan	nan	nan	nan	nan	nan	nan
AL592310						None	None	None	None	None	None	None	None	None	nan	nan	nan	nan	nan	nan	nan	nan	nan	nan	nan	nan	nan	nan	nan	nan	nan	nan	nan	nan
B4GALT3	8703	symbol	H. sapiens	8703	H. sapiens	B4GALT3	beta-1,4-galactosyltransferase 3	GO:0006682 galactosylceramide biosynthetic process;GO:0019375 galactolipid biosynthetic process;GO:0046476 glycosylceramide biosynthetic process		ENZYME proteins:Transferases; Predicted intracellular proteins; Enzymes	Golgi apparatus (reliability']); Additional: Cytosol				0.0	0.0	1.0	0.0	0.0	0.0	0.0	0.0	0.0	0.0	0.0	1.0	1.0	0.0	0.0	0.0	0.0	0.0	0.0	0.0
ABCB10	23456	symbol	H. sapiens	23456	H. sapiens	ABCB10	ATP binding cassette subfamily B member 10	GO:0006839 mitochondrial transport;GO:0055085 transmembrane transport;GO:0006810 transport		Transporters:Primary Active Transporters					0.0	0.0	0.0	0.0	0.0	0.0	0.0	0.0	0.0	0.0	0.0	0.0	0.0	0.0	0.0	0.0	0.0	0.0	0.0	0.0
TSNAX	7257	symbol	H. sapiens	7257	H. sapiens	TSNAX	translin associated factor X	GO:0030422 production of siRNA involved in RNA interference;GO:0016246 RNA interference;GO:0031050 dsRNA processing		Predicted intracellular proteins	Nucleoplasm (reliability']); Additional: Cytosol;Golgi apparatus				0.0	0.0	0.0	0.0	0.0	0.0	0.0	0.0	0.0	0.0	0.0	0.0	0.0	0.0	0.0	0.0	0.0	0.0	0.0	0.0
PYGO2	90780	symbol	H. sapiens	90780	H. sapiens	PYGO2	pygopus family PHD finger 2	GO:0035563 positive regulation of chromatin binding;GO:0033599 regulation of mammary gland epithelial cell proliferation;GO:0035561 regulation of chromatin binding		Predicted intracellular proteins	Nucleoplasm (reliability'])				0.0	0.0	0.0	0.0	0.0	0.0	0.0	1.0	0.0	0.0	0.0	0.0	0.0	0.0	0.0	0.0	0.0	0.0	0.0	1.0
SLC25A44	9673	symbol	H. sapiens	9673	H. sapiens	SLC25A44	solute carrier family 25 member 44	GO:0015803 branched-chain amino acid transport;GO:0009083 branched-chain amino acid catabolic process;GO:0009081 branched-chain amino acid metabolic process		Transporters:Electrochemical Potential-driven transporters	Mitochondria (reliability']); Additional: Nucleoplasm				0.0	0.0	0.0	0.0	0.0	0.0	0.0	0.0	0.0	0.0	0.0	0.0	0.0	0.0	0.0	0.0	0.0	0.0	0.0	0.0
RNPEP	6051	symbol	H. sapiens	6051	H. sapiens	RNPEP	arginyl aminopeptidase	GO:0045776 negative regulation of blood pressure;GO:0008217 regulation of blood pressure;GO:0008015 blood circulation		Predicted intracellular proteins; ENZYME proteins:Hydrolases; Predicted secreted proteins; Enzymes; Peptidases:Metallopeptidases	Golgi apparatus (reliability']); Additional: Nucleoplasm				0.0	0.0	0.0	0.0	0.0	0.0	0.0	0.0	0.0	0.0	0.0	0.0	0.0	0.0	0.0	0.0	0.0	0.0	0.0	0.0
YY1AP1	55249	symbol	H. sapiens	55249	H. sapiens	YY1AP1	YY1 associated protein 1	GO:0051726 regulation of cell cycle;GO:0007049 cell cycle;GO:0008283 cell proliferation		Disease related genes; Predicted intracellular proteins	Nucleoli fibrillar center (reliability'])				0.0	0.0	0.0	0.0	0.0	0.0	0.0	0.0	0.0	0.0	0.0	0.0	0.0	0.0	0.0	0.0	0.0	0.0	0.0	0.0
DDX59	83479	symbol	H. sapiens	83479	H. sapiens	DDX59	DEAD-box helicase 59			Predicted intracellular proteins; Disease related genes; ENZYME proteins:Hydrolases; Enzymes; Potential drug targets	Actin filaments;Nucleoplasm (reliability'])				0.0	0.0	0.0	0.0	0.0	0.0	0.0	0.0	0.0	0.0	0.0	0.0	0.0	0.0	0.0	0.0	0.0	0.0	0.0	0.0
LINC01136	730227	symbol	H. sapiens	730227	H. sapiens	LINC01136	long intergenic non-protein coding RNA 1136								0.0	0.0	0.0	0.0	0.0	0.0	0.0	0.0	0.0	0.0	0.0	0.0	0.0	0.0	0.0	0.0	0.0	0.0	0.0	0.0
NCSTN	23385	symbol	H. sapiens	23385	H. sapiens	NCSTN	nicastrin	GO:1990926 short-term synaptic potentiation;GO:0042986 positive regulation of amyloid precursor protein biosynthetic process;GO:0035333 Notch receptor processing, ligand-dependent		Disease related genes; Predicted intracellular proteins	Cytosol (reliability'])		(M251)PID SYNDECAN 3 PATHWAY; (M70)PID PS1 PATHWAY; (M17)PID NOTCH PATHWAY	(M5895)HALLMARK WNT BETA CATENIN SIGNALING	1.0	0.0	1.0	0.0	0.0	1.0	0.0	0.0	0.0	0.0	0.0	0.0	0.0	0.0	0.0	1.0	0.0	0.0	0.0	0.0
NBPF14	25832	symbol	H. sapiens	25832	H. sapiens	NBPF14	NBPF member 14			Predicted intracellular proteins	Nuclear bodies (reliability']); Additional: Nucleoplasm				0.0	0.0	0.0	0.0	0.0	0.0	0.0	0.0	0.0	0.0	0.0	0.0	0.0	0.0	0.0	0.0	0.0	0.0	0.0	0.0
ANP32E	81611	symbol	H. sapiens	81611	H. sapiens	ANP32E	acidic nuclear phosphoprotein 32 family member E	GO:0043486 histone exchange;GO:0043044 ATP-dependent chromatin remodeling;GO:0034728 nucleosome organization		Predicted intracellular proteins	Centrosome;Nucleoplasm (reliability']); Additional: Cytosol			(M5910)HALLMARK PROTEIN SECRETION; (M5925)HALLMARK E2F TARGETS	0.0	0.0	0.0	0.0	0.0	0.0	1.0	0.0	0.0	0.0	0.0	0.0	0.0	0.0	0.0	0.0	0.0	0.0	0.0	0.0
EFNA4	1945	symbol	H. sapiens	1945	H. sapiens	EFNA4	ephrin A4	GO:0048013 ephrin receptor signaling pathway;GO:0007411 axon guidance;GO:0097485 neuron projection guidance		Predicted secreted proteins; RAS pathway related proteins					0.0	0.0	0.0	0.0	0.0	1.0	0.0	0.0	0.0	0.0	0.0	0.0	0.0	0.0	0.0	0.0	0.0	0.0	0.0	0.0
ERLNC1	101929441	symbol	H. sapiens	101929441	H. sapiens	ERLNC1	estrogen receptor responsive lncRNA 1								0.0	0.0	0.0	0.0	0.0	0.0	0.0	0.0	0.0	0.0	0.0	0.0	0.0	0.0	0.0	0.0	0.0	0.0	0.0	0.0
ZNF124	7678	symbol	H. sapiens	7678	H. sapiens	ZNF124	zinc finger protein 124	GO:0000122 negative regulation of transcription by RNA polymerase II;GO:0045892 negative regulation of transcription, DNA-templated;GO:1903507 negative regulation of nucleic acid-templated transcription		Transcription factors:Zinc-coordinating DNA-binding domains; Predicted intracellular proteins	Nuclear membrane;Nucleoplasm (reliability'])				0.0	0.0	0.0	0.0	0.0	0.0	0.0	0.0	0.0	0.0	0.0	0.0	0.0	0.0	0.0	0.0	0.0	0.0	0.0	0.0
H2AC21	317772	symbol	H. sapiens	317772	H. sapiens	H2AC21	H2A clustered histone 21	GO:0006342 chromatin silencing;GO:0045814 negative regulation of gene expression, epigenetic;GO:0006325 chromatin organization		Predicted intracellular proteins	Nucleoplasm (reliability'])				0.0	0.0	0.0	0.0	0.0	0.0	0.0	1.0	0.0	0.0	0.0	0.0	0.0	0.0	0.0	0.0	0.0	0.0	0.0	0.0
H2AC20	8338	symbol	H. sapiens	8338	H. sapiens	H2AC20	H2A clustered histone 20	GO:0006342 chromatin silencing;GO:0045814 negative regulation of gene expression, epigenetic;GO:0006325 chromatin organization		Predicted intracellular proteins					0.0	1.0	0.0	0.0	0.0	0.0	0.0	1.0	0.0	0.0	1.0	0.0	0.0	0.0	0.0	0.0	1.0	0.0	0.0	0.0
SPATA46	284680	symbol	H. sapiens	284680	H. sapiens	SPATA46	spermatogenesis associated 46	GO:0007342 fusion of sperm to egg plasma membrane involved in single fertilization;GO:0045026 plasma membrane fusion;GO:0007338 single fertilization		Predicted intracellular proteins					0.0	0.0	0.0	0.0	0.0	0.0	0.0	0.0	0.0	0.0	0.0	0.0	0.0	0.0	0.0	0.0	0.0	0.0	0.0	0.0
KCNH1-IT1	100874296	symbol	H. sapiens	100874296	H. sapiens	KCNH1-IT1	KCNH1 intronic transcript 1								0.0	0.0	0.0	0.0	0.0	0.0	0.0	0.0	0.0	0.0	0.0	0.0	0.0	0.0	0.0	0.0	0.0	0.0	0.0	0.0
C1orf112	55732	symbol	H. sapiens	55732	H. sapiens	C1orf112	chromosome 1 open reading frame 112			Predicted intracellular proteins	Mitochondria (reliability'])				0.0	0.0	0.0	0.0	0.0	0.0	0.0	0.0	0.0	0.0	0.0	0.0	0.0	0.0	0.0	0.0	0.0	0.0	0.0	0.0
CDC42SE1	56882	symbol	H. sapiens	56882	H. sapiens	CDC42SE1	CDC42 small effector 1	GO:0034260 negative regulation of GTPase activity;GO:0035023 regulation of Rho protein signal transduction;GO:0007266 Rho protein signal transduction		Predicted intracellular proteins	Cell Junctions (reliability'])				0.0	0.0	0.0	0.0	0.0	0.0	0.0	0.0	0.0	0.0	0.0	0.0	0.0	0.0	0.0	0.0	0.0	0.0	0.0	0.0
AL592435						None	None	None	None	None	None	None	None	None	nan	nan	nan	nan	nan	nan	nan	nan	nan	nan	nan	nan	nan	nan	nan	nan	nan	nan	nan	nan
MTX1P1	4581	symbol	H. sapiens	4581	H. sapiens	MTX1P1	metaxin 1 pseudogene 1								0.0	0.0	0.0	0.0	0.0	0.0	0.0	0.0	0.0	0.0	0.0	0.0	0.0	0.0	0.0	0.0	0.0	0.0	0.0	0.0
AC138393						None	None	None	None	None	None	None	None	None	nan	nan	nan	nan	nan	nan	nan	nan	nan	nan	nan	nan	nan	nan	nan	nan	nan	nan	nan	nan
NUCKS1	64710	symbol	H. sapiens	64710	H. sapiens	NUCKS1	nuclear casein kinase and cyclin dependent kinase substrate 1	GO:1990968 modulation by host of RNA binding by virus;GO:1905255 regulation of RNA binding transcription factor activity;GO:1990969 modulation by host of viral RNA-binding transcription factor activity		Predicted intracellular proteins	Nucleoplasm (reliability']); Additional: Nucleoli				0.0	0.0	0.0	0.0	0.0	0.0	0.0	0.0	0.0	0.0	0.0	0.0	0.0	0.0	0.0	0.0	0.0	0.0	0.0	0.0
CHML	1122	symbol	H. sapiens	1122	H. sapiens	CHML	CHM like Rab escort protein	GO:0018344 protein geranylgeranylation;GO:0018342 protein prenylation;GO:0097354 prenylation		Predicted intracellular proteins	Cytosol;Nucleoplasm (reliability'])				0.0	0.0	0.0	0.0	0.0	0.0	0.0	0.0	0.0	0.0	0.0	0.0	0.0	0.0	0.0	0.0	0.0	0.0	0.0	0.0
ANXA9	8416	symbol	H. sapiens	8416	H. sapiens	ANXA9	annexin A9	GO:0007271 synaptic transmission, cholinergic;GO:0070588 calcium ion transmembrane transport;GO:0006816 calcium ion transport		Predicted intracellular proteins	Cytosol;Nuclear speckles (reliability'])		(M5880)NABA ECM AFFILIATED; (M5885)NABA MATRISOME ASSOCIATED; (M5889)NABA MATRISOME	(M5906)HALLMARK ESTROGEN RESPONSE EARLY; (M5907)HALLMARK ESTROGEN RESPONSE LATE	0.0	0.0	0.0	0.0	0.0	0.0	0.0	0.0	0.0	0.0	0.0	0.0	0.0	0.0	0.0	0.0	0.0	0.0	0.0	0.0
GBA	2629	symbol	H. sapiens	2629	H. sapiens	GBA	glucosylceramidase beta	GO:1904457 positive regulation of neuronal action potential;GO:1901804 beta-glucoside metabolic process;GO:1901805 beta-glucoside catabolic process		Predicted intracellular proteins; Disease related genes; ENZYME proteins:Hydrolases; Enzymes; Potential drug targets		scyllo-inositol; N-acetyl-alpha-D-glucosamine; Velaglucerase alfa; (2R,3R,4R,5S)-2-(HYDROXYMETHYL)-1-NONYLPIPERIDINE-3,4,5-TRIOL			0.0	0.0	0.0	0.0	0.0	0.0	0.0	0.0	0.0	0.0	0.0	1.0	0.0	1.0	0.0	0.0	0.0	0.0	1.0	0.0
RN7SL269P	106479320	symbol	H. sapiens	106479320	H. sapiens	RN7SL269P	RNA, 7SL, cytoplasmic 269, pseudogene								0.0	0.0	0.0	0.0	0.0	0.0	0.0	0.0	0.0	0.0	0.0	0.0	0.0	0.0	0.0	0.0	0.0	0.0	0.0	0.0
FLVCR1	28982	symbol	H. sapiens	28982	H. sapiens	FLVCR1	FLVCR heme transporter 1	GO:0097037 heme export;GO:0015886 heme transport;GO:1901678 iron coordination entity transport		Potential drug targets; Disease related genes; Transporters:Electrochemical Potential-driven transporters	Cell Junctions (reliability'])				1.0	0.0	0.0	0.0	0.0	0.0	0.0	0.0	0.0	0.0	0.0	0.0	0.0	0.0	0.0	0.0	0.0	0.0	0.0	0.0
CD46	4179	symbol	H. sapiens	4179	H. sapiens	CD46	CD46 molecule	GO:0043382 positive regulation of memory T cell differentiation;GO:0043380 regulation of memory T cell differentiation;GO:0035581 sequestering of extracellular ligand from receptor		CD markers; Cancer-related genes:Candidate cancer biomarkers; Disease related genes	Plasma membrane (reliability'])			(M5921)HALLMARK COMPLEMENT	0.0	0.0	0.0	0.0	0.0	0.0	0.0	0.0	0.0	0.0	0.0	0.0	0.0	0.0	0.0	0.0	0.0	0.0	0.0	0.0
ZNF670-ZNF695	100533111	symbol	H. sapiens	100533111	H. sapiens	ZNF670-ZNF695	ZNF670-ZNF695 readthrough (NMD candidate)								0.0	0.0	0.0	0.0	0.0	0.0	0.0	0.0	0.0	0.0	0.0	0.0	0.0	0.0	0.0	0.0	0.0	0.0	0.0	0.0
MIA3	375056	symbol	H. sapiens	375056	H. sapiens	MIA3	MIA SH3 domain ER export factor 3	GO:0070973 protein localization to endoplasmic reticulum exit site;GO:0140052 cellular response to oxidised low-density lipoprotein particle stimulus;GO:2000402 negative regulation of lymphocyte migration		Transporters; Predicted intracellular proteins	Vesicles (reliability'])				0.0	0.0	0.0	0.0	1.0	0.0	0.0	0.0	0.0	0.0	0.0	0.0	1.0	0.0	0.0	0.0	0.0	0.0	0.0	0.0
PI4KB	5298	symbol	H. sapiens	5298	H. sapiens	PI4KB	phosphatidylinositol 4-kinase beta	GO:0046854 phosphatidylinositol phosphorylation;GO:0046834 lipid phosphorylation;GO:0006661 phosphatidylinositol biosynthetic process		ENZYME proteins:Transferases; Predicted intracellular proteins; Enzymes	Golgi apparatus (reliability'])	Fostamatinib	(M160)PID AVB3 INTEGRIN PATHWAY		0.0	0.0	1.0	0.0	0.0	0.0	0.0	0.0	0.0	0.0	0.0	1.0	0.0	0.0	0.0	0.0	0.0	0.0	0.0	0.0
NECTIN4	81607	symbol	H. sapiens	81607	H. sapiens	NECTIN4	nectin cell adhesion molecule 4	GO:0007157 heterophilic cell-cell adhesion via plasma membrane cell adhesion molecules;GO:0046718 viral entry into host cell;GO:0030260 entry into host cell		Disease related genes; Predicted secreted proteins	Plasma membrane (reliability'])	Enfortumab vedotin		(M5915)HALLMARK APICAL JUNCTION	0.0	0.0	0.0	0.0	0.0	0.0	0.0	0.0	0.0	0.0	0.0	0.0	0.0	0.0	0.0	0.0	0.0	0.0	0.0	0.0
AL449106						None	None	None	None	None	None	None	None	None	nan	nan	nan	nan	nan	nan	nan	nan	nan	nan	nan	nan	nan	nan	nan	nan	nan	nan	nan	nan
ASH1L-AS1	645676	symbol	H. sapiens	645676	H. sapiens	ASH1L-AS1	ASH1L antisense RNA 1								0.0	0.0	0.0	0.0	0.0	0.0	0.0	0.0	0.0	0.0	0.0	0.0	0.0	0.0	0.0	0.0	0.0	0.0	0.0	0.0
DCST2	127579	symbol	H. sapiens	127579	H. sapiens	DCST2	DC-STAMP domain containing 2								0.0	0.0	0.0	0.0	0.0	0.0	0.0	0.0	0.0	0.0	0.0	0.0	0.0	0.0	0.0	0.0	0.0	0.0	0.0	0.0
AL359979						None	None	None	None	None	None	None	None	None	nan	nan	nan	nan	nan	nan	nan	nan	nan	nan	nan	nan	nan	nan	nan	nan	nan	nan	nan	nan
PYCR2	29920	symbol	H. sapiens	29920	H. sapiens	PYCR2	pyrroline-5-carboxylate reductase 2	GO:0006561 proline biosynthetic process;GO:0055129 L-proline biosynthetic process;GO:0006560 proline metabolic process		ENZYME proteins:Oxidoreductases; Predicted intracellular proteins; Disease related genes; Enzymes; Potential drug targets	Mitochondria (reliability'])	NADH; Proline			0.0	0.0	0.0	0.0	0.0	0.0	0.0	0.0	0.0	0.0	0.0	0.0	0.0	0.0	0.0	0.0	0.0	0.0	0.0	0.0
PPIAL4H	105371242	symbol	H. sapiens	105371242	H. sapiens	PPIAL4H	peptidylprolyl isomerase A like 4H	GO:0000413 protein peptidyl-prolyl isomerization;GO:0018208 peptidyl-proline modification;GO:0006457 protein folding		Predicted intracellular proteins					0.0	0.0	0.0	0.0	0.0	0.0	0.0	0.0	0.0	0.0	0.0	0.0	0.0	0.0	0.0	0.0	0.0	0.0	0.0	0.0
RPSAP18	388707	symbol	H. sapiens	388707	H. sapiens	RPSAP18	ribosomal protein SA pseudogene 18								0.0	0.0	0.0	0.0	0.0	0.0	0.0	0.0	0.0	0.0	0.0	0.0	0.0	0.0	0.0	0.0	0.0	0.0	0.0	0.0
H3-3A	3020	symbol	H. sapiens	3020	H. sapiens	H3-3A	H3.3 histone A	GO:1902340 negative regulation of chromosome condensation;GO:0031509 telomeric heterochromatin assembly;GO:0031508 pericentric heterochromatin assembly		Predicted intracellular proteins; Disease related genes; Cancer-related genes	Nucleoplasm (reliability'])				0.0	1.0	0.0	0.0	0.0	0.0	1.0	1.0	0.0	0.0	1.0	0.0	0.0	0.0	0.0	0.0	1.0	0.0	0.0	0.0
ELF3-AS1	102723465	symbol	H. sapiens	102723465	H. sapiens	ELF3-AS1	ELF3 antisense RNA 1								0.0	0.0	0.0	0.0	0.0	0.0	0.0	0.0	0.0	0.0	0.0	0.0	0.0	0.0	0.0	0.0	0.0	0.0	0.0	0.0
BTG2	7832	symbol	H. sapiens	7832	H. sapiens	BTG2	BTG anti-proliferation factor 2	GO:0060213 positive regulation of nuclear-transcribed mRNA poly(A) tail shortening;GO:0060211 regulation of nuclear-transcribed mRNA poly(A) tail shortening;GO:0021542 dentate gyrus development		Cancer-related genes:Candidate cancer biomarkers; Predicted intracellular proteins	Vesicles (reliability']); Additional: Nucleoplasm		(M145)PID P53 DOWNSTREAM PATHWAY	(M5941)HALLMARK UV RESPONSE UP; (M5902)HALLMARK APOPTOSIS; (M5890)HALLMARK TNFA SIGNALING VIA NFKB	0.0	0.0	0.0	0.0	0.0	0.0	0.0	0.0	0.0	1.0	0.0	0.0	0.0	0.0	0.0	0.0	0.0	0.0	0.0	0.0
MRPL9	65005	symbol	H. sapiens	65005	H. sapiens	MRPL9	mitochondrial ribosomal protein L9	GO:0070125 mitochondrial translational elongation;GO:0070126 mitochondrial translational termination;GO:0006415 translational termination		Ribosomal proteins; Predicted intracellular proteins	Mitochondria (reliability'])			(M5926)HALLMARK MYC TARGETS V1	0.0	0.0	0.0	0.0	0.0	0.0	0.0	0.0	0.0	0.0	0.0	0.0	0.0	1.0	0.0	0.0	0.0	0.0	0.0	0.0
DUSP10	11221	symbol	H. sapiens	11221	H. sapiens	DUSP10	dual specificity phosphatase 10	GO:1905042 negative regulation of epithelium regeneration;GO:1905041 regulation of epithelium regeneration;GO:1990399 epithelium regeneration		ENZYME proteins:Hydrolases; Predicted intracellular proteins; Enzymes	Nucleoplasm (reliability']); Additional: Cytosol;Golgi apparatus		(M76)PID P38 ALPHA BETA PATHWAY; (M166)PID ATF2 PATHWAY		1.0	0.0	0.0	0.0	0.0	0.0	0.0	0.0	0.0	0.0	0.0	0.0	0.0	0.0	0.0	0.0	0.0	1.0	0.0	0.0
USH2A	7399	symbol	H. sapiens	7399	H. sapiens	USH2A	usherin	GO:0048496 maintenance of animal organ identity;GO:0045494 photoreceptor cell maintenance;GO:0035315 hair cell differentiation		Disease related genes			(M5887)NABA BASEMENT MEMBRANES; (M3008)NABA ECM GLYCOPROTEINS; (M5884)NABA CORE MATRISOME		0.0	0.0	0.0	0.0	0.0	0.0	0.0	0.0	0.0	0.0	0.0	0.0	0.0	0.0	0.0	0.0	0.0	0.0	0.0	0.0
KHDC4	22889	symbol	H. sapiens	22889	H. sapiens	KHDC4	KH domain containing 4, pre-mRNA splicing factor	GO:0006376 mRNA splice site selection;GO:0000245 spliceosomal complex assembly;GO:0022618 ribonucleoprotein complex assembly		Predicted intracellular proteins	Nucleoplasm (reliability'])				0.0	0.0	0.0	1.0	0.0	0.0	0.0	0.0	1.0	0.0	0.0	0.0	0.0	0.0	0.0	0.0	0.0	0.0	0.0	0.0
RBBP5	5929	symbol	H. sapiens	5929	H. sapiens	RBBP5	RB binding protein 5, histone lysine methyltransferase complex subunit	GO:1904837 beta-catenin-TCF complex assembly;GO:0051568 histone H3-K4 methylation;GO:0043627 response to estrogen		Predicted intracellular proteins	Nucleoli;Nucleoplasm (reliability'])				0.0	0.0	0.0	0.0	0.0	0.0	0.0	0.0	0.0	0.0	0.0	0.0	0.0	0.0	0.0	0.0	0.0	0.0	0.0	0.0
CKS1B	1163	symbol	H. sapiens	1163	H. sapiens	CKS1B	CDC28 protein kinase regulatory subunit 1B	GO:0045737 positive regulation of cyclin-dependent protein serine/threonine kinase activity;GO:1904031 positive regulation of cyclin-dependent protein kinase activity;GO:0000079 regulation of cyclin-dependent protein serine/threonine kinase activity		Cancer-related genes:Candidate cancer biomarkers; Predicted intracellular proteins	Cytosol;Mitochondria (reliability']); Additional: Nucleoplasm;Vesicles	Fluoxetine; 2,8-bis[oxido(oxo)vanadio]-1,1,1,3,5,5,7,7,9,9,9-undecaoxopentavanadoxane-2,8-diium	(M176)PID FOXM1 PATHWAY	(M5922)HALLMARK UNFOLDED PROTEIN RESPONSE; (M5901)HALLMARK G2M CHECKPOINT; (M5925)HALLMARK E2F TARGETS	0.0	1.0	0.0	0.0	0.0	0.0	0.0	0.0	0.0	1.0	0.0	0.0	0.0	0.0	1.0	0.0	0.0	0.0	0.0	0.0
SF3B4	10262	symbol	H. sapiens	10262	H. sapiens	SF3B4	splicing factor 3b subunit 4	GO:0048026 positive regulation of mRNA splicing, via spliceosome;GO:0050685 positive regulation of mRNA processing;GO:0033120 positive regulation of RNA splicing		Disease related genes; Predicted intracellular proteins	Nuclear speckles (reliability'])				0.0	0.0	0.0	0.0	0.0	0.0	0.0	0.0	1.0	0.0	0.0	0.0	0.0	0.0	0.0	0.0	0.0	0.0	0.0	0.0
CREB3L4	148327	symbol	H. sapiens	148327	H. sapiens	CREB3L4	cAMP responsive element binding protein 3 like 4	GO:0030968 endoplasmic reticulum unfolded protein response;GO:0034620 cellular response to unfolded protein;GO:0035967 cellular response to topologically incorrect protein		Transcription factors:Basic domains; Predicted intracellular proteins	Nuclear membrane;Nucleoplasm (reliability']); Additional: Mitochondria				0.0	0.0	0.0	0.0	0.0	0.0	0.0	0.0	0.0	0.0	0.0	0.0	0.0	0.0	0.0	0.0	0.0	0.0	0.0	0.0
SH3BP5L	80851	symbol	H. sapiens	80851	H. sapiens	SH3BP5L	SH3 binding domain protein 5 like	GO:0061099 negative regulation of protein tyrosine kinase activity;GO:0050732 negative regulation of peptidyl-tyrosine phosphorylation;GO:0061097 regulation of protein tyrosine kinase activity		Predicted intracellular proteins	Golgi apparatus;Nucleoplasm;Vesicles (reliability'])				0.0	0.0	0.0	0.0	0.0	0.0	0.0	0.0	0.0	0.0	0.0	0.0	0.0	0.0	0.0	0.0	0.0	0.0	0.0	0.0
RIT1	6016	symbol	H. sapiens	6016	H. sapiens	RIT1	Ras like without CAAX 1	GO:0007265 Ras protein signal transduction;GO:0007264 small GTPase mediated signal transduction;GO:0035556 intracellular signal transduction		Disease related genes; Predicted intracellular proteins; Cancer-related genes:Mutated cancer genes			(M270)PID MAPK TRK PATHWAY; (M187)PID TRKR PATHWAY	(M5923)HALLMARK PI3K AKT MTOR SIGNALING; (M5909)HALLMARK MYOGENESIS; (M5924)HALLMARK MTORC1 SIGNALING	0.0	0.0	0.0	0.0	0.0	0.0	0.0	0.0	0.0	0.0	0.0	0.0	0.0	0.0	0.0	0.0	0.0	0.0	0.0	0.0
PARP1	142	symbol	H. sapiens	142	H. sapiens	PARP1	poly(ADP-ribose) polymerase 1	GO:0018424 peptidyl-glutamic acid poly-ADP-ribosylation;GO:1903518 positive regulation of single strand break repair;GO:1904762 positive regulation of myofibroblast differentiation		Predicted intracellular proteins; FDA approved drug targets:Small molecule drugs; Cancer-related genes:Candidate cancer biomarkers; Enzymes; ENZYME proteins:Transferases	Nucleoplasm (reliability'])	Theophylline; Zinc; Carba-nicotinamide-adenine-dinucleotide; NU1025; Nicotinamide; 2-{3-[4-(4-Fluorophenyl)-3,6-Dihydro-1(2h)-Pyridinyl]Propyl}-8-Methyl-4(3h)-Quinazolinone; 3-Methoxybenzamide; 2-(4-Chlorophenyl)-5-Quinoxalinecarboxamide; 3,4-Dihydro-5-Methyl-Isoquinolinone; 2-(3'-Methoxyphenyl) Benzimidazole-4-Carboxamide; 6-AMINO-BENZO[DE]ISOQUINOLINE-1,3-DIONE; Veliparib; A-620223; 5-FLUORO-1-…	(M7997)SA CASPASE CASCADE; (M71)PID ILK PATHWAY; (M288)PID HES HEY PATHWAY		1.0	0.0	1.0	0.0	0.0	0.0	0.0	0.0	0.0	0.0	0.0	0.0	0.0	0.0	0.0	0.0	1.0	0.0	0.0	0.0
MRPL55	128308	symbol	H. sapiens	128308	H. sapiens	MRPL55	mitochondrial ribosomal protein L55	GO:0070125 mitochondrial translational elongation;GO:0070126 mitochondrial translational termination;GO:0006415 translational termination		Ribosomal proteins; Predicted intracellular proteins					0.0	0.0	0.0	0.0	0.0	0.0	0.0	0.0	0.0	0.0	0.0	0.0	0.0	1.0	0.0	0.0	0.0	0.0	0.0	0.0
RNASEL	6041	symbol	H. sapiens	6041	H. sapiens	RNASEL	ribonuclease L	GO:0060338 regulation of type I interferon-mediated signaling pathway;GO:0046326 positive regulation of glucose import;GO:0010828 positive regulation of glucose transmembrane transport	Other	Predicted intracellular proteins; Kinases; Enzymes	Cytosol (reliability'])			(M5902)HALLMARK APOPTOSIS	0.0	0.0	0.0	1.0	0.0	0.0	0.0	0.0	1.0	0.0	0.0	0.0	0.0	0.0	0.0	0.0	0.0	0.0	0.0	0.0
RNU6-884P	106479957	symbol	H. sapiens	106479957	H. sapiens	RNU6-884P	RNA, U6 small nuclear 884, pseudogene								0.0	0.0	0.0	0.0	0.0	0.0	0.0	0.0	0.0	0.0	0.0	0.0	0.0	0.0	0.0	0.0	0.0	0.0	0.0	0.0
KIF26B-AS1	111216275	symbol	H. sapiens	111216275	H. sapiens	KIF26B-AS1	KIF26B antisense RNA 1								0.0	0.0	0.0	0.0	0.0	0.0	0.0	0.0	0.0	0.0	0.0	0.0	0.0	0.0	0.0	0.0	0.0	0.0	0.0	0.0
RPL23AP23	100271292	symbol	H. sapiens	100271292	H. sapiens	RPL23AP23	ribosomal protein L23a pseudogene 23								0.0	0.0	0.0	0.0	0.0	0.0	0.0	0.0	0.0	0.0	0.0	0.0	0.0	0.0	0.0	0.0	0.0	0.0	0.0	0.0
SPATA17-AS1	103752555	symbol	H. sapiens	103752555	H. sapiens	SPATA17-AS1	SPATA17 antisense RNA 1								0.0	0.0	0.0	0.0	0.0	0.0	0.0	0.0	0.0	0.0	0.0	0.0	0.0	0.0	0.0	0.0	0.0	0.0	0.0	0.0
RNY4P25	100862665	symbol	H. sapiens	100862665	H. sapiens	RNY4P25	RNY4 pseudogene 25								0.0	0.0	0.0	0.0	0.0	0.0	0.0	0.0	0.0	0.0	0.0	0.0	0.0	0.0	0.0	0.0	0.0	0.0	0.0	0.0
SMYD3-IT1	106478975	symbol	H. sapiens	106478975	H. sapiens	SMYD3-IT1	SMYD3 intronic transcript 1								0.0	0.0	0.0	0.0	0.0	0.0	0.0	0.0	0.0	0.0	0.0	0.0	0.0	0.0	0.0	0.0	0.0	0.0	0.0	0.0
ATP1A4	480	symbol	H. sapiens	480	H. sapiens	ATP1A4	ATPase Na+/K+ transporting subunit alpha 4	GO:0010248 establishment or maintenance of transmembrane electrochemical gradient;GO:0030007 cellular potassium ion homeostasis;GO:0036376 sodium ion export across plasma membrane		ENZYME proteins:Hydrolases; Enzymes					1.0	0.0	0.0	0.0	0.0	0.0	0.0	0.0	0.0	0.0	0.0	0.0	0.0	0.0	0.0	0.0	0.0	0.0	0.0	0.0
MR1	3140	symbol	H. sapiens	3140	H. sapiens	MR1	major histocompatibility complex, class I-related	GO:0002852 regulation of T cell mediated cytotoxicity directed against tumor cell target;GO:0002854 positive regulation of T cell mediated cytotoxicity directed against tumor cell target;GO:0002419 T cell mediated cytotoxicity directed against tumor cell target		Predicted intracellular proteins; FDA approved drug targets:Biotech drugs	Plasma membrane (reliability'])	Antithymocyte immunoglobulin (rabbit)			0.0	0.0	0.0	0.0	0.0	0.0	0.0	0.0	0.0	0.0	0.0	0.0	0.0	0.0	0.0	0.0	0.0	0.0	0.0	0.0
RNVU1-2	26860	symbol	H. sapiens	26860	H. sapiens	RNVU1-2	RNA, variant U1 small nuclear 2								0.0	0.0	0.0	0.0	0.0	0.0	0.0	0.0	0.0	0.0	0.0	0.0	0.0	0.0	0.0	0.0	0.0	0.0	0.0	0.0
NBPF9	400818	symbol	H. sapiens	400818	H. sapiens	NBPF9	NBPF member 9			Predicted intracellular proteins	Nuclear bodies (reliability']); Additional: Nucleoplasm				0.0	0.0	0.0	0.0	0.0	0.0	0.0	0.0	0.0	0.0	0.0	0.0	0.0	0.0	0.0	0.0	0.0	0.0	0.0	0.0
KCTD3	51133	symbol	H. sapiens	51133	H. sapiens	KCTD3	potassium channel tetramerization domain containing 3	GO:0051260 protein homooligomerization;GO:0051259 protein complex oligomerization;GO:0065003 protein-containing complex assembly		Predicted intracellular proteins	Cytosol (reliability'])				0.0	0.0	0.0	0.0	0.0	0.0	0.0	0.0	0.0	0.0	0.0	0.0	0.0	0.0	0.0	0.0	0.0	0.0	0.0	0.0
GLMP	112770	symbol	H. sapiens	112770	H. sapiens	GLMP	glycosylated lysosomal membrane protein	GO:0045944 positive regulation of transcription by RNA polymerase II;GO:0045893 positive regulation of transcription, DNA-templated;GO:1903508 positive regulation of nucleic acid-templated transcription		Predicted intracellular proteins					0.0	0.0	0.0	0.0	0.0	0.0	0.0	0.0	0.0	0.0	0.0	0.0	0.0	0.0	0.0	0.0	0.0	0.0	0.0	0.0
CENPL	91687	symbol	H. sapiens	91687	H. sapiens	CENPL	centromere protein L	GO:0034080 CENP-A containing nucleosome assembly;GO:0061641 CENP-A containing chromatin organization;GO:0031055 chromatin remodeling at centromere		Predicted intracellular proteins					0.0	1.0	0.0	0.0	0.0	0.0	1.0	0.0	0.0	0.0	0.0	0.0	0.0	0.0	0.0	0.0	1.0	0.0	0.0	0.0
TAGLN2	8407	symbol	H. sapiens	8407	H. sapiens	TAGLN2	transgelin 2	GO:0002576 platelet degranulation;GO:0045055 regulated exocytosis;GO:0030855 epithelial cell differentiation		Predicted intracellular proteins	Cytosol (reliability']); Additional: Actin filaments	Artenimol			0.0	0.0	0.0	0.0	0.0	0.0	0.0	0.0	0.0	0.0	0.0	0.0	0.0	0.0	0.0	0.0	0.0	0.0	0.0	0.0
ENAH	55740	symbol	H. sapiens	55740	H. sapiens	ENAH	ENAH actin regulator	GO:0070358 actin polymerization-dependent cell motility;GO:0008154 actin polymerization or depolymerization;GO:0007411 axon guidance		Predicted intracellular proteins	Cytosol;Focal adhesion sites;Plasma membrane (reliability'])		(M156)PID ECADHERIN NASCENT AJ PATHWAY; (M232)PID ECADHERIN STABILIZATION PATHWAY; (M81)PID CDC42 PATHWAY		0.0	0.0	0.0	0.0	0.0	0.0	0.0	0.0	0.0	0.0	0.0	0.0	0.0	0.0	0.0	0.0	0.0	0.0	0.0	0.0
H2BC18	440689	symbol	H. sapiens	440689	H. sapiens	H2BC18	H2B clustered histone 18	GO:0006334 nucleosome assembly;GO:0031497 chromatin assembly;GO:0034728 nucleosome organization		Predicted intracellular proteins	Nucleoplasm (reliability']); Additional: Cytosol				0.0	0.0	0.0	0.0	0.0	0.0	0.0	1.0	0.0	0.0	0.0	0.0	0.0	0.0	0.0	0.0	0.0	0.0	0.0	0.0
OR2T8	343172	symbol	H. sapiens	343172	H. sapiens	OR2T8	olfactory receptor family 2 subfamily T member 8	GO:0050911 detection of chemical stimulus involved in sensory perception of smell;GO:0007608 sensory perception of smell;GO:0050907 detection of chemical stimulus involved in sensory perception		G-protein coupled receptors:Odorant/olfactory and gustatory receptors					0.0	0.0	0.0	0.0	0.0	0.0	0.0	0.0	0.0	0.0	0.0	0.0	0.0	0.0	0.0	0.0	0.0	0.0	0.0	0.0
AC097065						None	None	None	None	None	None	None	None	None	nan	nan	nan	nan	nan	nan	nan	nan	nan	nan	nan	nan	nan	nan	nan	nan	nan	nan	nan	nan
PSMD4	5710	symbol	H. sapiens	5710	H. sapiens	PSMD4	proteasome 26S subunit, non-ATPase 4	GO:0043248 proteasome assembly;GO:0006521 regulation of cellular amino acid metabolic process;GO:1902036 regulation of hematopoietic stem cell differentiation		Cancer-related genes:Candidate cancer biomarkers; Predicted intracellular proteins	Nucleoplasm (reliability']); Additional: Cytosol				0.0	1.0	1.0	0.0	0.0	0.0	0.0	0.0	1.0	1.0	1.0	0.0	0.0	0.0	0.0	0.0	0.0	0.0	0.0	0.0
EDEM3	80267	symbol	H. sapiens	80267	H. sapiens	EDEM3	ER degradation enhancing alpha-mannosidase like protein 3	GO:0097466 ubiquitin-dependent glycoprotein ERAD pathway;GO:0035977 protein deglycosylation involved in glycoprotein catabolic process;GO:1904382 mannose trimming involved in glycoprotein ERAD pathway		ENZYME proteins:Hydrolases; Predicted intracellular proteins; Enzymes	Endoplasmic reticulum (reliability'])				0.0	0.0	1.0	0.0	0.0	0.0	0.0	0.0	0.0	0.0	0.0	0.0	1.0	0.0	0.0	0.0	0.0	0.0	0.0	0.0
BOLA1	51027	symbol	H. sapiens	51027	H. sapiens	BOLA1	bolA family member 1			Predicted intracellular proteins					0.0	0.0	0.0	0.0	0.0	0.0	0.0	0.0	0.0	0.0	0.0	0.0	0.0	0.0	0.0	0.0	0.0	0.0	0.0	0.0
ENSA	2029	symbol	H. sapiens	2029	H. sapiens	ENSA	endosulfine alpha	GO:0032515 negative regulation of phosphoprotein phosphatase activity;GO:0035308 negative regulation of protein dephosphorylation;GO:0010923 negative regulation of phosphatase activity		Predicted intracellular proteins	Nucleoli;Nucleoplasm (reliability']); Additional: Cytosol;Microtubules				0.0	1.0	0.0	0.0	0.0	0.0	0.0	0.0	0.0	0.0	0.0	0.0	0.0	0.0	1.0	0.0	0.0	0.0	0.0	0.0
RNA5SP78	100873312	symbol	H. sapiens	100873312	H. sapiens	RNA5SP78	RNA, 5S ribosomal pseudogene 78								0.0	0.0	0.0	0.0	0.0	0.0	0.0	0.0	0.0	0.0	0.0	0.0	0.0	0.0	0.0	0.0	0.0	0.0	0.0	0.0
AC104462						None	None	None	None	None	None	None	None	None	nan	nan	nan	nan	nan	nan	nan	nan	nan	nan	nan	nan	nan	nan	nan	nan	nan	nan	nan	nan
CALB2	794	symbol	H. sapiens	794	H. sapiens	CALB2	calbindin 2	GO:0099509 regulation of presynaptic cytosolic calcium ion concentration;GO:0070050 neuron cellular homeostasis;GO:1900271 regulation of long-term synaptic potentiation		Transporters:Accessory Factors Involved in Transport; Predicted intracellular proteins	Cytosol (reliability'])	Calcium citrate; Calcium Phosphate; Calcium levulinate; Calcium phosphate dihydrate		(M5906)HALLMARK ESTROGEN RESPONSE EARLY; (M5915)HALLMARK APICAL JUNCTION	1.0	0.0	0.0	0.0	0.0	0.0	0.0	0.0	0.0	0.0	0.0	0.0	0.0	0.0	0.0	0.0	0.0	0.0	0.0	0.0
MT1A	4489	symbol	H. sapiens	4489	H. sapiens	MT1A	metallothionein 1A	GO:0010273 detoxification of copper ion;GO:1990169 stress response to copper ion;GO:0061687 detoxification of inorganic compound		Cancer-related genes:Candidate cancer biomarkers; Predicted intracellular proteins		Nitric Oxide; Zinc; Zinc acetate; Zinc chloride; Zinc sulfate, unspecified form			1.0	0.0	0.0	0.0	0.0	0.0	0.0	0.0	0.0	0.0	1.0	0.0	0.0	0.0	0.0	0.0	0.0	0.0	0.0	0.0
AC027281						None	None	None	None	None	None	None	None	None	nan	nan	nan	nan	nan	nan	nan	nan	nan	nan	nan	nan	nan	nan	nan	nan	nan	nan	nan	nan
FHOD1	29109	symbol	H. sapiens	29109	H. sapiens	FHOD1	formin homology 2 domain containing 1	GO:0051660 establishment of centrosome localization;GO:0051639 actin filament network formation;GO:0007097 nuclear migration		Predicted intracellular proteins	Cytosol (reliability'])				0.0	0.0	0.0	0.0	0.0	0.0	0.0	0.0	0.0	0.0	0.0	0.0	0.0	0.0	1.0	0.0	0.0	0.0	0.0	0.0
ITFG1-AS1	101927102	symbol	H. sapiens	101927102	H. sapiens	ITFG1-AS1	ITFG1 antisense RNA 1								0.0	0.0	0.0	0.0	0.0	0.0	0.0	0.0	0.0	0.0	0.0	0.0	0.0	0.0	0.0	0.0	0.0	0.0	0.0	0.0
KATNB1	10300	symbol	H. sapiens	10300	H. sapiens	KATNB1	katanin regulatory subunit B1	GO:0007079 mitotic chromosome movement towards spindle pole;GO:0031117 positive regulation of microtubule depolymerization;GO:0051305 chromosome movement towards spindle pole		Disease related genes; Predicted intracellular proteins	Cytosol;Plasma membrane (reliability']); Additional: Microtubules			(M5893)HALLMARK MITOTIC SPINDLE	0.0	0.0	0.0	0.0	0.0	0.0	0.0	0.0	0.0	0.0	0.0	0.0	0.0	1.0	1.0	0.0	0.0	0.0	0.0	0.0
TMED6	146456	symbol	H. sapiens	146456	H. sapiens	TMED6	transmembrane p24 trafficking protein 6	GO:0007030 Golgi organization;GO:0006888 ER to Golgi vesicle-mediated transport;GO:0048193 Golgi vesicle transport							0.0	0.0	0.0	0.0	1.0	0.0	0.0	0.0	0.0	0.0	0.0	0.0	0.0	0.0	0.0	0.0	0.0	0.0	0.0	0.0
VAC14	55697	symbol	H. sapiens	55697	H. sapiens	VAC14	VAC14 component of PIKFYVE complex	GO:0006661 phosphatidylinositol biosynthetic process;GO:0046488 phosphatidylinositol metabolic process;GO:0046474 glycerophospholipid biosynthetic process		Disease related genes; Predicted intracellular proteins	Vesicles (reliability']); Additional: Cytosol				0.0	0.0	1.0	0.0	0.0	0.0	0.0	0.0	0.0	0.0	0.0	1.0	0.0	0.0	0.0	0.0	0.0	0.0	0.0	0.0
ZNF778	197320	symbol	H. sapiens	197320	H. sapiens	ZNF778	zinc finger protein 778	GO:0000122 negative regulation of transcription by RNA polymerase II;GO:0045892 negative regulation of transcription, DNA-templated;GO:1903507 negative regulation of nucleic acid-templated transcription		Transcription factors:Zinc-coordinating DNA-binding domains; Predicted intracellular proteins	Nuclear bodies (reliability']); Additional: Nucleoplasm				0.0	0.0	0.0	0.0	0.0	0.0	0.0	0.0	0.0	0.0	0.0	0.0	0.0	0.0	0.0	0.0	0.0	0.0	0.0	0.0
ZC3H18	124245	symbol	H. sapiens	124245	H. sapiens	ZC3H18	zinc finger CCCH-type containing 18			Predicted intracellular proteins	Nuclear speckles (reliability'])				0.0	0.0	0.0	0.0	0.0	0.0	0.0	0.0	0.0	0.0	0.0	0.0	0.0	0.0	0.0	0.0	0.0	0.0	0.0	0.0
AC009097						None	None	None	None	None	None	None	None	None	nan	nan	nan	nan	nan	nan	nan	nan	nan	nan	nan	nan	nan	nan	nan	nan	nan	nan	nan	nan
SYCE1L	100130958	symbol	H. sapiens	100130958	H. sapiens	SYCE1L	synaptonemal complex central element protein 1 like	GO:0007130 synaptonemal complex assembly;GO:0070193 synaptonemal complex organization;GO:0007129 synapsis		Predicted intracellular proteins	Intermediate filaments (reliability'])				0.0	0.0	0.0	0.0	0.0	0.0	0.0	0.0	0.0	0.0	0.0	0.0	0.0	0.0	1.0	0.0	0.0	0.0	0.0	0.0
AC040162						None	None	None	None	None	None	None	None	None	nan	nan	nan	nan	nan	nan	nan	nan	nan	nan	nan	nan	nan	nan	nan	nan	nan	nan	nan	nan
PKD1L3	342372	symbol	H. sapiens	342372	H. sapiens	PKD1L3	polycystin 1 like 3, transient receptor potential channel interacting	GO:0001581 detection of chemical stimulus involved in sensory perception of sour taste;GO:0050915 sensory perception of sour taste;GO:0071468 cellular response to acidic pH		Transporters:Transporter channels and pores					0.0	0.0	0.0	0.0	0.0	0.0	0.0	0.0	0.0	0.0	0.0	0.0	0.0	0.0	0.0	0.0	0.0	0.0	0.0	0.0
ZFHX3	463	symbol	H. sapiens	463	H. sapiens	ZFHX3	zinc finger homeobox 3	GO:1904059 regulation of locomotor rhythm;GO:0045475 locomotor rhythm;GO:0048512 circadian behavior		Transcription factors:Helix-turn-helix domains; Cancer-related genes:Mutational cancer driver genes; Predicted intracellular proteins; Cancer-related genes:Mutated cancer genes			(M195)PID CMYB PATHWAY		0.0	0.0	0.0	0.0	0.0	0.0	0.0	0.0	0.0	1.0	0.0	0.0	0.0	0.0	0.0	0.0	0.0	0.0	0.0	0.0
ZNF23	7571	symbol	H. sapiens	7571	H. sapiens	ZNF23	zinc finger protein 23	GO:0006357 regulation of transcription by RNA polymerase II;GO:0006366 transcription by RNA polymerase II;GO:0006355 regulation of transcription, DNA-templated		Transcription factors:Zinc-coordinating DNA-binding domains; Predicted intracellular proteins	Cytosol (reliability'])				0.0	0.0	0.0	0.0	0.0	0.0	0.0	0.0	0.0	0.0	0.0	0.0	0.0	0.0	0.0	0.0	0.0	0.0	0.0	0.0
MARVELD3	91862	symbol	H. sapiens	91862	H. sapiens	MARVELD3	MARVEL domain containing 3	GO:1902414 protein localization to cell junction;GO:0046329 negative regulation of JNK cascade;GO:0032873 negative regulation of stress-activated MAPK cascade		Predicted intracellular proteins; Transporters:Transporter channels and pores	Vesicles (reliability']); Additional: Intermediate filaments				0.0	0.0	0.0	0.0	0.0	0.0	0.0	0.0	0.0	0.0	0.0	0.0	0.0	0.0	0.0	0.0	0.0	0.0	0.0	0.0
CHMP1A	5119	symbol	H. sapiens	5119	H. sapiens	CHMP1A	charged multivesicular body protein 1A	GO:1904896 ESCRT complex disassembly;GO:1904903 ESCRT III complex disassembly;GO:0007076 mitotic chromosome condensation		Disease related genes; Predicted intracellular proteins				(M5901)HALLMARK G2M CHECKPOINT	0.0	0.0	0.0	0.0	0.0	0.0	0.0	1.0	0.0	1.0	0.0	0.0	0.0	1.0	1.0	0.0	0.0	0.0	0.0	0.0
MT1L	4500	symbol	H. sapiens	4500	H. sapiens	MT1L	metallothionein 1L, pseudogene								0.0	0.0	0.0	0.0	0.0	0.0	0.0	0.0	0.0	0.0	0.0	0.0	0.0	0.0	0.0	0.0	0.0	0.0	0.0	0.0
LINC00311	197196	symbol	H. sapiens	197196	H. sapiens	LINC00311	long intergenic non-protein coding RNA 311								0.0	0.0	0.0	0.0	0.0	0.0	0.0	0.0	0.0	0.0	0.0	0.0	0.0	0.0	0.0	0.0	0.0	0.0	0.0	0.0
ATP6V0D1	9114	symbol	H. sapiens	9114	H. sapiens	ATP6V0D1	ATPase H+ transporting V0 subunit d1	GO:0036295 cellular response to increased oxygen levels;GO:0007035 vacuolar acidification;GO:0090383 phagosome acidification		Predicted intracellular proteins; Transporters:Primary Active Transporters				(M5922)HALLMARK UNFOLDED PROTEIN RESPONSE	1.0	0.0	0.0	0.0	0.0	0.0	0.0	0.0	0.0	0.0	1.0	0.0	0.0	0.0	0.0	0.0	0.0	0.0	0.0	0.0
ATMIN	23300	symbol	H. sapiens	23300	H. sapiens	ATMIN	ATM interactor	GO:1902857 positive regulation of non-motile cilium assembly;GO:1902855 regulation of non-motile cilium assembly;GO:0044458 motile cilium assembly		Predicted intracellular proteins	Nuclear bodies (reliability'])				0.0	0.0	0.0	0.0	0.0	0.0	0.0	0.0	0.0	0.0	0.0	0.0	0.0	0.0	0.0	0.0	0.0	0.0	0.0	0.0
MBTPS1	8720	symbol	H. sapiens	8720	H. sapiens	MBTPS1	membrane bound transcription factor peptidase, site 1	GO:0036500 ATF6-mediated unfolded protein response;GO:0031293 membrane protein intracellular domain proteolysis;GO:0045540 regulation of cholesterol biosynthetic process		ENZYME proteins:Hydrolases; Peptidases:Serine-type peptidases; Predicted intracellular proteins; Enzymes					0.0	0.0	1.0	0.0	0.0	1.0	0.0	0.0	0.0	0.0	0.0	1.0	0.0	0.0	0.0	0.0	0.0	0.0	1.0	0.0
AC092718						None	None	None	None	None	None	None	None	None	nan	nan	nan	nan	nan	nan	nan	nan	nan	nan	nan	nan	nan	nan	nan	nan	nan	nan	nan	nan
COTL1	23406	symbol	H. sapiens	23406	H. sapiens	COTL1	coactosin like F-actin binding protein 1	GO:0050832 defense response to fungus;GO:0009620 response to fungus;GO:0030833 regulation of actin filament polymerization		Predicted intracellular proteins	Cytosol (reliability'])				0.0	0.0	0.0	0.0	0.0	0.0	0.0	0.0	0.0	0.0	0.0	0.0	0.0	0.0	0.0	0.0	0.0	0.0	0.0	0.0
MMP15	4324	symbol	H. sapiens	4324	H. sapiens	MMP15	matrix metallopeptidase 15	GO:0035987 endodermal cell differentiation;GO:0030574 collagen catabolic process;GO:0001706 endoderm formation		Predicted intracellular proteins; FDA approved drug targets:Small molecule drugs; Cancer-related genes:Candidate cancer biomarkers; Enzymes; Peptidases:Metallopeptidases	Cytosol;Plasma membrane (reliability']); Additional: Nucleoplasm	Marimastat	(M3468)NABA ECM REGULATORS; (M5885)NABA MATRISOME ASSOCIATED; (M5889)NABA MATRISOME	(M5946)HALLMARK COAGULATION; (M5921)HALLMARK COMPLEMENT	0.0	0.0	0.0	0.0	0.0	0.0	0.0	0.0	0.0	0.0	0.0	0.0	0.0	1.0	0.0	0.0	0.0	0.0	0.0	0.0
ZNF821	55565	symbol	H. sapiens	55565	H. sapiens	ZNF821	zinc finger protein 821	GO:0006357 regulation of transcription by RNA polymerase II;GO:0006366 transcription by RNA polymerase II;GO:0006355 regulation of transcription, DNA-templated		Predicted intracellular proteins	Nuclear speckles;Nucleoplasm (reliability'])				0.0	0.0	0.0	0.0	0.0	0.0	0.0	0.0	0.0	0.0	0.0	0.0	0.0	0.0	0.0	0.0	0.0	0.0	0.0	0.0
ADAT1	23536	symbol	H. sapiens	23536	H. sapiens	ADAT1	adenosine deaminase tRNA specific 1	GO:0008033 tRNA processing;GO:0006399 tRNA metabolic process;GO:0034470 ncRNA processing		ENZYME proteins:Hydrolases; Predicted intracellular proteins; Enzymes	Nucleoplasm (reliability'])				0.0	0.0	0.0	1.0	0.0	0.0	0.0	1.0	1.0	0.0	0.0	0.0	0.0	0.0	0.0	0.0	0.0	0.0	0.0	0.0
CMTM4	146223	symbol	H. sapiens	146223	H. sapiens	CMTM4	CKLF like MARVEL transmembrane domain containing 4				Golgi apparatus;Plasma membrane;Vesicles (reliability'])				0.0	0.0	0.0	0.0	0.0	0.0	0.0	0.0	0.0	0.0	0.0	0.0	0.0	0.0	0.0	0.0	0.0	0.0	0.0	0.0
GNAO1	2775	symbol	H. sapiens	2775	H. sapiens	GNAO1	G protein subunit alpha o1	GO:0007223 Wnt signaling pathway, calcium modulating pathway;GO:0007212 dopamine receptor signaling pathway;GO:0035567 non-canonical Wnt signaling pathway		Disease related genes; Predicted intracellular proteins			(M64)PID S1P S1P4 PATHWAY; (M103)PID S1P S1P1 PATHWAY; (M155)PID S1P META PATHWAY	(M5909)HALLMARK MYOGENESIS	0.0	0.0	0.0	0.0	0.0	0.0	0.0	0.0	0.0	0.0	0.0	0.0	0.0	0.0	0.0	0.0	0.0	0.0	0.0	0.0
AC092115						None	None	None	None	None	None	None	None	None	nan	nan	nan	nan	nan	nan	nan	nan	nan	nan	nan	nan	nan	nan	nan	nan	nan	nan	nan	nan
IRF8	3394	symbol	H. sapiens	3394	H. sapiens	IRF8	interferon regulatory factor 8	GO:0042832 defense response to protozoan;GO:0001562 response to protozoan;GO:0032735 positive regulation of interleukin-12 production		Transcription factors:Helix-turn-helix domains; Disease related genes; Predicted intracellular proteins	Nucleoplasm (reliability'])		(M22)PID GMCSF PATHWAY; (M254)PID MYC REPRESS PATHWAY	(M5947)HALLMARK IL2 STAT5 SIGNALING; (M5913)HALLMARK INTERFERON GAMMA RESPONSE; (M5934)HALLMARK XENOBIOTIC METABOLISM	0.0	0.0	0.0	0.0	0.0	0.0	0.0	0.0	0.0	0.0	0.0	0.0	0.0	0.0	0.0	0.0	0.0	0.0	0.0	0.0
BEAN1	146227	symbol	H. sapiens	146227	H. sapiens	BEAN1	brain expressed associated with NEDD4 1			Disease related genes; Predicted intracellular proteins	Nucleoplasm (reliability']); Additional: Centrosome				0.0	0.0	0.0	0.0	0.0	0.0	0.0	0.0	0.0	0.0	0.0	0.0	0.0	0.0	0.0	0.0	0.0	0.0	0.0	0.0
AC009120						None	None	None	None	None	None	None	None	None	nan	nan	nan	nan	nan	nan	nan	nan	nan	nan	nan	nan	nan	nan	nan	nan	nan	nan	nan	nan
TAT-AS1	100132529	symbol	H. sapiens	100132529	H. sapiens	TAT-AS1	TAT antisense RNA 1								0.0	0.0	0.0	0.0	0.0	0.0	0.0	0.0	0.0	0.0	0.0	0.0	0.0	0.0	0.0	0.0	0.0	0.0	0.0	0.0
BRD7	29117	symbol	H. sapiens	29117	H. sapiens	BRD7	bromodomain containing 7	GO:0035066 positive regulation of histone acetylation;GO:2000758 positive regulation of peptidyl-lysine acetylation;GO:1901985 positive regulation of protein acetylation		Predicted intracellular proteins	Cytosol;Nucleoplasm (reliability'])				0.0	0.0	0.0	0.0	0.0	0.0	0.0	0.0	0.0	1.0	0.0	0.0	0.0	0.0	0.0	0.0	0.0	0.0	0.0	0.0
AFG3L1P	172	symbol	H. sapiens	172	H. sapiens	AFG3L1P	AFG3 like matrix AAA peptidase subunit 1, pseudogene								0.0	0.0	0.0	0.0	0.0	0.0	0.0	0.0	0.0	0.0	0.0	0.0	0.0	0.0	0.0	0.0	0.0	0.0	0.0	0.0
TK2	7084	symbol	H. sapiens	7084	H. sapiens	TK2	thymidine kinase 2	GO:0046092 deoxycytidine metabolic process;GO:0046104 thymidine metabolic process;GO:0046125 pyrimidine deoxyribonucleoside metabolic process		Predicted intracellular proteins; Disease related genes; Enzymes; Potential drug targets; ENZYME proteins:Transferases		Thymidine 5'-triphosphate; 2'-Deoxycytidine; Brivudine; Thymidine		(M5898)HALLMARK DNA REPAIR	0.0	0.0	1.0	0.0	0.0	0.0	0.0	0.0	0.0	0.0	0.0	0.0	0.0	0.0	0.0	0.0	1.0	0.0	0.0	0.0
NUDT7	283927	symbol	H. sapiens	283927	H. sapiens	NUDT7	nudix hydrolase 7	GO:0015938 coenzyme A catabolic process;GO:0046356 acetyl-CoA catabolic process;GO:0033869 nucleoside bisphosphate catabolic process		Predicted intracellular proteins	Golgi apparatus (reliability']); Additional: Nucleoplasm				0.0	0.0	1.0	0.0	0.0	0.0	0.0	0.0	0.0	0.0	0.0	1.0	0.0	0.0	0.0	0.0	0.0	1.0	0.0	0.0
AARS1	16	symbol	H. sapiens	16	H. sapiens	AARS1	alanyl-tRNA synthetase 1	GO:0140018 regulation of cytoplasmic translational fidelity;GO:0006419 alanyl-tRNA aminoacylation;GO:0002182 cytoplasmic translational elongation		Predicted intracellular proteins; Disease related genes; ENZYME proteins:Ligase; Enzymes; Potential drug targets	Cytosol (reliability'])	Alanine		(M5950)HALLMARK ALLOGRAFT REJECTION	0.0	0.0	0.0	1.0	0.0	0.0	0.0	0.0	0.0	0.0	0.0	0.0	0.0	0.0	0.0	0.0	0.0	0.0	0.0	0.0
TMEM231	79583	symbol	H. sapiens	79583	H. sapiens	TMEM231	transmembrane protein 231	GO:0060563 neuroepithelial cell differentiation;GO:0042733 embryonic digit morphogenesis;GO:0002065 columnar/cuboidal epithelial cell differentiation		Disease related genes; Predicted intracellular proteins	Vesicles (reliability'])				0.0	0.0	0.0	0.0	0.0	0.0	0.0	0.0	0.0	0.0	0.0	0.0	0.0	0.0	0.0	0.0	0.0	0.0	0.0	0.0
TXNL4B	54957	symbol	H. sapiens	54957	H. sapiens	TXNL4B	thioredoxin like 4B	GO:0000377 RNA splicing, via transesterification reactions with bulged adenosine as nucleophile;GO:0000398 mRNA splicing, via spliceosome;GO:0000375 RNA splicing, via transesterification reactions		Predicted intracellular proteins	Nucleoplasm (reliability']); Additional: Cytosol				0.0	0.0	0.0	0.0	0.0	0.0	0.0	0.0	1.0	0.0	0.0	0.0	0.0	0.0	0.0	0.0	0.0	0.0	0.0	0.0
TUBB3	10381	symbol	H. sapiens	10381	H. sapiens	TUBB3	tubulin beta 3 class III	GO:1990791 dorsal root ganglion development;GO:0038007 netrin-activated signaling pathway;GO:0061548 ganglion development		FDA approved drug targets:Small molecule drugs; Disease related genes; Predicted intracellular proteins		Epothilone D; Patupilone; Ixabepilone; CYT997; ZEN-012; Phenethyl Isothiocyanate			0.0	1.0	0.0	0.0	0.0	0.0	0.0	1.0	0.0	0.0	1.0	0.0	1.0	0.0	0.0	0.0	0.0	0.0	0.0	0.0
AC136621						None	None	None	None	None	None	None	None	None	nan	nan	nan	nan	nan	nan	nan	nan	nan	nan	nan	nan	nan	nan	nan	nan	nan	nan	nan	nan
AC009102						None	None	None	None	None	None	None	None	None	nan	nan	nan	nan	nan	nan	nan	nan	nan	nan	nan	nan	nan	nan	nan	nan	nan	nan	nan	nan
AC009108						None	None	None	None	None	None	None	None	None	nan	nan	nan	nan	nan	nan	nan	nan	nan	nan	nan	nan	nan	nan	nan	nan	nan	nan	nan	nan
DEF8	54849	symbol	H. sapiens	54849	H. sapiens	DEF8	differentially expressed in FDCP 8 homolog	GO:1900029 positive regulation of ruffle assembly;GO:0045780 positive regulation of bone resorption;GO:0046852 positive regulation of bone remodeling		Predicted intracellular proteins	Cytosol;Nucleoplasm (reliability'])				0.0	0.0	0.0	0.0	0.0	0.0	0.0	0.0	0.0	0.0	0.0	0.0	0.0	0.0	1.0	0.0	0.0	0.0	0.0	0.0
TAF1C	9013	symbol	H. sapiens	9013	H. sapiens	TAF1C	TATA-box binding protein associated factor, RNA polymerase I subunit C	GO:0001188 RNA polymerase I preinitiation complex assembly;GO:0006362 transcription elongation from RNA polymerase I promoter;GO:0006363 termination of RNA polymerase I transcription		Predicted intracellular proteins	Nucleoli fibrillar center;Nucleoplasm (reliability'])			(M5898)HALLMARK DNA REPAIR	0.0	0.0	0.0	0.0	0.0	0.0	0.0	0.0	0.0	0.0	0.0	0.0	0.0	0.0	0.0	0.0	0.0	0.0	0.0	0.0
MAP1LC3B	81631	symbol	H. sapiens	81631	H. sapiens	MAP1LC3B	microtubule associated protein 1 light chain 3 beta	GO:0006995 cellular response to nitrogen starvation;GO:0043562 cellular response to nitrogen levels;GO:0000423 mitophagy		Predicted intracellular proteins	Vesicles (reliability']); Additional: Nucleoplasm				0.0	0.0	0.0	0.0	0.0	0.0	0.0	0.0	0.0	0.0	0.0	0.0	0.0	1.0	0.0	0.0	0.0	0.0	0.0	0.0
CIAPIN1	57019	symbol	H. sapiens	57019	H. sapiens	CIAPIN1	cytokine induced apoptosis inhibitor 1	GO:0016226 iron-sulfur cluster assembly;GO:0031163 metallo-sulfur cluster assembly;GO:0022900 electron transport chain		Predicted intracellular proteins	Mitochondria (reliability'])				0.0	0.0	1.0	0.0	0.0	0.0	0.0	0.0	0.0	0.0	0.0	0.0	0.0	0.0	0.0	0.0	0.0	0.0	0.0	0.0
AC009053						None	None	None	None	None	None	None	None	None	nan	nan	nan	nan	nan	nan	nan	nan	nan	nan	nan	nan	nan	nan	nan	nan	nan	nan	nan	nan
RPL13	6137	symbol	H. sapiens	6137	H. sapiens	RPL13	ribosomal protein L13	GO:0006614 SRP-dependent cotranslational protein targeting to membrane;GO:0006613 cotranslational protein targeting to membrane;GO:0045047 protein targeting to ER		Ribosomal proteins; Predicted intracellular proteins	Cytosol;Endoplasmic reticulum;Nucleoli (reliability'])				0.0	0.0	0.0	0.0	0.0	0.0	0.0	0.0	1.0	0.0	1.0	0.0	0.0	0.0	0.0	0.0	0.0	0.0	0.0	0.0
ANKRD11	29123	symbol	H. sapiens	29123	H. sapiens	ANKRD11	ankyrin repeat domain 11	GO:0060325 face morphogenesis;GO:0060323 head morphogenesis;GO:0060324 face development		Disease related genes; Predicted intracellular proteins	Nucleoplasm (reliability']); Additional: Cytosol;Plasma membrane				0.0	0.0	0.0	0.0	0.0	0.0	0.0	0.0	0.0	0.0	0.0	0.0	0.0	0.0	0.0	0.0	0.0	0.0	0.0	0.0
AC092384						None	None	None	None	None	None	None	None	None	nan	nan	nan	nan	nan	nan	nan	nan	nan	nan	nan	nan	nan	nan	nan	nan	nan	nan	nan	nan
AC099524						None	None	None	None	None	None	None	None	None	nan	nan	nan	nan	nan	nan	nan	nan	nan	nan	nan	nan	nan	nan	nan	nan	nan	nan	nan	nan
ENKD1	84080	symbol	H. sapiens	84080	H. sapiens	ENKD1	enkurin domain containing 1			Predicted intracellular proteins	Plasma membrane (reliability']); Additional: Centrosome;Cytosol				0.0	0.0	0.0	0.0	0.0	0.0	0.0	0.0	0.0	0.0	0.0	0.0	0.0	0.0	0.0	0.0	0.0	0.0	0.0	0.0
AC040168						None	None	None	None	None	None	None	None	None	nan	nan	nan	nan	nan	nan	nan	nan	nan	nan	nan	nan	nan	nan	nan	nan	nan	nan	nan	nan
PRMT7	54496	symbol	H. sapiens	54496	H. sapiens	PRMT7	protein arginine methyltransferase 7	GO:0019918 peptidyl-arginine methylation, to symmetrical-dimethyl arginine;GO:0043985 histone H4-R3 methylation;GO:0035247 peptidyl-arginine omega-N-methylation		Predicted intracellular proteins; Disease related genes; Enzymes; Potential drug targets; ENZYME proteins:Transferases	Nucleoplasm (reliability']); Additional: Nucleoli fibrillar center				0.0	0.0	0.0	1.0	0.0	0.0	0.0	0.0	1.0	0.0	0.0	0.0	0.0	0.0	0.0	0.0	0.0	0.0	0.0	0.0
SPIRE2	84501	symbol	H. sapiens	84501	H. sapiens	SPIRE2	spire type actin nucleation factor 2	GO:0070649 formin-nucleated actin cable assembly;GO:0110009 formin-nucleated actin cable organization;GO:0040038 polar body extrusion after meiotic divisions		Predicted intracellular proteins	Nucleoplasm (reliability']); Additional: Intermediate filaments;Vesicles	Latrunculin B			0.0	0.0	0.0	0.0	1.0	0.0	0.0	0.0	0.0	0.0	0.0	0.0	0.0	0.0	1.0	0.0	0.0	0.0	0.0	0.0
SLC22A31	146429	symbol	H. sapiens	146429	H. sapiens	SLC22A31	solute carrier family 22 member 31	GO:0055085 transmembrane transport;GO:0006811 ion transport;GO:0006810 transport							0.0	0.0	0.0	0.0	0.0	0.0	0.0	0.0	0.0	0.0	0.0	0.0	0.0	0.0	0.0	0.0	0.0	0.0	0.0	0.0
AC106793						None	None	None	None	None	None	None	None	None	nan	nan	nan	nan	nan	nan	nan	nan	nan	nan	nan	nan	nan	nan	nan	nan	nan	nan	nan	nan
AC007906						None	None	None	None	None	None	None	None	None	nan	nan	nan	nan	nan	nan	nan	nan	nan	nan	nan	nan	nan	nan	nan	nan	nan	nan	nan	nan
SLC6A2	6530	symbol	H. sapiens	6530	H. sapiens	SLC6A2	solute carrier family 6 member 2	GO:0051620 norepinephrine uptake;GO:0051583 dopamine uptake involved in synaptic transmission;GO:0051934 catecholamine uptake involved in synaptic transmission		FDA approved drug targets:Small molecule drugs; Disease related genes; Predicted intracellular proteins; Transporters:Electrochemical Potential-driven transporters	Cytosol (reliability']); Additional: Mitochondria	Amphetamine; Phentermine; Tramadol; Guanadrel; Reboxetine; Benzatropine; Venlafaxine; Atomoxetine; Amitriptyline; Protriptyline; Loxapine; Methylphenidate; Meperidine; Imipramine; Duloxetine; Dextromethorphan; Nortriptyline; Amoxapine; Mazindol; Paroxetine; Trimipramine; Phenmetrazine; Pseudoephedrine; Cocaine; Cyclobenzaprine; Maprotiline; Diethylpropion; Dopamine; Sertraline; Sibutramine; Chlor…			0.0	0.0	0.0	0.0	0.0	0.0	0.0	0.0	0.0	0.0	0.0	0.0	0.0	0.0	0.0	0.0	0.0	0.0	0.0	0.0
MT1DP	326343	symbol	H. sapiens	326343	H. sapiens	MT1DP	metallothionein 1D, pseudogene	GO:0010273 detoxification of copper ion;GO:1990169 stress response to copper ion;GO:0061687 detoxification of inorganic compound							1.0	0.0	0.0	0.0	0.0	0.0	0.0	0.0	0.0	0.0	0.0	0.0	0.0	0.0	0.0	0.0	0.0	0.0	0.0	0.0
FANCA	2175	symbol	H. sapiens	2175	H. sapiens	FANCA	FA complementation group A	GO:2000348 regulation of CD40 signaling pathway;GO:0023035 CD40 signaling pathway;GO:0045589 regulation of regulatory T cell differentiation		Disease related genes; Cancer-related genes:Mutational cancer driver genes; Predicted intracellular proteins	Nucleoplasm (reliability'])		(M258)PID BARD1 PATHWAY; (M1)PID FANCONI PATHWAY		0.0	0.0	0.0	0.0	0.0	0.0	0.0	0.0	0.0	0.0	0.0	0.0	0.0	0.0	1.0	0.0	0.0	0.0	0.0	0.0
AC010547						None	None	None	None	None	None	None	None	None	nan	nan	nan	nan	nan	nan	nan	nan	nan	nan	nan	nan	nan	nan	nan	nan	nan	nan	nan	nan
AC009061						None	None	None	None	None	None	None	None	None	nan	nan	nan	nan	nan	nan	nan	nan	nan	nan	nan	nan	nan	nan	nan	nan	nan	nan	nan	nan
SLC38A7	55238	symbol	H. sapiens	55238	H. sapiens	SLC38A7	solute carrier family 38 member 7	GO:0015821 methionine transport;GO:0006867 asparagine transport;GO:0089709 L-histidine transmembrane transport		Transporters:Electrochemical Potential-driven transporters	Cytosol;Plasma membrane (reliability']); Additional: Nucleoplasm				0.0	0.0	0.0	0.0	0.0	0.0	0.0	0.0	0.0	0.0	0.0	0.0	0.0	0.0	0.0	0.0	0.0	0.0	0.0	0.0
AC106779						None	None	None	None	None	None	None	None	None	nan	nan	nan	nan	nan	nan	nan	nan	nan	nan	nan	nan	nan	nan	nan	nan	nan	nan	nan	nan
AC010531						None	None	None	None	None	None	None	None	None	nan	nan	nan	nan	nan	nan	nan	nan	nan	nan	nan	nan	nan	nan	nan	nan	nan	nan	nan	nan
CES4A	283848	symbol	H. sapiens	283848	H. sapiens	CES4A	carboxylesterase 4A	GO:0016042 lipid catabolic process;GO:0006629 lipid metabolic process;GO:1901575 organic substance catabolic process		Predicted secreted proteins; Predicted intracellular proteins	Cytosol (reliability'])		(M40)PID E2F PATHWAY		0.0	0.0	0.0	0.0	0.0	0.0	0.0	0.0	0.0	0.0	0.0	0.0	0.0	0.0	0.0	0.0	0.0	0.0	0.0	0.0
CHST5	23563	symbol	H. sapiens	23563	H. sapiens	CHST5	carbohydrate sulfotransferase 5	GO:0006477 protein sulfation;GO:0051923 sulfation;GO:0006044 N-acetylglucosamine metabolic process		Predicted intracellular proteins					0.0	0.0	1.0	0.0	0.0	0.0	0.0	0.0	0.0	0.0	0.0	0.0	0.0	0.0	0.0	0.0	0.0	0.0	0.0	0.0
AC040169						None	None	None	None	None	None	None	None	None	nan	nan	nan	nan	nan	nan	nan	nan	nan	nan	nan	nan	nan	nan	nan	nan	nan	nan	nan	nan
CES3	23491	symbol	H. sapiens	23491	H. sapiens	CES3	carboxylesterase 3	GO:0034383 low-density lipoprotein particle clearance;GO:0034381 plasma lipoprotein particle clearance;GO:0097006 regulation of plasma lipoprotein particle levels		ENZYME proteins:Hydrolases; Predicted intracellular proteins; Enzymes	Endoplasmic reticulum;Nuclear membrane (reliability'])		(M40)PID E2F PATHWAY		0.0	0.0	0.0	0.0	0.0	0.0	0.0	0.0	0.0	0.0	0.0	0.0	0.0	0.0	0.0	0.0	0.0	0.0	0.0	0.0
LONP2	83752	symbol	H. sapiens	83752	H. sapiens	LONP2	lon peptidase 2, peroxisomal	GO:0016558 protein import into peroxisome matrix;GO:0015919 peroxisomal membrane transport;GO:0031998 regulation of fatty acid beta-oxidation		ENZYME proteins:Hydrolases; Peptidases:Serine-type peptidases; Predicted intracellular proteins; Enzymes				(M5949)HALLMARK PEROXISOME; (M5948)HALLMARK BILE ACID METABOLISM	0.0	0.0	1.0	0.0	0.0	0.0	0.0	0.0	0.0	0.0	0.0	0.0	0.0	0.0	0.0	0.0	0.0	0.0	0.0	0.0
CMTR2	55783	symbol	H. sapiens	55783	H. sapiens	CMTR2	cap methyltransferase 2	GO:0097310 cap2 mRNA methylation;GO:0036451 cap mRNA methylation;GO:0097309 cap1 mRNA methylation		ENZYME proteins:Transferases; Predicted intracellular proteins; Enzymes	Cell Junctions (reliability']); Additional: Nuclear speckles				0.0	0.0	0.0	0.0	0.0	0.0	0.0	0.0	1.0	0.0	0.0	0.0	0.0	0.0	0.0	0.0	0.0	0.0	0.0	0.0
GINS3	64785	symbol	H. sapiens	64785	H. sapiens	GINS3	GINS complex subunit 3	GO:0006271 DNA strand elongation involved in DNA replication;GO:0022616 DNA strand elongation;GO:0006261 DNA-dependent DNA replication		Predicted intracellular proteins	Nucleoplasm (reliability'])			(M5925)HALLMARK E2F TARGETS	0.0	1.0	0.0	0.0	0.0	0.0	0.0	0.0	0.0	0.0	0.0	0.0	0.0	0.0	0.0	0.0	0.0	0.0	0.0	0.0
AC135782						None	None	None	None	None	None	None	None	None	nan	nan	nan	nan	nan	nan	nan	nan	nan	nan	nan	nan	nan	nan	nan	nan	nan	nan	nan	nan
TERB1	283847	symbol	H. sapiens	283847	H. sapiens	TERB1	telomere repeat binding bouquet formation protein 1	GO:0034398 telomere tethering at nuclear periphery;GO:0044821 meiotic telomere tethering at nuclear periphery;GO:0070197 meiotic attachment of telomere to nuclear envelope		Predicted intracellular proteins					0.0	0.0	0.0	0.0	0.0	0.0	0.0	0.0	0.0	0.0	0.0	0.0	0.0	0.0	1.0	0.0	0.0	0.0	0.0	0.0
CTRL	1506	symbol	H. sapiens	1506	H. sapiens	CTRL	chymotrypsin like	GO:0030163 protein catabolic process;GO:1901565 organonitrogen compound catabolic process;GO:0009057 macromolecule catabolic process		Peptidases:Serine-type peptidases; Predicted secreted proteins; Enzymes					0.0	0.0	0.0	0.0	0.0	0.0	0.0	0.0	0.0	0.0	0.0	0.0	0.0	0.0	0.0	0.0	0.0	0.0	0.0	0.0
GPT2	84706	symbol	H. sapiens	84706	H. sapiens	GPT2	glutamic--pyruvic transaminase 2	GO:0042851 L-alanine metabolic process;GO:0042853 L-alanine catabolic process;GO:0006522 alanine metabolic process		Predicted intracellular proteins; Disease related genes; Enzymes; Potential drug targets; ENZYME proteins:Transferases	Mitochondria (reliability'])	Pyridoxal phosphate; Glutamic acid; Alanine; Phenelzine			0.0	0.0	1.0	0.0	0.0	0.0	0.0	0.0	0.0	0.0	0.0	0.0	0.0	0.0	0.0	0.0	0.0	0.0	0.0	0.0
NFAT5	10725	symbol	H. sapiens	10725	H. sapiens	NFAT5	nuclear factor of activated T cells 5	GO:1904996 positive regulation of leukocyte adhesion to vascular endothelial cell;GO:0070884 regulation of calcineurin-NFAT signaling cascade;GO:0106056 regulation of calcineurin-mediated signaling		Predicted intracellular proteins; Transcription factors:Immunoglobulin fold	Nucleoplasm (reliability']); Additional: Cytosol			(M5890)HALLMARK TNFA SIGNALING VIA NFKB	0.0	0.0	0.0	0.0	0.0	0.0	0.0	0.0	0.0	0.0	0.0	0.0	0.0	0.0	0.0	0.0	0.0	0.0	0.0	0.0
AC138028						None	None	None	None	None	None	None	None	None	nan	nan	nan	nan	nan	nan	nan	nan	nan	nan	nan	nan	nan	nan	nan	nan	nan	nan	nan	nan
PSME3IP1	80011	symbol	H. sapiens	80011	H. sapiens	PSME3IP1	proteasome activator subunit 3 interacting protein 1	GO:1901799 negative regulation of proteasomal protein catabolic process;GO:1903051 negative regulation of proteolysis involved in cellular protein catabolic process;GO:1903363 negative regulation of cellular protein catabolic process		Predicted intracellular proteins	Nucleoplasm (reliability']); Additional: Vesicles				0.0	0.0	0.0	0.0	0.0	0.0	0.0	0.0	0.0	0.0	0.0	0.0	0.0	0.0	0.0	0.0	0.0	0.0	0.0	0.0
AC007610						None	None	None	None	None	None	None	None	None	nan	nan	nan	nan	nan	nan	nan	nan	nan	nan	nan	nan	nan	nan	nan	nan	nan	nan	nan	nan
ZNRF1	84937	symbol	H. sapiens	84937	H. sapiens	ZNRF1	zinc and ring finger 1	GO:0070936 protein K48-linked ubiquitination;GO:0000209 protein polyubiquitination;GO:0043161 proteasome-mediated ubiquitin-dependent protein catabolic process		ENZYME proteins:Transferases; Predicted intracellular proteins; Enzymes					0.0	0.0	0.0	0.0	0.0	0.0	0.0	0.0	0.0	0.0	0.0	0.0	0.0	0.0	0.0	0.0	0.0	0.0	0.0	0.0
SMG1P7	100506060	symbol	H. sapiens	100506060	H. sapiens	SMG1P7	SMG1 pseudogene 7								0.0	0.0	0.0	0.0	0.0	0.0	0.0	0.0	0.0	0.0	0.0	0.0	0.0	0.0	0.0	0.0	0.0	0.0	0.0	0.0
LINC01229	101928248	symbol	H. sapiens	101928248	H. sapiens	LINC01229	long intergenic non-protein coding RNA 1229								0.0	0.0	0.0	0.0	0.0	0.0	0.0	0.0	0.0	0.0	0.0	0.0	0.0	0.0	0.0	0.0	0.0	0.0	0.0	0.0
CYBA	1535	symbol	H. sapiens	1535	H. sapiens	CYBA	cytochrome b-245 alpha chain	GO:0003083 negative regulation of renal output by angiotensin;GO:0003106 negative regulation of glomerular filtration by angiotensin;GO:0014895 smooth muscle hypertrophy		Potential drug targets; Disease related genes; Predicted intracellular proteins; Transporters:Transport Electron Carriers			(M278)PID RAC1 PATHWAY		1.0	1.0	1.0	0.0	0.0	0.0	0.0	0.0	0.0	0.0	1.0	0.0	0.0	0.0	0.0	0.0	0.0	0.0	0.0	1.0
HERPUD1	9709	symbol	H. sapiens	9709	H. sapiens	HERPUD1	homocysteine inducible ER protein with ubiquitin like domain 1	GO:1903071 positive regulation of ER-associated ubiquitin-dependent protein catabolic process;GO:1903069 regulation of ER-associated ubiquitin-dependent protein catabolic process;GO:1904294 positive regulation of ERAD pathway		Predicted intracellular proteins; Cancer-related genes	Cytosol;Plasma membrane (reliability'])			(M5922)HALLMARK UNFOLDED PROTEIN RESPONSE	1.0	0.0	0.0	0.0	0.0	0.0	0.0	0.0	0.0	0.0	0.0	0.0	0.0	0.0	0.0	0.0	0.0	0.0	0.0	0.0
EMC8	10328	symbol	H. sapiens	10328	H. sapiens	EMC8	ER membrane protein complex subunit 8			Predicted intracellular proteins; Transporters:Primary Active Transporters	Cytosol (reliability'])				0.0	0.0	0.0	0.0	0.0	0.0	0.0	0.0	0.0	0.0	0.0	0.0	0.0	0.0	0.0	0.0	0.0	0.0	0.0	0.0
RSPRY1	89970	symbol	H. sapiens	89970	H. sapiens	RSPRY1	ring finger and SPRY domain containing 1	GO:0051603 proteolysis involved in cellular protein catabolic process;GO:0044257 cellular protein catabolic process;GO:0016567 protein ubiquitination		Disease related genes; Predicted secreted proteins; Predicted intracellular proteins					0.0	0.0	0.0	0.0	0.0	0.0	0.0	0.0	0.0	0.0	0.0	0.0	0.0	0.0	0.0	0.0	0.0	0.0	0.0	0.0
FCSK	197258	symbol	H. sapiens	197258	H. sapiens	FCSK	fucose kinase	GO:0042352 GDP-L-fucose salvage;GO:0042350 GDP-L-fucose biosynthetic process;GO:0046368 GDP-L-fucose metabolic process		ENZYME proteins:Transferases; Predicted intracellular proteins; Enzymes	Vesicles (reliability'])				0.0	0.0	1.0	0.0	0.0	0.0	0.0	0.0	0.0	0.0	0.0	0.0	1.0	0.0	0.0	0.0	0.0	0.0	0.0	0.0
LINC02169	100996338	symbol	H. sapiens	100996338	H. sapiens	LINC02169	long intergenic non-protein coding RNA 2169								0.0	0.0	0.0	0.0	0.0	0.0	0.0	0.0	0.0	0.0	0.0	0.0	0.0	0.0	0.0	0.0	0.0	0.0	0.0	0.0
AC127455						None	None	None	None	None	None	None	None	None	nan	nan	nan	nan	nan	nan	nan	nan	nan	nan	nan	nan	nan	nan	nan	nan	nan	nan	nan	nan
SLC9A5	6553	symbol	H. sapiens	6553	H. sapiens	SLC9A5	solute carrier family 9 member A5	GO:0098719 sodium ion import across plasma membrane;GO:0051453 regulation of intracellular pH;GO:0098659 inorganic cation import across plasma membrane		Transporters:Electrochemical Potential-driven transporters; Predicted intracellular proteins	Cytosol (reliability']); Additional: Nucleoplasm				1.0	0.0	0.0	0.0	0.0	0.0	0.0	0.0	0.0	0.0	0.0	0.0	0.0	0.0	0.0	0.0	0.0	0.0	0.0	0.0
CX3CL1	6376	symbol	H. sapiens	6376	H. sapiens	CX3CL1	C-X3-C motif chemokine ligand 1	GO:0051041 positive regulation of calcium-independent cell-cell adhesion;GO:0051040 regulation of calcium-independent cell-cell adhesion;GO:0110091 negative regulation of hippocampal neuron apoptotic process		Predicted secreted proteins	Plasma membrane (reliability'])		(M145)PID P53 DOWNSTREAM PATHWAY; (M5883)NABA SECRETED FACTORS; (M5885)NABA MATRISOME ASSOCIATED	(M5916)HALLMARK APICAL SURFACE; (M5915)HALLMARK APICAL JUNCTION; (M5932)HALLMARK INFLAMMATORY RESPONSE	1.0	0.0	0.0	0.0	0.0	0.0	0.0	0.0	0.0	0.0	0.0	0.0	0.0	1.0	0.0	0.0	0.0	0.0	0.0	0.0
CFDP1	10428	symbol	H. sapiens	10428	H. sapiens	CFDP1	craniofacial development protein 1	GO:2000270 negative regulation of fibroblast apoptotic process;GO:2000269 regulation of fibroblast apoptotic process;GO:0044346 fibroblast apoptotic process		Predicted intracellular proteins	Nucleoplasm (reliability']); Additional: Vesicles				0.0	0.0	0.0	0.0	0.0	0.0	0.0	0.0	0.0	0.0	0.0	0.0	0.0	0.0	0.0	0.0	0.0	0.0	0.0	0.0
LINC01227	101928276	symbol	H. sapiens	101928276	H. sapiens	LINC01227	long intergenic non-protein coding RNA 1227								0.0	0.0	0.0	0.0	0.0	0.0	0.0	0.0	0.0	0.0	0.0	0.0	0.0	0.0	0.0	0.0	0.0	0.0	0.0	0.0
CNEP1R1	255919	symbol	H. sapiens	255919	H. sapiens	CNEP1R1	CTD nuclear envelope phosphatase 1 regulatory subunit 1	GO:0007077 mitotic nuclear envelope disassembly;GO:0010867 positive regulation of triglyceride biosynthetic process;GO:0030397 membrane disassembly			Cytosol (reliability'])				0.0	1.0	0.0	0.0	0.0	0.0	0.0	1.0	0.0	0.0	0.0	1.0	0.0	1.0	0.0	0.0	0.0	0.0	0.0	0.0
AGRP	181	symbol	H. sapiens	181	H. sapiens	AGRP	agouti related neuropeptide	GO:0048571 long-day photoperiodism;GO:2000253 positive regulation of feeding behavior;GO:0008343 adult feeding behavior		Disease related genes; Predicted secreted proteins			(M251)PID SYNDECAN 3 PATHWAY		0.0	0.0	0.0	0.0	0.0	0.0	0.0	0.0	0.0	0.0	0.0	0.0	0.0	0.0	0.0	0.0	0.0	0.0	0.0	0.0
AC092145						None	None	None	None	None	None	None	None	None	nan	nan	nan	nan	nan	nan	nan	nan	nan	nan	nan	nan	nan	nan	nan	nan	nan	nan	nan	nan
AC106738						None	None	None	None	None	None	None	None	None	nan	nan	nan	nan	nan	nan	nan	nan	nan	nan	nan	nan	nan	nan	nan	nan	nan	nan	nan	nan
VPS35	55737	symbol	H. sapiens	55737	H. sapiens	VPS35	VPS35 retromer complex component	GO:0032460 negative regulation of protein oligomerization;GO:0032462 regulation of protein homooligomerization;GO:0032463 negative regulation of protein homooligomerization		Disease related genes; Predicted intracellular proteins	Endosomes;Lysosomes (reliability'])				0.0	0.0	0.0	0.0	1.0	0.0	0.0	0.0	0.0	0.0	0.0	0.0	0.0	0.0	1.0	0.0	0.0	0.0	0.0	0.0
ZNF276	92822	symbol	H. sapiens	92822	H. sapiens	ZNF276	zinc finger protein 276	GO:0006357 regulation of transcription by RNA polymerase II;GO:0006366 transcription by RNA polymerase II;GO:0006355 regulation of transcription, DNA-templated		Transcription factors:Zinc-coordinating DNA-binding domains; Predicted intracellular proteins	Cytosol;Nucleoplasm (reliability']); Additional: Nucleoli;Plasma membrane				0.0	0.0	0.0	0.0	0.0	0.0	0.0	0.0	0.0	0.0	0.0	0.0	0.0	0.0	0.0	0.0	0.0	0.0	0.0	0.0
KARS1	3735	symbol	H. sapiens	3735	H. sapiens	KARS1	lysyl-tRNA synthetase 1	GO:0006430 lysyl-tRNA aminoacylation;GO:0015960 diadenosine polyphosphate biosynthetic process;GO:0015965 diadenosine tetraphosphate metabolic process		Predicted intracellular proteins; Disease related genes; ENZYME proteins:Ligase; Enzymes; Potential drug targets	Cytosol (reliability'])	L-Lysine		(M5926)HALLMARK MYC TARGETS V1; (M5934)HALLMARK XENOBIOTIC METABOLISM	0.0	0.0	1.0	1.0	0.0	0.0	0.0	0.0	0.0	0.0	0.0	0.0	0.0	0.0	0.0	0.0	0.0	0.0	0.0	0.0
AC009060						None	None	None	None	None	None	None	None	None	nan	nan	nan	nan	nan	nan	nan	nan	nan	nan	nan	nan	nan	nan	nan	nan	nan	nan	nan	nan
VAT1L	57687	symbol	H. sapiens	57687	H. sapiens	VAT1L	vesicle amine transport 1 like	GO:0055114 oxidation-reduction process;GO:0008152 metabolic process;GO:0008150 biological_process		Predicted intracellular proteins	Cytosol (reliability'])				0.0	0.0	0.0	0.0	0.0	0.0	0.0	0.0	0.0	0.0	0.0	0.0	0.0	0.0	0.0	0.0	0.0	0.0	0.0	0.0
AC007342						None	None	None	None	None	None	None	None	None	nan	nan	nan	nan	nan	nan	nan	nan	nan	nan	nan	nan	nan	nan	nan	nan	nan	nan	nan	nan
AC099521						None	None	None	None	None	None	None	None	None	nan	nan	nan	nan	nan	nan	nan	nan	nan	nan	nan	nan	nan	nan	nan	nan	nan	nan	nan	nan
ACD	65057	symbol	H. sapiens	65057	H. sapiens	ACD	ACD shelterin complex subunit and telomerase recruitment factor	GO:0060380 regulation of single-stranded telomeric DNA binding;GO:0060381 positive regulation of single-stranded telomeric DNA binding;GO:1904744 positive regulation of telomeric DNA binding		Disease related genes; Predicted intracellular proteins	Nuclear bodies (reliability'])		(M105)PID TELOMERASE PATHWAY		0.0	1.0	0.0	0.0	0.0	0.0	0.0	0.0	0.0	0.0	1.0	0.0	0.0	0.0	0.0	0.0	1.0	0.0	0.0	0.0
CARMIL2	146206	symbol	H. sapiens	146206	H. sapiens	CARMIL2	capping protein regulator and myosin 1 linker 2	GO:2000813 negative regulation of barbed-end actin filament capping;GO:2000812 regulation of barbed-end actin filament capping;GO:0090091 positive regulation of extracellular matrix disassembly		Predicted intracellular proteins					0.0	0.0	0.0	0.0	0.0	0.0	0.0	0.0	0.0	0.0	0.0	0.0	0.0	1.0	0.0	0.0	0.0	0.0	0.0	0.0
DDX19B	11269	symbol	H. sapiens	11269	H. sapiens	DDX19B	DEAD-box helicase 19B	GO:0016973 poly(A)+ mRNA export from nucleus;GO:0006406 mRNA export from nucleus;GO:0071427 mRNA-containing ribonucleoprotein complex export from nucleus		ENZYME proteins:Hydrolases; Predicted intracellular proteins; Enzymes; Transporters:Transporter channels and pores	Nucleoplasm (reliability'])				0.0	0.0	0.0	0.0	0.0	0.0	0.0	0.0	0.0	0.0	0.0	0.0	0.0	0.0	0.0	0.0	0.0	0.0	0.0	0.0
CES2	8824	symbol	H. sapiens	8824	H. sapiens	CES2	carboxylesterase 2	GO:0006692 prostanoid metabolic process;GO:0006693 prostaglandin metabolic process;GO:0033559 unsaturated fatty acid metabolic process		ENZYME proteins:Hydrolases; Predicted intracellular proteins; Enzymes	Cytosol;Golgi apparatus (reliability'])		(M40)PID E2F PATHWAY		0.0	0.0	0.0	0.0	0.0	0.0	0.0	0.0	0.0	0.0	0.0	0.0	0.0	0.0	0.0	0.0	0.0	0.0	0.0	0.0
MIR6774	102466732	symbol	H. sapiens	102466732	H. sapiens	MIR6774	microRNA 6774								0.0	0.0	0.0	0.0	0.0	0.0	0.0	0.0	0.0	0.0	0.0	0.0	0.0	0.0	0.0	0.0	0.0	0.0	0.0	0.0
CPNE2	221184	symbol	H. sapiens	221184	H. sapiens	CPNE2	copine 2	GO:0071277 cellular response to calcium ion;GO:0051592 response to calcium ion;GO:0071248 cellular response to metal ion		Predicted intracellular proteins	Cytosol;Mitochondria;Nucleoplasm (reliability'])				1.0	0.0	0.0	0.0	0.0	0.0	0.0	0.0	0.0	0.0	0.0	0.0	0.0	0.0	0.0	0.0	0.0	0.0	0.0	0.0
CKLF	51192	symbol	H. sapiens	51192	H. sapiens	CKLF	chemokine like factor	GO:0048246 macrophage chemotaxis;GO:1905517 macrophage migration;GO:0048247 lymphocyte chemotaxis		Predicted secreted proteins	Vesicles (reliability'])				0.0	0.0	0.0	0.0	0.0	0.0	0.0	0.0	0.0	0.0	0.0	0.0	0.0	0.0	0.0	0.0	0.0	0.0	0.0	0.0
SNTB2	6645	symbol	H. sapiens	6645	H. sapiens	SNTB2	syntrophin beta 2			Predicted intracellular proteins					0.0	0.0	0.0	0.0	0.0	0.0	0.0	0.0	0.0	0.0	0.0	0.0	0.0	0.0	0.0	0.0	0.0	0.0	0.0	0.0
TMEM170A	124491	symbol	H. sapiens	124491	H. sapiens	TMEM170A	transmembrane protein 170A	GO:0051292 nuclear pore complex assembly;GO:0006999 nuclear pore organization;GO:0071786 endoplasmic reticulum tubular network organization		Transporters:Accessory Factors Involved in Transport					0.0	0.0	0.0	0.0	0.0	0.0	0.0	1.0	0.0	0.0	0.0	0.0	0.0	0.0	0.0	0.0	0.0	0.0	0.0	0.0
PSMB10	5699	symbol	H. sapiens	5699	H. sapiens	PSMB10	proteasome 20S subunit beta 10	GO:0010499 proteasomal ubiquitin-independent protein catabolic process;GO:0006521 regulation of cellular amino acid metabolic process;GO:1902036 regulation of hematopoietic stem cell differentiation		Predicted intracellular proteins; FDA approved drug targets:Small molecule drugs; ENZYME proteins:Hydrolases; Enzymes; Peptidases:Threonine-type peptidases	Cytosol (reliability']); Additional: Vesicles	Carfilzomib		(M5913)HALLMARK INTERFERON GAMMA RESPONSE; (M5934)HALLMARK XENOBIOTIC METABOLISM; (M5950)HALLMARK ALLOGRAFT REJECTION	0.0	1.0	1.0	0.0	0.0	0.0	0.0	0.0	1.0	1.0	1.0	0.0	0.0	0.0	0.0	0.0	0.0	0.0	0.0	0.0
KLHDC4	54758	symbol	H. sapiens	54758	H. sapiens	KLHDC4	kelch domain containing 4			Predicted intracellular proteins	Nucleoli (reliability'])				0.0	0.0	0.0	0.0	0.0	0.0	0.0	0.0	0.0	0.0	0.0	0.0	0.0	0.0	0.0	0.0	0.0	0.0	0.0	0.0
KIAA0895L	653319	symbol	H. sapiens	653319	H. sapiens	KIAA0895L	KIAA0895 like			Predicted intracellular proteins	Nucleoplasm;Vesicles (reliability'])				0.0	0.0	0.0	0.0	0.0	0.0	0.0	0.0	0.0	0.0	0.0	0.0	0.0	0.0	0.0	0.0	0.0	0.0	0.0	0.0
AC092140						None	None	None	None	None	None	None	None	None	nan	nan	nan	nan	nan	nan	nan	nan	nan	nan	nan	nan	nan	nan	nan	nan	nan	nan	nan	nan
GALNS	2588	symbol	H. sapiens	2588	H. sapiens	GALNS	galactosamine (N-acetyl)-6-sulfatase	GO:0042340 keratan sulfate catabolic process;GO:0042339 keratan sulfate metabolic process;GO:0044273 sulfur compound catabolic process		Predicted intracellular proteins; Disease related genes; ENZYME proteins:Hydrolases; Enzymes; Potential drug targets	Cytosol (reliability'])				0.0	0.0	1.0	0.0	0.0	0.0	0.0	0.0	0.0	0.0	0.0	0.0	0.0	0.0	0.0	0.0	0.0	0.0	0.0	0.0
PRSS54	221191	symbol	H. sapiens	221191	H. sapiens	PRSS54	serine protease 54	GO:0006508 proteolysis;GO:0019538 protein metabolic process;GO:1901564 organonitrogen compound metabolic process		Peptidases:Serine-type peptidases; Predicted secreted proteins; Predicted intracellular proteins; Enzymes					0.0	0.0	0.0	0.0	0.0	0.0	0.0	0.0	0.0	0.0	0.0	0.0	0.0	0.0	0.0	0.0	0.0	0.0	0.0	0.0
WWOX	51741	symbol	H. sapiens	51741	H. sapiens	WWOX	WW domain containing oxidoreductase	GO:2001241 positive regulation of extrinsic apoptotic signaling pathway in absence of ligand;GO:2001239 regulation of extrinsic apoptotic signaling pathway in absence of ligand;GO:2001238 positive regulation of extrinsic apoptotic signaling pathway		Disease related genes; Predicted intracellular proteins	Golgi apparatus (reliability']); Additional: Cytosol		(M13)PID ERBB4 PATHWAY; (M19)PID P73PATHWAY		0.0	0.0	0.0	0.0	0.0	0.0	0.0	0.0	0.0	0.0	0.0	0.0	0.0	0.0	0.0	0.0	0.0	0.0	0.0	0.0
FBXO31	79791	symbol	H. sapiens	79791	H. sapiens	FBXO31	F-box protein 31	GO:2001224 positive regulation of neuron migration;GO:0050775 positive regulation of dendrite morphogenesis;GO:2001222 regulation of neuron migration		Disease related genes; Predicted intracellular proteins	Nucleoplasm (reliability']); Additional: Cytosol;Golgi apparatus				0.0	0.0	0.0	0.0	0.0	0.0	0.0	0.0	0.0	1.0	0.0	0.0	0.0	0.0	0.0	0.0	0.0	0.0	0.0	0.0
KIFC3	3801	symbol	H. sapiens	3801	H. sapiens	KIFC3	kinesin family member C3	GO:0045218 zonula adherens maintenance;GO:0034334 adherens junction maintenance;GO:0045217 cell-cell junction maintenance		Cancer-related genes:Mutational cancer driver genes; Predicted intracellular proteins			(M232)PID ECADHERIN STABILIZATION PATHWAY	(M5909)HALLMARK MYOGENESIS	0.0	0.0	0.0	0.0	0.0	0.0	0.0	0.0	0.0	0.0	0.0	0.0	0.0	0.0	0.0	0.0	0.0	0.0	0.0	0.0
LDHD	197257	symbol	H. sapiens	197257	H. sapiens	LDHD	lactate dehydrogenase D	GO:1903457 lactate catabolic process;GO:0006089 lactate metabolic process;GO:1901616 organic hydroxy compound catabolic process		ENZYME proteins:Oxidoreductases; Predicted intracellular proteins; Enzymes	Cytosol (reliability'])				0.0	0.0	0.0	0.0	0.0	0.0	0.0	0.0	0.0	0.0	0.0	0.0	0.0	0.0	0.0	0.0	0.0	0.0	0.0	0.0
CNGB1	1258	symbol	H. sapiens	1258	H. sapiens	CNGB1	cyclic nucleotide gated channel subunit beta 1	GO:0035845 photoreceptor cell outer segment organization;GO:0050908 detection of light stimulus involved in visual perception;GO:0050962 detection of light stimulus involved in sensory perception		Potential drug targets; Disease related genes; Predicted intracellular proteins; Transporters:Transporter channels and pores	Cytosol (reliability']); Additional: Vesicles				1.0	0.0	0.0	0.0	0.0	0.0	0.0	0.0	0.0	0.0	0.0	0.0	0.0	0.0	0.0	0.0	0.0	0.0	0.0	0.0
CLEC18B	497190	symbol	H. sapiens	497190	H. sapiens	CLEC18B	C-type lectin domain family 18 member B			Predicted secreted proteins			(M5880)NABA ECM AFFILIATED; (M5885)NABA MATRISOME ASSOCIATED; (M5889)NABA MATRISOME		0.0	0.0	0.0	0.0	0.0	0.0	0.0	0.0	0.0	0.0	0.0	0.0	0.0	0.0	0.0	0.0	0.0	0.0	0.0	0.0
AC009118						None	None	None	None	None	None	None	None	None	nan	nan	nan	nan	nan	nan	nan	nan	nan	nan	nan	nan	nan	nan	nan	nan	nan	nan	nan	nan
ATP2C2	9914	symbol	H. sapiens	9914	H. sapiens	ATP2C2	ATPase secretory pathway Ca2+ transporting 2	GO:0071421 manganese ion transmembrane transport;GO:0006828 manganese ion transport;GO:0090280 positive regulation of calcium ion import		ENZYME proteins:Hydrolases; Enzymes; Transporters:Primary Active Transporters	Focal adhesion sites;Plasma membrane (reliability'])				1.0	0.0	0.0	0.0	0.0	0.0	0.0	0.0	0.0	0.0	0.0	0.0	0.0	0.0	0.0	0.0	0.0	0.0	0.0	1.0
AC009063						None	None	None	None	None	None	None	None	None	nan	nan	nan	nan	nan	nan	nan	nan	nan	nan	nan	nan	nan	nan	nan	nan	nan	nan	nan	nan
GSE1	23199	symbol	H. sapiens	23199	H. sapiens	GSE1	Gse1 coiled-coil protein			Predicted intracellular proteins	Mitochondria (reliability']); Additional: Nucleoplasm				0.0	0.0	0.0	0.0	0.0	0.0	0.0	0.0	0.0	0.0	0.0	0.0	0.0	0.0	0.0	0.0	0.0	0.0	0.0	0.0
RNU6-1061P	106480033	symbol	H. sapiens	106480033	H. sapiens	RNU6-1061P	RNA, U6 small nuclear 1061, pseudogene								0.0	0.0	0.0	0.0	0.0	0.0	0.0	0.0	0.0	0.0	0.0	0.0	0.0	0.0	0.0	0.0	0.0	0.0	0.0	0.0
HEATR3	55027	symbol	H. sapiens	55027	H. sapiens	HEATR3	HEAT repeat containing 3	GO:0042273 ribosomal large subunit biogenesis;GO:0006606 protein import into nucleus;GO:0051170 import into nucleus		Predicted intracellular proteins	Nucleoplasm (reliability']); Additional: Cytosol				0.0	0.0	0.0	1.0	0.0	0.0	0.0	0.0	0.0	0.0	0.0	0.0	0.0	0.0	0.0	0.0	0.0	0.0	0.0	0.0
MON1B	22879	symbol	H. sapiens	22879	H. sapiens	MON1B	MON1 homolog B, secretory trafficking associated	GO:0019085 early viral transcription;GO:0019086 late viral transcription;GO:0006623 protein targeting to vacuole		Predicted intracellular proteins	Cytosol (reliability'])				0.0	0.0	0.0	0.0	0.0	0.0	0.0	0.0	0.0	0.0	0.0	0.0	0.0	0.0	0.0	0.0	0.0	0.0	0.0	0.0
FOXC2	2303	symbol	H. sapiens	2303	H. sapiens	FOXC2	forkhead box C2	GO:1902257 negative regulation of apoptotic process involved in outflow tract morphogenesis;GO:0048342 paraxial mesodermal cell differentiation;GO:0048343 paraxial mesodermal cell fate commitment		Transcription factors:Helix-turn-helix domains; Disease related genes; Predicted intracellular proteins	Nuclear bodies;Nucleoplasm (reliability'])			(M5930)HALLMARK EPITHELIAL MESENCHYMAL TRANSITION	0.0	0.0	0.0	0.0	0.0	0.0	0.0	0.0	0.0	0.0	0.0	0.0	0.0	0.0	0.0	0.0	0.0	0.0	0.0	0.0
MPHOSPH6	10200	symbol	H. sapiens	10200	H. sapiens	MPHOSPH6	M-phase phosphoprotein 6	GO:0000460 maturation of 5.8S rRNA;GO:0006364 rRNA processing;GO:0016072 rRNA metabolic process		Predicted intracellular proteins	Nucleoli;Nucleoplasm (reliability'])				0.0	0.0	0.0	1.0	0.0	0.0	0.0	0.0	1.0	0.0	0.0	0.0	0.0	0.0	0.0	0.0	0.0	0.0	0.0	0.0
CFAP20	29105	symbol	H. sapiens	29105	H. sapiens	CFAP20	cilia and flagella associated protein 20	GO:0060295 regulation of cilium movement involved in cell motility;GO:0060296 regulation of cilium beat frequency involved in ciliary motility;GO:1902019 regulation of cilium-dependent cell motility		Predicted intracellular proteins	Nucleoplasm (reliability'])				0.0	0.0	0.0	0.0	0.0	0.0	0.0	0.0	0.0	0.0	0.0	0.0	0.0	0.0	0.0	0.0	0.0	0.0	0.0	0.0
MEAK7	57707	symbol	H. sapiens	57707	H. sapiens	MEAK7	MTOR associated protein, eak-7 homolog	GO:0150032 positive regulation of protein localization to lysosome;GO:0150031 regulation of protein localization to lysosome;GO:1903204 negative regulation of oxidative stress-induced neuron death		Predicted intracellular proteins	Cytosol (reliability']); Additional: Nucleoli;Nucleoplasm				0.0	0.0	0.0	0.0	0.0	0.0	0.0	0.0	0.0	0.0	0.0	0.0	0.0	0.0	0.0	0.0	0.0	0.0	0.0	0.0
MT2A	4502	symbol	H. sapiens	4502	H. sapiens	MT2A	metallothionein 2A	GO:0036015 response to interleukin-3;GO:0036016 cellular response to interleukin-3;GO:0036018 cellular response to erythropoietin		Predicted intracellular proteins		Zinc; Zinc acetate; Zinc chloride; Zinc sulfate, unspecified form	(M167)PID AP1 PATHWAY	(M5891)HALLMARK HYPOXIA; (M5901)HALLMARK G2M CHECKPOINT; (M5913)HALLMARK INTERFERON GAMMA RESPONSE	1.0	0.0	0.0	0.0	0.0	0.0	0.0	0.0	0.0	0.0	1.0	0.0	0.0	0.0	0.0	0.0	0.0	0.0	0.0	0.0
OSGIN1	29948	symbol	H. sapiens	29948	H. sapiens	OSGIN1	oxidative stress induced growth inhibitor 1	GO:0030308 negative regulation of cell growth;GO:0045926 negative regulation of growth;GO:0001558 regulation of cell growth		Predicted intracellular proteins	Cytosol;Nucleoplasm (reliability'])			(M5939)HALLMARK P53 PATHWAY	1.0	0.0	0.0	0.0	0.0	0.0	0.0	0.0	0.0	0.0	0.0	0.0	0.0	0.0	0.0	0.0	0.0	0.0	0.0	0.0
PHKB	5257	symbol	H. sapiens	5257	H. sapiens	PHKB	phosphorylase kinase regulatory subunit beta	GO:0005980 glycogen catabolic process;GO:0009251 glucan catabolic process;GO:0044247 cellular polysaccharide catabolic process		Disease related genes; Predicted intracellular proteins	Golgi apparatus (reliability'])				0.0	0.0	0.0	0.0	0.0	0.0	0.0	0.0	0.0	0.0	0.0	0.0	0.0	0.0	0.0	0.0	0.0	0.0	0.0	0.0
IL17C	27189	symbol	H. sapiens	27189	H. sapiens	IL17C	interleukin 17C	GO:0097396 response to interleukin-17;GO:0097398 cellular response to interleukin-17;GO:0097400 interleukin-17-mediated signaling pathway		Predicted secreted proteins			(M5883)NABA SECRETED FACTORS; (M5885)NABA MATRISOME ASSOCIATED; (M5889)NABA MATRISOME		0.0	0.0	0.0	0.0	0.0	0.0	0.0	0.0	0.0	0.0	0.0	0.0	0.0	0.0	0.0	0.0	0.0	0.0	0.0	0.0
C16orf87	388272	symbol	H. sapiens	388272	H. sapiens	C16orf87	chromosome 16 open reading frame 87			Predicted intracellular proteins	Nucleoplasm (reliability'])				0.0	0.0	0.0	0.0	0.0	0.0	0.0	0.0	0.0	0.0	0.0	0.0	0.0	0.0	0.0	0.0	0.0	0.0	0.0	0.0
WWP2	11060	symbol	H. sapiens	11060	H. sapiens	WWP2	WW domain containing E3 ubiquitin protein ligase 2	GO:0006858 extracellular transport;GO:0045746 negative regulation of Notch signaling pathway;GO:0070534 protein K63-linked ubiquitination		ENZYME proteins:Transferases; Predicted intracellular proteins; Enzymes					0.0	0.0	0.0	0.0	0.0	1.0	0.0	0.0	0.0	0.0	0.0	0.0	0.0	0.0	0.0	0.0	0.0	0.0	0.0	0.0
AC116667						None	None	None	None	None	None	None	None	None	nan	nan	nan	nan	nan	nan	nan	nan	nan	nan	nan	nan	nan	nan	nan	nan	nan	nan	nan	nan
AC004943						None	None	None	None	None	None	None	None	None	nan	nan	nan	nan	nan	nan	nan	nan	nan	nan	nan	nan	nan	nan	nan	nan	nan	nan	nan	nan
USB1	79650	symbol	H. sapiens	79650	H. sapiens	USB1	U6 snRNA biogenesis phosphodiesterase 1	GO:0034477 U6 snRNA 3'-end processing;GO:0034472 snRNA 3'-end processing;GO:0016180 snRNA processing		Disease related genes; Predicted intracellular proteins	Nucleoplasm (reliability'])				0.0	0.0	0.0	1.0	0.0	0.0	0.0	0.0	0.0	0.0	0.0	0.0	0.0	0.0	0.0	0.0	0.0	0.0	0.0	0.0
C16orf86	388284	symbol	H. sapiens	388284	H. sapiens	C16orf86	chromosome 16 open reading frame 86			Predicted intracellular proteins					0.0	0.0	0.0	0.0	0.0	0.0	0.0	0.0	0.0	0.0	0.0	0.0	0.0	0.0	0.0	0.0	0.0	0.0	0.0	0.0
GABARAPL2	11345	symbol	H. sapiens	11345	H. sapiens	GABARAPL2	GABA type A receptor associated protein like 2	GO:0006995 cellular response to nitrogen starvation;GO:0043562 cellular response to nitrogen levels;GO:0006891 intra-Golgi vesicle-mediated transport		Predicted intracellular proteins	Cytosol;Nucleoplasm (reliability']); Additional: Nuclear bodies			(M5909)HALLMARK MYOGENESIS	0.0	0.0	0.0	0.0	1.0	0.0	0.0	0.0	0.0	0.0	0.0	0.0	0.0	1.0	0.0	0.0	0.0	0.0	0.0	0.0
AC025284						None	None	None	None	None	None	None	None	None	nan	nan	nan	nan	nan	nan	nan	nan	nan	nan	nan	nan	nan	nan	nan	nan	nan	nan	nan	nan
MTHFSD	64779	symbol	H. sapiens	64779	H. sapiens	MTHFSD	methenyltetrahydrofolate synthetase domain containing			Predicted intracellular proteins	Nucleoplasm;Vesicles (reliability'])				0.0	0.0	0.0	0.0	0.0	0.0	0.0	0.0	0.0	0.0	0.0	0.0	0.0	0.0	0.0	0.0	0.0	0.0	0.0	0.0
AC007225						None	None	None	None	None	None	None	None	None	nan	nan	nan	nan	nan	nan	nan	nan	nan	nan	nan	nan	nan	nan	nan	nan	nan	nan	nan	nan
AC022165						None	None	None	None	None	None	None	None	None	nan	nan	nan	nan	nan	nan	nan	nan	nan	nan	nan	nan	nan	nan	nan	nan	nan	nan	nan	nan
MIR6772	102465463	symbol	H. sapiens	102465463	H. sapiens	MIR6772	microRNA 6772								0.0	0.0	0.0	0.0	0.0	0.0	0.0	0.0	0.0	0.0	0.0	0.0	0.0	0.0	0.0	0.0	0.0	0.0	0.0	0.0
SETD6	79918	symbol	H. sapiens	79918	H. sapiens	SETD6	SET domain containing 6, protein lysine methyltransferase	GO:0018026 peptidyl-lysine monomethylation;GO:0032088 negative regulation of NF-kappaB transcription factor activity;GO:0034968 histone lysine methylation		Predicted intracellular proteins	Nucleoplasm (reliability']); Additional: Cytosol				0.0	0.0	0.0	0.0	0.0	0.0	0.0	0.0	0.0	0.0	0.0	0.0	0.0	0.0	0.0	0.0	0.0	0.0	0.0	0.0
AC137932						None	None	None	None	None	None	None	None	None	nan	nan	nan	nan	nan	nan	nan	nan	nan	nan	nan	nan	nan	nan	nan	nan	nan	nan	nan	nan
DUS2	54920	symbol	H. sapiens	54920	H. sapiens	DUS2	dihydrouridine synthase 2	GO:0002943 tRNA dihydrouridine synthesis;GO:0006400 tRNA modification;GO:0008033 tRNA processing		Predicted intracellular proteins	Cytosol (reliability'])				0.0	0.0	0.0	1.0	0.0	0.0	0.0	1.0	1.0	0.0	0.0	0.0	0.0	0.0	0.0	0.0	0.0	0.0	0.0	0.0
B3GNT9	84752	symbol	H. sapiens	84752	H. sapiens	B3GNT9	UDP-GlcNAc:betaGal beta-1,3-N-acetylglucosaminyltransferase 9	GO:0030311 poly-N-acetyllactosamine biosynthetic process;GO:0030309 poly-N-acetyllactosamine metabolic process;GO:0033692 cellular polysaccharide biosynthetic process		Predicted intracellular proteins	Golgi apparatus (reliability']); Additional: Nucleoli fibrillar center				0.0	0.0	1.0	0.0	0.0	0.0	0.0	0.0	0.0	0.0	0.0	0.0	0.0	0.0	0.0	0.0	0.0	0.0	0.0	0.0
KLHL36	79786	symbol	H. sapiens	79786	H. sapiens	KLHL36	kelch like family member 36	GO:0016567 protein ubiquitination;GO:0032446 protein modification by small protein conjugation;GO:0070647 protein modification by small protein conjugation or removal		Predicted intracellular proteins	Cytosol (reliability'])				0.0	0.0	0.0	0.0	0.0	0.0	0.0	0.0	0.0	0.0	0.0	0.0	0.0	0.0	0.0	0.0	0.0	0.0	0.0	0.0
HSD17B2	3294	symbol	H. sapiens	3294	H. sapiens	HSD17B2	hydroxysteroid 17-beta dehydrogenase 2	GO:0006703 estrogen biosynthetic process;GO:0008210 estrogen metabolic process;GO:0042446 hormone biosynthetic process		ENZYME proteins:Oxidoreductases; Predicted intracellular proteins; Enzymes	Endoplasmic reticulum (reliability'])	NADH; Estradiol acetate; Estradiol benzoate; Estradiol cypionate; Estradiol dienanthate; Estradiol valerate		(M5934)HALLMARK XENOBIOTIC METABOLISM	0.0	0.0	0.0	0.0	0.0	0.0	0.0	0.0	0.0	0.0	0.0	1.0	0.0	0.0	0.0	0.0	0.0	0.0	1.0	0.0
AC040160						None	None	None	None	None	None	None	None	None	nan	nan	nan	nan	nan	nan	nan	nan	nan	nan	nan	nan	nan	nan	nan	nan	nan	nan	nan	nan
CDH3	1001	symbol	H. sapiens	1001	H. sapiens	CDH3	cadherin 3	GO:0032771 regulation of monophenol monooxygenase activity;GO:0032773 positive regulation of monophenol monooxygenase activity;GO:0051796 negative regulation of timing of catagen		Disease related genes; Predicted intracellular proteins	Plasma membrane (reliability']); Additional: Cell Junctions			(M5915)HALLMARK APICAL JUNCTION	0.0	0.0	0.0	0.0	0.0	0.0	0.0	0.0	0.0	0.0	0.0	0.0	0.0	0.0	1.0	0.0	0.0	0.0	0.0	0.0
PDF	64146	symbol	H. sapiens	64146	H. sapiens	PDF	peptide deformylase, mitochondrial	GO:0043686 co-translational protein modification;GO:0018206 peptidyl-methionine modification;GO:0031365 N-terminal protein amino acid modification		ENZYME proteins:Hydrolases; Predicted intracellular proteins; Enzymes	Mitochondria (reliability']); Additional: Nucleoplasm	2-[(Formyl-Hydroxy-Amino)-Methyl]-Heptanoic Acid [1-(2-Hydroxymethyl-Pyrrolidine-1-Carbonyl)-2-Methyl-Propyl]-Amide; Bb-3497			0.0	0.0	0.0	0.0	0.0	0.0	0.0	0.0	0.0	0.0	0.0	0.0	0.0	0.0	0.0	0.0	0.0	0.0	0.0	0.0
DHX38	9785	symbol	H. sapiens	9785	H. sapiens	DHX38	DEAH-box helicase 38	GO:0031124 mRNA 3'-end processing;GO:0006406 mRNA export from nucleus;GO:0071427 mRNA-containing ribonucleoprotein complex export from nucleus		ENZYME proteins:Hydrolases; Predicted intracellular proteins; Enzymes	Nucleoplasm (reliability'])				0.0	0.0	0.0	0.0	0.0	0.0	0.0	0.0	1.0	0.0	0.0	0.0	0.0	0.0	0.0	0.0	0.0	0.0	0.0	0.0
TERF2	7014	symbol	H. sapiens	7014	H. sapiens	TERF2	telomeric repeat binding factor 2	GO:0032207 regulation of telomere maintenance via recombination;GO:0032208 negative regulation of telomere maintenance via recombination;GO:0099087 anterograde axonal transport of messenger ribonucleoprotein complex		Predicted intracellular proteins	Nuclear bodies;Nucleoplasm (reliability'])		(M84)PID ATM PATHWAY; (M105)PID TELOMERASE PATHWAY		0.0	1.0	0.0	0.0	0.0	0.0	0.0	0.0	0.0	1.0	1.0	0.0	0.0	0.0	0.0	0.0	1.0	0.0	0.0	0.0
AC092142						None	None	None	None	None	None	None	None	None	nan	nan	nan	nan	nan	nan	nan	nan	nan	nan	nan	nan	nan	nan	nan	nan	nan	nan	nan	nan
CSNK2A2	1459	symbol	H. sapiens	1459	H. sapiens	CSNK2A2	casein kinase 2 alpha 2	GO:0097421 liver regeneration;GO:1903955 positive regulation of protein targeting to mitochondrion;GO:0006656 phosphatidylcholine biosynthetic process	Other	Predicted intracellular proteins; Cancer-related genes:Candidate cancer biomarkers; Enzymes; ENZYME proteins:Transferases; Kinases		[1-(6-{6-[(1-methylethyl)amino]-1H-indazol-1-yl}pyrazin-2-yl)-1H-pyrrol-3-yl]acetic acid; Fostamatinib	(M42)PID DNA PK PATHWAY; (M26)PID NFKAPPAB ATYPICAL PATHWAY; (M229)PID P38 ALPHA BETA DOWNSTREAM PATHWAY	(M5951)HALLMARK SPERMATOGENESIS	0.0	1.0	1.0	0.0	0.0	0.0	0.0	0.0	0.0	0.0	0.0	1.0	0.0	1.0	1.0	0.0	0.0	0.0	0.0	0.0
AC126773						None	None	None	None	None	None	None	None	None	nan	nan	nan	nan	nan	nan	nan	nan	nan	nan	nan	nan	nan	nan	nan	nan	nan	nan	nan	nan
ARLNC1	100996425	symbol	H. sapiens	100996425	H. sapiens	ARLNC1	androgen receptor regulated long noncoding RNA 1								0.0	0.0	0.0	0.0	0.0	0.0	0.0	0.0	0.0	0.0	0.0	0.0	0.0	0.0	0.0	0.0	0.0	0.0	0.0	0.0
COG8	84342	symbol	H. sapiens	84342	H. sapiens	COG8	component of oligomeric golgi complex 8	GO:0006891 intra-Golgi vesicle-mediated transport;GO:0006888 ER to Golgi vesicle-mediated transport;GO:0048193 Golgi vesicle transport		Predicted intracellular proteins					0.0	0.0	0.0	0.0	1.0	0.0	0.0	0.0	0.0	0.0	0.0	0.0	1.0	0.0	0.0	0.0	0.0	0.0	0.0	0.0
MVD	4597	symbol	H. sapiens	4597	H. sapiens	MVD	mevalonate diphosphate decarboxylase	GO:0019287 isopentenyl diphosphate biosynthetic process, mevalonate pathway;GO:0009240 isopentenyl diphosphate biosynthetic process;GO:0046490 isopentenyl diphosphate metabolic process		Predicted intracellular proteins; Disease related genes; ENZYME proteins:Lyases; Enzymes; Potential drug targets	Cytosol (reliability']); Additional: Cell Junctions			(M5892)HALLMARK CHOLESTEROL HOMEOSTASIS; (M5915)HALLMARK APICAL JUNCTION	0.0	0.0	1.0	0.0	0.0	0.0	0.0	0.0	0.0	0.0	0.0	1.0	1.0	0.0	0.0	0.0	0.0	0.0	1.0	0.0
AC007728						None	None	None	None	None	None	None	None	None	nan	nan	nan	nan	nan	nan	nan	nan	nan	nan	nan	nan	nan	nan	nan	nan	nan	nan	nan	nan
GCSH	2653	symbol	H. sapiens	2653	H. sapiens	GCSH	glycine cleavage system protein H	GO:0006546 glycine catabolic process;GO:0019464 glycine decarboxylation via glycine cleavage system;GO:0009249 protein lipoylation		Disease related genes; Predicted intracellular proteins	Vesicles (reliability'])	6-(Hydroxyethyldithio)-8-(Aminomethylthio)Octanoic Acid; Dihydrolipoic Acid			0.0	0.0	0.0	0.0	0.0	0.0	0.0	0.0	0.0	0.0	0.0	0.0	0.0	0.0	0.0	0.0	0.0	0.0	0.0	0.0
WDR59	79726	symbol	H. sapiens	79726	H. sapiens	WDR59	WD repeat domain 59	GO:0032008 positive regulation of TOR signaling;GO:0034198 cellular response to amino acid starvation;GO:1990928 response to amino acid starvation		Predicted intracellular proteins	Cytosol (reliability'])				0.0	0.0	0.0	0.0	0.0	0.0	0.0	0.0	0.0	0.0	1.0	0.0	0.0	0.0	0.0	0.0	0.0	0.0	0.0	0.0
CENPN	55839	symbol	H. sapiens	55839	H. sapiens	CENPN	centromere protein N	GO:0051382 kinetochore assembly;GO:0051383 kinetochore organization;GO:0034080 CENP-A containing nucleosome assembly		Predicted intracellular proteins	Nucleoplasm (reliability'])			(M5908)HALLMARK ANDROGEN RESPONSE	0.0	1.0	0.0	0.0	0.0	0.0	1.0	0.0	0.0	0.0	0.0	0.0	0.0	0.0	1.0	0.0	1.0	0.0	0.0	0.0
ELMO3	79767	symbol	H. sapiens	79767	H. sapiens	ELMO3	engulfment and cell motility 3	GO:0006909 phagocytosis;GO:0007015 actin filament organization;GO:0030036 actin cytoskeleton organization		Predicted intracellular proteins	Cell Junctions;Plasma membrane (reliability'])				0.0	0.0	0.0	0.0	0.0	0.0	0.0	0.0	0.0	0.0	0.0	0.0	0.0	0.0	0.0	0.0	0.0	0.0	0.0	0.0
COX4I1	1327	symbol	H. sapiens	1327	H. sapiens	COX4I1	cytochrome c oxidase subunit 4I1	GO:0006123 mitochondrial electron transport, cytochrome c to oxygen;GO:0019646 aerobic electron transport chain;GO:0009060 aerobic respiration		Predicted intracellular proteins; Transporters:Primary Active Transporters	Mitochondria (reliability'])	Cholic Acid; N-Formylmethionine		(M5936)HALLMARK OXIDATIVE PHOSPHORYLATION	0.0	0.0	1.0	0.0	0.0	0.0	0.0	0.0	0.0	0.0	0.0	0.0	0.0	0.0	0.0	0.0	0.0	0.0	0.0	0.0
ADGRG1	9289	symbol	H. sapiens	9289	H. sapiens	ADGRG1	adhesion G protein-coupled receptor G1	GO:0021796 cerebral cortex regionalization;GO:0072520 seminiferous tubule development;GO:0021819 layer formation in cerebral cortex		G-protein coupled receptors:GPCRs excl olfactory receptors; Predicted intracellular proteins; Disease related genes; G-protein coupled receptors:Family 2 (B) receptors; Predicted secreted proteins; Potential drug targets				(M5919)HALLMARK HEDGEHOG SIGNALING	0.0	0.0	0.0	0.0	0.0	0.0	0.0	0.0	0.0	0.0	0.0	0.0	0.0	0.0	0.0	0.0	0.0	0.0	0.0	0.0
SDR42E1	93517	symbol	H. sapiens	93517	H. sapiens	SDR42E1	short chain dehydrogenase/reductase family 42E, member 1	GO:0006694 steroid biosynthetic process;GO:0008202 steroid metabolic process;GO:0008610 lipid biosynthetic process		Predicted intracellular proteins					0.0	0.0	0.0	0.0	0.0	0.0	0.0	0.0	0.0	0.0	0.0	1.0	0.0	0.0	0.0	0.0	0.0	0.0	1.0	0.0
CYB5B	80777	symbol	H. sapiens	80777	H. sapiens	CYB5B	cytochrome b5 type B	GO:0006805 xenobiotic metabolic process;GO:0071466 cellular response to xenobiotic stimulus;GO:0022900 electron transport chain		Predicted intracellular proteins	Endoplasmic reticulum (reliability']); Additional: Centriolar satellite;Cytosol	Phenethyl Isothiocyanate		(M5941)HALLMARK UV RESPONSE UP; (M5924)HALLMARK MTORC1 SIGNALING	0.0	0.0	0.0	0.0	0.0	0.0	0.0	0.0	0.0	0.0	0.0	0.0	0.0	0.0	0.0	0.0	0.0	0.0	0.0	0.0
DOK4	55715	symbol	H. sapiens	55715	H. sapiens	DOK4	docking protein 4	GO:0007411 axon guidance;GO:0097485 neuron projection guidance;GO:0007409 axonogenesis		Predicted intracellular proteins	Microtubules (reliability']); Additional: Cytokinetic bridge;Vesicles		(M82)PID RET PATHWAY		0.0	0.0	0.0	0.0	0.0	0.0	0.0	0.0	0.0	0.0	0.0	0.0	0.0	0.0	0.0	0.0	0.0	0.0	0.0	0.0
TERF2IP	54386	symbol	H. sapiens	54386	H. sapiens	TERF2IP	TERF2 interacting protein	GO:0048239 negative regulation of DNA recombination at telomere;GO:0072695 regulation of DNA recombination at telomere;GO:0031848 protection from non-homologous end joining at telomere		Predicted intracellular proteins	Nuclear bodies;Nucleoplasm (reliability'])		(M105)PID TELOMERASE PATHWAY		0.0	1.0	0.0	0.0	0.0	0.0	0.0	0.0	0.0	0.0	1.0	0.0	0.0	0.0	0.0	0.0	1.0	0.0	0.0	0.0
JPH3	57338	symbol	H. sapiens	57338	H. sapiens	JPH3	junctophilin 3	GO:0035640 exploration behavior;GO:0060314 regulation of ryanodine-sensitive calcium-release channel activity;GO:0050885 neuromuscular process controlling balance		Disease related genes	Cytosol;Nucleoplasm (reliability'])				1.0	0.0	0.0	0.0	0.0	0.0	0.0	0.0	0.0	0.0	0.0	0.0	0.0	0.0	0.0	0.0	0.0	0.0	0.0	0.0
HAS3	3038	symbol	H. sapiens	3038	H. sapiens	HAS3	hyaluronan synthase 3	GO:0036118 hyaluranon cable assembly;GO:1900104 regulation of hyaluranon cable assembly;GO:1900106 positive regulation of hyaluranon cable assembly		ENZYME proteins:Transferases; Enzymes	Microtubules (reliability'])				0.0	0.0	1.0	0.0	0.0	0.0	0.0	0.0	0.0	0.0	0.0	0.0	0.0	0.0	0.0	0.0	0.0	0.0	0.0	0.0
NETO2	81831	symbol	H. sapiens	81831	H. sapiens	NETO2	neuropilin and tolloid like 2	GO:2000312 regulation of kainate selective glutamate receptor activity;GO:2000649 regulation of sodium ion transmembrane transporter activity;GO:1900449 regulation of glutamate receptor signaling pathway		Transporters:Accessory Factors Involved in Transport	Golgi apparatus (reliability'])				0.0	0.0	0.0	0.0	0.0	0.0	0.0	0.0	0.0	0.0	0.0	0.0	0.0	0.0	0.0	0.0	0.0	0.0	0.0	0.0
OGFOD1	55239	symbol	H. sapiens	55239	H. sapiens	OGFOD1	2-oxoglutarate and iron dependent oxygenase domain containing 1	GO:0006449 regulation of translational termination;GO:0019511 peptidyl-proline hydroxylation;GO:0034063 stress granule assembly		Predicted intracellular proteins	Nucleoplasm (reliability']); Additional: Cytosol	Ascorbic acid	(M3468)NABA ECM REGULATORS; (M5885)NABA MATRISOME ASSOCIATED; (M5889)NABA MATRISOME		0.0	0.0	0.0	1.0	0.0	0.0	0.0	0.0	0.0	0.0	0.0	0.0	0.0	1.0	0.0	0.0	0.0	0.0	0.0	0.0
AC012184						None	None	None	None	None	None	None	None	None	nan	nan	nan	nan	nan	nan	nan	nan	nan	nan	nan	nan	nan	nan	nan	nan	nan	nan	nan	nan
AC009107						None	None	None	None	None	None	None	None	None	nan	nan	nan	nan	nan	nan	nan	nan	nan	nan	nan	nan	nan	nan	nan	nan	nan	nan	nan	nan
TCF25	22980	symbol	H. sapiens	22980	H. sapiens	TCF25	transcription factor 25	GO:0007507 heart development;GO:0000122 negative regulation of transcription by RNA polymerase II;GO:0072359 circulatory system development		Predicted intracellular proteins; Transcription factors:Yet undefined DNA-binding domains					0.0	0.0	0.0	0.0	0.0	0.0	0.0	0.0	0.0	0.0	0.0	0.0	0.0	0.0	0.0	0.0	0.0	0.0	0.0	0.0
AC133540						None	None	None	None	None	None	None	None	None	nan	nan	nan	nan	nan	nan	nan	nan	nan	nan	nan	nan	nan	nan	nan	nan	nan	nan	nan	nan
AC020978						None	None	None	None	None	None	None	None	None	nan	nan	nan	nan	nan	nan	nan	nan	nan	nan	nan	nan	nan	nan	nan	nan	nan	nan	nan	nan
VPS4A	27183	symbol	H. sapiens	27183	H. sapiens	VPS4A	vacuolar protein sorting 4 homolog A	GO:0000916 actomyosin contractile ring contraction;GO:0036213 contractile ring contraction;GO:0061738 late endosomal microautophagy		ENZYME proteins:Hydrolases; Predicted intracellular proteins; Enzymes	Midbody (reliability'])		(M124)PID CXCR4 PATHWAY		0.0	1.0	0.0	0.0	0.0	0.0	0.0	1.0	0.0	1.0	0.0	0.0	0.0	1.0	1.0	0.0	0.0	0.0	0.0	0.0
BCAR1	9564	symbol	H. sapiens	9564	H. sapiens	BCAR1	BCAR1 scaffold protein, Cas family member	GO:0086100 endothelin receptor signaling pathway;GO:0090527 actin filament reorganization;GO:0048012 hepatocyte growth factor receptor signaling pathway		Predicted intracellular proteins	Cytosol;Plasma membrane (reliability'])		(M273)PID EPHA2 FWD PATHWAY; (M11)PID PRL SIGNALING EVENTS PATHWAY; (M118)PID INTEGRIN A9B1 PATHWAY	(M5893)HALLMARK MITOTIC SPINDLE; (M5934)HALLMARK XENOBIOTIC METABOLISM	0.0	0.0	0.0	0.0	0.0	0.0	0.0	0.0	0.0	0.0	0.0	0.0	0.0	0.0	1.0	0.0	0.0	0.0	0.0	0.0
CNOT1	23019	symbol	H. sapiens	23019	H. sapiens	CNOT1	CCR4-NOT transcription complex subunit 1	GO:0010606 positive regulation of cytoplasmic mRNA processing body assembly;GO:0048387 negative regulation of retinoic acid receptor signaling pathway;GO:0010603 regulation of cytoplasmic mRNA processing body assembly		Predicted intracellular proteins	Cytosol (reliability'])				0.0	0.0	0.0	1.0	0.0	0.0	0.0	0.0	1.0	1.0	0.0	0.0	0.0	0.0	0.0	0.0	0.0	0.0	0.0	0.0
CENPT	80152	symbol	H. sapiens	80152	H. sapiens	CENPT	centromere protein T	GO:1903394 protein localization to kinetochore involved in kinetochore assembly;GO:0051382 kinetochore assembly;GO:0034501 protein localization to kinetochore		Predicted intracellular proteins	Nuclear bodies (reliability'])				0.0	1.0	0.0	0.0	0.0	0.0	1.0	0.0	0.0	0.0	0.0	0.0	0.0	0.0	1.0	0.0	1.0	0.0	0.0	0.0
CAPNS2	84290	symbol	H. sapiens	84290	H. sapiens	CAPNS2	calpain small subunit 2	GO:0022617 extracellular matrix disassembly;GO:0030198 extracellular matrix organization;GO:0043062 extracellular structure organization		Predicted intracellular proteins	Cytosol (reliability'])				0.0	0.0	0.0	0.0	0.0	0.0	0.0	0.0	0.0	0.0	0.0	0.0	0.0	1.0	0.0	0.0	0.0	0.0	0.0	0.0
TMEM208	29100	symbol	H. sapiens	29100	H. sapiens	TMEM208	transmembrane protein 208	GO:0006624 vacuolar protein processing;GO:0016485 protein processing;GO:0051604 protein maturation		Transporters					0.0	0.0	0.0	0.0	0.0	0.0	0.0	0.0	0.0	0.0	0.0	0.0	0.0	0.0	0.0	0.0	0.0	0.0	0.0	0.0
AC025287						None	None	None	None	None	None	None	None	None	nan	nan	nan	nan	nan	nan	nan	nan	nan	nan	nan	nan	nan	nan	nan	nan	nan	nan	nan	nan
MLYCD	23417	symbol	H. sapiens	23417	H. sapiens	MLYCD	malonyl-CoA decarboxylase	GO:2001294 malonyl-CoA catabolic process;GO:2001293 malonyl-CoA metabolic process;GO:0033869 nucleoside bisphosphate catabolic process		Predicted intracellular proteins; Disease related genes; ENZYME proteins:Lyases; Enzymes; Potential drug targets				(M5949)HALLMARK PEROXISOME; (M5948)HALLMARK BILE ACID METABOLISM; (M5935)HALLMARK FATTY ACID METABOLISM	0.0	0.0	1.0	0.0	0.0	0.0	0.0	0.0	0.0	0.0	0.0	1.0	0.0	0.0	0.0	0.0	0.0	0.0	0.0	0.0
TMEM231P1	100420067	symbol	H. sapiens	100420067	H. sapiens	TMEM231P1	TMEM231 pseudogene 1								0.0	0.0	0.0	0.0	0.0	0.0	0.0	0.0	0.0	0.0	0.0	0.0	0.0	0.0	0.0	0.0	0.0	0.0	0.0	0.0
AC027682						None	None	None	None	None	None	None	None	None	nan	nan	nan	nan	nan	nan	nan	nan	nan	nan	nan	nan	nan	nan	nan	nan	nan	nan	nan	nan
CIAO2B	51647	symbol	H. sapiens	51647	H. sapiens	CIAO2B	cytosolic iron-sulfur assembly component 2B	GO:0106035 protein maturation by [4Fe-4S] cluster transfer;GO:0097428 protein maturation by iron-sulfur cluster transfer;GO:0016226 iron-sulfur cluster assembly		Predicted intracellular proteins	Cytosol;Nucleoplasm (reliability'])				0.0	0.0	1.0	0.0	0.0	0.0	0.0	0.0	0.0	0.0	0.0	0.0	0.0	0.0	1.0	0.0	0.0	0.0	0.0	0.0
AMFR	267	symbol	H. sapiens	267	H. sapiens	AMFR	autocrine motility factor receptor	GO:2000638 regulation of SREBP signaling pathway;GO:0032933 SREBP signaling pathway;GO:0071501 cellular response to sterol depletion		ENZYME proteins:Transferases; Predicted intracellular proteins; Enzymes	Endoplasmic reticulum;Golgi apparatus (reliability'])			(M5906)HALLMARK ESTROGEN RESPONSE EARLY; (M5907)HALLMARK ESTROGEN RESPONSE LATE	0.0	0.0	0.0	0.0	0.0	0.0	0.0	0.0	0.0	0.0	0.0	0.0	1.0	0.0	0.0	0.0	0.0	0.0	0.0	0.0
PHLPP2	23035	symbol	H. sapiens	23035	H. sapiens	PHLPP2	PH domain and leucine rich repeat protein phosphatase 2	GO:0051898 negative regulation of protein kinase B signaling;GO:0021766 hippocampus development;GO:0021761 limbic system development		ENZYME proteins:Hydrolases; Predicted intracellular proteins; Enzymes	Vesicles (reliability'])				0.0	0.0	0.0	0.0	0.0	0.0	0.0	0.0	0.0	0.0	0.0	0.0	0.0	0.0	0.0	0.0	0.0	0.0	0.0	0.0
AC009131						None	None	None	None	None	None	None	None	None	nan	nan	nan	nan	nan	nan	nan	nan	nan	nan	nan	nan	nan	nan	nan	nan	nan	nan	nan	nan
SPG7	6687	symbol	H. sapiens	6687	H. sapiens	SPG7	SPG7 matrix AAA peptidase subunit, paraplegin	GO:0034982 mitochondrial protein processing;GO:0006851 mitochondrial calcium ion transmembrane transport;GO:0008053 mitochondrial fusion		Predicted intracellular proteins; Disease related genes; Enzymes; Potential drug targets; Peptidases:Metallopeptidases					0.0	0.0	0.0	0.0	0.0	0.0	0.0	0.0	0.0	0.0	0.0	0.0	0.0	0.0	0.0	0.0	0.0	0.0	0.0	0.0
SLC12A4	6560	symbol	H. sapiens	6560	H. sapiens	SLC12A4	solute carrier family 12 member 4	GO:0140157 ammonium import across plasma membrane;GO:0055064 chloride ion homeostasis;GO:0072488 ammonium transmembrane transport		FDA approved drug targets:Small molecule drugs; Transporters:Electrochemical Potential-driven transporters	Endosomes (reliability'])	Potassium chloride; Bumetanide		(M5934)HALLMARK XENOBIOTIC METABOLISM	1.0	0.0	0.0	0.0	0.0	0.0	0.0	0.0	0.0	0.0	0.0	0.0	0.0	0.0	0.0	0.0	0.0	0.0	0.0	0.0
COQ9	57017	symbol	H. sapiens	57017	H. sapiens	COQ9	coenzyme Q9	GO:0006744 ubiquinone biosynthetic process;GO:1901663 quinone biosynthetic process;GO:0006743 ubiquinone metabolic process		Disease related genes; Predicted intracellular proteins				(M5905)HALLMARK ADIPOGENESIS	0.0	0.0	1.0	0.0	0.0	0.0	0.0	0.0	0.0	0.0	0.0	0.0	0.0	0.0	0.0	0.0	0.0	0.0	0.0	0.0
GLG1	2734	symbol	H. sapiens	2734	H. sapiens	GLG1	golgi glycoprotein 1	GO:0010955 negative regulation of protein processing;GO:1903318 negative regulation of protein maturation;GO:0032330 regulation of chondrocyte differentiation		Predicted intracellular proteins	Golgi apparatus (reliability'])				0.0	0.0	0.0	0.0	0.0	0.0	0.0	0.0	0.0	0.0	0.0	0.0	0.0	0.0	0.0	0.0	0.0	0.0	0.0	0.0
AC092723						None	None	None	None	None	None	None	None	None	nan	nan	nan	nan	nan	nan	nan	nan	nan	nan	nan	nan	nan	nan	nan	nan	nan	nan	nan	nan
UTP4	84916	symbol	H. sapiens	84916	H. sapiens	UTP4	UTP4 small subunit processome component	GO:0000462 maturation of SSU-rRNA from tricistronic rRNA transcript (SSU-rRNA, 5.8S rRNA, LSU-rRNA);GO:0030490 maturation of SSU-rRNA;GO:0042274 ribosomal small subunit biogenesis		Predicted intracellular proteins	Nucleoli fibrillar center (reliability'])				0.0	0.0	0.0	1.0	0.0	0.0	0.0	0.0	1.0	0.0	0.0	0.0	0.0	0.0	0.0	0.0	0.0	0.0	0.0	0.0
IST1	9798	symbol	H. sapiens	9798	H. sapiens	IST1	IST1 factor associated with ESCRT-III	GO:0046745 viral capsid secondary envelopment;GO:0009838 abscission;GO:1904896 ESCRT complex disassembly		Predicted intracellular proteins	Vesicles (reliability'])				0.0	1.0	0.0	0.0	0.0	0.0	0.0	0.0	0.0	0.0	0.0	0.0	0.0	1.0	1.0	0.0	0.0	0.0	0.0	0.0
CDT1	81620	symbol	H. sapiens	81620	H. sapiens	CDT1	chromatin licensing and DNA replication factor 1	GO:0090233 negative regulation of spindle checkpoint;GO:1902426 deactivation of mitotic spindle assembly checkpoint;GO:1905341 negative regulation of protein localization to kinetochore		Disease related genes; Predicted intracellular proteins	Nucleoplasm (reliability']); Additional: Nuclear bodies				0.0	1.0	0.0	0.0	0.0	0.0	1.0	0.0	0.0	1.0	0.0	0.0	0.0	0.0	1.0	0.0	1.0	0.0	0.0	0.0
BCO1	53630	symbol	H. sapiens	53630	H. sapiens	BCO1	beta-carotene oxygenase 1	GO:0035238 vitamin A biosynthetic process;GO:1901810 beta-carotene metabolic process;GO:0016119 carotene metabolic process		ENZYME proteins:Oxidoreductases; Predicted intracellular proteins; Disease related genes; Enzymes; Potential drug targets	Actin filaments;Centriolar satellite (reliability'])				0.0	0.0	0.0	0.0	0.0	0.0	0.0	0.0	0.0	0.0	0.0	1.0	0.0	0.0	0.0	0.0	0.0	0.0	1.0	0.0
AC009163						None	None	None	None	None	None	None	None	None	nan	nan	nan	nan	nan	nan	nan	nan	nan	nan	nan	nan	nan	nan	nan	nan	nan	nan	nan	nan
ADCY7	113	symbol	H. sapiens	113	H. sapiens	ADCY7	adenylate cyclase 7	GO:0006171 cAMP biosynthetic process;GO:0071285 cellular response to lithium ion;GO:0071361 cellular response to ethanol		ENZYME proteins:Lyases; Predicted intracellular proteins; Enzymes	Cytosol (reliability'])		(M56)PID LPA4 PATHWAY; (M8)PID ENDOTHELIN PATHWAY; (M15)PID LYSOPHOSPHOLIPID PATHWAY		1.0	0.0	1.0	0.0	0.0	0.0	0.0	0.0	0.0	0.0	0.0	0.0	0.0	0.0	0.0	0.0	0.0	0.0	0.0	0.0
AC009113						None	None	None	None	None	None	None	None	None	nan	nan	nan	nan	nan	nan	nan	nan	nan	nan	nan	nan	nan	nan	nan	nan	nan	nan	nan	nan
EDC4	23644	symbol	H. sapiens	23644	H. sapiens	EDC4	enhancer of mRNA decapping 4	GO:0031087 deadenylation-independent decapping of nuclear-transcribed mRNA;GO:0031086 nuclear-transcribed mRNA catabolic process, deadenylation-independent decay;GO:0043928 exonucleolytic nuclear-transcribed mRNA catabolic process involved in deadenylation-dependent decay		Predicted intracellular proteins	Cytoplasmic bodies (reliability']); Additional: Nucleoplasm			(M5922)HALLMARK UNFOLDED PROTEIN RESPONSE	0.0	0.0	0.0	0.0	0.0	0.0	0.0	0.0	1.0	0.0	0.0	0.0	0.0	0.0	0.0	0.0	0.0	0.0	0.0	0.0
AC131888						None	None	None	None	None	None	None	None	None	nan	nan	nan	nan	nan	nan	nan	nan	nan	nan	nan	nan	nan	nan	nan	nan	nan	nan	nan	nan
CDYL2	124359	symbol	H. sapiens	124359	H. sapiens	CDYL2	chromodomain Y like 2	GO:1903507 negative regulation of nucleic acid-templated transcription;GO:1902679 negative regulation of RNA biosynthetic process;GO:0051253 negative regulation of RNA metabolic process		Predicted intracellular proteins					0.0	0.0	0.0	0.0	0.0	0.0	0.0	0.0	0.0	0.0	0.0	0.0	0.0	0.0	0.0	0.0	0.0	0.0	0.0	0.0
NUTF2	10204	symbol	H. sapiens	10204	H. sapiens	NUTF2	nuclear transport factor 2	GO:0090204 protein localization to nuclear pore;GO:0090435 protein localization to nuclear envelope;GO:1904046 negative regulation of vascular endothelial growth factor production		Predicted intracellular proteins	Microtubules (reliability'])				0.0	0.0	0.0	0.0	0.0	0.0	0.0	0.0	0.0	0.0	0.0	0.0	0.0	0.0	0.0	0.0	0.0	0.0	0.0	0.0
DPEP2	64174	symbol	H. sapiens	64174	H. sapiens	DPEP2	dipeptidase 2	GO:0006691 leukotriene metabolic process;GO:0006690 icosanoid metabolic process;GO:1901568 fatty acid derivative metabolic process		ENZYME proteins:Hydrolases; Predicted intracellular proteins; Enzymes					0.0	0.0	0.0	0.0	0.0	0.0	0.0	0.0	0.0	0.0	0.0	1.0	0.0	0.0	0.0	0.0	0.0	0.0	0.0	0.0
CDH16	1014	symbol	H. sapiens	1014	H. sapiens	CDH16	cadherin 16	GO:0016339 calcium-dependent cell-cell adhesion via plasma membrane cell adhesion molecules;GO:0007156 homophilic cell adhesion via plasma membrane adhesion molecules;GO:0098742 cell-cell adhesion via plasma-membrane adhesion molecules		Predicted intracellular proteins				(M5956)HALLMARK KRAS SIGNALING DN	0.0	0.0	0.0	0.0	0.0	0.0	0.0	0.0	0.0	0.0	0.0	0.0	0.0	0.0	0.0	0.0	0.0	0.0	0.0	0.0
SNAI3	333929	symbol	H. sapiens	333929	H. sapiens	SNAI3	snail family transcriptional repressor 3	GO:0000122 negative regulation of transcription by RNA polymerase II;GO:0045892 negative regulation of transcription, DNA-templated;GO:1903507 negative regulation of nucleic acid-templated transcription		Transcription factors:Zinc-coordinating DNA-binding domains; Predicted intracellular proteins	Nucleoplasm (reliability'])				0.0	0.0	0.0	0.0	0.0	0.0	0.0	0.0	0.0	0.0	0.0	0.0	0.0	0.0	0.0	0.0	0.0	0.0	0.0	0.0
AC018553						None	None	None	None	None	None	None	None	None	nan	nan	nan	nan	nan	nan	nan	nan	nan	nan	nan	nan	nan	nan	nan	nan	nan	nan	nan	nan
AC020763						None	None	None	None	None	None	None	None	None	nan	nan	nan	nan	nan	nan	nan	nan	nan	nan	nan	nan	nan	nan	nan	nan	nan	nan	nan	nan
ANKRD26P1	124149	symbol	H. sapiens	124149	H. sapiens	ANKRD26P1	ankyrin repeat domain 26 pseudogene 1								0.0	0.0	0.0	0.0	0.0	0.0	0.0	0.0	0.0	0.0	0.0	0.0	0.0	0.0	0.0	0.0	0.0	0.0	0.0	0.0
CHST4	10164	symbol	H. sapiens	10164	H. sapiens	CHST4	carbohydrate sulfotransferase 4	GO:0006477 protein sulfation;GO:0051923 sulfation;GO:0006044 N-acetylglucosamine metabolic process		Predicted intracellular proteins				(M5937)HALLMARK GLYCOLYSIS	0.0	0.0	1.0	0.0	0.0	0.0	0.0	0.0	0.0	0.0	0.0	0.0	0.0	0.0	0.0	0.0	0.0	0.0	0.0	0.0
VAC14-AS1	100130894	symbol	H. sapiens	100130894	H. sapiens	VAC14-AS1	VAC14 antisense RNA 1								0.0	0.0	0.0	0.0	0.0	0.0	0.0	0.0	0.0	0.0	0.0	0.0	0.0	0.0	0.0	0.0	0.0	0.0	0.0	0.0
CA5A	763	symbol	H. sapiens	763	H. sapiens	CA5A	carbonic anhydrase 5A	GO:0006730 one-carbon metabolic process;GO:0015701 bicarbonate transport;GO:0015711 organic anion transport		Predicted intracellular proteins; Disease related genes; ENZYME proteins:Lyases; Enzymes; Potential drug targets		Zonisamide; Brinzolamide; 4-Methylimidazole; Ellagic acid			0.0	0.0	0.0	0.0	0.0	0.0	0.0	0.0	0.0	0.0	0.0	0.0	0.0	0.0	0.0	0.0	0.0	0.0	0.0	0.0
GAS8	2622	symbol	H. sapiens	2622	H. sapiens	GAS8	growth arrest specific 8	GO:1903566 positive regulation of protein localization to cilium;GO:1903564 regulation of protein localization to cilium;GO:1904526 regulation of microtubule binding		Disease related genes; Predicted intracellular proteins	Cytosol;Plasma membrane (reliability'])				0.0	0.0	0.0	0.0	0.0	0.0	0.0	0.0	0.0	0.0	0.0	0.0	0.0	0.0	0.0	0.0	0.0	0.0	0.0	0.0
MT1E	4493	symbol	H. sapiens	4493	H. sapiens	MT1E	metallothionein 1E	GO:0010273 detoxification of copper ion;GO:1990169 stress response to copper ion;GO:0061687 detoxification of inorganic compound		Predicted intracellular proteins	Nucleoplasm (reliability'])			(M5942)HALLMARK UV RESPONSE DN; (M5891)HALLMARK HYPOXIA	1.0	0.0	0.0	0.0	0.0	0.0	0.0	0.0	0.0	0.0	1.0	0.0	0.0	0.0	0.0	0.0	0.0	0.0	0.0	0.0
MLKL	197259	symbol	H. sapiens	197259	H. sapiens	MLKL	mixed lineage kinase domain like pseudokinase	GO:0097528 execution phase of necroptosis;GO:0097527 necroptotic signaling pathway;GO:0007256 activation of JNKK activity	Other	Predicted intracellular proteins; Kinases; Enzymes; Transporters:Transporter channels and pores					0.0	0.0	0.0	0.0	0.0	0.0	0.0	0.0	0.0	0.0	0.0	0.0	0.0	0.0	0.0	0.0	0.0	0.0	0.0	0.0
CYLD	1540	symbol	H. sapiens	1540	H. sapiens	CYLD	CYLD lysine 63 deubiquitinase	GO:0097343 ripoptosome assembly;GO:1901026 ripoptosome assembly involved in necroptotic process;GO:1990108 protein linear deubiquitination		Predicted intracellular proteins; Disease related genes; Peptidases:Cysteine-type peptidases; ENZYME proteins:Hydrolases; Cancer-related genes:Mutational cancer driver genes; Enzymes; Potential drug targets	Centriolar satellite (reliability']); Additional: Nucleoplasm		(M37)PID NFKAPPAB CANONICAL PATHWAY; (M128)PID TNF PATHWAY	(M5902)HALLMARK APOPTOSIS	0.0	0.0	0.0	0.0	0.0	0.0	0.0	0.0	0.0	1.0	0.0	0.0	0.0	0.0	0.0	1.0	0.0	0.0	0.0	0.0
CENPBD1	92806	symbol	H. sapiens	92806	H. sapiens	CENPBD1	CENPB DNA-binding domain containing 1			Predicted intracellular proteins	Nucleoli;Vesicles (reliability'])				0.0	0.0	0.0	0.0	0.0	0.0	0.0	0.0	0.0	0.0	0.0	0.0	0.0	0.0	0.0	0.0	0.0	0.0	0.0	0.0
AC079414						None	None	None	None	None	None	None	None	None	nan	nan	nan	nan	nan	nan	nan	nan	nan	nan	nan	nan	nan	nan	nan	nan	nan	nan	nan	nan
NLRC5	84166	symbol	H. sapiens	84166	H. sapiens	NLRC5	NLR family CARD domain containing 5	GO:0045345 positive regulation of MHC class I biosynthetic process;GO:0060332 positive regulation of response to interferon-gamma;GO:0060335 positive regulation of interferon-gamma-mediated signaling pathway		Predicted intracellular proteins	Centrosome (reliability'])			(M5913)HALLMARK INTERFERON GAMMA RESPONSE	0.0	0.0	0.0	0.0	0.0	0.0	0.0	0.0	0.0	0.0	0.0	0.0	0.0	0.0	0.0	0.0	0.0	0.0	0.0	0.0
RANBP10	57610	symbol	H. sapiens	57610	H. sapiens	RANBP10	RAN binding protein 10	GO:0007010 cytoskeleton organization;GO:0007166 cell surface receptor signaling pathway;GO:0006996 organelle organization		Predicted intracellular proteins			(M48)PID MET PATHWAY	(M5945)HALLMARK HEME METABOLISM	0.0	0.0	0.0	0.0	0.0	0.0	0.0	0.0	0.0	0.0	0.0	0.0	0.0	0.0	0.0	0.0	0.0	0.0	0.0	0.0
GINS2	51659	symbol	H. sapiens	51659	H. sapiens	GINS2	GINS complex subunit 2	GO:0000727 double-strand break repair via break-induced replication;GO:0006271 DNA strand elongation involved in DNA replication;GO:0022616 DNA strand elongation		Predicted intracellular proteins	Nucleoplasm (reliability'])			(M5901)HALLMARK G2M CHECKPOINT; (M5907)HALLMARK ESTROGEN RESPONSE LATE	0.0	1.0	0.0	0.0	0.0	0.0	0.0	0.0	0.0	0.0	0.0	0.0	0.0	0.0	0.0	0.0	0.0	0.0	0.0	0.0
TMPOP2	100533619	symbol	H. sapiens	100533619	H. sapiens	TMPOP2	thymopoietin pseudogene 2								0.0	0.0	0.0	0.0	0.0	0.0	0.0	0.0	0.0	0.0	0.0	0.0	0.0	0.0	0.0	0.0	0.0	0.0	0.0	0.0
NOL3	8996	symbol	H. sapiens	8996	H. sapiens	NOL3	nucleolar protein 3	GO:1903297 regulation of hypoxia-induced intrinsic apoptotic signaling pathway;GO:1903298 negative regulation of hypoxia-induced intrinsic apoptotic signaling pathway;GO:1990001 inhibition of cysteine-type endopeptidase activity involved in apoptotic process		Disease related genes; Predicted intracellular proteins	Cytosol;Nucleoplasm (reliability'])			(M5937)HALLMARK GLYCOLYSIS	1.0	0.0	0.0	1.0	0.0	0.0	0.0	0.0	1.0	0.0	0.0	0.0	0.0	0.0	0.0	0.0	0.0	0.0	0.0	0.0
VPS9D1	9605	symbol	H. sapiens	9605	H. sapiens	VPS9D1	VPS9 domain containing 1	GO:0015985 energy coupled proton transport, down electrochemical gradient;GO:0015986 ATP synthesis coupled proton transport;GO:1902600 proton transmembrane transport		Predicted intracellular proteins	Cytosol (reliability']); Additional: Nucleoplasm				0.0	0.0	1.0	0.0	0.0	0.0	0.0	0.0	0.0	0.0	0.0	0.0	0.0	0.0	0.0	0.0	0.0	0.0	0.0	0.0
TRAPPC2L	51693	symbol	H. sapiens	51693	H. sapiens	TRAPPC2L	trafficking protein particle complex 2 like	GO:0048207 vesicle targeting, rough ER to cis-Golgi;GO:0048208 COPII vesicle coating;GO:0006901 vesicle coating		Predicted intracellular proteins	Cytosol;Vesicles (reliability'])				0.0	0.0	0.0	0.0	1.0	0.0	0.0	0.0	0.0	0.0	0.0	0.0	1.0	0.0	1.0	0.0	0.0	0.0	0.0	0.0
AC007497						None	None	None	None	None	None	None	None	None	nan	nan	nan	nan	nan	nan	nan	nan	nan	nan	nan	nan	nan	nan	nan	nan	nan	nan	nan	nan
DHODH	1723	symbol	H. sapiens	1723	H. sapiens	DHODH	dihydroorotate dehydrogenase (quinone)	GO:0044205 'de novo' UMP biosynthetic process;GO:1903576 response to L-arginine;GO:0006207 'de novo' pyrimidine nucleobase biosynthetic process		ENZYME proteins:Oxidoreductases; Predicted intracellular proteins; FDA approved drug targets:Small molecule drugs; Disease related genes; Enzymes	Mitochondria (reliability']); Additional: Cytosol;Nucleoplasm	Leflunomide; Atovaquone; Orotic acid; Capric dimethyl amine oxide; Flavin mononucleotide; Brequinar Analog; Brequinar; Dodecyldimethylamine N-oxide; 2-[4-(4-Chlorophenyl)Cyclohexylidene]-3,4-Dihydroxy-1(2h)-Naphthalenone; 5-Carbamoyl-1,1':4',1''-terphenyl-3-carboxylic acid; SC12267; Manitimus; (2Z)-N-biphenyl-4-yl-2-cyano-3-hydroxybut-2-enamide; (2Z)-2-cyano-N-(2,2'-dichlorobiphenyl-4-yl)-3-hydro…			0.0	0.0	1.0	0.0	0.0	0.0	0.0	0.0	0.0	0.0	0.0	0.0	0.0	0.0	1.0	0.0	0.0	0.0	0.0	1.0
TRADD	8717	symbol	H. sapiens	8717	H. sapiens	TRADD	TNFRSF1A associated via death domain	GO:0071550 death-inducing signaling complex assembly;GO:0051798 positive regulation of hair follicle development;GO:0042635 positive regulation of hair cycle		Predicted intracellular proteins	Cytosol (reliability'])		(M79)PID TRAIL PATHWAY; (M197)PID HIV NEF PATHWAY; (M144)PID CERAMIDE PATHWAY		0.0	0.0	0.0	0.0	0.0	0.0	0.0	0.0	0.0	0.0	0.0	0.0	0.0	0.0	0.0	1.0	0.0	0.0	0.0	0.0
AP1G1	164	symbol	H. sapiens	164	H. sapiens	AP1G1	adaptor related protein complex 1 subunit gamma 1	GO:0043321 regulation of natural killer cell degranulation;GO:0043323 positive regulation of natural killer cell degranulation;GO:0043320 natural killer cell degranulation		Transporters; Predicted intracellular proteins	Vesicles (reliability']); Additional: Cytosol			(M5910)HALLMARK PROTEIN SECRETION	0.0	0.0	0.0	0.0	1.0	0.0	0.0	0.0	0.0	0.0	0.0	0.0	0.0	0.0	0.0	0.0	0.0	0.0	0.0	0.0
AC138305						None	None	None	None	None	None	None	None	None	nan	nan	nan	nan	nan	nan	nan	nan	nan	nan	nan	nan	nan	nan	nan	nan	nan	nan	nan	nan
RIPOR1	79567	symbol	H. sapiens	79567	H. sapiens	RIPOR1	RHO family interacting cell polarization regulator 1	GO:0051683 establishment of Golgi localization;GO:0051645 Golgi localization;GO:0034067 protein localization to Golgi apparatus		Predicted intracellular proteins	Cytosol;Golgi apparatus (reliability'])				0.0	0.0	0.0	0.0	0.0	0.0	0.0	0.0	0.0	0.0	0.0	0.0	0.0	0.0	1.0	0.0	0.0	0.0	0.0	0.0
HSBP1	3281	symbol	H. sapiens	3281	H. sapiens	HSBP1	heat shock factor binding protein 1	GO:0010286 heat acclimation;GO:0070370 cellular heat acclimation;GO:0035987 endodermal cell differentiation		Predicted intracellular proteins					0.0	0.0	0.0	0.0	0.0	0.0	0.0	0.0	0.0	0.0	1.0	0.0	0.0	0.0	0.0	0.0	0.0	0.0	0.0	0.0
CBLN1	869	symbol	H. sapiens	869	H. sapiens	CBLN1	cerebellin 1 precursor	GO:1905703 negative regulation of inhibitory synapse assembly;GO:1905702 regulation of inhibitory synapse assembly;GO:1900454 positive regulation of long-term synaptic depression		Predicted secreted proteins			(M5883)NABA SECRETED FACTORS; (M5885)NABA MATRISOME ASSOCIATED; (M5889)NABA MATRISOME		0.0	0.0	0.0	0.0	0.0	0.0	0.0	0.0	0.0	0.0	0.0	0.0	0.0	0.0	0.0	0.0	0.0	0.0	0.0	0.0
DDX28	55794	symbol	H. sapiens	55794	H. sapiens	DDX28	DEAD-box helicase 28	GO:1902775 mitochondrial large ribosomal subunit assembly;GO:0061668 mitochondrial ribosome assembly;GO:0000027 ribosomal large subunit assembly		ENZYME proteins:Hydrolases; Predicted intracellular proteins; Enzymes	Cytosol;Mitochondria (reliability']); Additional: Nucleoli				0.0	0.0	0.0	1.0	0.0	0.0	0.0	0.0	0.0	0.0	0.0	0.0	0.0	0.0	0.0	0.0	0.0	0.0	0.0	0.0
ADAD2	161931	symbol	H. sapiens	161931	H. sapiens	ADAD2	adenosine deaminase domain containing 2	GO:0006382 adenosine to inosine editing;GO:0016553 base conversion or substitution editing;GO:0009451 RNA modification		Predicted intracellular proteins					0.0	0.0	0.0	0.0	0.0	0.0	0.0	0.0	0.0	0.0	0.0	0.0	0.0	0.0	0.0	0.0	0.0	0.0	0.0	0.0
ZFP90	146198	symbol	H. sapiens	146198	H. sapiens	ZFP90	ZFP90 zinc finger protein	GO:0043392 negative regulation of DNA binding;GO:0051101 regulation of DNA binding;GO:0051100 negative regulation of binding		Transcription factors:Zinc-coordinating DNA-binding domains; Predicted intracellular proteins	Centrosome;Plasma membrane;Vesicles (reliability'])				0.0	0.0	0.0	0.0	0.0	0.0	0.0	0.0	0.0	0.0	0.0	0.0	0.0	0.0	0.0	0.0	0.0	0.0	0.0	0.0
AC009090						None	None	None	None	None	None	None	None	None	nan	nan	nan	nan	nan	nan	nan	nan	nan	nan	nan	nan	nan	nan	nan	nan	nan	nan	nan	nan
RBL2	5934	symbol	H. sapiens	5934	H. sapiens	RBL2	RB transcriptional corepressor like 2	GO:0006977 DNA damage response, signal transduction by p53 class mediator resulting in cell cycle arrest;GO:0072431 signal transduction involved in mitotic G1 DNA damage checkpoint;GO:1902400 intracellular signal transduction involved in G1 DNA damage checkpoint		Cancer-related genes:Candidate cancer biomarkers; Predicted intracellular proteins	Nucleoli;Nucleoplasm (reliability']); Additional: Cytosol		(M12771)SA PTEN PATHWAY; (M136)PID FOXO PATHWAY; (M40)PID E2F PATHWAY		0.0	1.0	0.0	0.0	0.0	0.0	0.0	0.0	0.0	1.0	0.0	0.0	0.0	0.0	1.0	0.0	0.0	0.0	0.0	0.0
PHBP21	390730	symbol	H. sapiens	390730	H. sapiens	PHBP21	prohibitin pseudogene 21								0.0	0.0	0.0	0.0	0.0	0.0	0.0	0.0	0.0	0.0	0.0	0.0	0.0	0.0	0.0	0.0	0.0	0.0	0.0	0.0
AC007336						None	None	None	None	None	None	None	None	None	nan	nan	nan	nan	nan	nan	nan	nan	nan	nan	nan	nan	nan	nan	nan	nan	nan	nan	nan	nan
CBFB	865	symbol	H. sapiens	865	H. sapiens	CBFB	core-binding factor subunit beta	GO:0043378 positive regulation of CD8-positive, alpha-beta T cell differentiation;GO:0043376 regulation of CD8-positive, alpha-beta T cell differentiation;GO:2001187 positive regulation of CD8-positive, alpha-beta T cell activation		Disease related genes; Cancer-related genes:Mutational cancer driver genes; Predicted intracellular proteins; Cancer-related genes:Mutated cancer genes	Cytosol;Nucleoplasm (reliability'])		(M166)PID ATF2 PATHWAY; (M167)PID AP1 PATHWAY; (M2)PID SMAD2 3NUCLEAR PATHWAY		0.0	0.0	0.0	0.0	0.0	0.0	0.0	0.0	0.0	0.0	0.0	0.0	0.0	0.0	0.0	0.0	0.0	0.0	0.0	0.0
LINC02132	107984811	symbol	H. sapiens	107984811	H. sapiens	LINC02132	long intergenic non-protein coding RNA 2132								0.0	0.0	0.0	0.0	0.0	0.0	0.0	0.0	0.0	0.0	0.0	0.0	0.0	0.0	0.0	0.0	0.0	0.0	0.0	0.0
AC092123						None	None	None	None	None	None	None	None	None	nan	nan	nan	nan	nan	nan	nan	nan	nan	nan	nan	nan	nan	nan	nan	nan	nan	nan	nan	nan
MT1M	4499	symbol	H. sapiens	4499	H. sapiens	MT1M	metallothionein 1M	GO:0010273 detoxification of copper ion;GO:1990169 stress response to copper ion;GO:0061687 detoxification of inorganic compound		Predicted intracellular proteins					1.0	0.0	0.0	0.0	0.0	0.0	0.0	0.0	0.0	0.0	1.0	0.0	0.0	0.0	0.0	0.0	0.0	0.0	0.0	0.0
ADAMTS18	170692	symbol	H. sapiens	170692	H. sapiens	ADAMTS18	ADAM metallopeptidase with thrombospondin type 1 motif 18	GO:0090331 negative regulation of platelet aggregation;GO:0034111 negative regulation of homotypic cell-cell adhesion;GO:0010544 negative regulation of platelet activation		Cancer-related genes:Candidate cancer biomarkers; Disease related genes; Predicted secreted proteins; Predicted intracellular proteins	Midbody;Mitotic spindle (reliability'])		(M3468)NABA ECM REGULATORS; (M5885)NABA MATRISOME ASSOCIATED; (M5889)NABA MATRISOME		0.0	0.0	0.0	0.0	0.0	0.0	0.0	0.0	0.0	0.0	0.0	0.0	0.0	0.0	0.0	0.0	0.0	0.0	0.0	0.0
E2F4	1874	symbol	H. sapiens	1874	H. sapiens	E2F4	E2F transcription factor 4	GO:1903251 multi-ciliated epithelial cell differentiation;GO:0044458 motile cilium assembly;GO:0006884 cell volume homeostasis		Transcription factors:Helix-turn-helix domains; Predicted intracellular proteins	Nucleoplasm (reliability'])		(M3686)SA REG CASCADE OF CYCLIN EXPR; (M279)PID RB 1PATHWAY; (M40)PID E2F PATHWAY	(M5901)HALLMARK G2M CHECKPOINT	0.0	1.0	0.0	0.0	0.0	0.0	0.0	0.0	0.0	1.0	0.0	0.0	0.0	0.0	0.0	0.0	0.0	0.0	0.0	0.0
SMPD3	55512	symbol	H. sapiens	55512	H. sapiens	SMPD3	sphingomyelin phosphodiesterase 3	GO:0015774 polysaccharide transport;GO:0033037 polysaccharide localization;GO:0071461 cellular response to redox state		ENZYME proteins:Hydrolases; Predicted intracellular proteins; Enzymes	Endoplasmic reticulum (reliability'])	Phosphatidyl serine	(M144)PID CERAMIDE PATHWAY		1.0	0.0	1.0	0.0	0.0	0.0	0.0	0.0	0.0	1.0	0.0	1.0	0.0	0.0	1.0	1.0	1.0	0.0	0.0	0.0
FTO	79068	symbol	H. sapiens	79068	H. sapiens	FTO	FTO alpha-ketoglutarate dependent dioxygenase	GO:0042245 RNA repair;GO:0035552 oxidative single-stranded DNA demethylation;GO:0070343 white fat cell proliferation		Disease related genes; Predicted intracellular proteins	Cytosol;Vesicles (reliability'])	Artenimol			0.0	0.0	0.0	0.0	0.0	0.0	0.0	0.0	0.0	0.0	0.0	0.0	0.0	0.0	0.0	0.0	0.0	1.0	0.0	0.0
HSDL1	83693	symbol	H. sapiens	83693	H. sapiens	HSDL1	hydroxysteroid dehydrogenase like 1	GO:0055114 oxidation-reduction process;GO:0008152 metabolic process;GO:0008150 biological_process		Predicted intracellular proteins	Mitochondria (reliability']); Additional: Intermediate filaments;Vesicles				0.0	0.0	0.0	0.0	0.0	0.0	0.0	0.0	0.0	0.0	0.0	0.0	0.0	0.0	0.0	0.0	0.0	0.0	0.0	0.0
AC096996						None	None	None	None	None	None	None	None	None	nan	nan	nan	nan	nan	nan	nan	nan	nan	nan	nan	nan	nan	nan	nan	nan	nan	nan	nan	nan
AC108097						None	None	None	None	None	None	None	None	None	nan	nan	nan	nan	nan	nan	nan	nan	nan	nan	nan	nan	nan	nan	nan	nan	nan	nan	nan	nan
SLC7A6OS	84138	symbol	H. sapiens	84138	H. sapiens	SLC7A6OS	solute carrier family 7 member 6 opposite strand	GO:0002244 hematopoietic progenitor cell differentiation;GO:0030097 hemopoiesis;GO:0048534 hematopoietic or lymphoid organ development		Predicted intracellular proteins	Nucleoplasm (reliability']); Additional: Cytosol				0.0	0.0	0.0	0.0	0.0	0.0	0.0	0.0	0.0	0.0	0.0	0.0	0.0	0.0	0.0	0.0	0.0	0.0	0.0	0.0
SLC12A3	6559	symbol	H. sapiens	6559	H. sapiens	SLC12A3	solute carrier family 12 member 3	GO:0055064 chloride ion homeostasis;GO:0055083 monovalent inorganic anion homeostasis;GO:0055075 potassium ion homeostasis		FDA approved drug targets:Small molecule drugs; Disease related genes; Transporters:Electrochemical Potential-driven transporters		Bendroflumethiazide; Metolazone; Benzthiazide; Indapamide; Chlorothiazide; Hydrochlorothiazide; Trichlormethiazide; Polythiazide; Quinethazone		(M5956)HALLMARK KRAS SIGNALING DN	1.0	0.0	0.0	0.0	0.0	0.0	0.0	0.0	0.0	0.0	0.0	0.0	0.0	0.0	0.0	0.0	0.0	0.0	0.0	0.0
AC007493						None	None	None	None	None	None	None	None	None	nan	nan	nan	nan	nan	nan	nan	nan	nan	nan	nan	nan	nan	nan	nan	nan	nan	nan	nan	nan
LINC02188	102724344	symbol	H. sapiens	102724344	H. sapiens	LINC02188	long intergenic non-protein coding RNA 2188								0.0	0.0	0.0	0.0	0.0	0.0	0.0	0.0	0.0	0.0	0.0	0.0	0.0	0.0	0.0	0.0	0.0	0.0	0.0	0.0
ESRP2	80004	symbol	H. sapiens	80004	H. sapiens	ESRP2	epithelial splicing regulatory protein 2	GO:0060445 branching involved in salivary gland morphogenesis;GO:0060441 epithelial tube branching involved in lung morphogenesis;GO:0007435 salivary gland morphogenesis		Predicted intracellular proteins	Nucleoplasm (reliability'])			(M5906)HALLMARK ESTROGEN RESPONSE EARLY	0.0	0.0	0.0	0.0	0.0	0.0	0.0	0.0	1.0	0.0	0.0	0.0	0.0	0.0	0.0	0.0	0.0	0.0	0.0	0.0
SNAI3-AS1	197187	symbol	H. sapiens	197187	H. sapiens	SNAI3-AS1	SNAI3 antisense RNA 1								0.0	0.0	0.0	0.0	0.0	0.0	0.0	0.0	0.0	0.0	0.0	0.0	0.0	0.0	0.0	0.0	0.0	0.0	0.0	0.0
PDP2	57546	symbol	H. sapiens	57546	H. sapiens	PDP2	pyruvate dehyrogenase phosphatase catalytic subunit 2	GO:1904184 positive regulation of pyruvate dehydrogenase activity;GO:0010510 regulation of acetyl-CoA biosynthetic process from pyruvate;GO:0050812 regulation of acyl-CoA biosynthetic process		ENZYME proteins:Hydrolases; Predicted intracellular proteins; Enzymes	Mitochondria (reliability'])				0.0	0.0	1.0	0.0	0.0	0.0	0.0	0.0	0.0	0.0	0.0	0.0	0.0	0.0	0.0	0.0	0.0	0.0	0.0	0.0
FTLP14	100462794	symbol	H. sapiens	100462794	H. sapiens	FTLP14	ferritin light chain pseudogene 14								0.0	0.0	0.0	0.0	0.0	0.0	0.0	0.0	0.0	0.0	0.0	0.0	0.0	0.0	0.0	0.0	0.0	0.0	0.0	0.0
KIAA0513	9764	symbol	H. sapiens	9764	H. sapiens	KIAA0513	KIAA0513			Predicted intracellular proteins	Cytosol;Nucleoplasm (reliability'])				0.0	0.0	0.0	0.0	0.0	0.0	0.0	0.0	0.0	0.0	0.0	0.0	0.0	0.0	0.0	0.0	0.0	0.0	0.0	0.0
NIP7	51388	symbol	H. sapiens	51388	H. sapiens	NIP7	nucleolar pre-rRNA processing protein NIP7	GO:0042255 ribosome assembly;GO:0042273 ribosomal large subunit biogenesis;GO:0022618 ribonucleoprotein complex assembly		Predicted intracellular proteins	Nucleoli;Nucleoplasm (reliability'])	Radezolid		(M5928)HALLMARK MYC TARGETS V2	0.0	0.0	0.0	1.0	0.0	0.0	0.0	0.0	1.0	0.0	0.0	0.0	0.0	0.0	0.0	0.0	0.0	0.0	0.0	0.0
VPS9D1-AS1	100128881	symbol	H. sapiens	100128881	H. sapiens	VPS9D1-AS1	VPS9D1 antisense RNA 1								0.0	0.0	0.0	0.0	0.0	0.0	0.0	0.0	0.0	0.0	0.0	0.0	0.0	0.0	0.0	0.0	0.0	0.0	0.0	0.0
SHCBP1	79801	symbol	H. sapiens	79801	H. sapiens	SHCBP1	SHC binding and spindle associated 1	GO:2000177 regulation of neural precursor cell proliferation;GO:0008543 fibroblast growth factor receptor signaling pathway;GO:0044344 cellular response to fibroblast growth factor stimulus		Predicted intracellular proteins	Nuclear bodies (reliability']); Additional: Microtubules;Midbody;Mitotic spindle				0.0	0.0	0.0	0.0	0.0	0.0	0.0	0.0	0.0	0.0	0.0	0.0	0.0	0.0	0.0	0.0	0.0	0.0	0.0	0.0
AC018695						None	None	None	None	None	None	None	None	None	nan	nan	nan	nan	nan	nan	nan	nan	nan	nan	nan	nan	nan	nan	nan	nan	nan	nan	nan	nan
CNTNAP4	85445	symbol	H. sapiens	85445	H. sapiens	CNTNAP4	contactin associated protein family member 4	GO:2000821 regulation of grooming behavior;GO:0032225 regulation of synaptic transmission, dopaminergic;GO:0007625 grooming behavior							0.0	0.0	0.0	0.0	0.0	0.0	0.0	0.0	0.0	0.0	0.0	0.0	0.0	0.0	0.0	0.0	0.0	0.0	0.0	0.0
ABCC11	85320	symbol	H. sapiens	85320	H. sapiens	ABCC11	ATP binding cassette subfamily C member 11	GO:0015865 purine nucleotide transport;GO:0006862 nucleotide transport;GO:0015748 organophosphate ester transport		Predicted intracellular proteins					0.0	0.0	0.0	0.0	0.0	0.0	0.0	0.0	0.0	0.0	0.0	0.0	0.0	0.0	0.0	0.0	0.0	0.0	0.0	0.0
TENT4B	64282	symbol	H. sapiens	64282	H. sapiens	TENT4B	terminal nucleotidyltransferase 4B	GO:0043630 ncRNA polyadenylation involved in polyadenylation-dependent ncRNA catabolic process;GO:0043629 ncRNA polyadenylation;GO:0071050 snoRNA polyadenylation		ENZYME proteins:Transferases; Predicted intracellular proteins; Enzymes; Cancer-related genes:Mutated cancer genes					0.0	0.0	0.0	1.0	0.0	0.0	0.0	0.0	1.0	0.0	0.0	0.0	0.0	0.0	1.0	0.0	1.0	0.0	0.0	0.0
CA7	766	symbol	H. sapiens	766	H. sapiens	CA7	carbonic anhydrase 7	GO:0032849 positive regulation of cellular pH reduction;GO:0032847 regulation of cellular pH reduction;GO:2001225 regulation of chloride transport		FDA approved drug targets:Small molecule drugs; ENZYME proteins:Lyases; Predicted intracellular proteins; Enzymes		Ethoxzolamide; Methazolamide; Hydroflumethiazide; Acetazolamide; Zonisamide; Diclofenamide; Ellagic acid			1.0	0.0	0.0	0.0	0.0	0.0	0.0	0.0	0.0	0.0	0.0	0.0	0.0	0.0	0.0	0.0	0.0	0.0	0.0	0.0
AKTIP	64400	symbol	H. sapiens	64400	H. sapiens	AKTIP	AKT interacting protein	GO:0045022 early endosome to late endosome transport;GO:0098927 vesicle-mediated transport between endosomal compartments;GO:0008333 endosome to lysosome transport		Predicted intracellular proteins					0.0	0.0	0.0	0.0	0.0	0.0	0.0	0.0	0.0	0.0	0.0	0.0	0.0	0.0	0.0	0.0	0.0	0.0	0.0	0.0
AC010542						None	None	None	None	None	None	None	None	None	nan	nan	nan	nan	nan	nan	nan	nan	nan	nan	nan	nan	nan	nan	nan	nan	nan	nan	nan	nan
AC009123						None	None	None	None	None	None	None	None	None	nan	nan	nan	nan	nan	nan	nan	nan	nan	nan	nan	nan	nan	nan	nan	nan	nan	nan	nan	nan
NOB1	28987	symbol	H. sapiens	28987	H. sapiens	NOB1	NIN1 (RPN12) binding protein 1 homolog	GO:0000469 cleavage involved in rRNA processing;GO:0030490 maturation of SSU-rRNA;GO:0042274 ribosomal small subunit biogenesis		Predicted intracellular proteins	Cytosol (reliability']); Additional: Focal adhesion sites				0.0	0.0	0.0	1.0	0.0	0.0	0.0	0.0	1.0	0.0	0.0	0.0	0.0	0.0	0.0	0.0	0.0	0.0	0.0	0.0
ABCC12	94160	symbol	H. sapiens	94160	H. sapiens	ABCC12	ATP binding cassette subfamily C member 12	GO:0055085 transmembrane transport;GO:0006810 transport;GO:0051234 establishment of localization		Predicted intracellular proteins; Transporters:Primary Active Transporters					0.0	0.0	0.0	0.0	0.0	0.0	0.0	0.0	0.0	0.0	0.0	0.0	0.0	0.0	0.0	0.0	0.0	0.0	0.0	0.0
NUDT21	11051	symbol	H. sapiens	11051	H. sapiens	NUDT21	nudix hydrolase 21	GO:0031437 regulation of mRNA cleavage;GO:0031439 positive regulation of mRNA cleavage;GO:2000975 positive regulation of pro-B cell differentiation		Predicted intracellular proteins	Nuclear bodies (reliability']); Additional: Centriolar satellite			(M5898)HALLMARK DNA REPAIR; (M5925)HALLMARK E2F TARGETS	0.0	0.0	0.0	1.0	0.0	0.0	0.0	0.0	1.0	0.0	0.0	0.0	0.0	0.0	0.0	0.0	0.0	0.0	0.0	0.0
THAP11	57215	symbol	H. sapiens	57215	H. sapiens	THAP11	THAP domain containing 11	GO:0000122 negative regulation of transcription by RNA polymerase II;GO:0045892 negative regulation of transcription, DNA-templated;GO:1903507 negative regulation of nucleic acid-templated transcription		Transcription factors:Zinc-coordinating DNA-binding domains; Predicted intracellular proteins	Nucleoplasm (reliability']); Additional: Cytokinetic bridge;Cytosol				0.0	0.0	0.0	0.0	0.0	0.0	0.0	0.0	0.0	0.0	0.0	0.0	0.0	0.0	0.0	0.0	0.0	0.0	0.0	0.0
USP10	9100	symbol	H. sapiens	9100	H. sapiens	USP10	ubiquitin specific peptidase 10	GO:0019985 translesion synthesis;GO:0043124 negative regulation of I-kappaB kinase/NF-kappaB signaling;GO:0006301 postreplication repair		ENZYME proteins:Hydrolases; Peptidases:Cysteine-type peptidases; Predicted intracellular proteins; Enzymes	Cytosol (reliability']); Additional: Nucleoplasm				0.0	0.0	0.0	0.0	0.0	0.0	0.0	0.0	0.0	0.0	0.0	0.0	0.0	0.0	0.0	0.0	1.0	0.0	0.0	0.0
FENDRR	400550	symbol	H. sapiens	400550	H. sapiens	FENDRR	FOXF1 adjacent non-coding developmental regulatory RNA								0.0	0.0	0.0	0.0	0.0	0.0	0.0	0.0	0.0	0.0	0.0	0.0	0.0	0.0	0.0	0.0	0.0	0.0	0.0	0.0
AC018845						None	None	None	None	None	None	None	None	None	nan	nan	nan	nan	nan	nan	nan	nan	nan	nan	nan	nan	nan	nan	nan	nan	nan	nan	nan	nan
DNAJA2	10294	symbol	H. sapiens	10294	H. sapiens	DNAJA2	DnaJ heat shock protein family (Hsp40) member A2	GO:0042026 protein refolding;GO:0032781 positive regulation of ATPase activity;GO:0043462 regulation of ATPase activity		Predicted intracellular proteins	Cytosol;Nucleoli (reliability']); Additional: Intermediate filaments				0.0	0.0	0.0	0.0	0.0	0.0	0.0	0.0	0.0	0.0	1.0	0.0	0.0	0.0	0.0	0.0	0.0	0.0	0.0	0.0
NDRG4	65009	symbol	H. sapiens	65009	H. sapiens	NDRG4	NDRG family member 4	GO:2001135 regulation of endocytic recycling;GO:0010642 negative regulation of platelet-derived growth factor receptor signaling pathway;GO:0060973 cell migration involved in heart development		Predicted intracellular proteins	Cytosol;Nucleoplasm (reliability'])				0.0	0.0	0.0	0.0	0.0	0.0	0.0	0.0	0.0	0.0	0.0	0.0	0.0	0.0	1.0	0.0	0.0	0.0	0.0	0.0
MTSS2	92154	symbol	H. sapiens	92154	H. sapiens	MTSS2	MTSS I-BAR domain containing 2	GO:0036120 cellular response to platelet-derived growth factor stimulus;GO:0036119 response to platelet-derived growth factor;GO:0097178 ruffle assembly		Predicted intracellular proteins	Focal adhesion sites (reliability'])				0.0	0.0	0.0	0.0	0.0	0.0	0.0	0.0	0.0	0.0	0.0	0.0	0.0	0.0	0.0	0.0	0.0	0.0	0.0	0.0
ST3GAL2	6483	symbol	H. sapiens	6483	H. sapiens	ST3GAL2	ST3 beta-galactoside alpha-2,3-sialyltransferase 2	GO:1990743 protein sialylation;GO:0030259 lipid glycosylation;GO:0009312 oligosaccharide biosynthetic process		ENZYME proteins:Transferases; Enzymes	Vesicles (reliability'])				0.0	0.0	1.0	0.0	0.0	0.0	0.0	0.0	0.0	0.0	0.0	1.0	1.0	0.0	0.0	0.0	0.0	0.0	0.0	0.0
CLEC18A	348174	symbol	H. sapiens	348174	H. sapiens	CLEC18A	C-type lectin domain family 18 member A			Predicted secreted proteins; Predicted intracellular proteins			(M5880)NABA ECM AFFILIATED; (M5885)NABA MATRISOME ASSOCIATED; (M5889)NABA MATRISOME		0.0	0.0	0.0	0.0	0.0	0.0	0.0	0.0	0.0	0.0	0.0	0.0	0.0	0.0	0.0	0.0	0.0	0.0	0.0	0.0
NUP93	9688	symbol	H. sapiens	9688	H. sapiens	NUP93	nucleoporin 93	GO:0051292 nuclear pore complex assembly;GO:0006999 nuclear pore organization;GO:0060391 positive regulation of SMAD protein signal transduction		Predicted intracellular proteins; Disease related genes; Cancer-related genes:Mutational cancer driver genes; Transporters:Transporter channels and pores; Potential drug targets				(M5913)HALLMARK INTERFERON GAMMA RESPONSE	0.0	1.0	1.0	0.0	0.0	0.0	0.0	1.0	1.0	0.0	1.0	0.0	0.0	0.0	0.0	0.0	0.0	0.0	0.0	0.0
AC009148						None	None	None	None	None	None	None	None	None	nan	nan	nan	nan	nan	nan	nan	nan	nan	nan	nan	nan	nan	nan	nan	nan	nan	nan	nan	nan
DBNDD1	79007	symbol	H. sapiens	79007	H. sapiens	DBNDD1	dysbindin domain containing 1	GO:0006469 negative regulation of protein kinase activity;GO:0033673 negative regulation of kinase activity;GO:0051348 negative regulation of transferase activity		Predicted intracellular proteins	Nuclear speckles (reliability']); Additional: Cytosol				0.0	0.0	0.0	0.0	0.0	0.0	0.0	0.0	0.0	0.0	0.0	0.0	0.0	0.0	0.0	0.0	0.0	0.0	0.0	0.0
AC126696						None	None	None	None	None	None	None	None	None	nan	nan	nan	nan	nan	nan	nan	nan	nan	nan	nan	nan	nan	nan	nan	nan	nan	nan	nan	nan
C16orf70	80262	symbol	H. sapiens	80262	H. sapiens	C16orf70	chromosome 16 open reading frame 70	GO:0043001 Golgi to plasma membrane protein transport;GO:0006893 Golgi to plasma membrane transport;GO:0061951 establishment of protein localization to plasma membrane		Predicted intracellular proteins	Nuclear speckles (reliability']); Additional: Cytosol;Nucleoli fibrillar center				0.0	0.0	0.0	0.0	1.0	0.0	0.0	0.0	0.0	0.0	0.0	0.0	0.0	0.0	0.0	0.0	0.0	0.0	0.0	0.0
GFOD2	81577	symbol	H. sapiens	81577	H. sapiens	GFOD2	glucose-fructose oxidoreductase domain containing 2	GO:0030198 extracellular matrix organization;GO:0043062 extracellular structure organization;GO:0055114 oxidation-reduction process		Predicted secreted proteins; Predicted intracellular proteins	Nucleoplasm (reliability']); Additional: Cytosol				0.0	0.0	0.0	0.0	0.0	0.0	0.0	0.0	0.0	0.0	0.0	0.0	0.0	0.0	0.0	0.0	0.0	0.0	0.0	0.0
MT1G	4495	symbol	H. sapiens	4495	H. sapiens	MT1G	metallothionein 1G	GO:0042117 monocyte activation;GO:0010273 detoxification of copper ion;GO:1990169 stress response to copper ion		Cancer-related genes:Candidate cancer biomarkers; Predicted intracellular proteins					1.0	0.0	0.0	0.0	0.0	0.0	0.0	0.0	0.0	0.0	1.0	0.0	0.0	0.0	0.0	0.0	0.0	0.0	0.0	0.0
GAN	8139	symbol	H. sapiens	8139	H. sapiens	GAN	gigaxonin	GO:0043687 post-translational protein modification;GO:0016567 protein ubiquitination;GO:0032446 protein modification by small protein conjugation		Disease related genes; Predicted intracellular proteins	Microtubules (reliability'])				0.0	0.0	0.0	0.0	0.0	0.0	0.0	0.0	0.0	0.0	0.0	0.0	0.0	0.0	0.0	0.0	0.0	0.0	0.0	0.0
ORC6	23594	symbol	H. sapiens	23594	H. sapiens	ORC6	origin recognition complex subunit 6	GO:0051782 negative regulation of cell division;GO:0006270 DNA replication initiation;GO:0006261 DNA-dependent DNA replication		Disease related genes; Predicted intracellular proteins	Nucleoplasm (reliability']); Additional: Nucleoli fibrillar center			(M5901)HALLMARK G2M CHECKPOINT; (M5925)HALLMARK E2F TARGETS	0.0	1.0	0.0	0.0	0.0	0.0	0.0	0.0	0.0	0.0	0.0	0.0	0.0	0.0	1.0	0.0	0.0	0.0	0.0	0.0
CDH8	1006	symbol	H. sapiens	1006	H. sapiens	CDH8	cadherin 8	GO:0016339 calcium-dependent cell-cell adhesion via plasma membrane cell adhesion molecules;GO:0009409 response to cold;GO:0035249 synaptic transmission, glutamatergic		Predicted intracellular proteins	Plasma membrane (reliability'])			(M5915)HALLMARK APICAL JUNCTION	0.0	0.0	0.0	0.0	0.0	0.0	0.0	0.0	0.0	0.0	0.0	0.0	0.0	0.0	0.0	0.0	0.0	0.0	0.0	0.0
AC009139						None	None	None	None	None	None	None	None	None	nan	nan	nan	nan	nan	nan	nan	nan	nan	nan	nan	nan	nan	nan	nan	nan	nan	nan	nan	nan
CDH15	1013	symbol	H. sapiens	1013	H. sapiens	CDH15	cadherin 15	GO:0051149 positive regulation of muscle cell differentiation;GO:0034332 adherens junction organization;GO:0007156 homophilic cell adhesion via plasma membrane adhesion molecules		Disease related genes	Golgi apparatus;Plasma membrane (reliability'])			(M5915)HALLMARK APICAL JUNCTION	0.0	0.0	0.0	0.0	0.0	0.0	0.0	0.0	0.0	0.0	0.0	0.0	0.0	0.0	0.0	0.0	0.0	0.0	0.0	0.0
KCNG4	93107	symbol	H. sapiens	93107	H. sapiens	KCNG4	potassium voltage-gated channel modifier subfamily G member 4	GO:0051260 protein homooligomerization;GO:0071804 cellular potassium ion transport;GO:0071805 potassium ion transmembrane transport		Transporters:Transporter channels and pores; Voltage-gated ion channels:Voltage-Gated Potassium Channels					0.0	0.0	0.0	0.0	0.0	0.0	0.0	0.0	0.0	0.0	0.0	0.0	0.0	0.0	0.0	0.0	0.0	0.0	0.0	0.0
CHD9	80205	symbol	H. sapiens	80205	H. sapiens	CHD9	chromodomain helicase DNA binding protein 9	GO:0032508 DNA duplex unwinding;GO:0032392 DNA geometric change;GO:0071103 DNA conformation change		ENZYME proteins:Hydrolases; Predicted intracellular proteins; Enzymes	Cytosol;Plasma membrane (reliability'])				0.0	0.0	0.0	0.0	0.0	0.0	0.0	0.0	0.0	0.0	0.0	1.0	0.0	0.0	0.0	0.0	0.0	0.0	0.0	0.0
ADGRG3	222487	symbol	H. sapiens	222487	H. sapiens	ADGRG3	adhesion G protein-coupled receptor G3	GO:0032792 negative regulation of CREB transcription factor activity;GO:1901223 negative regulation of NIK/NF-kappaB signaling;GO:1901222 regulation of NIK/NF-kappaB signaling		G-protein coupled receptors:Family 2 (B) receptors; G-protein coupled receptors:GPCRs excl olfactory receptors					0.0	0.0	0.0	0.0	0.0	0.0	0.0	0.0	0.0	0.0	0.0	0.0	0.0	0.0	0.0	0.0	0.0	0.0	0.0	0.0
ATXN1L	342371	symbol	H. sapiens	342371	H. sapiens	ATXN1L	ataxin 1 like	GO:1902035 positive regulation of hematopoietic stem cell proliferation;GO:1902033 regulation of hematopoietic stem cell proliferation;GO:0071425 hematopoietic stem cell proliferation		Predicted intracellular proteins	Nucleoplasm (reliability'])				0.0	0.0	0.0	0.0	0.0	0.0	0.0	0.0	0.0	0.0	0.0	0.0	0.0	0.0	0.0	0.0	0.0	0.0	0.0	0.0
SPATA2L	124044	symbol	H. sapiens	124044	H. sapiens	SPATA2L	spermatogenesis associated 2 like			Predicted intracellular proteins	Mitochondria;Nucleoplasm (reliability']); Additional: Cytosol				0.0	0.0	0.0	0.0	0.0	0.0	0.0	0.0	0.0	0.0	0.0	0.0	0.0	0.0	0.0	0.0	0.0	0.0	0.0	0.0
FA2H	79152	symbol	H. sapiens	79152	H. sapiens	FA2H	fatty acid 2-hydroxylase	GO:0001949 sebaceous gland cell differentiation;GO:0006679 glucosylceramide biosynthetic process;GO:0032286 central nervous system myelin maintenance		Disease related genes; Predicted intracellular proteins	Nuclear membrane (reliability'])				0.0	0.0	1.0	0.0	0.0	0.0	0.0	0.0	0.0	0.0	0.0	1.0	0.0	0.0	0.0	0.0	0.0	0.0	0.0	0.0
AC044802						None	None	None	None	None	None	None	None	None	nan	nan	nan	nan	nan	nan	nan	nan	nan	nan	nan	nan	nan	nan	nan	nan	nan	nan	nan	nan
PMFBP1	83449	symbol	H. sapiens	83449	H. sapiens	PMFBP1	polyamine modulated factor 1 binding protein 1	GO:0007283 spermatogenesis;GO:0048232 male gamete generation;GO:0007276 gamete generation		Predicted intracellular proteins	Endoplasmic reticulum (reliability'])				0.0	0.0	0.0	0.0	0.0	0.0	0.0	0.0	0.0	0.0	0.0	0.0	0.0	0.0	0.0	0.0	0.0	0.0	0.0	0.0
CBFA2T3	863	symbol	H. sapiens	863	H. sapiens	CBFA2T3	CBFA2/RUNX1 partner transcriptional co-repressor 3	GO:1903715 regulation of aerobic respiration;GO:0045820 negative regulation of glycolytic process;GO:0030812 negative regulation of nucleotide catabolic process		Predicted intracellular proteins; Disease related genes; Cancer-related genes	Nucleoplasm (reliability'])		(M13)PID ERBB4 PATHWAY	(M5906)HALLMARK ESTROGEN RESPONSE EARLY	0.0	0.0	1.0	0.0	0.0	0.0	0.0	0.0	0.0	0.0	0.0	0.0	0.0	0.0	0.0	0.0	0.0	0.0	0.0	0.0
SLC7A5	8140	symbol	H. sapiens	8140	H. sapiens	SLC7A5	solute carrier family 7 member 5	GO:0015823 phenylalanine transport;GO:1904556 L-tryptophan transmembrane transport;GO:0015827 tryptophan transport		Transporters:Electrochemical Potential-driven transporters	Cytosol;Plasma membrane (reliability']); Additional: Vesicles			(M5922)HALLMARK UNFOLDED PROTEIN RESPONSE; (M5901)HALLMARK G2M CHECKPOINT; (M5906)HALLMARK ESTROGEN RESPONSE EARLY	0.0	0.0	0.0	0.0	0.0	0.0	0.0	0.0	0.0	0.0	0.0	0.0	0.0	0.0	0.0	0.0	0.0	0.0	0.0	0.0
LRRC29	26231	symbol	H. sapiens	26231	H. sapiens	LRRC29	leucine rich repeat containing 29			Predicted intracellular proteins	Nucleoplasm (reliability'])				0.0	0.0	0.0	0.0	0.0	0.0	0.0	0.0	0.0	0.0	0.0	0.0	0.0	0.0	0.0	0.0	0.0	0.0	0.0	0.0
NAE1	8883	symbol	H. sapiens	8883	H. sapiens	NAE1	NEDD8 activating enzyme E1 subunit 1	GO:0033314 mitotic DNA replication checkpoint;GO:0045116 protein neddylation;GO:0000076 DNA replication checkpoint		Predicted intracellular proteins	Nucleoplasm (reliability']); Additional: Centrosome;Microtubules	ATP			0.0	0.0	0.0	0.0	0.0	0.0	0.0	0.0	0.0	1.0	0.0	0.0	0.0	0.0	0.0	0.0	0.0	0.0	0.0	0.0
ACSF3	197322	symbol	H. sapiens	197322	H. sapiens	ACSF3	acyl-CoA synthetase family member 3	GO:0090410 malonate catabolic process;GO:0043649 dicarboxylic acid catabolic process;GO:0035338 long-chain fatty-acyl-CoA biosynthetic process		Disease related genes; Predicted intracellular proteins					0.0	0.0	1.0	0.0	0.0	0.0	0.0	0.0	0.0	0.0	0.0	1.0	0.0	0.0	0.0	0.0	0.0	0.0	0.0	0.0
CES1P1	51716	symbol	H. sapiens	51716	H. sapiens	CES1P1	carboxylesterase 1 pseudogene 1								0.0	0.0	0.0	0.0	0.0	0.0	0.0	0.0	0.0	0.0	0.0	0.0	0.0	0.0	0.0	0.0	0.0	0.0	0.0	0.0
LINC02137	105371295	symbol	H. sapiens	105371295	H. sapiens	LINC02137	long intergenic non-protein coding RNA 2137								0.0	0.0	0.0	0.0	0.0	0.0	0.0	0.0	0.0	0.0	0.0	0.0	0.0	0.0	0.0	0.0	0.0	0.0	0.0	0.0
EXOSC6	118460	symbol	H. sapiens	118460	H. sapiens	EXOSC6	exosome component 6	GO:0071051 polyadenylation-dependent snoRNA 3'-end processing;GO:0034475 U4 snRNA 3'-end processing;GO:0034427 nuclear-transcribed mRNA catabolic process, exonucleolytic, 3'-5'		Predicted intracellular proteins					0.0	0.0	0.0	1.0	0.0	0.0	0.0	0.0	1.0	0.0	0.0	0.0	0.0	0.0	0.0	0.0	0.0	0.0	0.0	0.0
MT1F	4494	symbol	H. sapiens	4494	H. sapiens	MT1F	metallothionein 1F	GO:0010273 detoxification of copper ion;GO:1990169 stress response to copper ion;GO:0061687 detoxification of inorganic compound		Predicted intracellular proteins					1.0	0.0	0.0	0.0	0.0	0.0	0.0	0.0	0.0	0.0	1.0	0.0	0.0	0.0	0.0	0.0	0.0	0.0	0.0	0.0
DYNC1LI2	1783	symbol	H. sapiens	1783	H. sapiens	DYNC1LI2	dynein cytoplasmic 1 light intermediate chain 2	GO:0051642 centrosome localization;GO:0061842 microtubule organizing center localization;GO:1990090 cellular response to nerve growth factor stimulus		Predicted intracellular proteins	Centrosome (reliability']); Additional: Cytosol				0.0	1.0	0.0	0.0	1.0	0.0	0.0	1.0	0.0	0.0	1.0	0.0	1.0	0.0	1.0	0.0	0.0	0.0	0.0	0.0
GOT2	2806	symbol	H. sapiens	2806	H. sapiens	GOT2	glutamic-oxaloacetic transaminase 2	GO:0019550 glutamate catabolic process to aspartate;GO:0019551 glutamate catabolic process to 2-oxoglutarate;GO:0006106 fumarate metabolic process		Predicted intracellular proteins; Transporters; Cancer-related genes:Mutational cancer driver genes; Enzymes; Candidate cardiovascular disease genes; ENZYME proteins:Transferases		Pyridoxal phosphate; Aspartic acid; Glutamic acid; Cysteine; 4'-Deoxy-4'-Acetylyamino-Pyridoxal-5'-Phosphate		(M5926)HALLMARK MYC TARGETS V1; (M5936)HALLMARK OXIDATIVE PHOSPHORYLATION; (M5937)HALLMARK GLYCOLYSIS	0.0	0.0	1.0	0.0	0.0	0.0	0.0	0.0	0.0	0.0	0.0	0.0	0.0	0.0	0.0	0.0	0.0	0.0	0.0	1.0
LINC00920	100505865	symbol	H. sapiens	100505865	H. sapiens	LINC00920	long intergenic non-protein coding RNA 920								0.0	0.0	0.0	0.0	0.0	0.0	0.0	0.0	0.0	0.0	0.0	0.0	0.0	0.0	0.0	0.0	0.0	0.0	0.0	0.0
ARL2BP	23568	symbol	H. sapiens	23568	H. sapiens	ARL2BP	ADP ribosylation factor like GTPase 2 binding protein	GO:0051457 maintenance of protein location in nucleus;GO:0072595 maintenance of protein localization in organelle;GO:0032507 maintenance of protein location in cell		Disease related genes; Predicted intracellular proteins				(M5945)HALLMARK HEME METABOLISM	0.0	0.0	0.0	0.0	0.0	0.0	0.0	0.0	0.0	0.0	0.0	0.0	0.0	0.0	0.0	0.0	0.0	0.0	0.0	0.0
ZFP1	162239	symbol	H. sapiens	162239	H. sapiens	ZFP1	ZFP1 zinc finger protein	GO:0006357 regulation of transcription by RNA polymerase II;GO:0006366 transcription by RNA polymerase II;GO:0006355 regulation of transcription, DNA-templated		Transcription factors:Zinc-coordinating DNA-binding domains; Predicted intracellular proteins	Nucleoplasm (reliability'])				0.0	0.0	0.0	0.0	0.0	0.0	0.0	0.0	0.0	0.0	0.0	0.0	0.0	0.0	0.0	0.0	0.0	0.0	0.0	0.0
AC105411						None	None	None	None	None	None	None	None	None	nan	nan	nan	nan	nan	nan	nan	nan	nan	nan	nan	nan	nan	nan	nan	nan	nan	nan	nan	nan
AC012186						None	None	None	None	None	None	None	None	None	nan	nan	nan	nan	nan	nan	nan	nan	nan	nan	nan	nan	nan	nan	nan	nan	nan	nan	nan	nan
LINC02181	440390	symbol	H. sapiens	440390	H. sapiens	LINC02181	long intergenic non-protein coding RNA 2181								0.0	0.0	0.0	0.0	0.0	0.0	0.0	0.0	0.0	0.0	0.0	0.0	0.0	0.0	0.0	0.0	0.0	0.0	0.0	0.0
AC009137						None	None	None	None	None	None	None	None	None	nan	nan	nan	nan	nan	nan	nan	nan	nan	nan	nan	nan	nan	nan	nan	nan	nan	nan	nan	nan
C16orf95	100506581	symbol	H. sapiens	100506581	H. sapiens	C16orf95	chromosome 16 open reading frame 95			Predicted intracellular proteins	Endoplasmic reticulum (reliability'])				0.0	0.0	0.0	0.0	0.0	0.0	0.0	0.0	0.0	0.0	0.0	0.0	0.0	0.0	0.0	0.0	0.0	0.0	0.0	0.0
PARD6A	50855	symbol	H. sapiens	50855	H. sapiens	PARD6A	par-6 family cell polarity regulator alpha	GO:1904781 positive regulation of protein localization to centrosome;GO:1904779 regulation of protein localization to centrosome;GO:0045217 cell-cell junction maintenance		Predicted intracellular proteins	Actin filaments;Cell Junctions (reliability']); Additional: Cytosol		(M193)PID NEPHRIN NEPH1 PATHWAY; (M16)PID INSULIN PATHWAY; (M12)PID RHOA PATHWAY		0.0	0.0	0.0	0.0	0.0	0.0	0.0	0.0	0.0	0.0	0.0	0.0	0.0	0.0	1.0	0.0	0.0	0.0	0.0	0.0
RNU1-103P	106481623	symbol	H. sapiens	106481623	H. sapiens	RNU1-103P	RNA, U1 small nuclear 103, pseudogene								0.0	0.0	0.0	0.0	0.0	0.0	0.0	0.0	0.0	0.0	0.0	0.0	0.0	0.0	0.0	0.0	0.0	0.0	0.0	0.0
PDPR	55066	symbol	H. sapiens	55066	H. sapiens	PDPR	pyruvate dehydrogenase phosphatase regulatory subunit	GO:0010510 regulation of acetyl-CoA biosynthetic process from pyruvate;GO:0050812 regulation of acyl-CoA biosynthetic process;GO:0042762 regulation of sulfur metabolic process		Predicted intracellular proteins	Mitochondria (reliability'])				0.0	0.0	1.0	0.0	0.0	0.0	0.0	0.0	0.0	0.0	0.0	0.0	0.0	0.0	0.0	0.0	0.0	0.0	0.0	0.0
CCL17	6361	symbol	H. sapiens	6361	H. sapiens	CCL17	C-C motif chemokine ligand 17	GO:0045662 negative regulation of myoblast differentiation;GO:0045661 regulation of myoblast differentiation;GO:0048247 lymphocyte chemotaxis		Predicted secreted proteins			(M28)PID IL4 2PATHWAY; (M5883)NABA SECRETED FACTORS; (M5885)NABA MATRISOME ASSOCIATED	(M5932)HALLMARK INFLAMMATORY RESPONSE	0.0	0.0	0.0	0.0	0.0	0.0	0.0	0.0	0.0	0.0	0.0	0.0	0.0	0.0	0.0	0.0	0.0	0.0	0.0	0.0
PSMD7	5713	symbol	H. sapiens	5713	H. sapiens	PSMD7	proteasome 26S subunit, non-ATPase 7	GO:0006521 regulation of cellular amino acid metabolic process;GO:1902036 regulation of hematopoietic stem cell differentiation;GO:0002479 antigen processing and presentation of exogenous peptide antigen via MHC class I, TAP-dependent		Peptidases:Metallopeptidases; Predicted intracellular proteins; Enzymes	Nucleoplasm (reliability'])			(M5926)HALLMARK MYC TARGETS V1	0.0	1.0	1.0	0.0	0.0	0.0	0.0	0.0	1.0	1.0	1.0	0.0	0.0	0.0	0.0	0.0	0.0	0.0	0.0	0.0
RFWD3	55159	symbol	H. sapiens	55159	H. sapiens	RFWD3	ring finger and WD repeat domain 3	GO:0031049 programmed DNA elimination;GO:0031052 chromosome breakage;GO:2000001 regulation of DNA damage checkpoint		Predicted intracellular proteins; Disease related genes; Enzymes; Potential drug targets; ENZYME proteins:Transferases	Nucleoplasm (reliability']); Additional: Cytosol				0.0	0.0	0.0	0.0	0.0	0.0	0.0	0.0	0.0	1.0	0.0	0.0	0.0	0.0	0.0	0.0	0.0	0.0	0.0	0.0
AC092720						None	None	None	None	None	None	None	None	None	nan	nan	nan	nan	nan	nan	nan	nan	nan	nan	nan	nan	nan	nan	nan	nan	nan	nan	nan	nan
NFATC3	4775	symbol	H. sapiens	4775	H. sapiens	NFATC3	nuclear factor of activated T cells 3	GO:1902894 negative regulation of pri-miRNA transcription by RNA polymerase II;GO:1905064 negative regulation of vascular smooth muscle cell differentiation;GO:0051151 negative regulation of smooth muscle cell differentiation		Predicted intracellular proteins; Transcription factors:Immunoglobulin fold	Cytosol;Nucleoplasm (reliability'])		(M235)PID TCR CALCIUM PATHWAY; (M65)PID FRA PATHWAY; (M176)PID FOXM1 PATHWAY		0.0	0.0	0.0	0.0	0.0	0.0	0.0	0.0	0.0	0.0	0.0	0.0	0.0	0.0	0.0	0.0	0.0	0.0	0.0	0.0
ZDHHC7	55625	symbol	H. sapiens	55625	H. sapiens	ZDHHC7	zinc finger DHHC-type palmitoyltransferase 7	GO:0044381 glucose import in response to insulin stimulus;GO:1902044 regulation of Fas signaling pathway;GO:0036337 Fas signaling pathway		ENZYME proteins:Transferases; Enzymes	Golgi apparatus (reliability']); Additional: Nucleoplasm				0.0	0.0	0.0	0.0	0.0	0.0	0.0	0.0	0.0	0.0	0.0	0.0	0.0	0.0	0.0	0.0	0.0	0.0	0.0	0.0
DDX19A	55308	symbol	H. sapiens	55308	H. sapiens	DDX19A	DEAD-box helicase 19A	GO:0016973 poly(A)+ mRNA export from nucleus;GO:0006406 mRNA export from nucleus;GO:0071427 mRNA-containing ribonucleoprotein complex export from nucleus		ENZYME proteins:Hydrolases; Predicted intracellular proteins; Enzymes; Transporters:Transporter channels and pores	Nucleoplasm (reliability'])				0.0	0.0	0.0	0.0	0.0	0.0	0.0	0.0	0.0	0.0	0.0	0.0	0.0	0.0	0.0	0.0	0.0	0.0	0.0	0.0
RNF166	115992	symbol	H. sapiens	115992	H. sapiens	RNF166	ring finger protein 166	GO:0000209 protein polyubiquitination;GO:0006914 autophagy;GO:0061919 process utilizing autophagic mechanism		Predicted intracellular proteins	Nucleoplasm (reliability']); Additional: Cytosol;Plasma membrane				0.0	0.0	0.0	0.0	0.0	0.0	0.0	0.0	0.0	0.0	0.0	0.0	0.0	0.0	0.0	0.0	0.0	0.0	0.0	0.0
AC009159						None	None	None	None	None	None	None	None	None	nan	nan	nan	nan	nan	nan	nan	nan	nan	nan	nan	nan	nan	nan	nan	nan	nan	nan	nan	nan
PIEZO1	9780	symbol	H. sapiens	9780	H. sapiens	PIEZO1	piezo type mechanosensitive ion channel component 1	GO:0033634 positive regulation of cell-cell adhesion mediated by integrin;GO:0033625 positive regulation of integrin activation;GO:0033632 regulation of cell-cell adhesion mediated by integrin		Potential drug targets; Disease related genes; Predicted intracellular proteins; Transporters:Transporter channels and pores					0.0	0.0	0.0	0.0	0.0	0.0	0.0	0.0	0.0	0.0	0.0	0.0	0.0	0.0	0.0	0.0	0.0	0.0	0.0	0.0
AC092118						None	None	None	None	None	None	None	None	None	nan	nan	nan	nan	nan	nan	nan	nan	nan	nan	nan	nan	nan	nan	nan	nan	nan	nan	nan	nan
AC138627						None	None	None	None	None	None	None	None	None	nan	nan	nan	nan	nan	nan	nan	nan	nan	nan	nan	nan	nan	nan	nan	nan	nan	nan	nan	nan
CDH1	999	symbol	H. sapiens	999	H. sapiens	CDH1	cadherin 1	GO:0099576 regulation of protein catabolic process at postsynapse, modulating synaptic transmission;GO:0071680 response to indole-3-methanol;GO:0071681 cellular response to indole-3-methanol		CD markers; Predicted intracellular proteins; Disease related genes; Cancer-related genes:Candidate cancer biomarkers; Cancer-related genes:Mutational cancer driver genes; Cancer-related genes:Mutated cancer genes	Cell Junctions;Plasma membrane (reliability']); Additional: Golgi apparatus		(M184)PID ECADHERIN KERATINOCYTE PATHWAY; (M72)PID NECTIN PATHWAY; (M156)PID ECADHERIN NASCENT AJ PATHWAY	(M5896)HALLMARK TGF BETA SIGNALING; (M5907)HALLMARK ESTROGEN RESPONSE LATE; (M5915)HALLMARK APICAL JUNCTION	1.0	1.0	0.0	0.0	0.0	0.0	0.0	0.0	0.0	0.0	0.0	0.0	0.0	0.0	0.0	0.0	0.0	0.0	0.0	0.0
LINC01572	101927957	symbol	H. sapiens	101927957	H. sapiens	LINC01572	long intergenic non-protein coding RNA 1572								0.0	0.0	0.0	0.0	0.0	0.0	0.0	0.0	0.0	0.0	0.0	0.0	0.0	0.0	0.0	0.0	0.0	0.0	0.0	0.0
APRT	353	symbol	H. sapiens	353	H. sapiens	APRT	adenine phosphoribosyltransferase	GO:0044209 AMP salvage;GO:0006168 adenine salvage;GO:0046083 adenine metabolic process		Predicted intracellular proteins; Disease related genes; Enzymes; Potential drug targets; ENZYME proteins:Transferases	Cytosol;Nucleoplasm (reliability'])	Adenine; 5-O-phosphono-alpha-D-ribofuranosyl diphosphate; 9-Deazaadenine; Citric acid		(M5898)HALLMARK DNA REPAIR	0.0	0.0	1.0	0.0	0.0	0.0	0.0	0.0	0.0	0.0	0.0	0.0	0.0	0.0	0.0	0.0	0.0	0.0	0.0	1.0
IL34	146433	symbol	H. sapiens	146433	H. sapiens	IL34	interleukin 34	GO:0061514 interleukin-34-mediated signaling pathway;GO:0061518 microglial cell proliferation;GO:0120041 positive regulation of macrophage proliferation		Predicted secreted proteins; Predicted intracellular proteins			(M5883)NABA SECRETED FACTORS; (M5885)NABA MATRISOME ASSOCIATED; (M5889)NABA MATRISOME		0.0	0.0	0.0	0.0	0.0	0.0	0.0	0.0	0.0	0.0	0.0	0.0	0.0	0.0	0.0	0.0	0.0	0.0	0.0	0.0
ADGRG5	221188	symbol	H. sapiens	221188	H. sapiens	ADGRG5	adhesion G protein-coupled receptor G5	GO:0007189 adenylate cyclase-activating G protein-coupled receptor signaling pathway;GO:0019933 cAMP-mediated signaling;GO:0019935 cyclic-nucleotide-mediated signaling		G-protein coupled receptors:Family 2 (B) receptors; G-protein coupled receptors:GPCRs excl olfactory receptors; Predicted intracellular proteins	Nuclear membrane;Vesicles (reliability']); Additional: Nucleoplasm				0.0	0.0	0.0	0.0	0.0	0.0	0.0	0.0	0.0	0.0	0.0	0.0	0.0	0.0	0.0	0.0	0.0	0.0	0.0	0.0
MT1X	4501	symbol	H. sapiens	4501	H. sapiens	MT1X	metallothionein 1X	GO:0036018 cellular response to erythropoietin;GO:0036017 response to erythropoietin;GO:0010273 detoxification of copper ion		Predicted intracellular proteins					1.0	0.0	0.0	0.0	0.0	0.0	0.0	0.0	0.0	0.0	1.0	0.0	0.0	0.0	0.0	0.0	0.0	0.0	0.0	0.0
TANGO6	79613	symbol	H. sapiens	79613	H. sapiens	TANGO6	transport and golgi organization 6 homolog	GO:0009306 protein secretion;GO:0002790 peptide secretion;GO:0032940 secretion by cell			Golgi apparatus (reliability']); Additional: Cytosol				0.0	0.0	0.0	0.0	0.0	0.0	0.0	0.0	0.0	0.0	0.0	0.0	0.0	0.0	0.0	0.0	0.0	0.0	0.0	0.0
ZNF319	57567	symbol	H. sapiens	57567	H. sapiens	ZNF319	zinc finger protein 319	GO:0006357 regulation of transcription by RNA polymerase II;GO:0006366 transcription by RNA polymerase II;GO:0006355 regulation of transcription, DNA-templated		Transcription factors:Zinc-coordinating DNA-binding domains; Predicted intracellular proteins	Nucleoplasm (reliability'])				0.0	0.0	0.0	0.0	0.0	0.0	0.0	0.0	0.0	0.0	0.0	0.0	0.0	0.0	0.0	0.0	0.0	0.0	0.0	0.0
SF3B3	23450	symbol	H. sapiens	23450	H. sapiens	SF3B3	splicing factor 3b subunit 3	GO:0042177 negative regulation of protein catabolic process;GO:0009895 negative regulation of catabolic process;GO:0000377 RNA splicing, via transesterification reactions with bulged adenosine as nucleophile		Predicted intracellular proteins	Nucleoli;Nucleoplasm (reliability'])	Quercetin		(M5926)HALLMARK MYC TARGETS V1	0.0	0.0	0.0	0.0	0.0	0.0	0.0	0.0	1.0	0.0	0.0	0.0	0.0	0.0	0.0	0.0	0.0	0.0	0.0	0.0
PLCG2	5336	symbol	H. sapiens	5336	H. sapiens	PLCG2	phospholipase C gamma 2	GO:0002316 follicular B cell differentiation;GO:0032237 activation of store-operated calcium channel activity;GO:1901341 positive regulation of store-operated calcium channel activity		Predicted intracellular proteins; Disease related genes; ENZYME proteins:Hydrolases; Enzymes; Potential drug targets; RAS pathway related proteins; Cancer-related genes:Mutated cancer genes	Vesicles (reliability'])		(M213)PID AR NONGENOMIC PATHWAY; (M233)PID EPO PATHWAY; (M1315)SIG PIP3 SIGNALING IN B LYMPHOCYTES		1.0	0.0	1.0	0.0	0.0	0.0	0.0	0.0	0.0	0.0	0.0	1.0	0.0	0.0	0.0	0.0	0.0	0.0	0.0	0.0
SIAH1	6477	symbol	H. sapiens	6477	H. sapiens	SIAH1	siah E3 ubiquitin protein ligase 1	GO:1902841 regulation of netrin-activated signaling pathway;GO:1902842 negative regulation of netrin-activated signaling pathway;GO:0038007 netrin-activated signaling pathway		ENZYME proteins:Transferases; Predicted intracellular proteins; Enzymes	Mitochondria (reliability']); Additional: Nucleoplasm			(M5949)HALLMARK PEROXISOME	0.0	0.0	0.0	0.0	0.0	0.0	0.0	0.0	0.0	0.0	0.0	0.0	0.0	0.0	0.0	0.0	0.0	0.0	0.0	0.0
MAFTRR	102467146	symbol	H. sapiens	102467146	H. sapiens	MAFTRR	MAF transcriptional regulator RNA								0.0	0.0	0.0	0.0	0.0	0.0	0.0	0.0	0.0	0.0	0.0	0.0	0.0	0.0	0.0	0.0	0.0	0.0	0.0	0.0
COG4	25839	symbol	H. sapiens	25839	H. sapiens	COG4	component of oligomeric golgi complex 4	GO:0048213 Golgi vesicle prefusion complex stabilization;GO:0006890 retrograde vesicle-mediated transport, Golgi to ER;GO:0007030 Golgi organization		Predicted intracellular proteins	Golgi apparatus (reliability']); Additional: Vesicles				0.0	0.0	0.0	0.0	1.0	0.0	0.0	0.0	0.0	0.0	0.0	0.0	1.0	0.0	0.0	0.0	0.0	0.0	0.0	0.0
CETP	1071	symbol	H. sapiens	1071	H. sapiens	CETP	cholesteryl ester transfer protein	GO:0034196 acylglycerol transport;GO:0034197 triglyceride transport;GO:0034372 very-low-density lipoprotein particle remodeling		Predicted intracellular proteins; Disease related genes; Predicted secreted proteins; Transporters:Transporter channels and pores; Potential drug targets; Candidate cardiovascular disease genes		Torcetrapib			0.0	0.0	0.0	0.0	0.0	0.0	0.0	0.0	0.0	0.0	0.0	0.0	0.0	0.0	0.0	0.0	0.0	0.0	1.0	0.0
CMC2	56942	symbol	H. sapiens	56942	H. sapiens	CMC2	C-X9-C motif containing 2			Predicted intracellular proteins	Mitochondria (reliability'])				0.0	0.0	0.0	0.0	0.0	0.0	0.0	0.0	0.0	0.0	0.0	0.0	0.0	0.0	0.0	0.0	0.0	0.0	0.0	0.0
ZCCHC14	23174	symbol	H. sapiens	23174	H. sapiens	ZCCHC14	zinc finger CCHC-type containing 14			Predicted intracellular proteins	Nuclear membrane (reliability'])				0.0	0.0	0.0	0.0	0.0	0.0	0.0	0.0	0.0	0.0	0.0	0.0	0.0	0.0	0.0	0.0	0.0	0.0	0.0	0.0
POLR2C	5432	symbol	H. sapiens	5432	H. sapiens	POLR2C	RNA polymerase II subunit C	GO:0006370 7-methylguanosine mRNA capping;GO:0009452 7-methylguanosine RNA capping;GO:0036260 RNA capping		RNA polymerase related proteins; Predicted intracellular proteins	Nucleoplasm (reliability']); Additional: Cytosol;Microtubules			(M5898)HALLMARK DNA REPAIR	0.0	1.0	0.0	1.0	0.0	0.0	0.0	0.0	1.0	0.0	0.0	0.0	0.0	0.0	0.0	0.0	1.0	0.0	0.0	0.0
ITFG1	81533	symbol	H. sapiens	81533	H. sapiens	ITFG1	integrin alpha FG-GAP repeat containing 1			Predicted intracellular proteins	Intermediate filaments (reliability']); Additional: Aggresome				0.0	0.0	0.0	0.0	0.0	0.0	0.0	0.0	0.0	0.0	0.0	0.0	0.0	0.0	0.0	0.0	0.0	0.0	0.0	0.0
AC010536						None	None	None	None	None	None	None	None	None	nan	nan	nan	nan	nan	nan	nan	nan	nan	nan	nan	nan	nan	nan	nan	nan	nan	nan	nan	nan
[truncated: 11 more rows]
