# Supplementary material for: Aberrations of Chromosomes 1 and 16 in Breast Cancer: A Framework for Cooperation of Transcriptionally Dysregulated Genes
Source: Cancers (Basel). 2021 Mar 30;13(7):1585. doi: 10.3390/cancers13071585 (PMC8037453; doi:10.3390/cancers13071585)
Supplement: Supplementary file 1 [file cancers-13-01585-s001.zip › cancers-1132998-supplementary materials/Table S5 Analysis I and II GSEA Real Values.xlsx]

## Sheet: Analysis I
Group A (NES > 1.5 n=22)						Group B (NES > 1.5 n=86)						Subgroup B1 (NES > 1.5 n=73)						Subgroup B2 (NES > 1.5 n=101)						Group C (NES > 1.5 n=135)						Group D (NES > 1.5 n=77)						Subgroup D1 (NES > 1.5 n=12)						Subgroup D2 (NES > 1.5 n=80)
NAME	SIZE	ES	NES	NOM p-val		NAME	SIZE	ES	NES	NOM p-val		NAME	SIZE	ES	NES	NOM p-val		NAME	SIZE	ES	NES	NOM p-val		NAME	SIZE	ES	NES	NOM p-val		NAME	SIZE	ES	NES	NOM p-val		NAME	SIZE	ES	NES	NOM p-val		NAME	SIZE	ES	NES	NOM p-val
NRIF_SIGNALS_CELL_DEATH_FROM_THE_NUCLEUS	16	0.710028	1.82776	0.00395257		MITOCHONDRIAL_TRANSLATION	96	0.666137	1.87974	0.0094697		ZINC_TRANSPORTERS	17	0.71902	2.0047	0		G2_M_CHECKPOINTS	134	0.695228	1.8197	0.0102881		COPI_DEPENDENT_GOLGI_TO_ER_RETROGRADE_TRAFFIC	99	0.642711	2.08455	0		RAB_GERANYLGERANYLATION	65	0.56017	1.87027	0.00394477		PROLACTIN_RECEPTOR_SIGNALING	15	0.684645	1.79729	0.00214133		PROTEIN_UBIQUITINATION	64	0.640211	1.89191	0.00575816
NOTCH2_ACTIVATION_AND_TRANSMISSION_OF_SIGNAL_TO_THE_NUCLEUS	22	0.620305	1.76714	0		RESOLUTION_OF_D_LOOP_STRUCTURES	33	0.75294	1.86884	0.0019802		NRIF_SIGNALS_CELL_DEATH_FROM_THE_NUCLEUS	16	0.698032	1.88255	0.00200803		CELL_CYCLE_CHECKPOINTS	257	0.678744	1.80492	0.0104603		KINESINS	60	0.66012	2.05272	0		PROTEIN_UBIQUITINATION	64	0.634014	1.86548	0.00980392		HATS_ACETYLATE_HISTONES	80	0.597646	1.63821	0.0224949		E3_UBIQUITIN_LIGASES_UBIQUITINATE_TARGET_PROTEINS	44	0.662822	1.86512	0.00773694
MITOCHONDRIAL_TRNA_AMINOACYLATION	18	0.776314	1.75426	0.00610998		ZINC_TRANSPORTERS	17	0.684278	1.83459	0.00179856		TRNA_AMINOACYLATION	24	0.716031	1.81971	0.00616016		ASSEMBLY_OF_THE_PRE_REPLICATIVE_COMPLEX	68	0.723066	1.79565	0.00206612		G2_M_CHECKPOINTS	134	0.695703	2.02404	0.00773694		E3_UBIQUITIN_LIGASES_UBIQUITINATE_TARGET_PROTEINS	44	0.658386	1.85524	0.00398406		SUMOYLATION_OF_DNA_METHYLATION_PROTEINS	16	0.674723	1.63534	0.0102669		MITOCHONDRIAL_TRNA_AMINOACYLATION	18	0.763415	1.81691	0.00201613
SYNTHESIS_OF_GLYCOSYLPHOSPHATIDYLINOSITOL_GPI	18	0.736448	1.74594	0.00773694		PROCESSING_OF_CAPPED_INTRONLESS_PRE_MRNA	28	0.693572	1.81428	0		RNA_POLYMERASE_III_TRANSCRIPTION_TERMINATION	23	0.623108	1.81174	0.00419287		STABILIZATION_OF_P53	57	0.685091	1.79015	0.00623701		RESOLUTION_OF_SISTER_CHROMATID_COHESION	125	0.713858	2.0164	0.00588235		PROLACTIN_RECEPTOR_SIGNALING	15	0.724695	1.85039	0.00201207		SUMOYLATION_OF_TRANSCRIPTION_COFACTORS	42	0.612704	1.63495	0.0285132		INTRAFLAGELLAR_TRANSPORT	54	0.616818	1.80795	0.00974659
MITOCHONDRIAL_FATTY_ACID_BETA_OXIDATION	36	0.556281	1.63407	0.0153551		RESOLUTION_OF_D_LOOP_STRUCTURES_THROUGH_SYNTHESIS_DEPENDENT_STRAND_ANNEALING_SDSA	26	0.773862	1.81168	0.00392157		HOMOLOGY_DIRECTED_REPAIR	103	0.643113	1.79937	0.010101		SEPARATION_OF_SISTER_CHROMATIDS	189	0.648766	1.78318	0.012848		CELL_CYCLE_CHECKPOINTS	257	0.689652	2.00171	0.00198807		HATS_ACETYLATE_HISTONES	80	0.655655	1.84535	0.00205761		SULFUR_AMINO_ACID_METABOLISM	28	0.540273	1.62202	0.0215983		RAB_GERANYLGERANYLATION	65	0.548708	1.80272	0.00407332
TP53_REGULATES_TRANSCRIPTION_OF_GENES_INVOLVED_IN_CYTOCHROME_C_RELEASE	20	0.597371	1.62626	0.0252918		SNRNP_ASSEMBLY	53	0.686507	1.77696	0.00961539		MITOCHONDRIAL_TRNA_AMINOACYLATION	18	0.728461	1.78267	0.00411523		DNA_REPLICATION_PRE_INITIATION	85	0.713817	1.77302	0.00625		SEPARATION_OF_SISTER_CHROMATIDS	189	0.662027	1.98696	0.00391389		DNA_DOUBLE_STRAND_BREAK_RESPONSE	43	0.667114	1.84272	0.00606061		CLASS_I_PEROXISOMAL_MEMBRANE_PROTEIN_IMPORT	20	0.626407	1.6038	0.0446247		FORMATION_OF_INCISION_COMPLEX_IN_GG_NER	43	0.643087	1.78054	0.0078125
ENERGY_DEPENDENT_REGULATION_OF_MTOR_BY_LKB1_AMPK	29	0.588469	1.61046	0.0478088		POLYMERASE_SWITCHING_ON_THE_C_STRAND_OF_THE_TELOMERE	17	0.807543	1.77436	0.00585938		GLOBAL_GENOME_NUCLEOTIDE_EXCISION_REPAIR_GG_NER	84	0.584274	1.77574	0.00824742		ORC1_REMOVAL_FROM_CHROMATIN	71	0.70398	1.76298	0.00817996		RHO_GTPASES_ACTIVATE_FORMINS	138	0.658528	1.98045	0.00389864		CONSTITUTIVE_SIGNALING_BY_AKT1_E17K_IN_CANCER	26	0.65268	1.81751	0.00404858		TRANSCRIPTIONAL_REGULATION_BY_E2F6	34	0.616005	1.57791	0.0323887		HATS_ACETYLATE_HISTONES	80	0.642627	1.77725	0.00970874
DEACTIVATION_OF_THE_BETA_CATENIN_TRANSACTIVATING_COMPLEX	42	0.551807	1.60756	0.00959693		CHOLESTEROL_BIOSYNTHESIS	25	0.717151	1.77385	0		HDR_THROUGH_HOMOLOGOUS_RECOMBINATION_HRR	66	0.644041	1.74596	0.0161943		PROCESSING_OF_CAPPED_INTRONLESS_PRE_MRNA	28	0.722183	1.75801	0.00204082		MITOTIC_METAPHASE_AND_ANAPHASE	234	0.648863	1.95079	0.00393701		NUCLEOTIDE_EXCISION_REPAIR	110	0.581843	1.81329	0.00585938		RAB_GERANYLGERANYLATION	65	0.480685	1.52282	0.0337838		DNA_DAMAGE_RECOGNITION_IN_GG_NER	38	0.600085	1.769	0.00594059
ZINC_TRANSPORTERS	17	0.582488	1.59852	0.0265487		HDR_THROUGH_HOMOLOGOUS_RECOMBINATION_HRR	66	0.654159	1.77178	0.00972763		RNA_POLYMERASE_III_TRANSCRIPTION_INITIATION_FROM_TYPE_3_PROMOTER	28	0.589946	1.74317	0.0100604		MITOTIC_SPINDLE_CHECKPOINT	110	0.690683	1.7569	0.0226804		TRANSCRIPTION_OF_E2F_TARGETS_UNDER_NEGATIVE_CONTROL_BY_DREAM_COMPLEX	19	0.785298	1.93331	0		ORGANELLE_BIOGENESIS_AND_MAINTENANCE	291	0.554086	1.80793	0.00808081		METABOLISM_OF_NITRIC_OXIDE_ENOS_ACTIVATION_AND_REGULATION	15	0.575409	1.51498	0.0439331		SYNTHESIS_OF_GLYCOSYLPHOSPHATIDYLINOSITOL_GPI	18	0.772816	1.76882	0.00192308
FORMATION_OF_INCISION_COMPLEX_IN_GG_NER	43	0.595172	1.58672	0.0480962		HOMOLOGY_DIRECTED_REPAIR	103	0.638802	1.76949	0.0136986		NUCLEOTIDE_EXCISION_REPAIR	110	0.548972	1.74041	0.0120968		DNA_REPLICATION	127	0.679837	1.75315	0.0126316		MITOTIC_SPINDLE_CHECKPOINT	110	0.699679	1.92912	0.00792079		ANCHORING_OF_THE_BASAL_BODY_TO_THE_PLASMA_MEMBRANE	96	0.626324	1.80715	0.00199601		DEACTIVATION_OF_THE_BETA_CATENIN_TRANSACTIVATING_COMPLEX	42	0.510126	1.50936	0.0444444		GLOBAL_GENOME_NUCLEOTIDE_EXCISION_REPAIR_GG_NER	84	0.589855	1.76877	0.0095057
INTRAFLAGELLAR_TRANSPORT	54	0.552541	1.57997	0.0619137		CELL_CYCLE_CHECKPOINTS	257	0.625534	1.76334	0.0171756		FORMATION_OF_INCISION_COMPLEX_IN_GG_NER	43	0.593623	1.74039	0.00806452		MITOTIC_METAPHASE_AND_ANAPHASE	234	0.629649	1.74945	0.0212314		DNA_REPLICATION_PRE_INITIATION	85	0.686279	1.92095	0.00963391		GLOBAL_GENOME_NUCLEOTIDE_EXCISION_REPAIR_GG_NER	84	0.597277	1.806	0.00591716		ERCC6_CSB_AND_EHMT2_G9A_POSITIVELY_REGULATE_RRNA_EXPRESSION	16	0.659222	1.50889	0.0610236		ORGANELLE_BIOGENESIS_AND_MAINTENANCE	291	0.550671	1.7657	0.0175781
TRNA_AMINOACYLATION	24	0.666713	1.5764	0.042		COPI_DEPENDENT_GOLGI_TO_ER_RETROGRADE_TRAFFIC	99	0.564949	1.76027	0.0165441		MITOCHONDRIAL_TRANSLATION	96	0.640027	1.73821	0.0189076		POLYMERASE_SWITCHING_ON_THE_C_STRAND_OF_THE_TELOMERE	17	0.869801	1.74723	0.0041841		CHOLESTEROL_BIOSYNTHESIS	25	0.771442	1.91862	0.00413223		DNA_DAMAGE_RECOGNITION_IN_GG_NER	38	0.615536	1.78684	0.00594059		TRANSCRIPTION_COUPLED_NUCLEOTIDE_EXCISION_REPAIR_TC_NER	78	0.523315	1.50049	0.0789474		CILIUM_ASSEMBLY	200	0.588764	1.76536	0.015534
SUMOYLATION_OF_DNA_METHYLATION_PROTEINS	16	0.662923	1.56899	0.0238569		RESPIRATORY_ELECTRON_TRANSPORT	99	0.599038	1.73653	0.0281955		RESOLUTION_OF_D_LOOP_STRUCTURES	33	0.698971	1.73797	0.0139165		CHOLESTEROL_BIOSYNTHESIS	25	0.752407	1.74544	0.0208817		DNA_REPLICATION	127	0.658231	1.89798	0.00968992		CILIUM_ASSEMBLY	200	0.58757	1.78513	0.00614754		ANCHORING_OF_THE_BASAL_BODY_TO_THE_PLASMA_MEMBRANE	96	0.535371	1.49009	0.0916335		NUCLEOTIDE_EXCISION_REPAIR	110	0.571288	1.76113	0.00968992
CILIUM_ASSEMBLY	200	0.527909	1.56794	0.0653846		CYCLIN_A_B1_B2_ASSOCIATED_EVENTS_DURING_G2_M_TRANSITION	25	0.717404	1.7312	0.0153551		HDR_THROUGH_SINGLE_STRAND_ANNEALING_SSA	37	0.685968	1.72171	0.0121212		G1_S_DNA_DAMAGE_CHECKPOINTS	68	0.651823	1.7438	0.0107991		ACTIVATION_OF_ATR_IN_RESPONSE_TO_REPLICATION_STRESS	37	0.804289	1.89117	0.00808081		INTRAFLAGELLAR_TRANSPORT	54	0.603214	1.77227	0.00795229		NUCLEOTIDE_EXCISION_REPAIR	110	0.505002	1.48193	0.0867769		CONSTITUTIVE_SIGNALING_BY_AKT1_E17K_IN_CANCER	26	0.64061	1.76062	0.00384615
PEROXISOMAL_PROTEIN_IMPORT	63	0.518024	1.54263	0.0514286		MITOTIC_SPINDLE_CHECKPOINT	110	0.652051	1.71444	0.0255403		RNA_POLYMERASE_III_CHAIN_ELONGATION	18	0.625298	1.71724	0.00840336		S_PHASE	161	0.640553	1.73785	0.0145228		MITOTIC_PROMETAPHASE	202	0.6389	1.88872	0.0135922		ENERGY_DEPENDENT_REGULATION_OF_MTOR_BY_LKB1_AMPK	29	0.632671	1.76974	0.00404858		ACTIVATION_OF_ANTERIOR_HOX_GENES_IN_HINDBRAIN_DEVELOPMENT_DURING_EARLY_EMBRYOGENESIS	62	0.490281	1.47184	0.0643015		MITOCHONDRIAL_FATTY_ACID_BETA_OXIDATION	36	0.602008	1.75961	0.00205761
ANCHORING_OF_THE_BASAL_BODY_TO_THE_PLASMA_MEMBRANE	96	0.545131	1.54157	0.0847458		METAL_ION_SLC_TRANSPORTERS	26	0.594569	1.71119	0.0121528		METAL_ION_SLC_TRANSPORTERS	26	0.599091	1.7109	0.003861		SNRNP_ASSEMBLY	53	0.725873	1.72744	0.00849257		M_PHASE	353	0.605037	1.88539	0.0135397		MTOR_SIGNALLING	40	0.597313	1.76332	0.00390625		HDACS_DEACETYLATE_HISTONES	32	0.562768	1.46789	0.0856031		AMINO_ACIDS_REGULATE_MTORC1	55	0.567638	1.75945	0.0123967
DISEASES_ASSOCIATED_WITH_N_GLYCOSYLATION_OF_PROTEINS	17	0.62845	1.54053	0.0510806		TRNA_AMINOACYLATION	24	0.689525	1.70608	0.0365385		RNA_POLYMERASE_III_TRANSCRIPTION	41	0.563547	1.70523	0.00414079		RESOLUTION_OF_SISTER_CHROMATID_COHESION	125	0.671843	1.72626	0.0170213		HOMOLOGOUS_DNA_PAIRING_AND_STRAND_EXCHANGE	42	0.740846	1.88328	0.00381679		FORMATION_OF_INCISION_COMPLEX_IN_GG_NER	43	0.617796	1.76078	0.0116279		FORMATION_OF_TC_NER_PRE_INCISION_COMPLEX	53	0.516764	1.4642	0.0942623		HSF1_DEPENDENT_TRANSACTIVATION	38	0.603551	1.75282	0.0164948
RESOLUTION_OF_ABASIC_SITES_AP_SITES	38	0.608112	1.53468	0.0715596		HOMOLOGOUS_DNA_PAIRING_AND_STRAND_EXCHANGE	42	0.703334	1.70198	0.011976		REGULATION_OF_HSF1_MEDIATED_HEAT_SHOCK_RESPONSE	81	0.538722	1.66921	0.0230608		M_PHASE	353	0.596862	1.71733	0.027027		RESOLUTION_OF_D_LOOP_STRUCTURES_THROUGH_SYNTHESIS_DEPENDENT_STRAND_ANNEALING_SDSA	26	0.767596	1.88105	0.00376648		CLASS_I_PEROXISOMAL_MEMBRANE_PROTEIN_IMPORT	20	0.702378	1.75812	0.00583658		REGULATION_OF_PTEN_GENE_TRANSCRIPTION	61	0.486871	1.46178	0.0733753		DNA_DOUBLE_STRAND_BREAK_RESPONSE	43	0.629122	1.74697	0.01341
RAB_GERANYLGERANYLATION	65	0.487503	1.52816	0.0596421		GLOBAL_GENOME_NUCLEOTIDE_EXCISION_REPAIR_GG_NER	84	0.574556	1.69248	0.0233918		HOMOLOGOUS_DNA_PAIRING_AND_STRAND_EXCHANGE	42	0.678151	1.66596	0.0284553		SWITCHING_OF_ORIGINS_TO_A_POST_REPLICATIVE_STATE	90	0.641478	1.71358	0.0183673		G1_S_SPECIFIC_TRANSCRIPTION	29	0.768427	1.87849	0.00588235		DNA_DOUBLE_STRAND_BREAK_REPAIR	131	0.61062	1.73982	0.0105708		CILIUM_ASSEMBLY	200	0.494131	1.46079	0.0892495		ATTENUATION_PHASE	28	0.634432	1.74363	0.0182927
RNA_POLYMERASE_III_TRANSCRIPTION_TERMINATION	23	0.588569	1.52767	0.0546875		SEPARATION_OF_SISTER_CHROMATIDS	189	0.580122	1.68607	0.0357815		PROCESSING_OF_CAPPED_INTRONLESS_PRE_MRNA	28	0.637964	1.66554	0.03		UCH_PROTEINASES	85	0.574402	1.70375	0.0168776		G0_AND_EARLY_G1	27	0.759202	1.87182	0.00389864		TRANSCRIPTION_COUPLED_NUCLEOTIDE_EXCISION_REPAIR_TC_NER	78	0.578698	1.73382	0.0138614		DUAL_INCISION_IN_TC_NER	65	0.5164	1.46056	0.0903491		CD28_DEPENDENT_PI3K_AKT_SIGNALING	22	0.635025	1.72718	0.00414079
CELL_DEATH_SIGNALLING_VIA_NRAGE_NRIF_AND_NADE	76	0.496738	1.52751	0.0690979		INITIATION_OF_NUCLEAR_ENVELOPE_NE_REFORMATION	19	0.681379	1.68568	0.0363289		SNRNP_ASSEMBLY	53	0.632156	1.65896	0.0268595		APC_C_MEDIATED_DEGRADATION_OF_CELL_CYCLE_PROTEINS	86	0.643471	1.6993	0.0224033		G1_S_DNA_DAMAGE_CHECKPOINTS	68	0.650385	1.86509	0.0175097		SYNTHESIS_OF_GLYCOSYLPHOSPHATIDYLINOSITOL_GPI	18	0.743805	1.71793	0.00208768		DNA_DOUBLE_STRAND_BREAK_RESPONSE	43	0.544221	1.45942	0.10041		ENERGY_DEPENDENT_REGULATION_OF_MTOR_BY_LKB1_AMPK	29	0.610838	1.72022	0.0103093
SULFUR_AMINO_ACID_METABOLISM	28	0.502579	1.5095	0.054717		MITOCHONDRIAL_PROTEIN_IMPORT	65	0.592315	1.68365	0.0262664		MITOCHONDRIAL_PROTEIN_IMPORT	65	0.574629	1.65688	0.0372671		DEFECTIVE_CFTR_CAUSES_CYSTIC_FIBROSIS	61	0.642861	1.69733	0.0169851		DNA_STRAND_ELONGATION	32	0.819243	1.86198	0.010142		MITOCHONDRIAL_FATTY_ACID_BETA_OXIDATION	36	0.588488	1.70471	0.00838574		FORMATION_OF_INCISION_COMPLEX_IN_GG_NER	43	0.531485	1.4503	0.11157		MTOR_SIGNALLING	40	0.580478	1.71452	0.0186722
ORGANELLE_BIOGENESIS_AND_MAINTENANCE	291	0.472632	1.49381	0.109195		SUMOYLATION_OF_DNA_REPLICATION_PROTEINS	45	0.705808	1.6804	0.00988142		COPI_DEPENDENT_GOLGI_TO_ER_RETROGRADE_TRAFFIC	99	0.50996	1.65324	0.0226804		TRNA_PROCESSING_IN_THE_NUCLEUS	58	0.656874	1.6827	0.0252632		GOLGI_TO_ER_RETROGRADE_TRANSPORT	133	0.557118	1.858	0.011811		HDACS_DEACETYLATE_HISTONES	32	0.647176	1.70189	0.0124224		ORGANELLE_BIOGENESIS_AND_MAINTENANCE	291	0.463832	1.44932	0.0901639		PROLACTIN_RECEPTOR_SIGNALING	15	0.685613	1.71078	0.010917
REGULATION_OF_TP53_ACTIVITY_THROUGH_METHYLATION	19	0.58586	1.48252	0.0882353		DNA_STRAND_ELONGATION	32	0.758341	1.67504	0.0215264		SYNTHESIS_OF_GLYCOSYLPHOSPHATIDYLINOSITOL_GPI	18	0.69526	1.65167	0.0177778		HDR_THROUGH_HOMOLOGOUS_RECOMBINATION_HRR	66	0.660864	1.6817	0.0171674		CELL_CYCLE_MITOTIC	497	0.598037	1.85556	0.0232558		HOMOLOGY_DIRECTED_REPAIR	103	0.597422	1.70144	0.02079		VEGFR2_MEDIATED_VASCULAR_PERMEABILITY	27	0.523335	1.44423	0.0852878		ANCHORING_OF_THE_BASAL_BODY_TO_THE_PLASMA_MEMBRANE	96	0.607009	1.71064	0.0136452
VXPX_CARGO_TARGETING_TO_CILIUM	21	0.576871	1.4598	0.0910816		THE_CITRIC_ACID_TCA_CYCLE_AND_RESPIRATORY_ELECTRON_TRANSPORT	173	0.513276	1.67285	0.0319549		POLYMERASE_SWITCHING_ON_THE_C_STRAND_OF_THE_TELOMERE	17	0.743432	1.64938	0.0247423		DEGRADATION_OF_AXIN	55	0.652072	1.68079	0.0147679		RESOLUTION_OF_D_LOOP_STRUCTURES	33	0.724184	1.85496	0.00579151		FORMATION_OF_TC_NER_PRE_INCISION_COMPLEX	53	0.572094	1.68707	0.0173745		AMINO_ACIDS_REGULATE_MTORC1	55	0.474017	1.43658	0.0823045		TRANSCRIPTION_COUPLED_NUCLEOTIDE_EXCISION_REPAIR_TC_NER	78	0.562166	1.70409	0.0171429
FOXO_MEDIATED_TRANSCRIPTION_OF_CELL_DEATH_GENES	16	0.593071	1.45273	0.0794297		LAGGING_STRAND_SYNTHESIS	20	0.759606	1.67208	0.0213592		DNA_DOUBLE_STRAND_BREAK_REPAIR	131	0.570906	1.64708	0.0361446		REGULATION_OF_RUNX3_EXPRESSION_AND_ACTIVITY	55	0.663252	1.67556	0.0147992		ORC1_REMOVAL_FROM_CHROMATIN	71	0.666926	1.8499	0.0175439		VEGFR2_MEDIATED_VASCULAR_PERMEABILITY	27	0.579779	1.68476	0.00974659		GLOBAL_GENOME_NUCLEOTIDE_EXCISION_REPAIR_GG_NER	84	0.503145	1.43507	0.0989691		TRNA_AMINOACYLATION	24	0.687575	1.6959	0.0238095
ACTIVATED_NOTCH1_TRANSMITS_SIGNAL_TO_THE_NUCLEUS	31	0.491643	1.45262	0.0786517		RESOLUTION_OF_SISTER_CHROMATID_COHESION	125	0.624554	1.67188	0.0332681		RESOLUTION_OF_D_LOOP_STRUCTURES_THROUGH_SYNTHESIS_DEPENDENT_STRAND_ANNEALING_SDSA	26	0.700377	1.64263	0.0299401		APC_C_CDH1_MEDIATED_DEGRADATION_OF_CDC20_AND_OTHER_APC_C_CDH1_TARGETED_PROTEINS_IN_LATE_MITOSIS_EARLY_G1	72	0.631697	1.67234	0.0246407		S_PHASE	161	0.621449	1.84137	0.0136986		SUMOYLATION_OF_TRANSCRIPTION_COFACTORS	42	0.613743	1.68292	0.0144928		SYNTHESIS_OF_GLYCOSYLPHOSPHATIDYLINOSITOL_GPI	18	0.657966	1.43072	0.132937		CLASS_I_PEROXISOMAL_MEMBRANE_PROTEIN_IMPORT	20	0.690974	1.69536	0.012474
FATTY_ACIDS	15	0.604225	1.45004	0.0725552		MITOCHONDRIAL_TRNA_AMINOACYLATION	18	0.708962	1.67183	0.0325048		LAGGING_STRAND_SYNTHESIS	20	0.73067	1.64053	0.0226337		RHO_GTPASES_ACTIVATE_FORMINS	138	0.609508	1.66691	0.0237581		DEPOSITION_OF_NEW_CENPA_CONTAINING_NUCLEOSOMES_AT_THE_CENTROMERE	28	0.746982	1.83784	0.0114504		PROCESSING_OF_DNA_DOUBLE_STRAND_BREAK_ENDS	64	0.60925	1.68262	0.0243408		REGULATION_OF_PLK1_ACTIVITY_AT_G2_M_TRANSITION	87	0.500883	1.42741	0.131048		ANTIGEN_PROCESSING_UBIQUITINATION_PROTEASOME_DEGRADATION	308	0.490946	1.67802	0.0302419
GLOBAL_GENOME_NUCLEOTIDE_EXCISION_REPAIR_GG_NER	84	0.500622	1.43801	0.131827		DNA_REPLICATION	127	0.605402	1.67095	0.0342857		PROCESSING_OF_DNA_DOUBLE_STRAND_BREAK_ENDS	64	0.595569	1.63241	0.0420842		TELOMERE_MAINTENANCE	44	0.699885	1.66672	0.0207469		SNRNP_ASSEMBLY	53	0.673341	1.83229	0.0213592		NONHOMOLOGOUS_END_JOINING_NHEJ	35	0.656147	1.67848	0.0204499		SUMOYLATION_OF_INTRACELLULAR_RECEPTORS	30	0.493618	1.4254	0.0562771		FORMATION_OF_TC_NER_PRE_INCISION_COMPLEX	53	0.572015	1.67773	0.0178218
HATS_ACETYLATE_HISTONES	80	0.534238	1.43561	0.143713		MITOTIC_PROMETAPHASE	202	0.588703	1.66079	0.0332031		RNA_POLYMERASE_III_TRANSCRIPTION_INITIATION_FROM_TYPE_1_PROMOTER	28	0.574455	1.63061	0.0247934		EXTENSION_OF_TELOMERES	44	0.699885	1.66672	0.0207469		SUMOYLATION_OF_DNA_REPLICATION_PROTEINS	45	0.724854	1.83173	0.0139442		RESOLUTION_OF_D_LOOP_STRUCTURES	33	0.636107	1.67356	0.0208768		PHOSPHORYLATION_OF_THE_APC_C	19	0.576789	1.42234	0.105263		TP53_REGULATES_METABOLIC_GENES	81	0.500085	1.66689	0.0121704
DUAL_INCISION_IN_GG_NER	41	0.536784	1.43426	0.120075		G2_M_CHECKPOINTS	134	0.595036	1.65063	0.0458015		PHOSPHORYLATION_OF_THE_APC_C	19	0.66742	1.62634	0.0226337		REGULATION_OF_MRNA_STABILITY_BY_PROTEINS_THAT_BIND_AU_RICH_ELEMENTS	87	0.593962	1.6665	0.028866		ASSEMBLY_OF_THE_PRE_REPLICATIVE_COMPLEX	68	0.666701	1.83151	0.0215264		DUAL_INCISION_IN_TC_NER	65	0.559024	1.67128	0.0217391		DNA_DAMAGE_RECOGNITION_IN_GG_NER	38	0.500332	1.41862	0.0987395		RESOLUTION_OF_D_LOOP_STRUCTURES	33	0.656805	1.65964	0.0255403
FERTILIZATION	26	0.471371	1.42288	0.0673575		COMPLEX_I_BIOGENESIS	55	0.600964	1.64697	0.0489642		CHOLESTEROL_BIOSYNTHESIS	25	0.648738	1.61711	0.0391753		MITOTIC_PROMETAPHASE	202	0.615055	1.66609	0.0275424		STABILIZATION_OF_P53	57	0.653769	1.82867	0.0213592		MITOCHONDRIAL_TRNA_AMINOACYLATION	18	0.718782	1.66349	0.0120482		INHIBITION_OF_THE_PROTEOLYTIC_ACTIVITY_OF_APC_C_REQUIRED_FOR_THE_ONSET_OF_ANAPHASE_BY_MITOTIC_SPINDLE_CHECKPOINT_COMPONENTS	20	0.567595	1.41046	0.109562		REGULATION_OF_TP53_EXPRESSION_AND_DEGRADATION	37	0.561032	1.65928	0.0119522
SUMOYLATION_OF_TRANSCRIPTION_FACTORS	20	0.545097	1.42243	0.0935673		TELOMERE_C_STRAND_LAGGING_STRAND_SYNTHESIS	28	0.69547	1.64665	0.0334646		G2_M_DNA_DAMAGE_CHECKPOINT	61	0.617574	1.61279	0.0390144		CELL_CYCLE_MITOTIC	497	0.582527	1.66455	0.0310559		ACTIVATION_OF_THE_PRE_REPLICATIVE_COMPLEX	33	0.775294	1.8042	0.0122449		REGULATION_OF_PLK1_ACTIVITY_AT_G2_M_TRANSITION	87	0.55779	1.66056	0.0217822		RNA_POLYMERASE_II_TRANSCRIBES_SNRNA_GENES	81	0.475524	1.41024	0.113872		HOMOLOGY_DIRECTED_REPAIR	103	0.577725	1.64492	0.0478012
METAL_ION_SLC_TRANSPORTERS	26	0.488349	1.42217	0.104205		MITOTIC_METAPHASE_AND_ANAPHASE	234	0.556471	1.6418	0.0599251		TRNA_PROCESSING_IN_THE_NUCLEUS	58	0.581352	1.60597	0.0483193		CHROMOSOME_MAINTENANCE	71	0.690127	1.66101	0.0268595		G2_M_DNA_DAMAGE_CHECKPOINT	61	0.667765	1.80105	0.023622		CD28_DEPENDENT_PI3K_AKT_SIGNALING	22	0.606685	1.65823	0.0204499		RECRUITMENT_OF_MITOTIC_CENTROSOME_PROTEINS_AND_COMPLEXES	81	0.504242	1.40995	0.130261		DNA_DOUBLE_STRAND_BREAK_REPAIR	131	0.573518	1.64411	0.0407767
MTOR_SIGNALLING	40	0.498312	1.42163	0.125984		RNA_POLYMERASE_III_CHAIN_ELONGATION	18	0.616714	1.63641	0.0292398		ATTENUATION_PHASE	28	0.582794	1.60437	0.0448065		AUF1_HNRNP_D0_BINDS_AND_DESTABILIZES_MRNA	55	0.679029	1.6583	0.0295359		ZINC_TRANSPORTERS	17	0.648113	1.79627	0.00954198		PROCESSING_OF_CAPPED_INTRONLESS_PRE_MRNA	28	0.617873	1.65821	0.0157171		RESOLUTION_OF_ABASIC_SITES_AP_SITES	38	0.548896	1.40914	0.167315		FANCONI_ANEMIA_PATHWAY	39	0.584785	1.64324	0.0301318
P75_NTR_RECEPTOR_MEDIATED_SIGNALLING	97	0.456282	1.41871	0.121331		M_PHASE	353	0.546432	1.63556	0.0457143		DUAL_INCISION_IN_GG_NER	41	0.55919	1.60252	0.0289855		HOMOLOGY_DIRECTED_REPAIR	103	0.628423	1.65152	0.02537		THE_ROLE_OF_GTSE1_IN_G2_M_PROGRESSION_AFTER_G2_CHECKPOINT	78	0.61434	1.79387	0.0265655		DNA_REPAIR	284	0.531694	1.65799	0.0264766		SUMOYLATION_OF_CHROMATIN_ORGANIZATION_PROTEINS	56	0.541701	1.40828	0.146245		INTERCONVERSION_OF_NUCLEOTIDE_DI_AND_TRIPHOSPHATES	29	0.591741	1.64184	0.0258964
RECRUITMENT_OF_MITOTIC_CENTROSOME_PROTEINS_AND_COMPLEXES	81	0.49868	1.41835	0.137476		NRIF_SIGNALS_CELL_DEATH_FROM_THE_NUCLEUS	16	0.616221	1.62775	0.0207156		CYCLIN_A_B1_B2_ASSOCIATED_EVENTS_DURING_G2_M_TRANSITION	25	0.672906	1.60108	0.0379242		RESOLUTION_OF_D_LOOP_STRUCTURES_THROUGH_SYNTHESIS_DEPENDENT_STRAND_ANNEALING_SDSA	26	0.731478	1.65018	0.017094		TRANSCRIPTION_OF_E2F_TARGETS_UNDER_NEGATIVE_CONTROL_BY_P107_RBL1_AND_P130_RBL2_IN_COMPLEX_WITH_HDAC1	16	0.76335	1.79269	0.00580271		RECRUITMENT_OF_MITOTIC_CENTROSOME_PROTEINS_AND_COMPLEXES	81	0.566843	1.65443	0.026		SUMOYLATION_OF_RNA_BINDING_PROTEINS	46	0.561873	1.4036	0.156436		REGULATION_OF_HSF1_MEDIATED_HEAT_SHOCK_RESPONSE	81	0.545779	1.641	0.0282258
NOTCH3_ACTIVATION_AND_TRANSMISSION_OF_SIGNAL_TO_THE_NUCLEUS	25	0.476502	1.41464	0.101761		NUCLEOTIDE_EXCISION_REPAIR	110	0.533821	1.62648	0.0310078		CELL_CYCLE_CHECKPOINTS	257	0.544179	1.5954	0.0787402		SUMOYLATION_OF_DNA_REPLICATION_PROTEINS	45	0.724733	1.64349	0.0292276		POLO_LIKE_KINASE_MEDIATED_EVENTS	16	0.836491	1.79124	0.00604839		VITAMIN_B5_PANTOTHENATE_METABOLISM	17	0.592463	1.64134	0.0142566		MTOR_SIGNALLING	40	0.493217	1.40256	0.119835		MTORC1_MEDIATED_SIGNALLING	23	0.57256	1.63064	0.0208333
BIOSYNTHESIS_OF_SPECIALIZED_PRORESOLVING_MEDIATORS_SPMS	19	0.521866	1.41353	0.106643		NUCLEAR_PORE_COMPLEX_NPC_DISASSEMBLY	35	0.691099	1.61938	0.0396825		INHIBITION_OF_THE_PROTEOLYTIC_ACTIVITY_OF_APC_C_REQUIRED_FOR_THE_ONSET_OF_ANAPHASE_BY_MITOTIC_SPINDLE_CHECKPOINT_COMPONENTS	20	0.637807	1.59513	0.034		ACTIVATION_OF_THE_PRE_REPLICATIVE_COMPLEX	33	0.775809	1.64216	0.0186335		HDR_THROUGH_HOMOLOGOUS_RECOMBINATION_HRR	66	0.643536	1.7892	0.0192308		VXPX_CARGO_TARGETING_TO_CILIUM	21	0.64588	1.63788	0.0205339		CHROMATIN_MODIFYING_ENZYMES	207	0.486437	1.40116	0.139394		MITOCHONDRIAL_TRANSLATION	96	0.612065	1.62874	0.036
N_GLYCAN_ANTENNAE_ELONGATION_IN_THE_MEDIAL_TRANS_GOLGI	26	0.478021	1.41154	0.0896057		PROCESSIVE_SYNTHESIS_ON_THE_LAGGING_STRAND	15	0.743238	1.61767	0.0211538		DUAL_INCISION_IN_TC_NER	65	0.520477	1.59392	0.0342742		THE_ROLE_OF_GTSE1_IN_G2_M_PROGRESSION_AFTER_G2_CHECKPOINT	78	0.608463	1.63811	0.0235546		E2F_MEDIATED_REGULATION_OF_DNA_REPLICATION	22	0.729957	1.77555	0.0157171		AURKA_ACTIVATION_BY_TPX2	72	0.575329	1.6364	0.0339321		CELL_DEATH_SIGNALLING_VIA_NRAGE_NRIF_AND_NADE	76	0.447887	1.39853	0.0820399		VXPX_CARGO_TARGETING_TO_CILIUM	21	0.631856	1.62548	0.0237624
SUMOYLATION_OF_TRANSCRIPTION_COFACTORS	42	0.529852	1.40283	0.132812		ACTIVATION_OF_THE_PRE_REPLICATIVE_COMPLEX	33	0.72497	1.61734	0.0216535		COMPLEX_I_BIOGENESIS	55	0.591694	1.59022	0.0758197		HOMOLOGOUS_DNA_PAIRING_AND_STRAND_EXCHANGE	42	0.708694	1.63116	0.0294118		NUCLEAR_ENVELOPE_BREAKDOWN	52	0.662652	1.77195	0.0194932		ANTIGEN_PROCESSING_UBIQUITINATION_PROTEASOME_DEGRADATION	308	0.48002	1.63021	0.0264228		APC_CDC20_MEDIATED_DEGRADATION_OF_NEK2A	25	0.536405	1.39598	0.121704		DUAL_INCISION_IN_TC_NER	65	0.543321	1.62466	0.0309478
HDR_THROUGH_SINGLE_STRAND_ANNEALING_SSA	37	0.573253	1.39903	0.151631		TRNA_PROCESSING_IN_THE_NUCLEUS	58	0.601743	1.61652	0.0427184		GENE_SILENCING_BY_RNA	73	0.524556	1.5892	0.04		TELOMERE_C_STRAND_LAGGING_STRAND_SYNTHESIS	28	0.734377	1.63013	0.0189873		LAGGING_STRAND_SYNTHESIS	20	0.782681	1.76564	0.0139165		SIGNALING_BY_INSULIN_RECEPTOR	78	0.467347	1.62621	0.0136719		VITAMIN_B5_PANTOTHENATE_METABOLISM	17	0.499825	1.39319	0.0769231		CELLULAR_RESPONSE_TO_HEAT_STRESS	100	0.530971	1.61951	0.0299401
SUMOYLATION_OF_RNA_BINDING_PROTEINS	46	0.550055	1.3947	0.174168		DNA_DOUBLE_STRAND_BREAK_REPAIR	131	0.576722	1.61647	0.0493097		RESPIRATORY_ELECTRON_TRANSPORT	99	0.563052	1.58728	0.0759754		G2_M_DNA_DAMAGE_CHECKPOINT	61	0.659784	1.62912	0.0392562		MITOTIC_PROPHASE	81	0.626289	1.76535	0.0234834		HDR_THROUGH_SINGLE_STRAND_ANNEALING_SSA	37	0.644717	1.61894	0.0371901		ENERGY_DEPENDENT_REGULATION_OF_MTOR_BY_LKB1_AMPK	29	0.502801	1.39089	0.111801		SYNTHESIS_OF_ACTIVE_UBIQUITIN_ROLES_OF_E1_AND_E2_ENZYMES	30	0.58094	1.61941	0.0415842
RNA_POLYMERASE_III_CHAIN_ELONGATION	18	0.561816	1.38801	0.112871		MITOTIC_PROPHASE	81	0.599382	1.61573	0.0449219		INTRA_GOLGI_TRAFFIC	44	0.54852	1.58095	0.0560166		ASYMMETRIC_LOCALIZATION_OF_PCP_PROTEINS	64	0.575067	1.62869	0.0280778		SWITCHING_OF_ORIGINS_TO_A_POST_REPLICATIVE_STATE	90	0.603922	1.75768	0.0326296		FANCONI_ANEMIA_PATHWAY	39	0.580898	1.61774	0.0327869		SUMOYLATION	171	0.4707	1.39034	0.142276		NONHOMOLOGOUS_END_JOINING_NHEJ	35	0.641471	1.61856	0.0422265
BRANCHED_CHAIN_AMINO_ACID_CATABOLISM	21	0.572585	1.38294	0.144531		HDR_THROUGH_SINGLE_STRAND_ANNEALING_SSA	37	0.662329	1.61548	0.0303644		TRANSCRIPTION_COUPLED_NUCLEOTIDE_EXCISION_REPAIR_TC_NER	78	0.510703	1.57888	0.0307377		CYCLIN_A_CDK2_ASSOCIATED_EVENTS_AT_S_PHASE_ENTRY	85	0.585427	1.62792	0.0321285		APC_C_MEDIATED_DEGRADATION_OF_CELL_CYCLE_PROTEINS	86	0.601538	1.75675	0.0429105		HDR_THROUGH_HOMOLOGOUS_RECOMBINATION_HRR	66	0.579987	1.61701	0.0394191		REGULATION_OF_TP53_ACTIVITY_THROUGH_METHYLATION	19	0.536362	1.38796	0.129293		SUMOYLATION_OF_TRANSCRIPTION_COFACTORS	42	0.599602	1.61398	0.031068
PROLACTIN_RECEPTOR_SIGNALING	15	0.534111	1.37608	0.116105		RHO_GTPASES_ACTIVATE_FORMINS	138	0.56535	1.60931	0.0389105		TELOMERE_C_STRAND_LAGGING_STRAND_SYNTHESIS	28	0.640314	1.5772	0.0674847		ACTIVATION_OF_ATR_IN_RESPONSE_TO_REPLICATION_STRESS	37	0.764407	1.6266	0.0239044		NUCLEAR_ENVELOPE_NE_REASSEMBLY	75	0.591024	1.7551	0.0273438		ESTROGEN_DEPENDENT_GENE_EXPRESSION	86	0.517211	1.61696	0.0365112		VXPX_CARGO_TARGETING_TO_CILIUM	21	0.562378	1.3871	0.118943		NEDDYLATION	234	0.463046	1.60684	0.03125
TRANSCRIPTIONAL_REGULATION_BY_VENTX	35	0.482199	1.37339	0.135238		RESPIRATORY_ELECTRON_TRANSPORT_ATP_SYNTHESIS_BY_CHEMIOSMOTIC_COUPLING_AND_HEAT_PRODUCTION_BY_UNCOUPLING_PROTEINS	122	0.539256	1.60562	0.0740741		RAB_GERANYLGERANYLATION	65	0.465709	1.57658	0.0212766		DISEASES_ASSOCIATED_WITH_GLYCOSYLATION_PRECURSOR_BIOSYNTHESIS	18	0.642397	1.62633	0.0234542		POLYMERASE_SWITCHING_ON_THE_C_STRAND_OF_THE_TELOMERE	17	0.791378	1.75421	0.0138067		AMINO_ACIDS_REGULATE_MTORC1	55	0.531844	1.60897	0.0320755		PROCESSING_OF_CAPPED_INTRON_CONTAINING_PRE_MRNA	241	0.48584	1.38404	0.15275		PROCESSING_OF_CAPPED_INTRONLESS_PRE_MRNA	28	0.633796	1.60113	0.0349076
NUCLEAR_SIGNALING_BY_ERBB4	32	0.445356	1.36805	0.104396		EXPORT_OF_VIRAL_RIBONUCLEOPROTEINS_FROM_NUCLEUS	32	0.684872	1.59907	0.0529412		MITOTIC_SPINDLE_CHECKPOINT	110	0.575003	1.57433	0.0772277		RESOLUTION_OF_D_LOOP_STRUCTURES	33	0.695975	1.62587	0.0175824		POSTMITOTIC_NUCLEAR_PORE_COMPLEX_NPC_REFORMATION	27	0.718318	1.7296	0.0275591		PEROXISOMAL_PROTEIN_IMPORT	63	0.534523	1.59834	0.0402414		EPIGENETIC_REGULATION_OF_GENE_EXPRESSION	88	0.489988	1.38161	0.144016		REGULATION_OF_PLK1_ACTIVITY_AT_G2_M_TRANSITION	87	0.53747	1.59955	0.045283
ERCC6_CSB_AND_EHMT2_G9A_POSITIVELY_REGULATE_RRNA_EXPRESSION	16	0.603913	1.36745	0.152778		RNA_POLYMERASE_III_TRANSCRIPTION_INITIATION_FROM_TYPE_3_PROMOTER	28	0.573562	1.59473	0.0450098		INTRA_GOLGI_AND_RETROGRADE_GOLGI_TO_ER_TRAFFIC	202	0.462543	1.57014	0.0470348		NUCLEAR_ENVELOPE_BREAKDOWN	52	0.649193	1.62545	0.0389344		MITOTIC_G1_PHASE_AND_G1_S_TRANSITION	149	0.577217	1.72788	0.0333988		PROTEIN_LOCALIZATION	162	0.504063	1.5979	0.054902		DNA_DOUBLE_STRAND_BREAK_REPAIR	131	0.496586	1.37276	0.169014		HDACS_DEACETYLATE_HISTONES	32	0.620959	1.59854	0.0295276
FORMATION_OF_THE_BETA_CATENIN_TCF_TRANSACTIVATING_COMPLEX	31	0.522808	1.3666	0.152941		ATTENUATION_PHASE	28	0.595773	1.59472	0.0556586		APC_CDC20_MEDIATED_DEGRADATION_OF_NEK2A	25	0.592876	1.56808	0.048583		HEDGEHOG_LIGAND_BIOGENESIS	65	0.591839	1.62524	0.0367965		HOMOLOGY_DIRECTED_REPAIR	103	0.606251	1.72738	0.0329457		NEDDYLATION	234	0.45621	1.59362	0.0237624		DOWNREGULATION_OF_SMAD2_3_SMAD4_TRANSCRIPTIONAL_ACTIVITY	23	0.566011	1.37245	0.151709		SIGNALING_BY_INSULIN_RECEPTOR	78	0.458651	1.59028	0.0146444
						S_PHASE	161	0.55079	1.58742	0.0719697		INITIATION_OF_NUCLEAR_ENVELOPE_NE_REFORMATION	19	0.636905	1.56682	0.0487329		MITOCHONDRIAL_TRANSLATION	96	0.632249	1.61832	0.0595745		HDR_THROUGH_SINGLE_STRAND_ANNEALING_SSA	37	0.677305	1.71906	0.023166		RESOLUTION_OF_D_LOOP_STRUCTURES_THROUGH_SYNTHESIS_DEPENDENT_STRAND_ANNEALING_SDSA	26	0.634338	1.59334	0.0488798								DNA_REPAIR	284	0.516839	1.58941	0.0528376
						PROCESSING_OF_DNA_DOUBLE_STRAND_BREAK_ENDS	64	0.589042	1.58449	0.0596154		SUMOYLATION_OF_DNA_REPLICATION_PROTEINS	45	0.64077	1.5614	0.0539419		TRANSCRIPTIONAL_REGULATION_BY_E2F6	34	0.63475	1.61069	0.035343		SUMOYLATION_OF_RNA_BINDING_PROTEINS	46	0.645611	1.71458	0.0445736		SUMOYLATION_OF_DNA_METHYLATION_PROTEINS	16	0.634097	1.59009	0.0351562								AURKA_ACTIVATION_BY_TPX2	72	0.553911	1.58153	0.047259
						ACTIVATION_OF_ANTERIOR_HOX_GENES_IN_HINDBRAIN_DEVELOPMENT_DURING_EARLY_EMBRYOGENESIS	62	0.503396	1.57568	0.0480592		GOLGI_TO_ER_RETROGRADE_TRANSPORT	133	0.463225	1.55843	0.0541082		MITOTIC_G1_PHASE_AND_G1_S_TRANSITION	149	0.586279	1.61006	0.0398323		MITOCHONDRIAL_TRNA_AMINOACYLATION	18	0.688386	1.7135	0.021611		RNA_POLYMERASE_II_TRANSCRIBES_SNRNA_GENES	81	0.512287	1.58764	0.0423387								FOXO_MEDIATED_TRANSCRIPTION_OF_CELL_DEATH_GENES	16	0.649556	1.57545	0.0323887
						SUMOYLATION_OF_SUMOYLATION_PROTEINS	34	0.669717	1.57535	0.0569745		PROCESSIVE_SYNTHESIS_ON_THE_LAGGING_STRAND	15	0.707217	1.55416	0.0582121		DUAL_INCISION_IN_GG_NER	41	0.608888	1.60667	0.0303688		TRNA_PROCESSING_IN_THE_NUCLEUS	58	0.62248	1.704	0.0419162		PROCESSING_OF_CAPPED_INTRON_CONTAINING_PRE_MRNA	241	0.526755	1.58436	0.0584677								RESOLUTION_OF_ABASIC_SITES_AP_SITES	38	0.602408	1.56986	0.0581395
						G2_M_DNA_DAMAGE_CHECKPOINT	61	0.617149	1.57398	0.0498008		THE_CITRIC_ACID_TCA_CYCLE_AND_RESPIRATORY_ELECTRON_TRANSPORT	173	0.476146	1.55191	0.0745968		SCF_SKP2_MEDIATED_DEGRADATION_OF_P27_P21	60	0.652534	1.60662	0.0355649		TRANSCRIPTIONAL_REGULATION_BY_SMALL_RNAS	44	0.620393	1.70259	0.0386847		REGULATION_OF_HSF1_MEDIATED_HEAT_SHOCK_RESPONSE	81	0.525644	1.58406	0.0518234								HSF1_ACTIVATION	31	0.563952	1.56951	0.055102
						GOLGI_TO_ER_RETROGRADE_TRANSPORT	133	0.499079	1.57243	0.0571956		ENERGY_DEPENDENT_REGULATION_OF_MTOR_BY_LKB1_AMPK	29	0.510754	1.55176	0.0441177		DNA_STRAND_ELONGATION	32	0.797089	1.60511	0.0191083		INTERACTIONS_OF_REV_WITH_HOST_CELLULAR_PROTEINS	36	0.682041	1.69879	0.0373281		INTERCONVERSION_OF_NUCLEOTIDE_DI_AND_TRIPHOSPHATES	29	0.577115	1.58326	0.0368098								INSULIN_RECEPTOR_SIGNALLING_CASCADE	54	0.489952	1.56769	0.0163934
						FORMATION_OF_INCISION_COMPLEX_IN_GG_NER	43	0.563014	1.5708	0.0452756		GAP_FILLING_DNA_REPAIR_SYNTHESIS_AND_LIGATION_IN_GG_NER	25	0.60823	1.54928	0.0635593		DECTIN_1_MEDIATED_NONCANONICAL_NF_KB_SIGNALING	62	0.606803	1.60291	0.0423729		CHROMOSOME_MAINTENANCE	71	0.630188	1.6959	0.0449219		CHROMATIN_MODIFYING_ENZYMES	207	0.539104	1.5824	0.0545073								SNRNP_ASSEMBLY	53	0.591903	1.56558	0.0640777
						REGULATION_OF_HSF1_MEDIATED_HEAT_SHOCK_RESPONSE	81	0.532843	1.56846	0.0722433		RNA_POLYMERASE_II_TRANSCRIPTION_TERMINATION	66	0.543096	1.54879	0.061753		NEGATIVE_REGULATION_OF_NOTCH4_SIGNALING	54	0.6578	1.60176	0.03125		METAL_ION_SLC_TRANSPORTERS	26	0.57662	1.69466	0.0253906		TP53_REGULATES_METABOLIC_GENES	81	0.473809	1.58135	0.023622								MAP3K8_TPL2_DEPENDENT_MAPK1_3_ACTIVATION	16	0.62473	1.56454	0.0317797
						MRNA_SPLICING_MINOR_PATHWAY	52	0.540367	1.56835	0.0597302		TRANSCRIPTIONAL_REGULATION_BY_E2F6	34	0.575213	1.54218	0.0882353		SIGNALING_BY_NOTCH4	82	0.533625	1.59854	0.0326087		PROCESSING_OF_CAPPED_INTRONLESS_PRE_MRNA	28	0.656454	1.69443	0.0346154		RESOLUTION_OF_ABASIC_SITES_AP_SITES	38	0.596031	1.58131	0.0528455								RECRUITMENT_OF_MITOTIC_CENTROSOME_PROTEINS_AND_COMPLEXES	81	0.539453	1.55885	0.0551331
						POSTMITOTIC_NUCLEAR_PORE_COMPLEX_NPC_REFORMATION	27	0.682408	1.56696	0.0574257		FORMATION_OF_THE_BETA_CATENIN_TCF_TRANSACTIVATING_COMPLEX	31	0.553531	1.54197	0.0493827		CROSS_PRESENTATION_OF_SOLUBLE_EXOGENOUS_ANTIGENS_ENDOSOMES	50	0.65689	1.59123	0.0304348		AUF1_HNRNP_D0_BINDS_AND_DESTABILIZES_MRNA	55	0.630254	1.6941	0.0492126		MRNA_SPLICING	188	0.526887	1.57429	0.0544355								PROCESSING_OF_DNA_DOUBLE_STRAND_BREAK_ENDS	64	0.563523	1.55322	0.0655106
						SUMOYLATION_OF_RNA_BINDING_PROTEINS	46	0.612317	1.56614	0.0603113		ANCHORING_OF_THE_BASAL_BODY_TO_THE_PLASMA_MEMBRANE	96	0.530694	1.53508	0.0672098		COPI_DEPENDENT_GOLGI_TO_ER_RETROGRADE_TRAFFIC	99	0.530758	1.59074	0.0451467		SUMOYLATION_OF_SUMOYLATION_PROTEINS	34	0.676577	1.68807	0.0371094		MITOCHONDRIAL_BIOGENESIS	91	0.473507	1.57348	0.0439122								VITAMIN_B5_PANTOTHENATE_METABOLISM	17	0.564135	1.5519	0.0342612
						SYNTHESIS_OF_GLYCOSYLPHOSPHATIDYLINOSITOL_GPI	18	0.640751	1.56047	0.0538462		ORGANELLE_BIOGENESIS_AND_MAINTENANCE	291	0.454135	1.53363	0.0578842		BASE_EXCISION_REPAIR	45	0.642499	1.58942	0.0416667		EXPORT_OF_VIRAL_RIBONUCLEOPROTEINS_FROM_NUCLEUS	32	0.689196	1.6842	0.0393701		DOWNREGULATION_OF_SMAD2_3_SMAD4_TRANSCRIPTIONAL_ACTIVITY	23	0.619558	1.57249	0.0506073								APOPTOTIC_FACTOR_MEDIATED_RESPONSE	17	0.592958	1.54571	0.0409836
						GENE_SILENCING_BY_RNA	73	0.538213	1.55958	0.071028		NOTCH2_ACTIVATION_AND_TRANSMISSION_OF_SIGNAL_TO_THE_NUCLEUS	22	0.509814	1.52923	0.0488281		DEGRADATION_OF_GLI1_BY_THE_PROTEASOME	60	0.610195	1.5887	0.0504202		ASYMMETRIC_LOCALIZATION_OF_PCP_PROTEINS	64	0.562891	1.68274	0.0447471		MITOCHONDRIAL_TRANSLATION	96	0.582893	1.56501	0.0972763								SUMOYLATION_OF_DNA_METHYLATION_PROTEINS	16	0.626882	1.54379	0.0397614
						DNA_REPLICATION_PRE_INITIATION	85	0.586588	1.55705	0.0788462		RESOLUTION_OF_ABASIC_SITES_AP_SITES	38	0.578098	1.5289	0.0632653		PROCESSING_OF_INTRONLESS_PRE_MRNAS	19	0.721329	1.58867	0.0283401		PROCESSIVE_SYNTHESIS_ON_THE_LAGGING_STRAND	15	0.758029	1.67741	0.029703		CARGO_TRAFFICKING_TO_THE_PERICILIARY_MEMBRANE	51	0.555135	1.56388	0.0514403								PEROXISOMAL_PROTEIN_IMPORT	63	0.520492	1.53883	0.0634921
						PCNA_DEPENDENT_LONG_PATCH_BASE_EXCISION_REPAIR	21	0.675659	1.55656	0.0564972		MISMATCH_REPAIR	15	0.660087	1.52517	0.0622407		TRANSCRIPTIONAL_REGULATION_BY_SMALL_RNAS	44	0.638447	1.5828	0.0461216		GENE_SILENCING_BY_RNA	73	0.549135	1.67669	0.0413386		TRNA_AMINOACYLATION	24	0.640365	1.56223	0.0643275								ERCC6_CSB_AND_EHMT2_G9A_POSITIVELY_REGULATE_RRNA_EXPRESSION	16	0.65889	1.5381	0.0440613
						CELL_CYCLE_MITOTIC	497	0.525617	1.55536	0.0773694		SUMOYLATION_OF_SUMOYLATION_PROTEINS	34	0.637933	1.52238	0.0580913		REGULATION_OF_PTEN_STABILITY_AND_ACTIVITY	69	0.569146	1.58099	0.0400844		DEPOLYMERISATION_OF_THE_NUCLEAR_LAMINA	15	0.665195	1.67286	0.0207939		CELLULAR_RESPONSE_TO_HEAT_STRESS	100	0.511748	1.56097	0.0615385								INTRINSIC_PATHWAY_FOR_APOPTOSIS	52	0.497506	1.53055	0.0429688
						KINESINS	60	0.529361	1.5536	0.0512821		SUMOYLATION_OF_RNA_BINDING_PROTEINS	46	0.592464	1.51896	0.0748441		HOST_INTERACTIONS_OF_HIV_FACTORS	130	0.535558	1.57983	0.0483193		RHO_GTPASE_EFFECTORS	262	0.494021	1.66825	0.0542636		MTORC1_MEDIATED_SIGNALLING	23	0.557591	1.55472	0.0292398								RESPONSE_OF_MTB_TO_PHAGOCYTOSIS	23	0.540546	1.52916	0.0542636
						NS1_MEDIATED_EFFECTS_ON_HOST_PATHWAYS	40	0.614447	1.55041	0.0823755		ACTIVATION_OF_ANTERIOR_HOX_GENES_IN_HINDBRAIN_DEVELOPMENT_DURING_EARLY_EMBRYOGENESIS	62	0.46152	1.51625	0.0674374		ABC_TRANSPORTER_DISORDERS	77	0.542054	1.57424	0.0384615		INTRA_GOLGI_AND_RETROGRADE_GOLGI_TO_ER_TRAFFIC	202	0.498461	1.6633	0.0418327		REGULATION_OF_TP53_EXPRESSION_AND_DEGRADATION	37	0.509072	1.55411	0.041502								PROCESSING_OF_CAPPED_INTRON_CONTAINING_PRE_MRNA	241	0.518609	1.52512	0.0859375
						APC_C_MEDIATED_DEGRADATION_OF_CELL_CYCLE_PROTEINS	86	0.554978	1.54306	0.0838207		NUCLEAR_PORE_COMPLEX_NPC_DISASSEMBLY	35	0.637502	1.51557	0.0681818		NRIF_SIGNALS_CELL_DEATH_FROM_THE_NUCLEUS	16	0.582302	1.57269	0.0286976		NUCLEAR_PORE_COMPLEX_NPC_DISASSEMBLY	35	0.679458	1.65787	0.0412574		FOXO_MEDIATED_TRANSCRIPTION_OF_CELL_DEATH_GENES	16	0.625667	1.55376	0.0521042								DOWNREGULATION_OF_SMAD2_3_SMAD4_TRANSCRIPTIONAL_ACTIVITY	23	0.603908	1.52369	0.0610236
						MITOTIC_G2_G2_M_PHASES	199	0.493296	1.53733	0.0728972		PROCESSING_OF_CAPPED_INTRON_CONTAINING_PRE_MRNA	241	0.497594	1.5111	0.074		DNA_DOUBLE_STRAND_BREAK_REPAIR	131	0.577188	1.57086	0.0502092		DEGRADATION_OF_DVL	57	0.585697	1.65054	0.0598456		INSULIN_RECEPTOR_SIGNALLING_CASCADE	54	0.476566	1.54251	0.0363636								CLASS_I_MHC_MEDIATED_ANTIGEN_PROCESSING_PRESENTATION	370	0.427567	1.51845	0.0480167
						DUAL_INCISION_IN_GG_NER	41	0.565069	1.53673	0.0496032		MITOTIC_PROMETAPHASE	202	0.523376	1.50532	0.088843		COMPLEX_I_BIOGENESIS	55	0.644467	1.57085	0.0850622		RESOLUTION_OF_AP_SITES_VIA_THE_MULTIPLE_NUCLEOTIDE_PATCH_REPLACEMENT_PATHWAY	25	0.674901	1.6443	0.0454545		ERCC6_CSB_AND_EHMT2_G9A_POSITIVELY_REGULATE_RRNA_EXPRESSION	16	0.663496	1.54067	0.0385396								CYTOSOLIC_SULFONATION_OF_SMALL_MOLECULES	24	0.515955	1.51698	0.0244989
						HCMV_LATE_EVENTS	53	0.551543	1.53151	0.0828516		RESPIRATORY_ELECTRON_TRANSPORT_ATP_SYNTHESIS_BY_CHEMIOSMOTIC_COUPLING_AND_HEAT_PRODUCTION_BY_UNCOUPLING_PROTEINS	122	0.515116	1.50176	0.117886		GLOBAL_GENOME_NUCLEOTIDE_EXCISION_REPAIR_GG_NER	84	0.568346	1.57025	0.0362473		INITIATION_OF_NUCLEAR_ENVELOPE_NE_REFORMATION	19	0.651046	1.6433	0.0414313		MAP3K8_TPL2_DEPENDENT_MAPK1_3_ACTIVATION	16	0.594903	1.52906	0.0588235								MRNA_SPLICING	188	0.518858	1.51662	0.086444
						E2F_MEDIATED_REGULATION_OF_DNA_REPLICATION	22	0.646905	1.52981	0.0577689		CILIUM_ASSEMBLY	200	0.47146	1.50037	0.0962672		PCNA_DEPENDENT_LONG_PATCH_BASE_EXCISION_REPAIR	21	0.717291	1.56587	0.0506329		DEGRADATION_OF_AXIN	55	0.581767	1.64269	0.0630975		G2_M_DNA_DAMAGE_CHECKPOINT	61	0.574326	1.52384	0.102								RNA_POLYMERASE_III_CHAIN_ELONGATION	18	0.549513	1.51463	0.0328185
						G1_S_DNA_DAMAGE_CHECKPOINTS	68	0.539629	1.52967	0.0929368								MRNA_SPLICING_MINOR_PATHWAY	52	0.580541	1.56351	0.0366599		NUCLEAR_IMPORT_OF_REV_PROTEIN	33	0.66808	1.64056	0.054902		REGULATION_OF_PTEN_GENE_TRANSCRIPTION	61	0.485203	1.52039	0.0596421								ESTROGEN_DEPENDENT_GENE_EXPRESSION	86	0.491904	1.51359	0.0756972
						TP53_REGULATES_METABOLIC_GENES	81	0.457642	1.52909	0.0335821								MITOTIC_PROPHASE	81	0.601378	1.56121	0.0831601		INTERACTIONS_OF_VPR_WITH_HOST_CELLULAR_PROTEINS	36	0.638558	1.6405	0.0475248		RESPONSE_OF_MTB_TO_PHAGOCYTOSIS	23	0.538881	1.5159	0.0810811								RESOLUTION_OF_D_LOOP_STRUCTURES_THROUGH_SYNTHESIS_DEPENDENT_STRAND_ANNEALING_SDSA	26	0.629446	1.51005	0.0852713
						RNA_POLYMERASE_III_TRANSCRIPTION_INITIATION_FROM_TYPE_1_PROMOTER	28	0.553424	1.5286	0.0685714								DEPOSITION_OF_NEW_CENPA_CONTAINING_NUCLEOSOMES_AT_THE_CENTROMERE	28	0.710073	1.56057	0.0600414		TELOMERE_C_STRAND_LAGGING_STRAND_SYNTHESIS	28	0.666775	1.63204	0.0418327		TRANSCRIPTIONAL_REGULATION_BY_E2F6	34	0.576316	1.51216	0.0769231								UB_SPECIFIC_PROCESSING_PROTEASES	186	0.449277	1.50902	0.0573123
						RNA_POLYMERASE_II_TRANSCRIPTION_TERMINATION	66	0.53453	1.5254	0.0825147								MRNA_DECAY_BY_3_TO_5_EXORIBONUCLEASE	16	0.667274	1.557	0.0350877		TRANSCRIPTIONAL_REGULATION_BY_E2F6	34	0.61175	1.63198	0.054717		METALLOPROTEASE_DUBS	20	0.560497	1.50898	0.0752475								PROTEIN_LOCALIZATION	162	0.472455	1.50747	0.0632653
						PHOSPHORYLATION_OF_THE_APC_C	19	0.628501	1.52308	0.0583501								PROCESSING_OF_DNA_DOUBLE_STRAND_BREAK_ENDS	64	0.600849	1.55612	0.0632653		PROCESSING_OF_DNA_DOUBLE_STRAND_BREAK_ENDS	64	0.595827	1.63094	0.0474308														MITOCHONDRIAL_BIOGENESIS	91	0.457734	1.5073	0.0663984
						TRANSPORT_OF_THE_SLBP_DEPENDANT_MATURE_MRNA	35	0.639346	1.52126	0.101167								DEGRADATION_OF_DVL	57	0.600755	1.55144	0.0543933		SUMOYLATION_OF_CHROMATIN_ORGANIZATION_PROTEINS	56	0.587611	1.63006	0.0674374														DISEASES_ASSOCIATED_WITH_N_GLYCOSYLATION_OF_PROTEINS	17	0.618678	1.50642	0.0653846
						RESOLUTION_OF_ABASIC_SITES_AP_SITES	38	0.598235	1.51755	0.0763209								RESOLUTION_OF_ABASIC_SITES_AP_SITES	38	0.642056	1.55143	0.0488323		RNA_POLYMERASE_II_TRANSCRIPTION_TERMINATION	66	0.580477	1.62914	0.0539499														HDR_THROUGH_HOMOLOGOUS_RECOMBINATION_HRR	66	0.542466	1.50061	0.107486
						AURKA_ACTIVATION_BY_TPX2	72	0.553919	1.51698	0.07393								ATTENUATION_PHASE	28	0.586381	1.54917	0.0560538		CYCLIN_A_B1_B2_ASSOCIATED_EVENTS_DURING_G2_M_TRANSITION	25	0.661816	1.62724	0.0574257
						RESOLUTION_OF_AP_SITES_VIA_THE_MULTIPLE_NUCLEOTIDE_PATCH_REPLACEMENT_PATHWAY	25	0.649252	1.5124	0.0736434								LAGGING_STRAND_SYNTHESIS	20	0.762364	1.54847	0.039916		TRANSPORT_OF_MATURE_TRANSCRIPT_TO_CYTOPLASM	83	0.576617	1.62183	0.0694981
						INTRA_GOLGI_TRAFFIC	44	0.551296	1.51215	0.0910891								EXPORT_OF_VIRAL_RIBONUCLEOPROTEINS_FROM_NUCLEUS	32	0.709222	1.54409	0.07173		APC_C_CDH1_MEDIATED_DEGRADATION_OF_CDC20_AND_OTHER_APC_C_CDH1_TARGETED_PROTEINS_IN_LATE_MITOSIS_EARLY_G1	72	0.569502	1.61853	0.0639535
						RNA_POLYMERASE_III_TRANSCRIPTION_TERMINATION	23	0.540609	1.50798	0.0639535								REGULATION_OF_RAS_BY_GAPS	68	0.537063	1.53507	0.0449679		MITOCHONDRIAL_PROTEIN_IMPORT	65	0.572824	1.61647	0.063745
						SWITCHING_OF_ORIGINS_TO_A_POST_REPLICATIVE_STATE	90	0.535408	1.5056	0.0994264								HCMV_LATE_EVENTS	53	0.58108	1.53338	0.0461538		NS1_MEDIATED_EFFECTS_ON_HOST_PATHWAYS	40	0.630911	1.61271	0.0631164
						NUCLEAR_ENVELOPE_BREAKDOWN	52	0.582011	1.50468	0.0946746								RESPIRATORY_ELECTRON_TRANSPORT	99	0.605403	1.53023	0.0862069		SCF_SKP2_MEDIATED_DEGRADATION_OF_P27_P21	60	0.596927	1.61147	0.0719844
																		NUCLEAR_PORE_COMPLEX_NPC_DISASSEMBLY	35	0.690251	1.52886	0.0845361		HOST_INTERACTIONS_OF_HIV_FACTORS	130	0.508654	1.60793	0.0723809
																		MITOTIC_G2_G2_M_PHASES	199	0.510801	1.52392	0.0556745		TRANSPORT_OF_MATURE_MRNAS_DERIVED_FROM_INTRONLESS_TRANSCRIPTS	42	0.633078	1.60754	0.0665362
																		INITIATION_OF_NUCLEAR_ENVELOPE_NE_REFORMATION	19	0.651949	1.5234	0.0572034		CYCLIN_A_CDK2_ASSOCIATED_EVENTS_AT_S_PHASE_ENTRY	85	0.543237	1.60589	0.0601942
																		HDR_THROUGH_SINGLE_STRAND_ANNEALING_SSA	37	0.649407	1.52056	0.0702479		REGULATION_OF_TP53_ACTIVITY_THROUGH_METHYLATION	19	0.612309	1.60527	0.04
																		TP53_REGULATES_TRANSCRIPTION_OF_GENES_INVOLVED_IN_G2_CELL_CYCLE_ARREST	18	0.618343	1.51843	0.0578158		VIRAL_MESSENGER_RNA_SYNTHESIS	43	0.578246	1.60448	0.0622568
																		TRANSPORT_OF_MATURE_MRNAS_DERIVED_FROM_INTRONLESS_TRANSCRIPTS	42	0.662045	1.51535	0.0890269		ACTIVATION_OF_GENE_EXPRESSION_BY_SREBF_SREBP	42	0.564063	1.60423	0.0538922
																		RESOLUTION_OF_AP_SITES_VIA_THE_MULTIPLE_NUCLEOTIDE_PATCH_REPLACEMENT_PATHWAY	25	0.678028	1.51494	0.071579		RESOLUTION_OF_ABASIC_SITES_AP_SITES	38	0.607482	1.6016	0.0525292
																		NS1_MEDIATED_EFFECTS_ON_HOST_PATHWAYS	40	0.64802	1.5127	0.101266		METABOLISM_OF_POLYAMINES	59	0.572448	1.5973	0.0686275
																		REGULATION_OF_HSF1_MEDIATED_HEAT_SHOCK_RESPONSE	81	0.532589	1.51119	0.0835118		DISEASES_ASSOCIATED_WITH_GLYCOSYLATION_PRECURSOR_BIOSYNTHESIS	18	0.601738	1.59439	0.0510204
																		POLO_LIKE_KINASE_MEDIATED_EVENTS	16	0.787928	1.511	0.0427699		MRNA_SPLICING_MINOR_PATHWAY	52	0.546287	1.59375	0.0656371
																		CYCLIN_A_B1_B2_ASSOCIATED_EVENTS_DURING_G2_M_TRANSITION	25	0.676444	1.51026	0.0806452		DNA_DOUBLE_STRAND_BREAK_REPAIR	131	0.545519	1.59111	0.0793037
																		CELLULAR_RESPONSE_TO_HYPOXIA	75	0.518733	1.51003	0.0630435		SUMOYLATION_OF_DNA_METHYLATION_PROTEINS	16	0.638817	1.58985	0.0538462
																		DNA_DAMAGE_RECOGNITION_IN_GG_NER	38	0.533892	1.50876	0.0618557		TRANSPORT_OF_THE_SLBP_DEPENDANT_MATURE_MRNA	35	0.651189	1.58728	0.0662651
																		GAP_FILLING_DNA_REPAIR_SYNTHESIS_AND_LIGATION_IN_GG_NER	25	0.631036	1.5064	0.0643777		CROSS_PRESENTATION_OF_SOLUBLE_EXOGENOUS_ANTIGENS_ENDOSOMES	50	0.598599	1.5871	0.0813492
																		RESPIRATORY_ELECTRON_TRANSPORT_ATP_SYNTHESIS_BY_CHEMIOSMOTIC_COUPLING_AND_HEAT_PRODUCTION_BY_UNCOUPLING_PROTEINS	122	0.57552	1.50069	0.103448		REGULATION_OF_GLUCOKINASE_BY_GLUCOKINASE_REGULATORY_PROTEIN	31	0.635657	1.5858	0.0686275
																								MITOTIC_G2_G2_M_PHASES	199	0.500997	1.58286	0.0653465
																								TRANSLESION_SYNTHESIS_BY_POLH	19	0.635911	1.58041	0.0541082
																								REGULATION_OF_PTEN_STABILITY_AND_ACTIVITY	69	0.524699	1.57776	0.0687623
																								NRIF_SIGNALS_CELL_DEATH_FROM_THE_NUCLEUS	16	0.580919	1.57411	0.0469388
																								REGULATION_OF_MRNA_STABILITY_BY_PROTEINS_THAT_BIND_AU_RICH_ELEMENTS	87	0.5177	1.57274	0.0752896
																								TELOMERE_MAINTENANCE	44	0.58487	1.57061	0.0696325
																								EXTENSION_OF_TELOMERES	44	0.58487	1.57061	0.0696325
																								REGULATION_OF_RUNX3_EXPRESSION_AND_ACTIVITY	55	0.57823	1.56652	0.0826772
																								SIGNALING_BY_NOTCH4	82	0.492112	1.56645	0.0583501
																								FANCONI_ANEMIA_PATHWAY	39	0.5452	1.56242	0.0813954
																								MEIOTIC_RECOMBINATION	26	0.591569	1.55892	0.0497132
																								TP53_REGULATES_TRANSCRIPTION_OF_CELL_CYCLE_GENES	49	0.532941	1.55701	0.0797774
																								TRNA_AMINOACYLATION	24	0.608997	1.55409	0.0649606
																								MITOCHONDRIAL_TRANSLATION	96	0.551467	1.54695	0.102
																								EPIGENETIC_REGULATION_OF_GENE_EXPRESSION	88	0.509499	1.54491	0.0820611
																								SUMOYLATION_OF_UBIQUITINYLATION_PROTEINS	38	0.603483	1.53992	0.102161
																								DEFECTIVE_CFTR_CAUSES_CYSTIC_FIBROSIS	61	0.543461	1.53666	0.0815109
																								REGULATION_OF_TP53_ACTIVITY_THROUGH_PHOSPHORYLATION	92	0.521775	1.53168	0.0856574
																								TRNA_PROCESSING	108	0.502238	1.53156	0.0918164
																								REGULATION_OF_HSF1_MEDIATED_HEAT_SHOCK_RESPONSE	81	0.494937	1.53078	0.0833333
																								CRISTAE_FORMATION	28	0.58491	1.53067	0.104651
																								MISMATCH_REPAIR	15	0.660235	1.52573	0.0943775
																								BASE_EXCISION_REPAIR	45	0.565848	1.52542	0.0877193
																								DEFECTIVE_GALNT3_CAUSES_FAMILIAL_HYPERPHOSPHATEMIC_TUMORAL_CALCINOSIS_HFTC	16	0.595536	1.52163	0.0580762
																								DEFECTIVE_C1GALT1C1_CAUSES_TN_POLYAGGLUTINATION_SYNDROME_TNPS	17	0.595637	1.52055	0.0560748
																								SUMOYLATION_OF_DNA_DAMAGE_RESPONSE_AND_REPAIR_PROTEINS	76	0.544361	1.51877	0.0994152
																								HCMV_EARLY_EVENTS	74	0.507168	1.51796	0.101727
																								PIWI_INTERACTING_RNA_PIRNA_BIOGENESIS	29	0.495213	1.51484	0.0484496
																								REGULATION_OF_CHOLESTEROL_BIOSYNTHESIS_BY_SREBP_SREBF	55	0.532977	1.51268	0.0914513
																								NEGATIVE_REGULATION_OF_NOTCH4_SIGNALING	54	0.557802	1.50767	0.105882
																								COOPERATION_OF_PREFOLDIN_AND_TRIC_CCT_IN_ACTIN_AND_TUBULIN_FOLDING	33	0.524509	1.50513	0.0851064
																								REGULATION_OF_RUNX2_EXPRESSION_AND_ACTIVITY	73	0.491789	1.50485	0.0930233
																								DEGRADATION_OF_GLI1_BY_THE_PROTEASOME	60	0.526334	1.50427	0.0962672
																								PCNA_DEPENDENT_LONG_PATCH_BASE_EXCISION_REPAIR	21	0.630266	1.50247	0.10495

## Sheet: Analysis II Ductal_LumA
Group_A_ductal_lumA (NES > 1.5 n=17)						Group_B_ductal_lumA (NES > 1.5 n=4)						Group_B1_ductal_lumA (NES > 1.5 n=8)						Group_C_ductal_lumA (NES > 1.5 n=3)						Group_D_ductal_lumA (NES > 1.5 n=14)						Group_D2_ductal_lumA (NES > 1.5 n=29)
NAME	SIZE	ES	NES	NOM p-val		NAME	SIZE	ES	NES	NOM p-val		NAME	SIZE	ES	NES	NOM p-val		NAME	SIZE	ES	NES	NOM p-val		NAME	SIZE	ES	NES	NOM p-val		NAME	SIZE	ES	NES	NOM p-val
NRIF_SIGNALS_CELL_DEATH_FROM_THE_NUCLEUS	16	0.698164	1.7366	0.00790514		NRIF_SIGNALS_CELL_DEATH_FROM_THE_NUCLEUS	16	0.664405	1.67444	0.00395257		SYNTHESIS_OF_GLYCOSYLPHOSPHATIDYLINOSITOL_GPI	18	0.779778	1.80963	0		BETA_DEFENSINS	42	0.42853	1.57136	0.0199601		PROLACTIN_RECEPTOR_SIGNALING	15	0.724305	1.73954	0.00196464		CD28_DEPENDENT_PI3K_AKT_SIGNALING	22	0.732166	1.85653	0
TP53_REGULATES_TRANSCRIPTION_OF_GENES_INVOLVED_IN_CYTOCHROME_C_RELEASE	20	0.654355	1.68025	0.0182556		SYNTHESIS_OF_GLYCOSYLPHOSPHATIDYLINOSITOL_GPI	18	0.700675	1.58674	0.0258449		DISEASES_ASSOCIATED_WITH_N_GLYCOSYLATION_OF_PROTEINS	17	0.773575	1.75201	0		CHOLESTEROL_BIOSYNTHESIS	25	0.666971	1.56965	0.0675676		CD28_DEPENDENT_PI3K_AKT_SIGNALING	22	0.658807	1.72371	0.00948767		CONSTITUTIVE_SIGNALING_BY_AKT1_E17K_IN_CANCER	26	0.664283	1.8424	0
MITOCHONDRIAL_TRNA_AMINOACYLATION	18	0.770086	1.6706	0.01002		RNA_POLYMERASE_III_TRANSCRIPTION_TERMINATION	23	0.594235	1.56281	0.0204082		RNA_POLYMERASE_III_TRANSCRIPTION_TERMINATION	23	0.676435	1.74659	0.00598802		NRIF_SIGNALS_CELL_DEATH_FROM_THE_NUCLEUS	16	0.587734	1.54687	0.0416667		CONSTITUTIVE_SIGNALING_BY_AKT1_E17K_IN_CANCER	26	0.632495	1.71761	0.00607287		MITOCHONDRIAL_FATTY_ACID_BETA_OXIDATION	36	0.651979	1.80743	0.00784314
DEFECTIVE_C1GALT1C1_CAUSES_TN_POLYAGGLUTINATION_SYNDROME_TNPS	17	0.693829	1.6597	0.0121396		RNA_POLYMERASE_III_CHAIN_ELONGATION	18	0.612351	1.51534	0.0522388		NRIF_SIGNALS_CELL_DEATH_FROM_THE_NUCLEUS	16	0.688259	1.72356	0.00393701		DEFENSINS	52	0.377648	1.49085	0.0551181		MITOCHONDRIAL_FATTY_ACID_BETA_OXIDATION	36	0.626468	1.68727	0.0113636		VEGFR2_MEDIATED_VASCULAR_PERMEABILITY	27	0.638222	1.76188	0.00626305
DEACTIVATION_OF_THE_BETA_CATENIN_TRANSACTIVATING_COMPLEX	42	0.587741	1.64961	0.0163599		MITOCHONDRIAL_TRANSLATION	96	0.538574	1.49632	0.0757576		RNA_POLYMERASE_III_CHAIN_ELONGATION	18	0.662928	1.63754	0.0192308		SYNTHESIS_OF_GLYCOSYLPHOSPHATIDYLINOSITOL_GPI	18	0.597542	1.47975	0.102249		RESOLUTION_OF_ABASIC_SITES_AP_SITES	38	0.633631	1.67205	0.0155642		MTOR_SIGNALLING	40	0.601644	1.68696	0.0163599
DISEASES_ASSOCIATED_WITH_N_GLYCOSYLATION_OF_PROTEINS	17	0.727118	1.64112	0.013834		RESPIRATORY_ELECTRON_TRANSPORT	99	0.515278	1.45029	0.106667		MITOCHONDRIAL_TRANSLATION	96	0.565567	1.57967	0.0329897		ACETYLCHOLINE_NEUROTRANSMITTER_RELEASE_CYCLE	17	0.604765	1.42472	0.0926641		VEGFR2_MEDIATED_VASCULAR_PERMEABILITY	27	0.562864	1.59286	0.0224949		ENERGY_DEPENDENT_REGULATION_OF_MTOR_BY_LKB1_AMPK	29	0.631374	1.68255	0.0101626
RNA_POLYMERASE_III_TRANSCRIPTION_TERMINATION	23	0.640826	1.6117	0.0268041		METAL_ION_SLC_TRANSPORTERS	26	0.540569	1.44559	0.0754039		METAL_ION_SLC_TRANSPORTERS	26	0.562185	1.53845	0.0366089		SYNTHESIS_OF_PIPS_AT_THE_GOLGI_MEMBRANE	18	0.535772	1.39366	0.129897		SYNTHESIS_OF_GLYCOSYLPHOSPHATIDYLINOSITOL_GPI	18	0.676096	1.58914	0.028626		PROLACTIN_RECEPTOR_SIGNALING	15	0.702027	1.68249	0.0144033
SYNTHESIS_OF_GLYCOSYLPHOSPHATIDYLINOSITOL_GPI	18	0.707362	1.60449	0.0235756		DISEASES_ASSOCIATED_WITH_N_GLYCOSYLATION_OF_PROTEINS	17	0.608039	1.41026	0.115385		MITOCHONDRIAL_TRNA_AMINOACYLATION	18	0.699276	1.51621	0.027668		NOTCH2_ACTIVATION_AND_TRANSMISSION_OF_SIGNAL_TO_THE_NUCLEUS	22	0.489923	1.39268	0.116327		FOXO_MEDIATED_TRANSCRIPTION_OF_CELL_DEATH_GENES	16	0.640362	1.55753	0.0386179		REGULATION_OF_TP53_EXPRESSION_AND_DEGRADATION	37	0.570903	1.67456	0.0201207
RNA_POLYMERASE_III_CHAIN_ELONGATION	18	0.667191	1.57349	0.0227273		CHOLESTEROL_BIOSYNTHESIS	25	0.602119	1.40513	0.117537		FORMATION_OF_THE_BETA_CATENIN_TCF_TRANSACTIVATING_COMPLEX	31	0.576933	1.49553	0.0607287		ACTIVATION_OF_AMPK_DOWNSTREAM_OF_NMDARS	28	0.460996	1.36484	0.1002		MITOCHONDRIAL_TRNA_AMINOACYLATION	18	0.690856	1.54247	0.0592734		FOXO_MEDIATED_TRANSCRIPTION_OF_CELL_DEATH_GENES	16	0.663403	1.66822	0.011811
NONSENSE_MEDIATED_DECAY_NMD	116	0.656463	1.57078	0.0862423		NOTCH2_ACTIVATION_AND_TRANSMISSION_OF_SIGNAL_TO_THE_NUCLEUS	22	0.505714	1.40416	0.0777989		TP53_REGULATES_TRANSCRIPTION_OF_GENES_INVOLVED_IN_CYTOCHROME_C_RELEASE	20	0.590446	1.48938	0.061144		DIGESTION	23	0.499429	1.32736	0.135849		REGULATION_OF_TP53_EXPRESSION_AND_DEGRADATION	37	0.540645	1.53735	0.0544747		RESOLUTION_OF_ABASIC_SITES_AP_SITES	38	0.626539	1.65733	0.0194553
FORMATION_OF_THE_BETA_CATENIN_TCF_TRANSACTIVATING_COMPLEX	31	0.608144	1.56704	0.0561122		COMPLEX_I_BIOGENESIS	55	0.533578	1.40049	0.140684		COMPLEX_I_BIOGENESIS	55	0.542467	1.4695	0.101365		REGULATION_OF_TP53_ACTIVITY_THROUGH_METHYLATION	19	0.497468	1.31764	0.174081		AMINO_ACIDS_REGULATE_MTORC1	55	0.518836	1.52017	0.0497132		AMINO_ACIDS_REGULATE_MTORC1	55	0.552149	1.62008	0.0315582
DEFECTIVE_GALNT3_CAUSES_FAMILIAL_HYPERPHOSPHATEMIC_TUMORAL_CALCINOSIS_HFTC	16	0.674412	1.56358	0.0289634		THE_CITRIC_ACID_TCA_CYCLE_AND_RESPIRATORY_ELECTRON_TRANSPORT	173	0.447381	1.39499	0.111531		TRNA_AMINOACYLATION	24	0.61434	1.44207	0.0914397		INTRA_GOLGI_TRAFFIC	44	0.458854	1.29099	0.218254		RAB_GERANYLGERANYLATION	65	0.486132	1.51862	0.0314815		BIOSYNTHESIS_OF_SPECIALIZED_PRORESOLVING_MEDIATORS_SPMS	19	0.61207	1.61816	0.0182815
SELENOAMINO_ACID_METABOLISM	109	0.670667	1.55828	0.10664		ZINC_TRANSPORTERS	17	0.556955	1.37466	0.10219		ZINC_TRANSPORTERS	17	0.575506	1.44165	0.0847784		DEFECTIVE_GALNT3_CAUSES_FAMILIAL_HYPERPHOSPHATEMIC_TUMORAL_CALCINOSIS_HFTC	16	0.538684	1.27776	0.148077		BIOSYNTHESIS_OF_SPECIALIZED_PRORESOLVING_MEDIATORS_SPMS	19	0.576282	1.5078	0.0488215		DISEASES_ASSOCIATED_WITH_N_GLYCOSYLATION_OF_PROTEINS	17	0.69317	1.61675	0.0368098
RESOLUTION_OF_ABASIC_SITES_AP_SITES	38	0.637061	1.55685	0.0488323		DEFECTIVE_C1GALT1C1_CAUSES_TN_POLYAGGLUTINATION_SYNDROME_TNPS	17	0.576082	1.36422	0.089983		RESPIRATORY_ELECTRON_TRANSPORT	99	0.488128	1.39242	0.121756		FORMATION_OF_THE_BETA_CATENIN_TCF_TRANSACTIVATING_COMPLEX	31	0.47117	1.25195	0.232794		PROTEIN_METHYLATION	17	0.578625	1.50421	0.040404		TRAF6_MEDIATED_INDUCTION_OF_TAK1_COMPLEX_WITHIN_TLR4_COMPLEX	16	0.632158	1.60422	0.0237624
ENERGY_DEPENDENT_REGULATION_OF_MTOR_BY_LKB1_AMPK	29	0.595985	1.55327	0.0304762		MITOCHONDRIAL_TRNA_AMINOACYLATION	18	0.628147	1.36399	0.141176		PROCESSIVE_SYNTHESIS_ON_THE_LAGGING_STRAND	15	0.696063	1.38669	0.115464		DIGESTION_AND_ABSORPTION	28	0.44105	1.23857	0.182857		MTOR_SIGNALLING	40	0.541067	1.49455	0.0575397		RAB_GERANYLGERANYLATION	65	0.496327	1.60412	0.00948767
GAP_FILLING_DNA_REPAIR_SYNTHESIS_AND_LIGATION_IN_GG_NER	25	0.632563	1.50723	0.0619658		PROCESSIVE_SYNTHESIS_ON_THE_LAGGING_STRAND	15	0.670631	1.33089	0.185255		RNA_POLYMERASE_III_TRANSCRIPTION_INITIATION_FROM_TYPE_3_PROMOTER	28	0.529867	1.38293	0.108481		ACYL_CHAIN_REMODELLING_OF_PG	18	0.401388	1.22488	0.17562		GAP_FILLING_DNA_REPAIR_SYNTHESIS_AND_LIGATION_IN_GG_NER	25	0.602925	1.49051	0.0761719		TAK1_ACTIVATES_NFKB_BY_PHOSPHORYLATION_AND_ACTIVATION_OF_IKKS_COMPLEX	32	0.546726	1.60029	0.016791
SULFUR_AMINO_ACID_METABOLISM	28	0.539778	1.50647	0.0448598		DEFECTIVE_GALNT3_CAUSES_FAMILIAL_HYPERPHOSPHATEMIC_TUMORAL_CALCINOSIS_HFTC	16	0.564934	1.32853	0.114809		RNA_POLYMERASE_III_TRANSCRIPTION_INITIATION_FROM_TYPE_1_PROMOTER	28	0.534057	1.36969	0.111546		RESOLUTION_OF_ABASIC_SITES_AP_SITES	38	0.477887	1.22227	0.266409		TP53_REGULATES_TRANSCRIPTION_OF_GENES_INVOLVED_IN_CYTOCHROME_C_RELEASE	20	0.568437	1.48651	0.0658915		PROTEIN_METHYLATION	17	0.608195	1.59425	0.0268595
EUKARYOTIC_TRANSLATION_ELONGATION	94	0.725938	1.49751	0.117769		RESPIRATORY_ELECTRON_TRANSPORT_ATP_SYNTHESIS_BY_CHEMIOSMOTIC_COUPLING_AND_HEAT_PRODUCTION_BY_UNCOUPLING_PROTEINS	122	0.462055	1.31792	0.181298		CITRIC_ACID_CYCLE_TCA_CYCLE	22	0.560245	1.35766	0.132924		NOTCH3_ACTIVATION_AND_TRANSMISSION_OF_SIGNAL_TO_THE_NUCLEUS	25	0.422075	1.22042	0.220165		ENERGY_DEPENDENT_REGULATION_OF_MTOR_BY_LKB1_AMPK	29	0.561636	1.47101	0.0763052		GAP_FILLING_DNA_REPAIR_SYNTHESIS_AND_LIGATION_IN_GG_NER	25	0.646191	1.59178	0.0365112
MITOCHONDRIAL_FATTY_ACID_BETA_OXIDATION	36	0.542213	1.49577	0.0793358		TP53_REGULATES_TRANSCRIPTION_OF_GENES_INVOLVED_IN_CYTOCHROME_C_RELEASE	20	0.540457	1.31412	0.156134		BIOSYNTHESIS_OF_THE_N_GLYCAN_PRECURSOR_DOLICHOL_LIPID_LINKED_OLIGOSACCHARIDE_LLO_AND_TRANSFER_TO_A_NASCENT_PROTEIN	77	0.424046	1.34854	0.113949		SULFUR_AMINO_ACID_METABOLISM	28	0.426087	1.21549	0.225621		RESPONSE_OF_MTB_TO_PHAGOCYTOSIS	23	0.553306	1.46614	0.0742188		MTORC1_MEDIATED_SIGNALLING	23	0.584264	1.59064	0.0285132
TRNA_AMINOACYLATION	24	0.659385	1.4882	0.083503		RNA_POLYMERASE_III_TRANSCRIPTION_INITIATION_FROM_TYPE_3_PROMOTER	28	0.500673	1.3073	0.174484		PHOSPHORYLATION_SITE_MUTANTS_OF_CTNNB1_ARE_NOT_TARGETED_TO_THE_PROTEASOME_BY_THE_DESTRUCTION_COMPLEX	15	0.59045	1.3449	0.151822		XENOBIOTICS	24	0.431633	1.21468	0.186898		INTRAFLAGELLAR_TRANSPORT	54	0.509066	1.46462	0.0641509		SYNTHESIS_OF_GLYCOSYLPHOSPHATIDYLINOSITOL_GPI	18	0.666127	1.57684	0.0209644
PROLACTIN_RECEPTOR_SIGNALING	15	0.581773	1.48745	0.0632411		NEGATIVE_REGULATION_OF_TCF_DEPENDENT_SIGNALING_BY_WNT_LIGAND_ANTAGONISTS	15	0.538005	1.30693	0.128342		THE_CITRIC_ACID_TCA_CYCLE_AND_RESPIRATORY_ELECTRON_TRANSPORT	173	0.417867	1.34256	0.133466		STRIATED_MUSCLE_CONTRACTION	36	0.414551	1.2128	0.213573		TRANSCRIPTIONAL_REGULATION_BY_VENTX	35	0.50791	1.46341	0.0808679		PROCESSIVE_SYNTHESIS_ON_THE_LAGGING_STRAND	15	0.727944	1.57062	0.0338645
RESPONSE_OF_EIF2AK4_GCN2_TO_AMINO_ACID_DEFICIENCY	102	0.667052	1.48742	0.146939		RNA_POLYMERASE_III_TRANSCRIPTION_INITIATION_FROM_TYPE_1_PROMOTER	28	0.492047	1.29393	0.195076		RNA_POLYMERASE_III_TRANSCRIPTION	41	0.490414	1.33949	0.12253		DEACTIVATION_OF_THE_BETA_CATENIN_TRANSACTIVATING_COMPLEX	42	0.39889	1.19977	0.250988		PROCESSIVE_SYNTHESIS_ON_THE_LAGGING_STRAND	15	0.683766	1.46224	0.0841683		CD28_CO_STIMULATION	33	0.576269	1.56705	0.0411765
NOTCH2_ACTIVATION_AND_TRANSMISSION_OF_SIGNAL_TO_THE_NUCLEUS	22	0.556662	1.486	0.0891089		REGULATION_OF_TP53_ACTIVITY_THROUGH_METHYLATION	19	0.51441	1.28322	0.175141		MITOCHONDRIAL_PROTEIN_IMPORT	65	0.477732	1.32629	0.173913		MITOCHONDRIAL_TRNA_AMINOACYLATION	18	0.482747	1.1896	0.283465		DEACTIVATION_OF_THE_BETA_CATENIN_TRANSACTIVATING_COMPLEX	42	0.495954	1.44764	0.0722433		FORMATION_OF_THE_BETA_CATENIN_TCF_TRANSACTIVATING_COMPLEX	31	0.585172	1.54821	0.0434783
TRANSLATION	277	0.538818	1.45732	0.131687		TRANSLOCATION_OF_SLC2A4_GLUT4_TO_THE_PLASMA_MEMBRANE	71	0.429772	1.28309	0.150459		BRANCHED_CHAIN_AMINO_ACID_CATABOLISM	21	0.527247	1.31667	0.162055		METAL_ION_SLC_TRANSPORTERS	26	0.431205	1.18561	0.261702		DNA_DAMAGE_RECOGNITION_IN_GG_NER	38	0.509425	1.4438	0.101392		BETA_CATENIN_PHOSPHORYLATION_CASCADE	17	0.652227	1.54626	0.0547368
MTOR_SIGNALLING	40	0.540231	1.45657	0.0697674		NOTCH3_ACTIVATION_AND_TRANSMISSION_OF_SIGNAL_TO_THE_NUCLEUS	25	0.438745	1.2444	0.192748		CYTOSOLIC_SENSORS_OF_PATHOGEN_ASSOCIATED_DNA	62	0.455227	1.30251	0.176587		SEROTONIN_NEUROTRANSMITTER_RELEASE_CYCLE	18	0.460313	1.18211	0.279843		GROWTH_HORMONE_RECEPTOR_SIGNALING	24	0.545914	1.44356	0.0696799		INTRAFLAGELLAR_TRANSPORT	54	0.529653	1.53212	0.0529532
EUKARYOTIC_TRANSLATION_INITIATION	120	0.62223	1.44127	0.180894		TRNA_AMINOACYLATION	24	0.554754	1.24408	0.249004		DEACTIVATION_OF_THE_BETA_CATENIN_TRANSACTIVATING_COMPLEX	42	0.438576	1.29444	0.15879		INCRETIN_SYNTHESIS_SECRETION_AND_INACTIVATION	23	0.387584	1.18157	0.198853		SPRY_REGULATION_OF_FGF_SIGNALING	16	0.561568	1.44021	0.0851485		BRANCHED_CHAIN_AMINO_ACID_CATABOLISM	21	0.639298	1.52464	0.0686869
SRP_DEPENDENT_COTRANSLATIONAL_PROTEIN_TARGETING_TO_MEMBRANE	113	0.618459	1.44099	0.163968		PYRUVATE_METABOLISM_AND_CITRIC_ACID_TCA_CYCLE	55	0.436014	1.24385	0.211538		TRANSLOCATION_OF_SLC2A4_GLUT4_TO_THE_PLASMA_MEMBRANE	71	0.402161	1.28403	0.144509		GAP_FILLING_DNA_REPAIR_SYNTHESIS_AND_LIGATION_IN_GG_NER	25	0.484442	1.17864	0.286561		HATS_ACETYLATE_HISTONES	80	0.514219	1.43328	0.0973282		TP53_REGULATES_TRANSCRIPTION_OF_GENES_INVOLVED_IN_CYTOCHROME_C_RELEASE	20	0.572209	1.51117	0.0359281
METAL_ION_SLC_TRANSPORTERS	26	0.517835	1.43876	0.0918728		MITOCHONDRIAL_PROTEIN_IMPORT	65	0.456058	1.22594	0.222656		NUCLEAR_SIGNALING_BY_ERBB4	32	0.427556	1.28341	0.12406		TRANSLOCATION_OF_SLC2A4_GLUT4_TO_THE_PLASMA_MEMBRANE	71	0.365104	1.17191	0.263473		TRANSCRIPTION_COUPLED_NUCLEOTIDE_EXCISION_REPAIR_TC_NER	78	0.484799	1.42344	0.110039		TRANSCRIPTION_COUPLED_NUCLEOTIDE_EXCISION_REPAIR_TC_NER	78	0.510152	1.50832	0.0636183
TP53_REGULATES_TRANSCRIPTION_OF_CELL_DEATH_GENES	44	0.47955	1.43205	0.0813492		CITRIC_ACID_CYCLE_TCA_CYCLE	22	0.513683	1.22158	0.255278		RESPIRATORY_ELECTRON_TRANSPORT_ATP_SYNTHESIS_BY_CHEMIOSMOTIC_COUPLING_AND_HEAT_PRODUCTION_BY_UNCOUPLING_PROTEINS	122	0.442574	1.2831	0.178715		PROCESSIVE_SYNTHESIS_ON_THE_LAGGING_STRAND	15	0.530304	1.16529	0.326172		FORMATION_OF_THE_BETA_CATENIN_TCF_TRANSACTIVATING_COMPLEX	31	0.533224	1.42176	0.102362		DUAL_INCISION_IN_TC_NER	65	0.513795	1.50197	0.0561122
NUCLEAR_SIGNALING_BY_ERBB4	32	0.498329	1.42688	0.0723104		FORMATION_OF_THE_BETA_CATENIN_TCF_TRANSACTIVATING_COMPLEX	31	0.468866	1.21108	0.25188		NEGATIVE_REGULATION_OF_TCF_DEPENDENT_SIGNALING_BY_WNT_LIGAND_ANTAGONISTS	15	0.527965	1.26798	0.139665		CELL_DEATH_SIGNALLING_VIA_NRAGE_NRIF_AND_NADE	76	0.374116	1.1623	0.29		MITOCHONDRIAL_TRANSLATION	96	0.538076	1.41753	0.131627		PRE_NOTCH_EXPRESSION_AND_PROCESSING	56	0.498809	1.49033	0.0418327
RRNA_PROCESSING	203	0.53463	1.41865	0.163561		RNA_POLYMERASE_III_TRANSCRIPTION	41	0.436924	1.20966	0.259962		BETA_CATENIN_PHOSPHORYLATION_CASCADE	17	0.537346	1.26282	0.214286		NOREPINEPHRINE_NEUROTRANSMITTER_RELEASE_CYCLE	18	0.446539	1.15305	0.296512		SULFUR_AMINO_ACID_METABOLISM	28	0.514903	1.41626	0.0933099		RESPONSE_OF_MTB_TO_PHAGOCYTOSIS	23	0.548256	1.4818	0.0485437
RHO_GTPASES_ACTIVATE_CIT	19	0.566789	1.41431	0.118812		EPH_EPHRIN_MEDIATED_REPULSION_OF_CELLS	51	0.391982	1.19892	0.22007		REGULATION_OF_TP53_ACTIVITY_THROUGH_METHYLATION	19	0.512296	1.2552	0.196565		WNT5A_DEPENDENT_INTERNALIZATION_OF_FZD4	15	0.45243	1.15013	0.272727		NUCLEOTIDE_EXCISION_REPAIR	110	0.457901	1.41293	0.118547		ATTENUATION_PHASE	28	0.556272	1.47423	0.073501
ZINC_TRANSPORTERS	17	0.53339	1.40382	0.0879121		RESOLUTION_OF_ABASIC_SITES_AP_SITES	38	0.492405	1.19151	0.306238		ASSEMBLY_OF_THE_HIV_VIRION	16	0.495591	1.2549	0.214		GABA_SYNTHESIS_RELEASE_REUPTAKE_AND_DEGRADATION	19	0.437035	1.14791	0.295276		MAP3K8_TPL2_DEPENDENT_MAPK1_3_ACTIVATION	16	0.598843	1.41132	0.103922		HATS_ACETYLATE_HISTONES	80	0.53324	1.47274	0.0676533
RNA_POLYMERASE_III_TRANSCRIPTION_INITIATION_FROM_TYPE_1_PROMOTER	28	0.546996	1.38142	0.134146		INTRA_GOLGI_TRAFFIC	44	0.454555	1.188	0.301158		DISEASES_OF_GLYCOSYLATION	143	0.39219	1.24284	0.178926		RESOLUTION_OF_AP_SITES_VIA_THE_MULTIPLE_NUCLEOTIDE_PATCH_REPLACEMENT_PATHWAY	25	0.475988	1.13479	0.358925		GLOBAL_GENOME_NUCLEOTIDE_EXCISION_REPAIR_GG_NER	84	0.468495	1.40322	0.132948		NUCLEOTIDE_EXCISION_REPAIR	110	0.483997	1.47176	0.0608519
ACTIVATION_OF_THE_MRNA_UPON_BINDING_OF_THE_CAP_BINDING_COMPLEX_AND_EIFS_AND_SUBSEQUENT_BINDING_TO_43S	60	0.588502	1.38089	0.214712		FORMATION_OF_INCISION_COMPLEX_IN_GG_NER	43	0.447547	1.1874	0.288235		LAGGING_STRAND_SYNTHESIS	20	0.590045	1.24057	0.259635		COPI_DEPENDENT_GOLGI_TO_ER_RETROGRADE_TRAFFIC	99	0.351217	1.1346	0.310757		CD28_CO_STIMULATION	33	0.503888	1.39881	0.116858		DUAL_INCISION_IN_GG_NER	41	0.535848	1.4686	0.0857143
TERMINATION_OF_O_GLYCAN_BIOSYNTHESIS	23	0.525956	1.35935	0.103659		NUCLEAR_SIGNALING_BY_ERBB4	32	0.406316	1.17884	0.243772		SIGNALING_BY_WNT_IN_CANCER	34	0.445287	1.23971	0.203095		PCNA_DEPENDENT_LONG_PATCH_BASE_EXCISION_REPAIR	21	0.484846	1.129	0.355086		DUAL_INCISION_IN_TC_NER	65	0.475588	1.39176	0.126437		JNK_C_JUN_KINASES_PHOSPHORYLATION_AND_ACTIVATION_MEDIATED_BY_ACTIVATED_HUMAN_TAK1	22	0.530423	1.46856	0.056338
NOTCH3_ACTIVATION_AND_TRANSMISSION_OF_SIGNAL_TO_THE_NUCLEUS	25	0.48836	1.35447	0.130178		TRANSPORT_OF_CONNEXONS_TO_THE_PLASMA_MEMBRANE	20	0.450627	1.16321	0.25		NOTCH2_ACTIVATION_AND_TRANSMISSION_OF_SIGNAL_TO_THE_NUCLEUS	22	0.448205	1.23952	0.191406		IRE1ALPHA_ACTIVATES_CHAPERONES	50	0.401183	1.11865	0.358416		DUAL_INCISION_IN_GG_NER	41	0.505224	1.38583	0.135827		GROWTH_HORMONE_RECEPTOR_SIGNALING	24	0.534311	1.46787	0.0492424
BRANCHED_CHAIN_AMINO_ACID_CATABOLISM	21	0.576362	1.35153	0.1875		SULFUR_AMINO_ACID_METABOLISM	28	0.413076	1.16279	0.263717		PROTEIN_LOCALIZATION	162	0.391783	1.23723	0.211132		DEFECTIVE_C1GALT1C1_CAUSES_TN_POLYAGGLUTINATION_SYNDROME_TNPS	17	0.46528	1.11793	0.290323		MTORC1_MEDIATED_SIGNALLING	23	0.518676	1.38334	0.117878		E3_UBIQUITIN_LIGASES_UBIQUITINATE_TARGET_PROTEINS	44	0.524791	1.46166	0.0899796
CITRIC_ACID_CYCLE_TCA_CYCLE	22	0.562723	1.35126	0.156977		LAGGING_STRAND_SYNTHESIS	20	0.568221	1.16101	0.363462		RESOLUTION_OF_ABASIC_SITES_AP_SITES	38	0.486843	1.23031	0.272366		MITOCHONDRIAL_FATTY_ACID_BETA_OXIDATION	36	0.365986	1.11773	0.312618		NEGATIVE_REGULATION_OF_FGFR3_SIGNALING	29	0.470336	1.37917	0.0587156		NOTCH_HLH_TRANSCRIPTION_PATHWAY	28	0.566917	1.4611	0.0833333
MTORC1_MEDIATED_SIGNALLING	23	0.522514	1.34183	0.145098		DEACTIVATION_OF_THE_BETA_CATENIN_TRANSACTIVATING_COMPLEX	42	0.39411	1.15963	0.275492		CHOLESTEROL_BIOSYNTHESIS	25	0.533046	1.22949	0.229287		RECYCLING_PATHWAY_OF_L1	48	0.346144	1.10503	0.315261		BRANCHED_CHAIN_AMINO_ACID_CATABOLISM	21	0.578489	1.37255	0.143403		MITOCHONDRIAL_TRNA_AMINOACYLATION	18	0.654164	1.45813	0.0894309
INFLUENZA_INFECTION	155	0.499986	1.33248	0.204499		PHOSPHORYLATION_SITE_MUTANTS_OF_CTNNB1_ARE_NOT_TARGETED_TO_THE_PROTEASOME_BY_THE_DESTRUCTION_COMPLEX	15	0.524043	1.15791	0.324803		PYRUVATE_METABOLISM_AND_CITRIC_ACID_TCA_CYCLE	55	0.401878	1.22893	0.228797		ZINC_TRANSPORTERS	17	0.431133	1.09864	0.336756		RECOGNITION_OF_DNA_DAMAGE_BY_PCNA_CONTAINING_REPLICATION_COMPLEX	30	0.531284	1.35864	0.1611		TNFR1_INDUCED_NFKAPPAB_SIGNALING_PATHWAY	30	0.526636	1.45231	0.07
SUMOYLATION_OF_TRANSCRIPTION_FACTORS	20	0.507437	1.3274	0.142857		RRNA_MODIFICATION_IN_THE_NUCLEUS_AND_CYTOSOL	59	0.445663	1.14961	0.334594		REGULATION_OF_TP53_EXPRESSION_AND_DEGRADATION	37	0.441146	1.2137	0.232143		POLYMERASE_SWITCHING_ON_THE_C_STRAND_OF_THE_TELOMERE	17	0.482471	1.09835	0.372		NRIF_SIGNALS_CELL_DEATH_FROM_THE_NUCLEUS	16	0.551081	1.3581	0.115607		NEGATIVE_REGULATION_OF_MET_ACTIVITY	21	0.520096	1.44981	0.0688336
SUMOYLATION_OF_DNA_METHYLATION_PROTEINS	16	0.562892	1.31367	0.168959		METABOLISM_OF_PORPHYRINS	26	0.45064	1.14693	0.295972		INTRA_GOLGI_TRAFFIC	44	0.457494	1.2092	0.258656		IL_6_TYPE_CYTOKINE_RECEPTOR_LIGAND_INTERACTIONS	17	0.422045	1.09668	0.353061		ANCHORING_OF_THE_BASAL_BODY_TO_THE_PLASMA_MEMBRANE	96	0.482507	1.35439	0.146535		GLOBAL_GENOME_NUCLEOTIDE_EXCISION_REPAIR_GG_NER	84	0.486704	1.44794	0.0941884
METABOLISM_OF_PORPHYRINS	26	0.488947	1.2985	0.154982		POST_TRANSLATIONAL_MODIFICATION_SYNTHESIS_OF_GPI_ANCHORED_PROTEINS	93	0.339734	1.13652	0.23124		TP53_REGULATES_TRANSCRIPTION_OF_CELL_DEATH_GENES	44	0.433766	1.20542	0.249505		BASE_EXCISION_REPAIR	45	0.40922	1.09643	0.369732		INSULIN_RECEPTOR_SIGNALLING_CASCADE	54	0.428444	1.34718	0.0774648		MAP3K8_TPL2_DEPENDENT_MAPK1_3_ACTIVATION	16	0.602114	1.44507	0.0964567
SIGNALING_BY_ROBO_RECEPTORS	218	0.443546	1.29755	0.189796		GAP_FILLING_DNA_REPAIR_SYNTHESIS_AND_LIGATION_IN_GG_NER	25	0.483717	1.13108	0.359023		DEFECTIVE_C1GALT1C1_CAUSES_TN_POLYAGGLUTINATION_SYNDROME_TNPS	17	0.499813	1.2015	0.216266		LDL_CLEARANCE	19	0.422481	1.09587	0.332677		CILIUM_ASSEMBLY	200	0.451108	1.34677	0.140927		TRAF6_MEDIATED_NF_KB_ACTIVATION	24	0.527494	1.44324	0.0614203
PROCESSIVE_SYNTHESIS_ON_THE_LAGGING_STRAND	15	0.598007	1.29517	0.232033		CYTOSOLIC_SENSORS_OF_PATHOGEN_ASSOCIATED_DNA	62	0.401851	1.11441	0.347409		SUMOYLATION_OF_DNA_METHYLATION_PROTEINS	16	0.510946	1.1986	0.293666		OLFACTORY_SIGNALING_PATHWAY	393	0.371057	1.09453	0.19774		LATE_ENDOSOMAL_MICROAUTOPHAGY	34	0.47265	1.34656	0.132039		METABOLISM_OF_PORPHYRINS	26	0.557124	1.43603	0.0617761
REGULATION_OF_EXPRESSION_OF_SLITS_AND_ROBOS	172	0.480591	1.29136	0.229979		PROTEIN_LOCALIZATION	162	0.362657	1.10955	0.327206		SULFUR_AMINO_ACID_METABOLISM	28	0.42405	1.18855	0.232143		NUCLEAR_SIGNALING_BY_ERBB4	32	0.351531	1.09299	0.349398		TAK1_ACTIVATES_NFKB_BY_PHOSPHORYLATION_AND_ACTIVATION_OF_IKKS_COMPLEX	32	0.484093	1.33786	0.137143		RESOLUTION_OF_AP_SITES_VIA_THE_MULTIPLE_NUCLEOTIDE_PATCH_REPLACEMENT_PATHWAY	25	0.576967	1.43184	0.0978474
ACTIVATION_OF_IRF3_IRF7_MEDIATED_BY_TBK1_IKK_EPSILON	17	0.510625	1.28743	0.193939		INTRAFLAGELLAR_TRANSPORT	54	0.38421	1.10435	0.36		EPH_EPHRIN_MEDIATED_REPULSION_OF_CELLS	51	0.374112	1.18487	0.21875		NEF_MEDIATES_DOWN_MODULATION_OF_CELL_SURFACE_RECEPTORS_BY_RECRUITING_THEM_TO_CLATHRIN_ADAPTERS	21	0.431611	1.09141	0.375		NEGATIVE_REGULATION_OF_TCF_DEPENDENT_SIGNALING_BY_WNT_LIGAND_ANTAGONISTS	15	0.522298	1.33153	0.108202		ACTIVATED_TAK1_MEDIATES_P38_MAPK_ACTIVATION	23	0.517238	1.42993	0.0788955
DUAL_INCISION_IN_GG_NER	41	0.5017	1.28532	0.213983		BIOSYNTHESIS_OF_THE_N_GLYCAN_PRECURSOR_DOLICHOL_LIPID_LINKED_OLIGOSACCHARIDE_LLO_AND_TRANSFER_TO_A_NASCENT_PROTEIN	77	0.347205	1.10222	0.307692		MISMATCH_REPAIR	15	0.54924	1.18002	0.320236		TP53_REGULATES_TRANSCRIPTION_OF_GENES_INVOLVED_IN_CYTOCHROME_C_RELEASE	20	0.426931	1.09137	0.368		RNA_POLYMERASE_III_TRANSCRIPTION_TERMINATION	23	0.494148	1.33006	0.132554		RECOGNITION_OF_DNA_DAMAGE_BY_PCNA_CONTAINING_REPLICATION_COMPLEX	30	0.567582	1.42971	0.104082
DOWNREGULATION_OF_ERBB2_SIGNALING	29	0.466839	1.28432	0.163669		ATTENUATION_PHASE	28	0.432958	1.09895	0.370438		FORMATION_OF_INCISION_COMPLEX_IN_GG_NER	43	0.430822	1.17017	0.315895		SYNTHESIS_SECRETION_AND_INACTIVATION_OF_GLUCAGON_LIKE_PEPTIDE_1_GLP_1	20	0.363329	1.08896	0.312618		SIGNALING_BY_NOTCH1_PEST_DOMAIN_MUTANTS_IN_CANCER	58	0.446208	1.32855	0.150301		HSF1_DEPENDENT_TRANSACTIVATION	38	0.51805	1.42628	0.108159
																								MUSCLE_CONTRACTION	205	0.260395	0.734971	0.897081		REGULATION_OF_PYRUVATE_DEHYDROGENASE_PDH_COMPLEX	16	0.349465	0.884807	0.619658
																								MAPK_TARGETS_NUCLEAR_EVENTS_MEDIATED_BY_MAP_KINASES	31	0.285758	0.732855	0.774793		CYTOCHROME_P450_ARRANGED_BY_SUBSTRATE_TYPE	65	0.272257	0.880993	0.69244
																								GLUCURONIDATION	25	0.322504	0.731678	0.797005		MRNA_DECAY_BY_5_TO_3_EXORIBONUCLEASE	15	0.346022	0.87993	0.632231
																								G_PROTEIN_BETA_GAMMA_SIGNALLING	32	0.256304	0.729908	0.839015		EGFR_DOWNREGULATION	31	0.304753	0.879061	0.617977
																								SIGNALING_BY_ERBB2	50	0.250946	0.728208	0.789168		ZBP1_DAI_MEDIATED_INDUCTION_OF_TYPE_I_IFNS	21	0.348635	0.87765	0.598441
																								NEGATIVE_REGULATION_OF_MAPK_PATHWAY	40	0.256391	0.725345	0.798828		SIGNALING_BY_WNT	265	0.244169	0.877262	0.657609
																								MEIOTIC_RECOMBINATION	26	0.288832	0.723957	0.791075		REGULATION_OF_FZD_BY_UBIQUITINATION	21	0.314005	0.877115	0.678373
																								SIGNALING_BY_MET	79	0.240572	0.722372	0.791583		AMYLOID_FIBER_FORMATION	51	0.269822	0.876382	0.662745
																								HDMS_DEMETHYLATE_HISTONES	23	0.312866	0.720887	0.764356		RHO_GTPASE_CYCLE	139	0.287107	0.876083	0.603175
																								DISEASES_OF_METABOLISM	244	0.215331	0.719307	0.888073		COSTIMULATION_BY_THE_CD28_FAMILY	72	0.352712	0.874376	0.599244
																								FRS_MEDIATED_FGFR1_SIGNALING	23	0.251094	0.717336	0.919598		CGMP_EFFECTS	16	0.372936	0.873542	0.637255
																								CYTOCHROME_P450_ARRANGED_BY_SUBSTRATE_TYPE	65	0.22453	0.715375	0.960265		SIGNALING_BY_PDGFR_IN_DISEASE	20	0.356737	0.872557	0.612576
																								CITRIC_ACID_CYCLE_TCA_CYCLE	22	0.287237	0.715273	0.771372		PRE_NOTCH_PROCESSING_IN_GOLGI	18	0.338825	0.871521	0.636538
																								IRE1ALPHA_ACTIVATES_CHAPERONES	50	0.258066	0.714513	0.809981		SIGNALING_BY_SCF_KIT	43	0.333686	0.869659	0.617871
																								METAL_ION_SLC_TRANSPORTERS	26	0.267489	0.710791	0.844037		CLASS_C_3_METABOTROPIC_GLUTAMATE_PHEROMONE_RECEPTORS	39	0.299797	0.868467	0.624299
																								RETROGRADE_TRANSPORT_AT_THE_TRANS_GOLGI_NETWORK	49	0.269194	0.707947	0.784585		NEGATIVE_REGULATION_OF_MAPK_PATHWAY	40	0.301533	0.868255	0.645669
																								PI_3K_CASCADE_FGFR1	21	0.25791	0.707471	0.927835		METALLOPROTEASE_DUBS	20	0.345099	0.863618	0.621118
																								SIGNALING_BY_RETINOIC_ACID	43	0.223936	0.707337	0.927273		INTERLEUKIN_37_SIGNALING	21	0.342678	0.862247	0.624242
																								RESOLUTION_OF_D_LOOP_STRUCTURES_THROUGH_SYNTHESIS_DEPENDENT_STRAND_ANNEALING_SDSA	26	0.292627	0.70611	0.772201		ACTIVATION_OF_IRF3_IRF7_MEDIATED_BY_TBK1_IKK_EPSILON	17	0.349336	0.860656	0.619883
																								METALLOPROTEASE_DUBS	20	0.285634	0.70311	0.798403		REGULATION_OF_BETA_CELL_DEVELOPMENT	42	0.276191	0.860652	0.705882
																								REGULATION_OF_MECP2_EXPRESSION_AND_ACTIVITY	28	0.262592	0.702419	0.830476		EXTRA_NUCLEAR_ESTROGEN_SIGNALING	75	0.26974	0.859933	0.671287
																								PROCESSING_OF_DNA_DOUBLE_STRAND_BREAK_ENDS	64	0.253189	0.701692	0.78937		TRANSPORT_TO_THE_GOLGI_AND_SUBSEQUENT_MODIFICATION	183	0.263185	0.855423	0.64466
																								GENE_SILENCING_BY_RNA	73	0.235324	0.7011	0.819923		TELOMERE_MAINTENANCE	44	0.326609	0.855013	0.623782
																								TRANSLESION_SYNTHESIS_BY_Y_FAMILY_DNA_POLYMERASES_BYPASSES_LESIONS_ON_DNA_TEMPLATE	39	0.253028	0.700382	0.823755		EXTENSION_OF_TELOMERES	44	0.326609	0.855013	0.623782
																								DOWNSTREAM_SIGNALING_OF_ACTIVATED_FGFR4	27	0.240605	0.695581	0.924429		DOWNREGULATION_OF_SMAD2_3_SMAD4_TRANSCRIPTIONAL_ACTIVITY	23	0.329471	0.854907	0.62449
																								SIGNALING_BY_SCF_KIT	43	0.256097	0.693735	0.797349		TRANSCRIPTIONAL_REGULATION_BY_SMALL_RNAS	44	0.31159	0.854176	0.631365
																								ERK_MAPK_TARGETS	22	0.279526	0.69373	0.843552		ER_TO_GOLGI_ANTEROGRADE_TRANSPORT	152	0.26666	0.851747	0.642147
																								POSTMITOTIC_NUCLEAR_PORE_COMPLEX_NPC_REFORMATION	27	0.292951	0.693482	0.763636		DOWNSTREAM_SIGNALING_OF_ACTIVATED_FGFR3	25	0.296726	0.84998	0.68932
																								RORA_ACTIVATES_GENE_EXPRESSION	18	0.298681	0.69045	0.799611		SIGNALING_BY_NOTCH	183	0.245186	0.848413	0.694184
																								NETRIN_1_SIGNALING	49	0.232266	0.689912	0.901487		TRANSCRIPTIONAL_ACTIVITY_OF_SMAD2_SMAD3_SMAD4_HETEROTRIMER	44	0.304478	0.84758	0.616842
																								COSTIMULATION_BY_THE_CD28_FAMILY	72	0.278885	0.688098	0.798828		REGULATION_OF_EXPRESSION_OF_SLITS_AND_ROBOS	172	0.306921	0.845894	0.595376
																								GLYCOGEN_SYNTHESIS	16	0.286044	0.684391	0.844488		POSTMITOTIC_NUCLEAR_PORE_COMPLEX_NPC_REFORMATION	27	0.35907	0.844596	0.634454
																								FRS_MEDIATED_FGFR4_SIGNALING	22	0.242321	0.683906	0.958264		INTRA_GOLGI_AND_RETROGRADE_GOLGI_TO_ER_TRAFFIC	202	0.264121	0.844551	0.652525
																								RAB_GEFS_EXCHANGE_GTP_FOR_GDP_ON_RABS	88	0.227443	0.682046	0.823301		ACTIVATION_OF_AMPK_DOWNSTREAM_OF_NMDARS	28	0.307779	0.844105	0.702048
																								SUMOYLATION_OF_SUMOYLATION_PROTEINS	34	0.276474	0.676548	0.789047		CREB1_PHOSPHORYLATION_THROUGH_NMDA_RECEPTOR_MEDIATED_ACTIVATION_OF_RAS_SIGNALING	28	0.311462	0.84383	0.712032
																								PI_3K_CASCADE_FGFR4	20	0.246938	0.670048	0.958054		NCAM1_INTERACTIONS	42	0.296877	0.839531	0.672598
																								TRNA_PROCESSING	108	0.225814	0.668274	0.850099		PHOSPHOLIPID_METABOLISM	206	0.255696	0.838271	0.688525
																								CELL_EXTRACELLULAR_MATRIX_INTERACTIONS	18	0.298414	0.664619	0.820346		EGR2_AND_SOX10_MEDIATED_INITIATION_OF_SCHWANN_CELL_MYELINATION	29	0.316697	0.836819	0.672655
																								SMOOTH_MUSCLE_CONTRACTION	38	0.254541	0.661097	0.859684		ZINC_TRANSPORTERS	17	0.320902	0.834982	0.706564
																								ZBP1_DAI_MEDIATED_INDUCTION_OF_TYPE_I_IFNS	21	0.265406	0.660123	0.856333		SRP_DEPENDENT_COTRANSLATIONAL_PROTEIN_TARGETING_TO_MEMBRANE	113	0.361854	0.833184	0.607843
																								RHO_GTPASES_ACTIVATE_ROCKS	19	0.264127	0.659482	0.887473		ORGANIC_CATION_ANION_ZWITTERION_TRANSPORT	15	0.318812	0.832174	0.719711
																								NUCLEOTIDE_BINDING_DOMAIN_LEUCINE_RICH_REPEAT_CONTAINING_RECEPTOR_NLR_SIGNALING_PATHWAYS	55	0.232588	0.653009	0.845714		SHC_MEDIATED_CASCADE_FGFR3	18	0.301872	0.826295	0.75
																								HOMOLOGOUS_DNA_PAIRING_AND_STRAND_EXCHANGE	42	0.258581	0.651476	0.817647		DEADENYLATION_OF_MRNA	23	0.355222	0.825649	0.650206
																								PHASE_4_RESTING_MEMBRANE_POTENTIAL	19	0.251112	0.646447	0.943005		SUMOYLATION_OF_CHROMATIN_ORGANIZATION_PROTEINS	56	0.3103	0.823289	0.665272
																								RECEPTOR_TYPE_TYROSINE_PROTEIN_PHOSPHATASES	20	0.24503	0.642319	0.949033		ERK_MAPK_TARGETS	22	0.323244	0.822745	0.684959
																								EGFR_DOWNREGULATION	31	0.231276	0.641571	0.905326		ION_HOMEOSTASIS	54	0.309387	0.820647	0.734291
																								SIGNALING_BY_PDGF	58	0.22509	0.641565	0.881262		FORMATION_OF_THE_CORNIFIED_ENVELOPE	129	0.294737	0.817814	0.686207
																								CRISTAE_FORMATION	28	0.249608	0.639888	0.879771		NUCLEOBASE_CATABOLISM	36	0.274594	0.817319	0.748593
																								XENOBIOTICS	24	0.253661	0.637402	0.957724		RAB_GEFS_EXCHANGE_GTP_FOR_GDP_ON_RABS	88	0.267573	0.817123	0.660679
																								SIGNALING_BY_BMP	28	0.253253	0.635465	0.893082		SIGNALING_BY_MET	79	0.271783	0.815358	0.658203
																								EPIGENETIC_REGULATION_OF_GENE_EXPRESSION	88	0.222356	0.635254	0.884692		ACTIVATION_OF_GENE_EXPRESSION_BY_SREBF_SREBP	42	0.307092	0.811775	0.691532
																								SIGNALING_BY_PDGFR_IN_DISEASE	20	0.264466	0.631354	0.86037		RETROGRADE_TRANSPORT_AT_THE_TRANS_GOLGI_NETWORK	49	0.308756	0.81124	0.660455
																								APOPTOTIC_EXECUTION_PHASE	46	0.225887	0.630507	0.89697		SLC_TRANSPORTER_DISORDERS	98	0.247069	0.80851	0.763705
																								DEADENYLATION_OF_MRNA	23	0.265096	0.621761	0.844		MUSCLE_CONTRACTION	205	0.29153	0.807705	0.832215
																								ACTIVATION_OF_IRF3_IRF7_MEDIATED_BY_TBK1_IKK_EPSILON	17	0.253771	0.619787	0.907197		SYNTHESIS_OF_IP3_AND_IP4_IN_THE_CYTOSOL	26	0.292462	0.804633	0.729572
																								RNA_POLYMERASE_I_TRANSCRIPTION_TERMINATION	31	0.219919	0.611916	0.94041		MAPK_TARGETS_NUCLEAR_EVENTS_MEDIATED_BY_MAP_KINASES	31	0.307259	0.804224	0.67835
																								PI_METABOLISM	84	0.21519	0.611502	0.894422		COPII_MEDIATED_VESICLE_TRANSPORT	68	0.274254	0.803312	0.682828
																								DNA_STRAND_ELONGATION	32	0.263814	0.605261	0.814961		SUMOYLATION_OF_SUMOYLATION_PROTEINS	34	0.327913	0.802697	0.665245
																								IKK_COMPLEX_RECRUITMENT_MEDIATED_BY_RIP1	23	0.233745	0.604581	0.942857		SUMOYLATION_OF_UBIQUITINYLATION_PROTEINS	38	0.321334	0.799295	0.679245
																								TRNA_PROCESSING_IN_THE_NUCLEUS	58	0.214739	0.591271	0.916501		NEGATIVE_REGULATION_OF_THE_PI3K_AKT_NETWORK	110	0.247952	0.799287	0.777989
																								PURINE_CATABOLISM	18	0.22444	0.585323	0.978221		GLYCOLYSIS	71	0.269214	0.797304	0.733855
																								ELASTIC_FIBRE_FORMATION	45	0.234802	0.584936	0.913402		DETOXIFICATION_OF_REACTIVE_OXYGEN_SPECIES	37	0.292972	0.796162	0.732975
																								B_WICH_COMPLEX_POSITIVELY_REGULATES_RRNA_EXPRESSION	31	0.20924	0.559649	0.956693		G_PROTEIN_BETA_GAMMA_SIGNALLING	32	0.283446	0.795637	0.746
																								ECM_PROTEOGLYCANS	76	0.195725	0.53052	0.950287		METAL_ION_SLC_TRANSPORTERS	26	0.298187	0.791311	0.745174
																														CONSTITUTIVE_SIGNALING_BY_LIGAND_RESPONSIVE_EGFR_CANCER_VARIANTS	19	0.295969	0.784749	0.769857
																														NR1H3_NR1H2_REGULATE_GENE_EXPRESSION_LINKED_TO_CHOLESTEROL_TRANSPORT_AND_EFFLUX	33	0.277645	0.779968	0.762376
																														DNA_STRAND_ELONGATION	32	0.34228	0.779886	0.690141
																														APOPTOTIC_CLEAVAGE_OF_CELLULAR_PROTEINS	38	0.279068	0.778451	0.737475
																														RHO_GTPASES_ACTIVATE_WASPS_AND_WAVES	36	0.292718	0.777934	0.727088
																														O_LINKED_GLYCOSYLATION	111	0.249777	0.77692	0.751852
																														CELL_EXTRACELLULAR_MATRIX_INTERACTIONS	18	0.357938	0.776377	0.712406
																														ENDOGENOUS_STEROLS	27	0.270244	0.775886	0.796512
																														TRANSCRIPTIONAL_REGULATION_OF_GRANULOPOIESIS	30	0.288111	0.775452	0.76
																														FLT3_SIGNALING	264	0.221445	0.774394	0.846296
																														PHOSPHORYLATION_OF_THE_APC_C	19	0.30542	0.768637	0.744939
																														MITOTIC_PROPHASE	81	0.273316	0.767635	0.702259
																														APOPTOTIC_EXECUTION_PHASE	46	0.273241	0.763423	0.731006
																														PI_METABOLISM	84	0.27108	0.76334	0.726695
																														ACYL_CHAIN_REMODELLING_OF_PE	24	0.268859	0.762984	0.841046
																														GLUCONEOGENESIS	34	0.296275	0.757928	0.739623
																														TRANS_GOLGI_NETWORK_VESICLE_BUDDING	72	0.261072	0.755623	0.755511
																														PI_3K_CASCADE_FGFR2	23	0.270522	0.751361	0.872798
																														PINK_PARKIN_MEDIATED_MITOPHAGY	22	0.286158	0.74881	0.79845
																														ACTIVATION_OF_THE_PRE_REPLICATIVE_COMPLEX	33	0.313112	0.7463	0.718447
																														E2F_MEDIATED_REGULATION_OF_DNA_REPLICATION	22	0.309333	0.745884	0.724551
																														TRNA_PROCESSING_IN_THE_NUCLEUS	58	0.265111	0.74409	0.767677
																														CLATHRIN_MEDIATED_ENDOCYTOSIS	145	0.222316	0.740788	0.839388
																														TRANSCRIPTIONAL_REGULATION_BY_E2F6	34	0.29684	0.738858	0.766316
																														PHASE_4_RESTING_MEMBRANE_POTENTIAL	19	0.292217	0.738492	0.830018
																														INTERLEUKIN_1_FAMILY_SIGNALING	139	0.230344	0.736689	0.86803
																														SIGNALING_BY_BMP	28	0.28628	0.73588	0.782427
																														TRNA_PROCESSING	108	0.238243	0.732772	0.787698
																														EXPORT_OF_VIRAL_RIBONUCLEOPROTEINS_FROM_NUCLEUS	32	0.301819	0.732724	0.73444
																														GOLGI_ASSOCIATED_VESICLE_BIOGENESIS	56	0.260713	0.731757	0.764113
																														RAP1_SIGNALLING	15	0.283515	0.724207	0.848948
																														TRANSPORT_OF_THE_SLBP_DEPENDANT_MATURE_MRNA	35	0.302896	0.723286	0.744235
																														SIGNALING_BY_EGFR_IN_CANCER	25	0.264845	0.722332	0.85098
																														B_WICH_COMPLEX_POSITIVELY_REGULATES_RRNA_EXPRESSION	31	0.261026	0.722268	0.818548
																														NETRIN_1_SIGNALING	49	0.248094	0.720998	0.848303
																														MRNA_CAPPING	29	0.256185	0.715713	0.836327
																														SIGNALING_BY_PDGF	58	0.251244	0.714912	0.822018
																														RHO_GTPASES_ACTIVATE_ROCKS	19	0.294975	0.714686	0.820866
																														ELASTIC_FIBRE_FORMATION	45	0.287364	0.709961	0.755859
																														INOSITOL_PHOSPHATE_METABOLISM	48	0.234168	0.707595	0.895372
																														INHIBITION_OF_THE_PROTEOLYTIC_ACTIVITY_OF_APC_C_REQUIRED_FOR_THE_ONSET_OF_ANAPHASE_BY_MITOTIC_SPINDLE_CHECKPOINT_COMPONENTS	20	0.276962	0.705735	0.814286
																														PI3K_EVENTS_IN_ERBB2_SIGNALING	16	0.285458	0.702268	0.870229
																														PLATELET_ACTIVATION_SIGNALING_AND_AGGREGATION	261	0.20876	0.701297	0.891993
																														TRANSPORT_OF_MATURE_MRNAS_DERIVED_FROM_INTRONLESS_TRANSCRIPTS	42	0.283248	0.700915	0.775
																														INTERLEUKIN_6_FAMILY_SIGNALING	24	0.283665	0.697798	0.808765
																														PI_3K_CASCADE_FGFR4	20	0.259832	0.696941	0.942688
																														CRISTAE_FORMATION	28	0.270649	0.690089	0.83619
																														CD209_DC_SIGN_SIGNALING	21	0.271637	0.684592	0.868627
																														IRE1ALPHA_ACTIVATES_CHAPERONES	50	0.240974	0.683848	0.878431
																														INTERLEUKIN_RECEPTOR_SHC_SIGNALING	27	0.286641	0.682985	0.81391
																														EPIGENETIC_REGULATION_OF_GENE_EXPRESSION	88	0.236703	0.679185	0.848361
																														NEGATIVE_REGULATORS_OF_DDX58_IFIH1_SIGNALING	34	0.262184	0.677012	0.858252
																														INTERLEUKIN_2_FAMILY_SIGNALING	44	0.289652	0.672302	0.782609
																														SIGNALING_BY_ERYTHROPOIETIN	25	0.269839	0.671701	0.842
																														INTERACTIONS_OF_VPR_WITH_HOST_CELLULAR_PROTEINS	36	0.264377	0.668226	0.839248
																														THE_PHOTOTRANSDUCTION_CASCADE	34	0.223397	0.666615	0.955684
																														PURINE_CATABOLISM	18	0.262204	0.665827	0.921101
																														STING_MEDIATED_INDUCTION_OF_HOST_IMMUNE_RESPONSES	15	0.28368	0.656545	0.880769
																														NOTCH3_INTRACELLULAR_DOMAIN_REGULATES_TRANSCRIPTION	25	0.242748	0.65361	0.924752
																														TNF_RECEPTOR_SUPERFAMILY_TNFSF_MEMBERS_MEDIATING_NON_CANONICAL_NF_KB_PATHWAY	17	0.30752	0.653241	0.826493
																														SYNTHESIS_OF_PIPS_AT_THE_PLASMA_MEMBRANE	53	0.247021	0.644105	0.838362
																														CROSSLINKING_OF_COLLAGEN_FIBRILS	18	0.306515	0.639126	0.821892
																														G2_M_DNA_DAMAGE_CHECKPOINT	61	0.236295	0.636073	0.849398
																														XENOBIOTICS	24	0.247982	0.635241	0.960549
																														INTERACTION_BETWEEN_L1_AND_ANKYRINS	30	0.232085	0.630097	0.951673
																														FRS_MEDIATED_FGFR4_SIGNALING	22	0.223873	0.627781	0.988615
																														MOLECULES_ASSOCIATED_WITH_ELASTIC_FIBRES	38	0.249242	0.626776	0.86692
																														REGULATION_OF_TLR_BY_ENDOGENOUS_LIGAND	19	0.270431	0.626574	0.944541
																														NUCLEAR_ENVELOPE_BREAKDOWN	52	0.230591	0.624516	0.866667
																														PENTOSE_PHOSPHATE_PATHWAY	15	0.259081	0.624386	0.920078
																														DOWNSTREAM_SIGNALING_OF_ACTIVATED_FGFR4	27	0.217338	0.622706	0.994036
																														MYOGENESIS	29	0.247273	0.622465	0.959184
																														ECM_PROTEOGLYCANS	76	0.227196	0.599788	0.899807
																														SMOOTH_MUSCLE_CONTRACTION	38	0.236947	0.59755	0.921533
																														INTERACTIONS_OF_REV_WITH_HOST_CELLULAR_PROTEINS	36	0.243403	0.597378	0.875519
																														NUCLEAR_IMPORT_OF_REV_PROTEIN	33	0.243848	0.584748	0.884696
																														DISEASES_ASSOCIATED_WITH_GLYCOSAMINOGLYCAN_METABOLISM	41	0.223312	0.570752	0.939048
																														NEGATIVE_EPIGENETIC_REGULATION_OF_RRNA_EXPRESSION	49	0.194897	0.552067	0.956967
