# Supplementary material for: Aberrations of Chromosomes 1 and 16 in Breast Cancer: A Framework for Cooperation of Transcriptionally Dysregulated Genes
Source: Cancers (Basel). 2021 Mar 30;13(7):1585. doi: 10.3390/cancers13071585 (PMC8037453; doi:10.3390/cancers13071585)
Supplement: Supplementary file 1 [file cancers-13-01585-s001.zip › cancers-1132998-supplementary materials/Table S6 Analysis I and II GSEA ABS values.xlsx]

## Sheet: Analysis I 
ABS_Group A (NES > 1.5 n=108)						ABS_Group B (NES > 1.5 n=230)						ABS_Group B1 (NES > 1.5 n=212)						ABS_Group B2 (NES > 1.5 n=27)						ABS_Group C (NES > 1.5 n=274)						ABS_Group D (NES > 1.5 n=63)						ABS_Group D1 (NES > 1.5 n=7)						ABS_Group D2 (NES > 1.5 n=63)
NAME	SIZE	ES	NES	NOM p-val		NAME	SIZE	ES	NES	NOM p-val		NAME	SIZE	ES	NES	NOM p-val		NAME	SIZE	ES	NES	NOM p-val		NAME	SIZE	ES	NES	NOM p-val		NAME	SIZE	ES	NES	NOM p-val		NAME	SIZE	ES	NES	NOM p-val		NAME	SIZE	ES	NES	NOM p-val
SYNTHESIS_OF_GLYCOSYLPHOSPHATIDYLINOSITOL_GPI_	18	0.744109	1.82866	0.00100806		G0_AND_EARLY_G1	27	0.722654	1.8399	0		SYNTHESIS_OF_PIPS_AT_THE_GOLGI_MEMBRANE	18	0.775949	1.8689	0		DNA_STRAND_ELONGATION	32	0.713651	1.74364	0.0230692		ACTIVATION_OF_ATR_IN_RESPONSE_TO_REPLICATION_STRESS	37	0.762829	2.19897	0.00101937		INTRAFLAGELLAR_TRANSPORT	54	0.672562	1.77252	0		INHIBITION_OF_DNA_RECOMBINATION_AT_TELOMERE	20	0.739221	1.744	0		INHIBITION_OF_DNA_RECOMBINATION_AT_TELOMERE	20	0.767415	1.85899	0
FORMATION_OF_THE_BETA_CATENIN_TCF_TRANSACTIVATING_COMPLEX	31	0.683594	1.77939	0.001002		NRIF_SIGNALS_CELL_DEATH_FROM_THE_NUCLEUS	16	0.747515	1.81241	0		SIGNALING_BY_NOTCH2	33	0.693636	1.8199	0		PROCESSIVE_SYNTHESIS_ON_THE_LAGGING_STRAND	15	0.743161	1.68025	0.0142566		DNA_STRAND_ELONGATION	32	0.774465	2.18341	0.00206825		INHIBITION_OF_DNA_RECOMBINATION_AT_TELOMERE	20	0.705139	1.73938	0.0020284		TELOMERE_EXTENSION_BY_TELOMERASE	23	0.726406	1.72529	0		AMINO_ACIDS_REGULATE_MTORC1	55	0.675494	1.76887	0
CRMPS_IN_SEMA3A_SIGNALING	16	0.740853	1.7395	0		MITOPHAGY	29	0.699323	1.80733	0.00100301		TGF_BETA_RECEPTOR_SIGNALING_IN_EMT_EPITHELIAL_TO_MESENCHYMAL_TRANSITION_	16	0.735868	1.81378	0		LAGGING_STRAND_SYNTHESIS	20	0.710883	1.66134	0.0221551		ACTIVATION_OF_THE_PRE_REPLICATIVE_COMPLEX	33	0.731059	2.08533	0.00513875		ANTIGEN_PRESENTATION_FOLDING_ASSEMBLY_AND_PEPTIDE_LOADING_OF_CLASS_I_MHC	25	0.693702	1.72952	0.00503525		BASE_EXCISION_REPAIR_AP_SITE_FORMATION	17	0.731968	1.69944	0		FGFR2_ALTERNATIVE_SPLICING	27	0.691621	1.72568	0.00200401
MITOCHONDRIAL_TRNA_AMINOACYLATION	18	0.710836	1.73748	0.00611621		RNA_POLYMERASE_III_CHAIN_ELONGATION	18	0.732348	1.79493	0		MITOPHAGY	29	0.697149	1.79334	0		DEPOSITION_OF_NEW_CENPA_CONTAINING_NUCLEOSOMES_AT_THE_CENTROMERE	28	0.694869	1.65032	0.0190572		CELL_CYCLE_CHECKPOINTS	258	0.634145	2.03927	0.001		TELOMERE_EXTENSION_BY_TELOMERASE	23	0.685194	1.7263	0		ANTIGEN_PRESENTATION_FOLDING_ASSEMBLY_AND_PEPTIDE_LOADING_OF_CLASS_I_MHC	25	0.658343	1.58203	0.0170854		INTERCONVERSION_OF_NUCLEOTIDE_DI_AND_TRIPHOSPHATES	29	0.684467	1.71663	0
EPH_EPHRIN_MEDIATED_REPULSION_OF_CELLS	51	0.653845	1.72266	0		DNA_STRAND_ELONGATION	32	0.677691	1.79488	0.020284		NRIF_SIGNALS_CELL_DEATH_FROM_THE_NUCLEUS	16	0.753234	1.78311	0		CHOLESTEROL_BIOSYNTHESIS	25	0.704774	1.61083	0.00301205		HOMOLOGOUS_DNA_PAIRING_AND_STRAND_EXCHANGE	42	0.703727	2.0262	0.002002		VITAMIN_B5_PANTOTHENATE_METABOLISM	17	0.720229	1.70676	0.001001		PROCESSIVE_SYNTHESIS_ON_THE_C_STRAND_OF_THE_TELOMERE	19	0.651833	1.55076	0.0120846		SIGNALING_BY_FGFR2_IIIA_TM	19	0.713603	1.70584	0
NOTCH3_ACTIVATION_AND_TRANSMISSION_OF_SIGNAL_TO_THE_NUCLEUS	25	0.677901	1.71534	0.00100402		PINK1_PRKN_MEDIATED_MITOPHAGY	22	0.717484	1.79474	0.0010101		RNA_POLYMERASE_III_TRANSCRIPTION_TERMINATION	23	0.702527	1.77802	0		SYNTHESIS_OF_GLYCOSYLPHOSPHATIDYLINOSITOL_GPI_	18	0.687905	1.58112	0.0060423		RESOLUTION_OF_SISTER_CHROMATID_COHESION	125	0.651372	2.0152	0.001		INTRA_GOLGI_TRAFFIC	44	0.641861	1.68626	0		TRANSCRIPTIONAL_REGULATION_OF_GRANULOPOIESIS	30	0.630021	1.51595	0		INTRAFLAGELLAR_TRANSPORT	54	0.653605	1.68457	0.001
RHO_GTPASES_ACTIVATE_NADPH_OXIDASES	24	0.688955	1.71168	0.002002		RESOLUTION_OF_D_LOOP_STRUCTURES_THROUGH_SYNTHESIS_DEPENDENT_STRAND_ANNEALING_SDSA_	26	0.693014	1.78608	0.00609137		RNA_POLYMERASE_II_TRANSCRIPTION_TERMINATION	66	0.634803	1.77314	0.001		TRANSLESION_SYNTHESIS_BY_POLH	19	0.676221	1.5735	0.0100503		G2_M_CHECKPOINTS	134	0.645403	2.01076	0		SPHINGOLIPID_DE_NOVO_BIOSYNTHESIS	43	0.65771	1.68512	0		NR1H3_NR1H2_REGULATE_GENE_EXPRESSION_LINKED_TO_CHOLESTEROL_TRANSPORT_AND_EFFLUX	33	0.615535	1.50162	0.004		SYNTHESIS_OF_GLYCOSYLPHOSPHATIDYLINOSITOL_GPI_	18	0.696776	1.68419	0.00303337
BASE_EXCISION_REPAIR_AP_SITE_FORMATION	17	0.696502	1.70899	0.0030581		TRANSCRIPTION_OF_E2F_TARGETS_UNDER_NEGATIVE_CONTROL_BY_DREAM_COMPLEX	19	0.720533	1.76804	0.0010142		CITRIC_ACID_CYCLE_TCA_CYCLE_	22	0.702394	1.76597	0		POLO_LIKE_KINASE_MEDIATED_EVENTS	16	0.702783	1.5715	0.0495868		TRANSCRIPTION_OF_E2F_TARGETS_UNDER_NEGATIVE_CONTROL_BY_DREAM_COMPLEX	19	0.769623	1.99915	0.00101937		MITOCHONDRIAL_FATTY_ACID_BETA_OXIDATION	36	0.656088	1.6768	0		SYNTHESIS_OF_BILE_ACIDS_AND_BILE_SALTS_VIA_7ALPHA_HYDROXYCHOLESTEROL	24	0.659126	1.48638	0.001		TELOMERE_EXTENSION_BY_TELOMERASE	23	0.687342	1.67447	0
TBC_RABGAPS	44	0.630167	1.70146	0		SIGNALING_BY_NOTCH2	33	0.674936	1.76573	0		CHOLESTEROL_BIOSYNTHESIS	25	0.693482	1.76202	0.00100604		ACTIVATION_OF_THE_PRE_REPLICATIVE_COMPLEX	33	0.645484	1.56909	0.0442211		MITOTIC_SPINDLE_CHECKPOINT	111	0.637595	1.99792	0.002		RAB_GERANYLGERANYLATION	65	0.619917	1.66709	0		RHO_GTPASES_ACTIVATE_NADPH_OXIDASES	24	0.634922	1.48504	0.01		ATTENUATION_PHASE	28	0.680737	1.67256	0.002002
DEFECTS_IN_VITAMIN_AND_COFACTOR_METABOLISM	20	0.683076	1.69993	0		TELOMERE_C_STRAND_LAGGING_STRAND_SYNTHESIS	34	0.6625	1.74377	0.00200602		NOTCH3_ACTIVATION_AND_TRANSMISSION_OF_SIGNAL_TO_THE_NUCLEUS	25	0.68955	1.75796	0		TELOMERE_C_STRAND_LAGGING_STRAND_SYNTHESIS	34	0.644163	1.56418	0.02002		COPI_DEPENDENT_GOLGI_TO_ER_RETROGRADE_TRAFFIC	99	0.656725	1.98042	0		ATTENUATION_PHASE	28	0.658644	1.65524	0		PEROXISOMAL_LIPID_METABOLISM	29	0.620975	1.47676	0.003		HSP90_CHAPERONE_CYCLE_FOR_STEROID_HORMONE_RECEPTORS_SHR_	56	0.663072	1.67148	0
INTRA_GOLGI_TRAFFIC	44	0.637874	1.6892	0.002002		TRANSCRIPTION_OF_E2F_TARGETS_UNDER_NEGATIVE_CONTROL_BY_P107_RBL1_AND_P130_RBL2_IN_COMPLEX_WITH_HDAC1	16	0.718746	1.74294	0.00307062		RNA_POLYMERASE_III_CHAIN_ELONGATION	18	0.720367	1.75265	0		MITOTIC_SPINDLE_CHECKPOINT	111	0.602362	1.56315	0.028		POLO_LIKE_KINASE_MEDIATED_EVENTS	16	0.793243	1.96985	0.0045045		CLASS_I_PEROXISOMAL_MEMBRANE_PROTEIN_IMPORT	20	0.671079	1.64825	0.00501002		SHC1_EVENTS_IN_ERBB2_SIGNALING	22	0.642428	1.4728	0.008		MITOCHONDRIAL_TRNA_AMINOACYLATION	18	0.686152	1.6651	0.00201207
INTRAFLAGELLAR_TRANSPORT	54	0.619744	1.68911	0.003		SPHINGOLIPID_DE_NOVO_BIOSYNTHESIS	43	0.65553	1.74176	0		MRNA_SPLICING_MINOR_PATHWAY	52	0.640177	1.74532	0		ACTIVATION_OF_ATR_IN_RESPONSE_TO_REPLICATION_STRESS	37	0.63117	1.54942	0.0520521		RHO_GTPASES_ACTIVATE_FORMINS	138	0.630146	1.96066	0.001		AMINO_ACIDS_REGULATE_MTORC1	55	0.628191	1.64727	0		CD209_DC_SIGN_SIGNALING	21	0.624513	1.46543	0.011		RNA_POLYMERASE_III_CHAIN_ELONGATION	18	0.700067	1.65212	0
SYNTHESIS_OF_PIPS_AT_THE_GOLGI_MEMBRANE	18	0.697588	1.68309	0.00704935		NOTCH2_ACTIVATION_AND_TRANSMISSION_OF_SIGNAL_TO_THE_NUCLEUS	22	0.694629	1.74143	0		NOTCH2_ACTIVATION_AND_TRANSMISSION_OF_SIGNAL_TO_THE_NUCLEUS	22	0.685302	1.73096	0		NRIF_SIGNALS_CELL_DEATH_FROM_THE_NUCLEUS	16	0.683862	1.5484	0.00201207		RESOLUTION_OF_D_LOOP_STRUCTURES_THROUGH_SYNTHESIS_DEPENDENT_STRAND_ANNEALING_SDSA_	26	0.717897	1.94597	0.00201613		HSF1_DEPENDENT_TRANSACTIVATION	38	0.641802	1.63528	0		CLASS_I_PEROXISOMAL_MEMBRANE_PROTEIN_IMPORT	20	0.618627	1.46311	0.0180361		BMAL1_CLOCK_NPAS2_ACTIVATES_CIRCADIAN_GENE_EXPRESSION	27	0.67877	1.6478	0.001
CHOLESTEROL_BIOSYNTHESIS	25	0.670891	1.67337	0.002002		RESOLUTION_OF_AP_SITES_VIA_THE_MULTIPLE_NUCLEOTIDE_PATCH_REPLACEMENT_PATHWAY	24	0.683994	1.7404	0.00503525		MITOCHONDRIAL_TRNA_AMINOACYLATION	18	0.701458	1.71984	0.0010101		RESOLUTION_OF_SISTER_CHROMATID_COHESION	125	0.599517	1.54795	0.026		DEPOSITION_OF_NEW_CENPA_CONTAINING_NUCLEOSOMES_AT_THE_CENTROMERE	28	0.702473	1.94254	0.00816326		PROTEIN_UBIQUITINATION	64	0.598703	1.62962	0.001		CELLULAR_HEXOSE_TRANSPORT	21	0.661666	1.46134	0		SYNTHESIS_OF_PIPS_AT_THE_EARLY_ENDOSOME_MEMBRANE	16	0.682203	1.64278	0.0141844
KERATAN_SULFATE_KERATIN_METABOLISM	34	0.65985	1.67298	0		RESOLUTION_OF_D_LOOP_STRUCTURES	33	0.661553	1.73925	0.00502513		CYCLIN_A_B1_B2_ASSOCIATED_EVENTS_DURING_G2_M_TRANSITION	25	0.674916	1.71793	0.0121457		POLYMERASE_SWITCHING_ON_THE_C_STRAND_OF_THE_TELOMERE	26	0.65272	1.54615	0.0150451		HDR_THROUGH_SINGLE_STRAND_ANNEALING_SSA_	37	0.680281	1.93642	0.00401606		MITOCHONDRIAL_TRNA_AMINOACYLATION	18	0.670154	1.62674	0.00603622		INTERFERON_GAMMA_SIGNALING	91	0.578221	1.46094	0.023		BASE_EXCISION_REPAIR_AP_SITE_FORMATION	17	0.700554	1.64159	0
RUNX1_REGULATES_GENES_INVOLVED_IN_MEGAKARYOCYTE_DIFFERENTIATION_AND_PLATELET_FUNCTION	35	0.638917	1.66064	0		INTERCONVERSION_OF_NUCLEOTIDE_DI_AND_TRIPHOSPHATES	29	0.672494	1.73284	0		PINK1_PRKN_MEDIATED_MITOPHAGY	22	0.693809	1.71608	0		HOMOLOGOUS_DNA_PAIRING_AND_STRAND_EXCHANGE	42	0.626259	1.54245	0.026		G2_M_DNA_DAMAGE_CHECKPOINT	61	0.655532	1.93587	0.001		VEGFR2_MEDIATED_VASCULAR_PERMEABILITY	27	0.644932	1.62436	0		DETOXIFICATION_OF_REACTIVE_OXYGEN_SPECIES	37	0.594188	1.45951	0.001		ACTIVATION_OF_GENE_EXPRESSION_BY_SREBF_SREBP_	42	0.641247	1.64158	0
BBSOME_MEDIATED_CARGO_TARGETING_TO_CILIUM	23	0.661106	1.65445	0.00601805		SYNTHESIS_OF_PIPS_AT_THE_GOLGI_MEMBRANE	18	0.719731	1.73205	0.00100806		TELOMERE_C_STRAND_LAGGING_STRAND_SYNTHESIS	34	0.641288	1.71485	0.00301508		KERATAN_SULFATE_KERATIN_METABOLISM	34	0.654538	1.53786	0.002		KINESINS	60	0.676967	1.92183	0		BMAL1_CLOCK_NPAS2_ACTIVATES_CIRCADIAN_GENE_EXPRESSION	27	0.65826	1.62379	0		VITAMIN_B5_PANTOTHENATE_METABOLISM	17	0.64687	1.4566	0.007		DISEASES_ASSOCIATED_WITH_N_GLYCOSYLATION_OF_PROTEINS	17	0.681003	1.63867	0.00301811
PINK1_PRKN_MEDIATED_MITOPHAGY	22	0.672312	1.65198	0.00100503		HYALURONAN_METABOLISM	17	0.734115	1.73151	0		ENERGY_DEPENDENT_REGULATION_OF_MTOR_BY_LKB1_AMPK	29	0.654368	1.71185	0.001		KERATAN_SULFATE_BIOSYNTHESIS	28	0.661606	1.52928	0.001001		E2F_MEDIATED_REGULATION_OF_DNA_REPLICATION	22	0.722903	1.91669	0.00205128		SIGNALING_BY_ERYTHROPOIETIN	25	0.641437	1.6162	0.00501505		SEALING_OF_THE_NUCLEAR_ENVELOPE_NE_BY_ESCRT_III	31	0.611256	1.4548	0.001		METABOLISM_OF_NITRIC_OXIDE_NOS3_ACTIVATION_AND_REGULATION	15	0.687772	1.63031	0.00303337
TELOMERE_EXTENSION_BY_TELOMERASE	23	0.657582	1.64885	0.00401606		POLO_LIKE_KINASE_MEDIATED_EVENTS	16	0.701812	1.73051	0.0242872		POSTMITOTIC_NUCLEAR_PORE_COMPLEX_NPC_REFORMATION	27	0.649351	1.71112	0.0171544		NGF_STIMULATED_TRANSCRIPTION	39	0.654572	1.52476	0		G1_S_SPECIFIC_TRANSCRIPTION	29	0.695502	1.90859	0.00303644		PEROXISOMAL_LIPID_METABOLISM	29	0.664515	1.61508	0		SYNTHESIS_OF_BILE_ACIDS_AND_BILE_SALTS_VIA_27_HYDROXYCHOLESTEROL	15	0.677903	1.45213	0.006		MTORC1_MEDIATED_SIGNALLING	23	0.6569	1.62626	0.00201207
CILIUM_ASSEMBLY	199	0.565534	1.64197	0.003		FORMATION_OF_THE_BETA_CATENIN_TCF_TRANSACTIVATING_COMPLEX	31	0.663382	1.729	0		POLYMERASE_SWITCHING_ON_THE_C_STRAND_OF_THE_TELOMERE	26	0.658267	1.71008	0.00201816		NOTCH3_ACTIVATION_AND_TRANSMISSION_OF_SIGNAL_TO_THE_NUCLEUS	25	0.643415	1.5226	0.005		LAGGING_STRAND_SYNTHESIS	20	0.726375	1.90744	0.00634921		BASIGIN_INTERACTIONS	25	0.668561	1.61292	0		PROCESSING_OF_INTRONLESS_PRE_MRNAS	19	0.606362	1.45075	0.0514113		RORA_ACTIVATES_GENE_EXPRESSION	18	0.681008	1.62542	0.00705645
PEROXISOMAL_LIPID_METABOLISM	29	0.658043	1.63782	0		RAF_INDEPENDENT_MAPK1_3_ACTIVATION	23	0.690732	1.72615	0		TRNA_AMINOACYLATION	24	0.678292	1.70628	0.00100301		RHO_GTPASES_ACTIVATE_FORMINS	138	0.586039	1.52073	0.017		CHOLESTEROL_BIOSYNTHESIS	25	0.703331	1.90107	0.00101215		HYALURONAN_METABOLISM	17	0.70576	1.60663	0.001		INTRA_GOLGI_TRAFFIC	44	0.574061	1.43063	0.014		HSF1_DEPENDENT_TRANSACTIVATION	38	0.647349	1.61566	0
GLYCOLYSIS	71	0.598625	1.63003	0.001		NOTCH3_ACTIVATION_AND_TRANSMISSION_OF_SIGNAL_TO_THE_NUCLEUS	25	0.681252	1.72145	0		INTERCONVERSION_OF_NUCLEOTIDE_DI_AND_TRIPHOSPHATES	29	0.652113	1.70325	0.001002		CITRIC_ACID_CYCLE_TCA_CYCLE_	22	0.652711	1.51716	0.011		MITOTIC_PROMETAPHASE	201	0.594932	1.89191	0.002		MRNA_SPLICING_MINOR_PATHWAY	52	0.597917	1.60334	0.001		RUNX1_INTERACTS_WITH_CO_FACTORS_WHOSE_PRECISE_EFFECT_ON_RUNX1_TARGETS_IS_NOT_KNOWN	37	0.567462	1.42704	0.035		COBALAMIN_CBL_VITAMIN_B12_TRANSPORT_AND_METABOLISM	19	0.695106	1.61526	0.001
KERATAN_SULFATE_BIOSYNTHESIS	28	0.654193	1.6232	0		LAGGING_STRAND_SYNTHESIS	20	0.691482	1.72067	0.0111675		INTRA_GOLGI_TRAFFIC	44	0.627579	1.70279	0		HDR_THROUGH_SINGLE_STRAND_ANNEALING_SSA_	37	0.61481	1.51196	0.027027		TRANSCRIPTION_OF_E2F_TARGETS_UNDER_NEGATIVE_CONTROL_BY_P107_RBL1_AND_P130_RBL2_IN_COMPLEX_WITH_HDAC1	16	0.746299	1.88793	0.00309278		GPVI_MEDIATED_ACTIVATION_CASCADE	35	0.617442	1.60253	0.00802407		DEPOLYMERISATION_OF_THE_NUCLEAR_LAMINA	15	0.626187	1.42666	0.0312185		RHO_GTPASES_ACTIVATE_NADPH_OXIDASES	24	0.676262	1.614	0.004
DAP12_SIGNALING	29	0.631225	1.62022	0.0130916		BASE_EXCISION_REPAIR	44	0.638293	1.70923	0.003		BASE_EXCISION_REPAIR	44	0.626478	1.70041	0		PROCESSIVE_SYNTHESIS_ON_THE_C_STRAND_OF_THE_TELOMERE	19	0.65358	1.51081	0.0161128		SEPARATION_OF_SISTER_CHROMATIDS	190	0.594317	1.87874	0.001		DEFECTS_IN_VITAMIN_AND_COFACTOR_METABOLISM	20	0.654482	1.59954	0.00706357		FGFR2_ALTERNATIVE_SPLICING	27	0.584944	1.41898	0.0280843		NOTCH3_ACTIVATION_AND_TRANSMISSION_OF_SIGNAL_TO_THE_NUCLEUS	25	0.667211	1.61345	0
DAP12_INTERACTIONS	40	0.617406	1.61935	0.011011		NONSENSE_MEDIATED_DECAY_NMD_	116	0.602135	1.70512	0.023		SYNTHESIS_OF_BILE_ACIDS_AND_BILE_SALTS	34	0.682088	1.69889	0		EUKARYOTIC_TRANSLATION_ELONGATION	94	0.575794	1.50884	0.106106		CYCLIN_A_B1_B2_ASSOCIATED_EVENTS_DURING_G2_M_TRANSITION	25	0.697281	1.8768	0.00711382		NR1H3_NR1H2_REGULATE_GENE_EXPRESSION_LINKED_TO_CHOLESTEROL_TRANSPORT_AND_EFFLUX	33	0.628518	1.59745	0.003		POLYMERASE_SWITCHING_ON_THE_C_STRAND_OF_THE_TELOMERE	26	0.578442	1.41532	0.0562814		NUCLEAR_SIGNALING_BY_ERBB4	32	0.663935	1.61303	0
REGULATION_OF_INSULIN_SECRETION	78	0.606435	1.61863	0		MITOTIC_SPINDLE_CHECKPOINT	111	0.592543	1.70324	0.017		SIGNALING_BY_NOTCH3	49	0.62639	1.69517	0		RESOLUTION_OF_D_LOOP_STRUCTURES_THROUGH_SYNTHESIS_DEPENDENT_STRAND_ANNEALING_SDSA_	26	0.639381	1.50477	0.028028		RESOLUTION_OF_D_LOOP_STRUCTURES	33	0.671071	1.8735	0.00300903		PROTEIN_METHYLATION	17	0.659282	1.59141	0.00302115		TELOMERE_MAINTENANCE	65	0.543366	1.41188	0.033		RAB_GERANYLGERANYLATION	65	0.608291	1.61149	0
SPHINGOLIPID_DE_NOVO_BIOSYNTHESIS	43	0.626195	1.61733	0		CHOLESTEROL_BIOSYNTHESIS	25	0.662102	1.70065	0.00300903		PROCESSIVE_SYNTHESIS_ON_THE_C_STRAND_OF_THE_TELOMERE	19	0.67391	1.68871	0.00506073		CYCLIN_A_B1_B2_ASSOCIATED_EVENTS_DURING_G2_M_TRANSITION	25	0.645781	1.50411	0.0370742		DNA_REPLICATION_PRE_INITIATION	85	0.612699	1.86735	0.003		SIGNALING_BY_FGFR2_IIIA_TM	19	0.651511	1.58676	0.00504032		SIGNALING_BY_ERBB2_IN_CANCER	26	0.595514	1.40609	0.0190381		PROTEIN_UBIQUITINATION	64	0.604216	1.60805	0.002
TRNA_AMINOACYLATION	24	0.636312	1.61127	0.0110664		PROCESSIVE_SYNTHESIS_ON_THE_C_STRAND_OF_THE_TELOMERE	19	0.688716	1.70015	0.00101317		MRNA_SPLICING	188	0.576587	1.68772	0.003		RESOLUTION_OF_ABASIC_SITES_AP_SITES_	37	0.614326	1.49425	0.022		PROCESSIVE_SYNTHESIS_ON_THE_LAGGING_STRAND	15	0.742969	1.8652	0.00542299		BASE_EXCISION_REPAIR_AP_SITE_FORMATION	17	0.656937	1.58305	0.00403226		ENDOGENOUS_STEROLS	26	0.599537	1.4033	0.00800801		ENDOSOMAL_SORTING_COMPLEX_REQUIRED_FOR_TRANSPORT_ESCRT_	31	0.631404	1.60428	0.002002
RAB_GERANYLGERANYLATION	65	0.589141	1.61111	0		CITRIC_ACID_CYCLE_TCA_CYCLE_	22	0.669112	1.69686	0.00100806		RNA_POLYMERASE_I_PROMOTER_ESCAPE	31	0.657683	1.6862	0		CHROMOSOME_MAINTENANCE	92	0.583402	1.49375	0.028		NOTCH2_ACTIVATION_AND_TRANSMISSION_OF_SIGNAL_TO_THE_NUCLEUS	22	0.684647	1.86274	0		TBC_RABGAPS	44	0.606498	1.5827	0		DNA_DAMAGE_TELOMERE_STRESS_INDUCED_SENESCENCE	28	0.580808	1.39944	0.022		VEGFR2_MEDIATED_VASCULAR_PERMEABILITY	27	0.632913	1.60194	0.00200401
MITOPHAGY	29	0.630879	1.61083	0.001001		HOMOLOGOUS_DNA_PAIRING_AND_STRAND_EXCHANGE	42	0.63071	1.69652	0.018018		INHIBITION_OF_DNA_RECOMBINATION_AT_TELOMERE	20	0.664344	1.6855	0.00100705		CLASS_I_PEROXISOMAL_MEMBRANE_PROTEIN_IMPORT	20	0.647885	1.49305	0.011022		CELL_CYCLE_MITOTIC	497	0.569253	1.86256	0.003		CRMPS_IN_SEMA3A_SIGNALING	16	0.683523	1.58235	0.00401606		RAB_GERANYLGERANYLATION	65	0.54609	1.39899	0.006		CLASS_I_PEROXISOMAL_MEMBRANE_PROTEIN_IMPORT	20	0.660597	1.59696	0.0100604
EPHA_MEDIATED_GROWTH_CONE_COLLAPSE	29	0.638978	1.60968	0.002		SYNTHESIS_OF_BILE_ACIDS_AND_BILE_SALTS	34	0.675199	1.69596	0		TP53_REGULATES_TRANSCRIPTION_OF_GENES_INVOLVED_IN_G2_CELL_CYCLE_ARREST	18	0.696857	1.68379	0.00302419		DISEASES_ASSOCIATED_WITH_GLYCOSYLATION_PRECURSOR_BIOSYNTHESIS	18	0.663468	1.49168	0.0120361		MITOTIC_METAPHASE_AND_ANAPHASE	235	0.582322	1.86105	0.002		FGFR2_ALTERNATIVE_SPLICING	27	0.618262	1.57763	0.005005		SPHINGOLIPID_DE_NOVO_BIOSYNTHESIS	43	0.562512	1.39472	0.002		RNA_POLYMERASE_III_TRANSCRIPTION_TERMINATION	23	0.654839	1.58731	0.00100402
BASIGIN_INTERACTIONS	25	0.643034	1.60387	0.001002		CD209_DC_SIGN_SIGNALING	21	0.688617	1.68888	0		PROCESSING_OF_CAPPED_INTRON_CONTAINING_PRE_MRNA	241	0.565255	1.67209	0.004		SRP_DEPENDENT_COTRANSLATIONAL_PROTEIN_TARGETING_TO_MEMBRANE	113	0.567462	1.489	0.092		DNA_REPLICATION	128	0.5929	1.84749	0.004		ACTIVATION_OF_GENE_EXPRESSION_BY_SREBF_SREBP_	42	0.601845	1.57095	0.001		SYNTHESIS_OF_BILE_ACIDS_AND_BILE_SALTS	34	0.592584	1.39361	0.001		ABORTIVE_ELONGATION_OF_HIV_1_TRANSCRIPT_IN_THE_ABSENCE_OF_TAT	23	0.652016	1.58159	0.00200602
VXPX_CARGO_TARGETING_TO_CILIUM	21	0.652387	1.59935	0.00501505		SELENOAMINO_ACID_METABOLISM	109	0.597901	1.68826	0.03		FORMATION_OF_THE_BETA_CATENIN_TCF_TRANSACTIVATING_COMPLEX	31	0.639567	1.67117	0.00200803		RESOLUTION_OF_AP_SITES_VIA_THE_MULTIPLE_NUCLEOTIDE_PATCH_REPLACEMENT_PATHWAY	24	0.630441	1.48469	0.0491474		GOLGI_TO_ER_RETROGRADE_TRANSPORT	133	0.595147	1.83951	0		HSP90_CHAPERONE_CYCLE_FOR_STEROID_HORMONE_RECEPTORS_SHR_	56	0.605155	1.56677	0		TRANSPORT_OF_THE_SLBP_DEPENDANT_MATURE_MRNA	35	0.553998	1.39147	0.083		REGULATION_OF_CHOLESTEROL_BIOSYNTHESIS_BY_SREBP_SREBF_	55	0.605054	1.5796	0
PKMTS_METHYLATE_HISTONE_LYSINES	44	0.592565	1.59698	0.011011		EXTENSION_OF_TELOMERES	51	0.623445	1.68302	0.003		ATF4_ACTIVATES_GENES_IN_RESPONSE_TO_ENDOPLASMIC_RETICULUM_STRESS	27	0.649877	1.66214	0		RA_BIOSYNTHESIS_PATHWAY	22	0.669311	1.47694	0.009		PKMTS_METHYLATE_HISTONE_LYSINES	44	0.631761	1.83861	0		CD28_CO_STIMULATION	33	0.604689	1.56654	0.004		ABORTIVE_ELONGATION_OF_HIV_1_TRANSCRIPT_IN_THE_ABSENCE_OF_TAT	23	0.587532	1.38973	0.0321285		SYNTHESIS_OF_PIPS_AT_THE_GOLGI_MEMBRANE	18	0.675522	1.57952	0.00300903
PKA_ACTIVATION_IN_GLUCAGON_SIGNALLING	17	0.665434	1.58963	0.00301811		SIGNALING_BY_NOTCH3	49	0.624767	1.68274	0		ACTIVATED_NOTCH1_TRANSMITS_SIGNAL_TO_THE_NUCLEUS	31	0.648147	1.65748	0.001		CELL_CYCLE_CHECKPOINTS	258	0.557056	1.47667	0.034		HYALURONAN_METABOLISM	17	0.749939	1.8373	0		ENDOSOMAL_SORTING_COMPLEX_REQUIRED_FOR_TRANSPORT_ESCRT_	31	0.605197	1.56041	0.003003		SIGNALING_BY_ERYTHROPOIETIN	25	0.580236	1.38931	0.0490982		MRNA_SPLICING_MINOR_PATHWAY	52	0.602248	1.57899	0
DEACTIVATION_OF_THE_BETA_CATENIN_TRANSACTIVATING_COMPLEX	42	0.601639	1.58624	0.002		POLYMERASE_SWITCHING_ON_THE_C_STRAND_OF_THE_TELOMERE	26	0.657494	1.68258	0.0040201		GPVI_MEDIATED_ACTIVATION_CASCADE	35	0.62567	1.6573	0.012024		MISMATCH_REPAIR	15	0.651468	1.47639	0.0364742		MITOTIC_PROPHASE	81	0.601581	1.8369	0.004		E3_UBIQUITIN_LIGASES_UBIQUITINATE_TARGET_PROTEINS	44	0.586311	1.55771	0.004		SIGNALING_BY_FGFR2_IIIA_TM	19	0.599443	1.387	0.0343434		INTRA_GOLGI_TRAFFIC	44	0.599008	1.57482	0.006
TP53_REGULATES_TRANSCRIPTION_OF_GENES_INVOLVED_IN_CYTOCHROME_C_RELEASE	20	0.633104	1.58507	0.0020202		PROSTACYCLIN_SIGNALLING_THROUGH_PROSTACYCLIN_RECEPTOR	19	0.688038	1.68248	0.001002		EXTENSION_OF_TELOMERES	51	0.606802	1.65011	0.006		EXTENSION_OF_TELOMERES	51	0.591065	1.47568	0.031		DOWNREGULATION_OF_TGF_BETA_RECEPTOR_SIGNALING	26	0.664683	1.83403	0		SYNTHESIS_OF_BILE_ACIDS_AND_BILE_SALTS	34	0.643268	1.55696	0		ANCHORING_FIBRIL_FORMATION	15	0.647833	1.38104	0.071066		HSF1_ACTIVATION	31	0.630342	1.56813	0.009
PYRUVATE_METABOLISM_AND_CITRIC_ACID_TCA_CYCLE	55	0.583602	1.58472	0		EUKARYOTIC_TRANSLATION_ELONGATION	94	0.594614	1.67945	0.0480962		SYNTHESIS_OF_GLYCOSYLPHOSPHATIDYLINOSITOL_GPI_	18	0.669843	1.64717	0.0101626		FORMATION_OF_THE_BETA_CATENIN_TCF_TRANSACTIVATING_COMPLEX	31	0.614382	1.47463	0.011		RHO_GTPASE_EFFECTORS	262	0.576555	1.82342	0		STING_MEDIATED_INDUCTION_OF_HOST_IMMUNE_RESPONSES	15	0.663079	1.55395	0.00404449		ERBB2_REGULATES_CELL_MOTILITY	15	0.634118	1.37846	0.0411647		METABOLISM_OF_COFACTORS	19	0.64727	1.5602	0.00401204
ORGANELLE_BIOGENESIS_AND_MAINTENANCE	290	0.538568	1.58232	0.005		GASTRIN_CREB_SIGNALLING_PATHWAY_VIA_PKC_AND_MAPK	18	0.702378	1.67827	0.001001		RHO_GTPASES_ACTIVATE_FORMINS	138	0.574039	1.64694	0.01		BASE_EXCISION_REPAIR	44	0.598488	1.47248	0.024		MITOTIC_G1_PHASE_AND_G1_S_TRANSITION	149	0.577547	1.80576	0.004		REGULATION_OF_CHOLESTEROL_BIOSYNTHESIS_BY_SREBP_SREBF_	55	0.582329	1.5504	0.001		INFECTION_WITH_MYCOBACTERIUM_TUBERCULOSIS	27	0.564983	1.37226	0.033		TRNA_AMINOACYLATION	24	0.621124	1.55995	0.01002
METAL_ION_SLC_TRANSPORTERS	26	0.630103	1.5815	0.002		KSRP_KHSRP_BINDS_AND_DESTABILIZES_MRNA	17	0.691562	1.67616	0.00100705		SUMOYLATION_OF_RNA_BINDING_PROTEINS	46	0.599891	1.64471	0.024		NUCLEAR_SIGNALING_BY_ERBB4	32	0.630566	1.46625	0		G0_AND_EARLY_G1	27	0.671873	1.8057	0.00707786		TRNA_MODIFICATION_IN_THE_NUCLEUS_AND_CYTOSOL	42	0.579562	1.54692	0.006		CHOLESTEROL_BIOSYNTHESIS	25	0.57823	1.37046	0.0551102		MTOR_SIGNALLING	40	0.597312	1.5578	0.005
SIGNAL_TRANSDUCTION_BY_L1	21	0.658757	1.58114	0.00200602		ACTIVATION_OF_ANTERIOR_HOX_GENES_IN_HINDBRAIN_DEVELOPMENT_DURING_EARLY_EMBRYOGENESIS	62	0.613708	1.67259	0		COBALAMIN_CBL_VITAMIN_B12_TRANSPORT_AND_METABOLISM	19	0.681361	1.64346	0.00300601		NOTCH2_ACTIVATION_AND_TRANSMISSION_OF_SIGNAL_TO_THE_NUCLEUS	22	0.62419	1.46551	0.00800801		SRP_DEPENDENT_COTRANSLATIONAL_PROTEIN_TARGETING_TO_MEMBRANE	113	0.575242	1.79959	0.0280561		METABOLISM_OF_NITRIC_OXIDE_NOS3_ACTIVATION_AND_REGULATION	15	0.655262	1.54666	0.00407332		HSF1_ACTIVATION	31	0.570326	1.36912	0.02		NOTCH2_ACTIVATION_AND_TRANSMISSION_OF_SIGNAL_TO_THE_NUCLEUS	22	0.638634	1.55645	0.003003
INTEGRATION_OF_ENERGY_METABOLISM	108	0.579795	1.58112	0		ERK_MAPK_TARGETS	22	0.666262	1.66786	0		TELOMERE_MAINTENANCE	65	0.593101	1.64032	0.004		EUKARYOTIC_TRANSLATION_INITIATION	120	0.557044	1.46342	0.099		S_PHASE	162	0.569974	1.7976	0.005		PYRUVATE_METABOLISM	31	0.611064	1.54574	0		PI3K_EVENTS_IN_ERBB2_SIGNALING	16	0.625609	1.36768	0.056338		PKA_ACTIVATION_IN_GLUCAGON_SIGNALLING	17	0.663253	1.55637	0.00100604
PKA_MEDIATED_PHOSPHORYLATION_OF_CREB	20	0.641042	1.57941	0.00603622		CREB1_PHOSPHORYLATION_THROUGH_NMDA_RECEPTOR_MEDIATED_ACTIVATION_OF_RAS_SIGNALING	28	0.666853	1.66728	0		LAGGING_STRAND_SYNTHESIS	20	0.649596	1.64021	0.025641		NUCLEAR_EVENTS_KINASE_AND_TRANSCRIPTION_FACTOR_ACTIVATION_	61	0.602795	1.45806	0		M_PHASE	353	0.552572	1.79731	0.003		RAF_INDEPENDENT_MAPK1_3_ACTIVATION	23	0.633238	1.54464	0.00200401		DAP12_INTERACTIONS	40	0.563373	1.3665	0.051		APOPTOTIC_FACTOR_MEDIATED_RESPONSE	17	0.645101	1.55572	0.00302115
G_ALPHA_12_13_SIGNALLING_EVENTS	80	0.571552	1.57597	0		DEPOLYMERISATION_OF_THE_NUCLEAR_LAMINA	15	0.698963	1.66577	0.00612245		MITOCHONDRIAL_TRANSLATION	96	0.576716	1.63194	0.001		PINK1_PRKN_MEDIATED_MITOPHAGY	22	0.626189	1.45541	0.00800801		FORMATION_OF_THE_BETA_CATENIN_TCF_TRANSACTIVATING_COMPLEX	31	0.641041	1.79659	0.00101112		INTERCONVERSION_OF_NUCLEOTIDE_DI_AND_TRIPHOSPHATES	29	0.60829	1.54286	0.002		TRANSCRIPTION_OF_E2F_TARGETS_UNDER_NEGATIVE_CONTROL_BY_P107_RBL1_AND_P130_RBL2_IN_COMPLEX_WITH_HDAC1	16	0.595204	1.36313	0.055332		PEROXISOMAL_LIPID_METABOLISM	29	0.643911	1.55571	0
CITRIC_ACID_CYCLE_TCA_CYCLE_	22	0.628586	1.57308	0.011011		RHO_GTPASES_ACTIVATE_FORMINS	138	0.581233	1.665	0.009		DEPOLYMERISATION_OF_THE_NUCLEAR_LAMINA	15	0.683082	1.62909	0.00307062		ACTIVATION_OF_THE_MRNA_UPON_BINDING_OF_THE_CAP_BINDING_COMPLEX_AND_EIFS_AND_SUBSEQUENT_BINDING_TO_43S	60	0.57154	1.45338	0.084		SUMOYLATION_OF_DNA_REPLICATION_PROTEINS	45	0.611205	1.7945	0.00905433		CILIUM_ASSEMBLY	199	0.546917	1.54159	0.001		TRANSCRIPTION_OF_E2F_TARGETS_UNDER_NEGATIVE_CONTROL_BY_DREAM_COMPLEX	19	0.577476	1.36062	0.0581745		SYNTHESIS_OF_ACTIVE_UBIQUITIN_ROLES_OF_E1_AND_E2_ENZYMES	30	0.623539	1.55565	0.00601805
N_GLYCAN_ANTENNAE_ELONGATION_IN_THE_MEDIAL_TRANS_GOLGI	26	0.636784	1.57192	0		TELOMERE_MAINTENANCE	65	0.604594	1.6645	0.002		RESOLUTION_OF_D_LOOP_STRUCTURES	33	0.610745	1.62434	0.02002		G0_AND_EARLY_G1	27	0.61968	1.45216	0.04		HDR_THROUGH_HOMOLOGOUS_RECOMBINATION_HRR_	66	0.596793	1.78858	0.005005		GASTRIN_CREB_SIGNALLING_PATHWAY_VIA_PKC_AND_MAPK	18	0.654994	1.53292	0.00501505		BASIGIN_INTERACTIONS	25	0.585456	1.36019	0.019		MITOCHONDRIAL_FATTY_ACID_BETA_OXIDATION	36	0.62282	1.55543	0.001
CELL_DEATH_SIGNALLING_VIA_NRAGE_NRIF_AND_NADE	76	0.567942	1.57163	0		MRNA_SPLICING_MINOR_PATHWAY	52	0.608869	1.66407	0.002		ADRENALINE_NORADRENALINE_INHIBITS_INSULIN_SECRETION	28	0.634826	1.62303	0.001		ERCC6_CSB_AND_EHMT2_G9A_POSITIVELY_REGULATE_RRNA_EXPRESSION	16	0.637894	1.45197	0.0262361		SYNTHESIS_OF_PIPS_AT_THE_PLASMA_MEMBRANE	53	0.595732	1.78656	0.00501002		SYNTHESIS_OF_PIPS_AT_THE_EARLY_ENDOSOME_MEMBRANE	16	0.630246	1.52733	0.0298047		VIRAL_MESSENGER_RNA_SYNTHESIS	43	0.537747	1.35816	0.067		DNA_DAMAGE_TELOMERE_STRESS_INDUCED_SENESCENCE	28	0.637529	1.5553	0.003
TP53_REGULATES_TRANSCRIPTION_OF_CELL_DEATH_GENES	44	0.589164	1.56809	0.001		SRP_DEPENDENT_COTRANSLATIONAL_PROTEIN_TARGETING_TO_MEMBRANE	113	0.587157	1.664	0.032		G0_AND_EARLY_G1	27	0.643099	1.62286	0.0150602		MITOTIC_PROMETAPHASE	201	0.550896	1.44837	0.032		MITOPHAGY	29	0.648188	1.78572	0.00100301		ER_QUALITY_CONTROL_COMPARTMENT_ERQC_	20	0.613787	1.52188	0.0120724		NEUTROPHIL_DEGRANULATION	475	0.510589	1.35317	0.004		BUDDING_AND_MATURATION_OF_HIV_VIRION	28	0.615013	1.55207	0.00300601
EPHRIN_SIGNALING	19	0.655952	1.56722	0.0100503		MITOCHONDRIAL_TRNA_AMINOACYLATION	18	0.677274	1.66399	0.00501505		REGULATION_OF_PTEN_GENE_TRANSCRIPTION	61	0.582075	1.62166	0.002		DEACTIVATION_OF_THE_BETA_CATENIN_TRANSACTIVATING_COMPLEX	42	0.598297	1.44741	0.002		PINK1_PRKN_MEDIATED_MITOPHAGY	22	0.670914	1.77831	0.00101215		SHC1_EVENTS_IN_ERBB2_SIGNALING	22	0.62928	1.52024	0.00300903		TRANSPORT_OF_MATURE_MRNAS_DERIVED_FROM_INTRONLESS_TRANSCRIPTS	42	0.531348	1.35268	0.091		ANTIGEN_PRESENTATION_FOLDING_ASSEMBLY_AND_PEPTIDE_LOADING_OF_CLASS_I_MHC	25	0.63369	1.54562	0.0211055
NRIF_SIGNALS_CELL_DEATH_FROM_THE_NUCLEUS	16	0.654484	1.56667	0.00605449		ACTIVATION_OF_THE_PRE_REPLICATIVE_COMPLEX	33	0.626172	1.66281	0.0372984		BLOOD_GROUP_SYSTEMS_BIOSYNTHESIS	21	0.663046	1.62155	0.00200602		NONSENSE_MEDIATED_DECAY_NMD_	116	0.552025	1.44625	0.096		ORC1_REMOVAL_FROM_CHROMATIN	71	0.591404	1.77799	0.007		BUDDING_AND_MATURATION_OF_HIV_VIRION	28	0.593878	1.52008	0.004		INTERLEUKIN_12_SIGNALING	47	0.543389	1.35101	0.024		RAF_INDEPENDENT_MAPK1_3_ACTIVATION	23	0.645281	1.54465	0.001
SIGNALING_BY_NOTCH2	33	0.602568	1.56561	0.004004		TRANSLATION	277	0.568648	1.65843	0.003		THE_ROLE_OF_NEF_IN_HIV_1_REPLICATION_AND_DISEASE_PATHOGENESIS	28	0.631447	1.62104	0.0100503								SIGNALING_BY_RHO_GTPASES	392	0.555925	1.77226	0		CD209_DC_SIGN_SIGNALING	21	0.615744	1.51657	0.00803213								CD28_DEPENDENT_PI3K_AKT_SIGNALING	22	0.618023	1.54417	0.00603622
CA2_PATHWAY	58	0.586258	1.55884	0		SYNTHESIS_OF_GLYCOSYLPHOSPHATIDYLINOSITOL_GPI_	18	0.678937	1.65738	0.00606673		TRANSPORT_OF_MATURE_TRANSCRIPT_TO_CYTOPLASM	83	0.566616	1.61861	0.012								PROCESSING_OF_DNA_DOUBLE_STRAND_BREAK_ENDS	64	0.595187	1.77161	0.006		HCMV_LATE_EVENTS	53	0.564209	1.5156	0.014								TRANSCRIPTION_OF_E2F_TARGETS_UNDER_NEGATIVE_CONTROL_BY_DREAM_COMPLEX	19	0.637178	1.54406	0.0160481
SYNTHESIS_OF_PC	28	0.613111	1.55697	0		CYCLIN_A_B1_B2_ASSOCIATED_EVENTS_DURING_G2_M_TRANSITION	25	0.644684	1.6568	0.0151057		PYRUVATE_METABOLISM_AND_CITRIC_ACID_TCA_CYCLE	55	0.593837	1.61655	0								HOMOLOGY_DIRECTED_REPAIR	103	0.573418	1.76869	0.006		CHONDROITIN_SULFATE_BIOSYNTHESIS	20	0.633978	1.51462	0.0191147								TBC_RABGAPS	44	0.58986	1.54046	0.001
SUMOYLATION_OF_RNA_BINDING_PROTEINS	46	0.575873	1.55632	0.0260521		ADRENALINE_NORADRENALINE_INHIBITS_INSULIN_SECRETION	28	0.654052	1.65499	0		INTERLEUKIN_12_FAMILY_SIGNALING	57	0.605252	1.61438	0.001								SIGNALING_BY_NOTCH2	33	0.615973	1.76585	0.00100604		BBSOME_MEDIATED_CARGO_TARGETING_TO_CILIUM	23	0.609787	1.514	0.0180542								TP53_REGULATES_TRANSCRIPTION_OF_GENES_INVOLVED_IN_CYTOCHROME_C_RELEASE	20	0.63619	1.53215	0.00200401
SPHINGOLIPID_METABOLISM	87	0.576762	1.5562	0		ADP_SIGNALLING_THROUGH_P2Y_PURINOCEPTOR_12	22	0.678175	1.65373	0		BASE_EXCISION_REPAIR_AP_SITE_FORMATION	17	0.655064	1.614	0.00404449								ASSEMBLY_OF_THE_PRE_REPLICATIVE_COMPLEX	68	0.588326	1.76526	0.008		RORA_ACTIVATES_GENE_EXPRESSION	18	0.624454	1.51373	0.0171371								SPHINGOLIPID_DE_NOVO_BIOSYNTHESIS	43	0.609259	1.52612	0.001
PROTEIN_LOCALIZATION	162	0.547283	1.55188	0.001		G_BETA_GAMMA_SIGNALLING_THROUGH_CDC42	20	0.673936	1.65346	0.00400802		RESOLUTION_OF_D_LOOP_STRUCTURES_THROUGH_SYNTHESIS_DEPENDENT_STRAND_ANNEALING_SDSA_	26	0.617373	1.61396	0.0301811								EUKARYOTIC_TRANSLATION_ELONGATION	94	0.564677	1.76104	0.049445		ESTROGEN_DEPENDENT_GENE_EXPRESSION	86	0.549131	1.51347	0.002								BBSOME_MEDIATED_CARGO_TARGETING_TO_CILIUM	23	0.624256	1.52471	0.0130522
HCMV_LATE_EVENTS	53	0.566284	1.55014	0.024		RESOLUTION_OF_ABASIC_SITES_AP_SITES_	37	0.627557	1.65333	0.005005		AUTOPHAGY	150	0.565967	1.61366	0								TELOMERE_C_STRAND_LAGGING_STRAND_SYNTHESIS	34	0.625385	1.75872	0.00909091		SEALING_OF_THE_NUCLEAR_ENVELOPE_NE_BY_ESCRT_III	31	0.623219	1.51337	0.001								E3_UBIQUITIN_LIGASES_UBIQUITINATE_TARGET_PROTEINS	44	0.587849	1.52306	0.008
ROS_AND_RNS_PRODUCTION_IN_PHAGOCYTES	36	0.602372	1.55005	0.003003		G1_S_SPECIFIC_TRANSCRIPTION	29	0.638028	1.65223	0.0220884		SYNTHESIS_OF_BILE_ACIDS_AND_BILE_SALTS_VIA_7ALPHA_HYDROXYCHOLESTEROL	24	0.681118	1.61317	0								DNA_DOUBLE_STRAND_BREAK_REPAIR	131	0.562847	1.75842	0.005		RAB_REGULATION_OF_TRAFFICKING	121	0.542058	1.51177	0.001								ABC_TRANSPORTERS_IN_LIPID_HOMEOSTASIS	18	0.65689	1.52275	0.00603015
METABOLISM_OF_COFACTORS	19	0.639913	1.55004	0.00704935		REGULATION_OF_TP53_ACTIVITY_THROUGH_PHOSPHORYLATION	92	0.587879	1.65057	0.002		KERATAN_SULFATE_BIOSYNTHESIS	28	0.644838	1.61033	0								NOTCH3_ACTIVATION_AND_TRANSMISSION_OF_SIGNAL_TO_THE_NUCLEUS	25	0.647769	1.75406	0		PYRUVATE_METABOLISM_AND_CITRIC_ACID_TCA_CYCLE	55	0.569041	1.51075	0.001								CILIUM_ASSEMBLY	199	0.549365	1.52262	0.002
COBALAMIN_CBL_VITAMIN_B12_TRANSPORT_AND_METABOLISM	19	0.662299	1.54888	0		NUCLEAR_EVENTS_KINASE_AND_TRANSCRIPTION_FACTOR_ACTIVATION_	61	0.616861	1.64943	0		RESOLUTION_OF_ABASIC_SITES_AP_SITES_	37	0.603221	1.60977	0.01001								NUCLEAR_ENVELOPE_BREAKDOWN	52	0.59021	1.75359	0.00800801		NR1H2_AND_NR1H3_MEDIATED_SIGNALING	43	0.585191	1.50832	0.001								SYNTHESIS_OF_BILE_ACIDS_AND_BILE_SALTS	34	0.639358	1.52142	0
TRANSLOCATION_OF_SLC2A4_GLUT4_TO_THE_PLASMA_MEMBRANE	71	0.5704	1.5465	0.003		G_ALPHA_12_13_SIGNALLING_EVENTS	80	0.597454	1.64793	0		SPHINGOLIPID_DE_NOVO_BIOSYNTHESIS	43	0.617926	1.60927	0								NONSENSE_MEDIATED_DECAY_NMD_	116	0.558609	1.75074	0.037037		RNA_POLYMERASE_II_TRANSCRIBES_SNRNA_GENES	81	0.55962	1.50818	0.004								ENERGY_DEPENDENT_REGULATION_OF_MTOR_BY_LKB1_AMPK	29	0.59791	1.51761	0.00901804
EPH_EPHRIN_SIGNALING	92	0.565604	1.54589	0.002		CHROMOSOME_MAINTENANCE	92	0.583413	1.64456	0.011		UNFOLDED_PROTEIN_RESPONSE_UPR_	92	0.569389	1.60785	0								SUMOYLATION_OF_DNA_METHYLATION_PROTEINS	16	0.698662	1.74303	0.00205973		RHO_GTPASES_ACTIVATE_NADPH_OXIDASES	24	0.617023	1.50352	0.00400802								MRNA_CAPPING	29	0.601195	1.51477	0.007
TRANSCRIPTION_OF_E2F_TARGETS_UNDER_NEGATIVE_CONTROL_BY_DREAM_COMPLEX	19	0.634798	1.5434	0.0161943		MRNA_SPLICING	188	0.562756	1.64396	0.006		PROCESSING_OF_CAPPED_INTRONLESS_PRE_MRNA	28	0.624314	1.60647	0.0110331								TNF_RECEPTOR_SUPERFAMILY_TNFSF_MEMBERS_MEDIATING_NON_CANONICAL_NF_KB_PATHWAY	17	0.699707	1.74275	0.0177268		ORGANELLE_BIOGENESIS_AND_MAINTENANCE	290	0.524207	1.50052	0.002								SPHINGOLIPID_METABOLISM	87	0.578712	1.50469	0
FOXO_MEDIATED_TRANSCRIPTION_OF_CELL_DEATH_GENES	16	0.639405	1.54332	0.00812183		RNA_POLYMERASE_III_TRANSCRIPTION_INITIATION_FROM_TYPE_3_PROMOTER	28	0.640942	1.64169	0.001		PROCESSIVE_SYNTHESIS_ON_THE_LAGGING_STRAND	15	0.664079	1.60631	0.0311526								OVARIAN_TUMOR_DOMAIN_PROTEASES	38	0.604143	1.74217	0
DNA_DAMAGE_TELOMERE_STRESS_INDUCED_SENESCENCE	28	0.611	1.5431	0.012012		PRESYNAPTIC_FUNCTION_OF_KAINATE_RECEPTORS	21	0.665091	1.64161	0.002002		SYNTHESIS_OF_PIPS_AT_THE_EARLY_ENDOSOME_MEMBRANE	16	0.643075	1.60619	0.0255885								CELL_EXTRACELLULAR_MATRIX_INTERACTIONS	18	0.670875	1.73823	0.0155119
GPVI_MEDIATED_ACTIVATION_CASCADE	35	0.585503	1.54158	0.0290581		PROCESSIVE_SYNTHESIS_ON_THE_LAGGING_STRAND	15	0.689233	1.64109	0.0185376		GENE_AND_PROTEIN_EXPRESSION_BY_JAK_STAT_SIGNALING_AFTER_INTERLEUKIN_12_STIMULATION	38	0.62097	1.60515	0.001								DISEASES_ASSOCIATED_WITH_GLYCOSYLATION_PRECURSOR_BIOSYNTHESIS	18	0.66094	1.73443	0.00409417
NOTCH2_ACTIVATION_AND_TRANSMISSION_OF_SIGNAL_TO_THE_NUCLEUS	22	0.61545	1.54091	0.0110442		CELL_CYCLE_CHECKPOINTS	258	0.557315	1.63972	0.014		NUCLEAR_ENVELOPE_BREAKDOWN	52	0.582698	1.60402	0.016								NUCLEAR_PORE_COMPLEX_NPC_DISASSEMBLY	35	0.599367	1.72633	0.020284
HSP90_CHAPERONE_CYCLE_FOR_STEROID_HORMONE_RECEPTORS_SHR_	56	0.575321	1.54079	0.001		BLOOD_GROUP_SYSTEMS_BIOSYNTHESIS	21	0.663535	1.6379	0.001002		RNA_POLYMERASE_III_TRANSCRIPTION_INITIATION_FROM_TYPE_3_PROMOTER	28	0.633327	1.60339	0.001								G1_S_DNA_DAMAGE_CHECKPOINTS	68	0.580647	1.7208	0.006
MITOCHONDRIAL_PROTEIN_IMPORT	65	0.561002	1.53855	0.006		SUMOYLATION_OF_RNA_BINDING_PROTEINS	46	0.605244	1.63764	0.02		HYALURONAN_METABOLISM	17	0.68844	1.60264	0.00100301								RESPONSE_OF_EIF2AK4_GCN2_TO_AMINO_ACID_DEFICIENCY	102	0.550415	1.71681	0.0480962
TRANSCRIPTIONAL_REGULATION_OF_GRANULOPOIESIS	30	0.592375	1.53758	0.00501002		ERCC6_CSB_AND_EHMT2_G9A_POSITIVELY_REGULATE_RRNA_EXPRESSION	16	0.678253	1.63733	0.00910931		RHO_GTPASE_EFFECTORS	262	0.551052	1.60263	0.001								PI_METABOLISM	84	0.565806	1.71616	0.003
CARGO_TRAFFICKING_TO_THE_PERICILIARY_MEMBRANE	51	0.574055	1.53734	0.008		MITOCHONDRIAL_TRANSLATION	96	0.582471	1.63708	0		CELLULAR_SENESCENCE	126	0.565884	1.60049	0								ABERRANT_REGULATION_OF_MITOTIC_G1_S_TRANSITION_IN_CANCER_DUE_TO_RB1_DEFECTS	17	0.688794	1.71436	0.00306435
PYRUVATE_METABOLISM	31	0.594752	1.53593	0.001		CELL_DEATH_SIGNALLING_VIA_NRAGE_NRIF_AND_NADE	76	0.590495	1.63607	0		RNA_POLYMERASE_I_TRANSCRIPTION_TERMINATION	31	0.620993	1.59889	0.002								METABOLISM_OF_POLYAMINES	59	0.583732	1.71414	0.002002
DARPP_32_EVENTS	24	0.612881	1.53527	0.00801603		DEACTIVATION_OF_THE_BETA_CATENIN_TRANSACTIVATING_COMPLEX	42	0.615655	1.63604	0		TELOMERE_EXTENSION_BY_TELOMERASE	23	0.640624	1.59706	0.00200803								DEADENYLATION_OF_MRNA	23	0.627882	1.70994	0.00712106
COPI_MEDIATED_ANTEROGRADE_TRANSPORT	101	0.55199	1.52996	0.007		INTERLEUKIN_12_SIGNALING	47	0.61051	1.63407	0.001		TP53_REGULATES_TRANSCRIPTION_OF_CELL_CYCLE_GENES	49	0.60127	1.59694	0.005								INFLUENZA_INFECTION	156	0.539592	1.70551	0.024
TRANSPORT_OF_MATURE_TRANSCRIPT_TO_CYTOPLASM	83	0.54345	1.52995	0.018		EUKARYOTIC_TRANSLATION_INITIATION	120	0.573066	1.6325	0.033		SEMAPHORIN_INTERACTIONS	64	0.594524	1.59676	0								NUCLEAR_EVENTS_KINASE_AND_TRANSCRIPTION_FACTOR_ACTIVATION_	61	0.600229	1.70551	0
PROCESSING_OF_CAPPED_INTRON_CONTAINING_PRE_MRNA	241	0.518354	1.52907	0.02		TGF_BETA_RECEPTOR_SIGNALING_IN_EMT_EPITHELIAL_TO_MESENCHYMAL_TRANSITION_	16	0.666415	1.63041	0.00100908		DEATH_RECEPTOR_SIGNALLING	141	0.554767	1.59529	0								SUMOYLATION_OF_RNA_BINDING_PROTEINS	46	0.583501	1.7046	0.0130391
TNFR1_INDUCED_NFKAPPAB_SIGNALING_PATHWAY	30	0.582205	1.52875	0.0130391		RESOLUTION_OF_SISTER_CHROMATID_COHESION	125	0.570438	1.62948	0.025		REGULATION_OF_KIT_SIGNALING	16	0.660673	1.59515	0.0122825								APC_C_MEDIATED_DEGRADATION_OF_CELL_CYCLE_PROTEINS	88	0.552146	1.69207	0.01
INHIBITION_OF_DNA_RECOMBINATION_AT_TELOMERE	20	0.613703	1.52872	0.0241935		ANCHORING_FIBRIL_FORMATION	15	0.711283	1.62866	0.0124352		SHC1_EVENTS_IN_ERBB2_SIGNALING	22	0.650303	1.59507	0.001001								DEACTIVATION_OF_THE_BETA_CATENIN_TRANSACTIVATING_COMPLEX	42	0.594548	1.69183	0.001002
ACTIVATION_OF_GENE_EXPRESSION_BY_SREBF_SREBP_	42	0.578122	1.52573	0.00900901		PROCESSING_OF_CAPPED_INTRON_CONTAINING_PRE_MRNA	241	0.552627	1.62863	0.011		SIGNALING_BY_RHO_GTPASES	392	0.54143	1.59269	0.001								MITOCHONDRIAL_TRNA_AMINOACYLATION	18	0.656356	1.68945	0.00713558
RNA_POLYMERASE_III_TRANSCRIPTION_INITIATION_FROM_TYPE_3_PROMOTER	28	0.593506	1.52547	0.00800801		RESPONSE_OF_EIF2AK4_GCN2_TO_AMINO_ACID_DEFICIENCY	102	0.574515	1.62747	0.0480481		COSTIMULATION_BY_THE_CD28_FAMILY	72	0.578507	1.5923	0.03								POLYMERASE_SWITCHING_ON_THE_C_STRAND_OF_THE_TELOMERE	26	0.610488	1.68932	0.0142566
TRANSCRIPTIONAL_REGULATION_BY_THE_AP_2_TFAP2_FAMILY_OF_TRANSCRIPTION_FACTORS	38	0.596824	1.52463	0.003		ZINC_TRANSPORTERS	17	0.677021	1.62534	0.00604839		ENDOGENOUS_STEROLS	26	0.656765	1.59125	0								SELENOAMINO_ACID_METABOLISM	109	0.547331	1.68606	0.045
REGULATION_OF_PYRUVATE_DEHYDROGENASE_PDH_COMPLEX	16	0.63839	1.52312	0.0060241		SEMAPHORIN_INTERACTIONS	64	0.601074	1.62528	0.001		SUMOYLATION_OF_DNA_METHYLATION_PROTEINS	16	0.663792	1.591	0.00606061								INITIATION_OF_NUCLEAR_ENVELOPE_NE_REFORMATION	19	0.644171	1.6853	0.00719425
MITOTIC_SPINDLE_CHECKPOINT	111	0.528681	1.52009	0.045		PCNA_DEPENDENT_LONG_PATCH_BASE_EXCISION_REPAIR	21	0.649233	1.62125	0.0211907		SIGNALLING_TO_RAS	20	0.645111	1.5904	0.00200803								CD28_CO_STIMULATION	33	0.598455	1.68114	0.00302419
SIGNALLING_TO_ERKS	34	0.584256	1.51927	0.013		HDR_THROUGH_SINGLE_STRAND_ANNEALING_SSA_	37	0.609475	1.61954	0.024024		CHROMOSOME_MAINTENANCE	92	0.562932	1.58995	0.018								EXTENSION_OF_TELOMERES	51	0.572441	1.68083	0.0130391
GENERATION_OF_SECOND_MESSENGER_MOLECULES	37	0.573478	1.5181	0.109856		SIGNALLING_TO_ERKS	34	0.626976	1.61907	0		RAF_INDEPENDENT_MAPK1_3_ACTIVATION	23	0.638537	1.58891	0.001								CHROMOSOME_MAINTENANCE	92	0.547538	1.68066	0.017
POSTMITOTIC_NUCLEAR_PORE_COMPLEX_NPC_REFORMATION	27	0.583879	1.51754	0.0505051		SUMOYLATION_OF_DNA_METHYLATION_PROTEINS	16	0.677893	1.61805	0.00203046		SIGNAL_TRANSDUCTION_BY_L1	21	0.642546	1.58886	0.00802407								SWITCHING_OF_ORIGINS_TO_A_POST_REPLICATIVE_STATE	91	0.549087	1.67909	0.011
ATF4_ACTIVATES_GENES_IN_RESPONSE_TO_ENDOPLASMIC_RETICULUM_STRESS	27	0.595142	1.51728	0.00600601		REGULATION_OF_EXPRESSION_OF_SLITS_AND_ROBOS	172	0.56311	1.61586	0.015		SIGNALING_BY_ERYTHROPOIETIN	25	0.624042	1.58876	0.00907258								REGULATION_OF_TP53_ACTIVITY_THROUGH_PHOSPHORYLATION	92	0.552499	1.67672	0.004
THE_ROLE_OF_NEF_IN_HIV_1_REPLICATION_AND_DISEASE_PATHOGENESIS	28	0.592578	1.51687	0.0251762		TRNA_MODIFICATION_IN_THE_NUCLEUS_AND_CYTOSOL	42	0.603328	1.61542	0.001		GASTRIN_CREB_SIGNALLING_PATHWAY_VIA_PKC_AND_MAPK	18	0.657896	1.58831	0.00401606								CELL_DEATH_SIGNALLING_VIA_NRAGE_NRIF_AND_NADE	76	0.558926	1.67491	0.001
NUCLEAR_ENVELOPE_NE_REASSEMBLY	75	0.55092	1.51613	0.006		TRANSLATION_OF_STRUCTURAL_PROTEINS	28	0.626399	1.61378	0.001		TRANSCRIPTION_OF_E2F_TARGETS_UNDER_NEGATIVE_CONTROL_BY_DREAM_COMPLEX	19	0.645977	1.58627	0.0142132								STABILIZATION_OF_P53	57	0.56851	1.67439	0.008
POLYMERASE_SWITCHING_ON_THE_C_STRAND_OF_THE_TELOMERE	26	0.589629	1.51491	0.0241692		RAS_ACTIVATION_UPON_CA2_INFLUX_THROUGH_NMDA_RECEPTOR	20	0.676001	1.61211	0		DNA_DAMAGE_TELOMERE_STRESS_INDUCED_SENESCENCE	28	0.627866	1.58467	0.002								TGF_BETA_RECEPTOR_SIGNALING_ACTIVATES_SMADS	32	0.597372	1.67415	0.003003
SULFUR_AMINO_ACID_METABOLISM	28	0.601121	1.51449	0.002002		MITOTIC_PROPHASE	81	0.57523	1.60963	0.016		MITOTIC_SPINDLE_CHECKPOINT	111	0.551605	1.58373	0.033								RUNX1_INTERACTS_WITH_CO_FACTORS_WHOSE_PRECISE_EFFECT_ON_RUNX1_TARGETS_IS_NOT_KNOWN	37	0.574736	1.66915	0.0230461
TRANSFERRIN_ENDOCYTOSIS_AND_RECYCLING	31	0.589633	1.51442	0.00600601		EPH_EPHRIN_MEDIATED_REPULSION_OF_CELLS	51	0.609574	1.60941	0		INTERLEUKIN_12_SIGNALING	47	0.602468	1.58313	0.002								SUMOYLATION	171	0.536118	1.66767	0.006
GENE_AND_PROTEIN_EXPRESSION_BY_JAK_STAT_SIGNALING_AFTER_INTERLEUKIN_12_STIMULATION	38	0.586393	1.51416	0.005		SIGNALING_BY_ROBO_RECEPTORS	218	0.55681	1.60873	0.005		RNA_POLYMERASE_III_TRANSCRIPTION_INITIATION_FROM_TYPE_1_PROMOTER	28	0.613958	1.58289	0.00200401								ACTIVATION_OF_BH3_ONLY_PROTEINS	30	0.603314	1.66657	0.002002
INTRA_GOLGI_AND_RETROGRADE_GOLGI_TO_ER_TRAFFIC	202	0.523019	1.51302	0.012		RNA_POLYMERASE_II_TRANSCRIPTION_TERMINATION	66	0.578089	1.60785	0.007		DAP12_INTERACTIONS	40	0.613309	1.58192	0.008								INTRA_GOLGI_AND_RETROGRADE_GOLGI_TO_ER_TRAFFIC	202	0.524237	1.6657	0.003
CLASS_I_PEROXISOMAL_MEMBRANE_PROTEIN_IMPORT	20	0.611077	1.51287	0.0161453		INTRA_GOLGI_TRAFFIC	44	0.60275	1.60734	0.005		SUMOYLATION_OF_DNA_DAMAGE_RESPONSE_AND_REPAIR_PROTEINS	76	0.559533	1.58162	0.019								SIGNALLING_TO_RAS	20	0.635139	1.66402	0.00202224
REGULATION_OF_GLUCOKINASE_BY_GLUCOKINASE_REGULATORY_PROTEIN	31	0.573168	1.51257	0.0514113		HDR_THROUGH_HOMOLOGOUS_RECOMBINATION_HRR_	66	0.579918	1.60692	0.017		EPHA_MEDIATED_GROWTH_CONE_COLLAPSE	29	0.625548	1.58119	0.001001								RESOLUTION_OF_ABASIC_SITES_AP_SITES_	37	0.584168	1.6631	0.0130522
SYNTHESIS_OF_VERY_LONG_CHAIN_FATTY_ACYL_COAS	24	0.62341	1.5124	0.00300601		ACTIVATED_NOTCH1_TRANSMITS_SIGNAL_TO_THE_NUCLEUS	31	0.627956	1.60617	0		TP53_REGULATES_TRANSCRIPTION_OF_ADDITIONAL_CELL_CYCLE_GENES_WHOSE_EXACT_ROLE_IN_THE_P53_PATHWAY_REMAIN_UNCERTAIN	21	0.626752	1.58114	0.0110442								ACTIVATION_OF_BAD_AND_TRANSLOCATION_TO_MITOCHONDRIA_	15	0.662473	1.66118	0.00507614
RNA_POLYMERASE_II_TRANSCRIPTION_TERMINATION	66	0.54984	1.50857	0.015		SIGNALING_BY_RHO_GTPASES	392	0.548372	1.606	0.001		KERATAN_SULFATE_KERATIN_METABOLISM	34	0.616731	1.57941	0								SNRNP_ASSEMBLY	53	0.558535	1.65984	0.0190572
PROCESSIVE_SYNTHESIS_ON_THE_C_STRAND_OF_THE_TELOMERE	19	0.609359	1.50819	0.0171371		INFLUENZA_INFECTION	156	0.562804	1.60583	0.022		PI_METABOLISM	84	0.561451	1.57779	0.003								SYNTHESIS_OF_GLYCOSYLPHOSPHATIDYLINOSITOL_GPI_	18	0.640321	1.65887	0.00717949
REGULATION_OF_CHOLESTEROL_BIOSYNTHESIS_BY_SREBP_SREBF_	55	0.555399	1.50754	0.016		ATF4_ACTIVATES_GENES_IN_RESPONSE_TO_ENDOPLASMIC_RETICULUM_STRESS	27	0.630401	1.60466	0		MITOTIC_PROMETAPHASE	201	0.541717	1.57608	0.022								SUMOYLATION_OF_DNA_DAMAGE_RESPONSE_AND_REPAIR_PROTEINS	76	0.550051	1.65679	0.01
ANCHORING_OF_THE_BASAL_BODY_TO_THE_PLASMA_MEMBRANE	95	0.532021	1.50746	0.017		INTERLEUKIN_12_FAMILY_SIGNALING	57	0.590779	1.6041	0.001		IMMUNOREGULATORY_INTERACTIONS_BETWEEN_A_LYMPHOID_AND_A_NON_LYMPHOID_CELL	187	0.583698	1.57543	0.022								SIGNALING_BY_HIPPO	20	0.625088	1.65572	0.0134715
RNA_POLYMERASE_III_TRANSCRIPTION_TERMINATION	23	0.593358	1.50529	0.00803213		MITOTIC_PROMETAPHASE	201	0.549598	1.60337	0.02		SCAVENGING_BY_CLASS_A_RECEPTORS	19	0.654414	1.57529	0.0131712								TRANSCRIPTIONAL_REGULATION_BY_E2F6	34	0.579446	1.65554	0.0140987
DEATH_RECEPTOR_SIGNALLING	141	0.526531	1.50463	0.004		NUCLEOTIDE_EXCISION_REPAIR	110	0.562317	1.60235	0.001		EPH_EPHRIN_MEDIATED_REPULSION_OF_CELLS	51	0.601766	1.57455	0								FANCONI_ANEMIA_PATHWAY	39	0.572785	1.65171	0.0060241
COOPERATION_OF_PREFOLDIN_AND_TRIC_CCT_IN_ACTIN_AND_TUBULIN_FOLDING	33	0.593102	1.5045	0.009		SUMOYLATION_OF_CHROMATIN_ORGANIZATION_PROTEINS	56	0.588754	1.60211	0.017		CELL_DEATH_SIGNALLING_VIA_NRAGE_NRIF_AND_NADE	76	0.565292	1.57453	0								THE_ROLE_OF_GTSE1_IN_G2_M_PROGRESSION_AFTER_G2_CHECKPOINT	78	0.559683	1.65076	0.009
RAF_ACTIVATION	34	0.581196	1.50312	0.016		THROMBOXANE_SIGNALLING_THROUGH_TP_RECEPTOR	24	0.640027	1.60107	0.001001		SIGNALING_BY_VEGF	106	0.553161	1.57403	0								EPH_EPHRIN_MEDIATED_REPULSION_OF_CELLS	51	0.591373	1.64656	0
NRAGE_SIGNALS_DEATH_THROUGH_JNK	59	0.552529	1.50113	0.005		E3_UBIQUITIN_LIGASES_UBIQUITINATE_TARGET_PROTEINS	44	0.59291	1.60073	0.00400802		RHO_GTPASE_CYCLE	140	0.548262	1.57377	0.002								EUKARYOTIC_TRANSLATION_INITIATION	120	0.523484	1.64567	0.049049
ADRENALINE_NORADRENALINE_INHIBITS_INSULIN_SECRETION	28	0.60166	1.50106	0.003		RAP1_SIGNALLING	16	0.676026	1.60007	0.00100503		ZINC_TRANSPORTERS	17	0.657372	1.57305	0.00503525								TP53_REGULATES_TRANSCRIPTION_OF_CELL_CYCLE_GENES	49	0.570488	1.6436	0.00801603
RAB_REGULATION_OF_TRAFFICKING	121	0.525009	1.50091	0.01		DEPOSITION_OF_NEW_CENPA_CONTAINING_NUCLEOSOMES_AT_THE_CENTROMERE	28	0.615214	1.59877	0.0353179		DAP12_SIGNALING	29	0.615006	1.57301	0.0171198								DAP12_SIGNALING	29	0.598671	1.64212	0.0183113
						SPHINGOLIPID_METABOLISM	87	0.577234	1.59804	0		DEACTIVATION_OF_THE_BETA_CATENIN_TRANSACTIVATING_COMPLEX	42	0.585054	1.57219	0.005								DNA_REPAIR	283	0.506063	1.64058	0.011
						RHO_GTPASE_EFFECTORS	262	0.55037	1.59612	0.002		INTERLEUKIN_10_SIGNALING	45	0.626956	1.57134	0.011								MHC_CLASS_II_ANTIGEN_PRESENTATION	123	0.538579	1.63974	0
						P75_NTR_RECEPTOR_MEDIATED_SIGNALLING	97	0.568219	1.59544	0		SEALING_OF_THE_NUCLEAR_ENVELOPE_NE_BY_ESCRT_III	31	0.620789	1.57129	0.001001								TRANSLATION	277	0.513396	1.63933	0.014
						REGULATION_OF_PTEN_GENE_TRANSCRIPTION	61	0.582552	1.59485	0.001		VITAMIN_B5_PANTOTHENATE_METABOLISM	17	0.651939	1.57022	0.0040201								ESTROGEN_DEPENDENT_NUCLEAR_EVENTS_DOWNSTREAM_OF_ESR_MEMBRANE_SIGNALING	24	0.626562	1.63653	0.00100402
						RUNX1_INTERACTS_WITH_CO_FACTORS_WHOSE_PRECISE_EFFECT_ON_RUNX1_TARGETS_IS_NOT_KNOWN	37	0.594672	1.59064	0.00900901		PERK_REGULATES_GENE_EXPRESSION	32	0.601773	1.56618	0.001								APOPTOTIC_CLEAVAGE_OF_CELLULAR_PROTEINS	38	0.587682	1.63559	0.002002
						SUMOYLATION_OF_TRANSCRIPTION_COFACTORS	42	0.594029	1.59064	0.005		NUCLEOTIDE_EXCISION_REPAIR	110	0.546907	1.56608	0.002								SUMOYLATION_OF_CHROMATIN_ORGANIZATION_PROTEINS	56	0.548394	1.63536	0.0180361
						RHO_GTPASE_CYCLE	140	0.559072	1.58821	0		TRANSCRIPTION_OF_E2F_TARGETS_UNDER_NEGATIVE_CONTROL_BY_P107_RBL1_AND_P130_RBL2_IN_COMPLEX_WITH_HDAC1	16	0.651301	1.56593	0.0255102								DEPOLYMERISATION_OF_THE_NUCLEAR_LAMINA	15	0.646292	1.63517	0.0113402
						RNA_POLYMERASE_III_TRANSCRIPTION_TERMINATION	23	0.629126	1.58729	0.00100503		KSRP_KHSRP_BINDS_AND_DESTABILIZES_MRNA	17	0.639836	1.56488	0.0040201								NUCLEAR_SIGNALING_BY_ERBB4	32	0.609881	1.63477	0
						TRNA_AMINOACYLATION	24	0.626837	1.58643	0.007		RESOLUTION_OF_SISTER_CHROMATID_COHESION	125	0.550099	1.56432	0.029								REGULATION_OF_PTEN_GENE_TRANSCRIPTION	61	0.551522	1.63438	0.004
						EXTRA_NUCLEAR_ESTROGEN_SIGNALING	75	0.589348	1.58411	0.001		E3_UBIQUITIN_LIGASES_UBIQUITINATE_TARGET_PROTEINS	44	0.579959	1.56415	0.01								REGULATION_OF_EXPRESSION_OF_SLITS_AND_ROBOS	172	0.521975	1.63436	0.022
						MAPK_TARGETS_NUCLEAR_EVENTS_MEDIATED_BY_MAP_KINASES	31	0.606591	1.58229	0.00600601		REGULATION_OF_CHOLESTEROL_BIOSYNTHESIS_BY_SREBP_SREBF_	55	0.56891	1.56346	0.005								ASSOCIATION_OF_TRIC_CCT_WITH_TARGET_PROTEINS_DURING_BIOSYNTHESIS	39	0.584752	1.6342	0.003003
						SUMOYLATION_OF_DNA_DAMAGE_RESPONSE_AND_REPAIR_PROTEINS	76	0.566461	1.57919	0.024		SELECTIVE_AUTOPHAGY	81	0.575174	1.56248	0								FACTORS_INVOLVED_IN_MEGAKARYOCYTE_DEVELOPMENT_AND_PLATELET_PRODUCTION	154	0.541596	1.63168	0
						SUMOYLATION_OF_DNA_REPLICATION_PROTEINS	45	0.58115	1.57456	0.04004		NUCLEAR_ENVELOPE_NE_REASSEMBLY	75	0.563091	1.56204	0.008								INTERLEUKIN_RECEPTOR_SHC_SIGNALING	27	0.628386	1.6287	0.00901804
						TP53_REGULATES_TRANSCRIPTION_OF_GENES_INVOLVED_IN_G2_CELL_CYCLE_ARREST	18	0.64806	1.5741	0.00403633		TP53_REGULATES_METABOLIC_GENES	81	0.559325	1.55897	0.001								RESOLUTION_OF_AP_SITES_VIA_THE_MULTIPLE_NUCLEOTIDE_PATCH_REPLACEMENT_PATHWAY	24	0.598692	1.62615	0.0274112
						REGULATION_OF_CHOLESTEROL_BIOSYNTHESIS_BY_SREBP_SREBF_	55	0.575419	1.57325	0.006		CYCLIN_D_ASSOCIATED_EVENTS_IN_G1	47	0.587268	1.5585	0								MISMATCH_REPAIR	15	0.64702	1.62478	0.0179514
						GENE_AND_PROTEIN_EXPRESSION_BY_JAK_STAT_SIGNALING_AFTER_INTERLEUKIN_12_STIMULATION	38	0.600735	1.57293	0.001001		HOMOLOGOUS_DNA_PAIRING_AND_STRAND_EXCHANGE	42	0.570152	1.55713	0.038038								SIGNALING_BY_TGF_BETA_RECEPTOR_COMPLEX	73	0.538605	1.62274	0.005
						BASE_EXCISION_REPAIR_AP_SITE_FORMATION	17	0.650007	1.57183	0.0050813		MTORC1_MEDIATED_SIGNALLING	23	0.607997	1.55706	0.00603015								MITOCHONDRIAL_TRANSLATION	96	0.529538	1.62262	0.01
						G_PROTEIN_ACTIVATION	28	0.646332	1.57151	0		SIGNALING_BY_SCF_KIT	43	0.594056	1.55532	0.003								RAF_INDEPENDENT_MAPK1_3_ACTIVATION	23	0.619531	1.62257	0.00100402
						SIGNALLING_TO_RAS	20	0.647283	1.5715	0.00302115		MTOR_SIGNALLING	40	0.576164	1.5553	0.002								CGMP_EFFECTS	15	0.664372	1.62189	0.00306122
						EPH_EPHRIN_SIGNALING	92	0.56918	1.56974	0		REGULATION_OF_TP53_ACTIVITY	160	0.538831	1.55527	0.004								RHO_GTPASES_ACTIVATE_CIT	19	0.614863	1.62097	0.0141988
						KINESINS	60	0.582134	1.56908	0.008		RAF_ACTIVATION	34	0.590289	1.5538	0.01002								NONHOMOLOGOUS_END_JOINING_NHEJ_	35	0.563815	1.61864	0.0181269
						METABOLISM_OF_WATER_SOLUBLE_VITAMINS_AND_COFACTORS	121	0.556726	1.56862	0		LAMININ_INTERACTIONS	30	0.609541	1.5528	0.0321608								SIGNALING_BY_NOTCH4	82	0.528658	1.61796	0.003
						COOPERATION_OF_PDCL_PHLP1_AND_TRIC_CCT_IN_G_PROTEIN_BETA_FOLDING	42	0.603734	1.5684	0		MITOCHONDRIAL_PROTEIN_IMPORT	65	0.566392	1.55213	0.001								SIGNALING_BY_ROBO_RECEPTORS	218	0.512198	1.61591	0.017
						NRAGE_SIGNALS_DEATH_THROUGH_JNK	59	0.579573	1.56834	0.001		DEADENYLATION_OF_MRNA	23	0.600662	1.55145	0.0260782								RRNA_PROCESSING	203	0.507333	1.6147	0.026
						SHC1_EVENTS_IN_ERBB2_SIGNALING	22	0.649419	1.56648	0.001		SUMOYLATION_OF_CHROMATIN_ORGANIZATION_PROTEINS	56	0.561647	1.55109	0.032								TRANSPORT_OF_THE_SLBP_DEPENDANT_MATURE_MRNA	35	0.560564	1.61428	0.0383451
						INTERFERON_GAMMA_SIGNALING	91	0.5617	1.56642	0.025		TNFR1_INDUCED_NFKAPPAB_SIGNALING_PATHWAY	30	0.589952	1.54985	0.007								SIGNALING_BY_NOTCH3	49	0.553406	1.61138	0.001
						SIGNALING_BY_NTRKS	134	0.561741	1.56557	0		HDR_THROUGH_SINGLE_STRAND_ANNEALING_SSA_	37	0.574555	1.549	0.0310621								CELL_JUNCTION_ORGANIZATION	92	0.565265	1.61021	0
						THE_ROLE_OF_NEF_IN_HIV_1_REPLICATION_AND_DISEASE_PATHOGENESIS	28	0.605492	1.56467	0.0260782		HOMOLOGY_DIRECTED_REPAIR	103	0.542967	1.54826	0.02								CIRCADIAN_CLOCK	70	0.54396	1.6089	0.006
						GOLGI_ASSOCIATED_VESICLE_BIOGENESIS	56	0.574837	1.56439	0.003		DEFECTS_IN_VITAMIN_AND_COFACTOR_METABOLISM	20	0.621662	1.54815	0.00705645								INTERLEUKIN_3_INTERLEUKIN_5_AND_GM_CSF_SIGNALING	48	0.56901	1.60888	0.011
						CYTOSOLIC_SENSORS_OF_PATHOGEN_ASSOCIATED_DNA_	62	0.56925	1.56371	0.001		NEGATIVE_REGULATION_OF_MAPK_PATHWAY	43	0.584143	1.54742	0.002								RUNX1_REGULATES_TRANSCRIPTION_OF_GENES_INVOLVED_IN_DIFFERENTIATION_OF_HSCS	70	0.535204	1.60795	0.009
						CELL_CYCLE_MITOTIC	497	0.523841	1.56342	0.018		ADP_SIGNALLING_THROUGH_P2Y_PURINOCEPTOR_12	22	0.634759	1.54618	0.005005								ERK_MAPK_TARGETS	22	0.607713	1.60632	0.00902708
						VASOPRESSIN_REGULATES_RENAL_WATER_HOMEOSTASIS_VIA_AQUAPORINS	43	0.594287	1.56287	0		SUMOYLATION_OF_DNA_REPLICATION_PROTEINS	45	0.567479	1.54563	0.044								TGF_BETA_RECEPTOR_SIGNALING_IN_EMT_EPITHELIAL_TO_MESENCHYMAL_TRANSITION_	16	0.626268	1.6063	0.0102041
						ACTIVATION_OF_ATR_IN_RESPONSE_TO_REPLICATION_STRESS	37	0.583606	1.56266	0.056338		TRANSLATION	277	0.526635	1.54509	0.009								ACTIVATED_NOTCH1_TRANSMITS_SIGNAL_TO_THE_NUCLEUS	31	0.587172	1.60591	0.002
						G2_M_CHECKPOINTS	134	0.544655	1.56177	0.013		INTRA_GOLGI_AND_RETROGRADE_GOLGI_TO_ER_TRAFFIC	202	0.53411	1.54446	0.002								G_ALPHA_12_13_SIGNALLING_EVENTS	80	0.539057	1.60522	0
						ACTIVATION_OF_KAINATE_RECEPTORS_UPON_GLUTAMATE_BINDING	30	0.623238	1.56024	0.003		NUCLEAR_PORE_COMPLEX_NPC_DISASSEMBLY	35	0.573332	1.54375	0.0512563								P75_NTR_RECEPTOR_MEDIATED_SIGNALLING	97	0.527223	1.60519	0.001
						REGULATION_OF_TP53_ACTIVITY	160	0.543225	1.5602	0.006		SIGNALLING_TO_ERKS	34	0.588549	1.54307	0.003								REGULATION_OF_RAS_BY_GAPS	68	0.53691	1.6042	0.008
						TRANSPORT_OF_MATURE_TRANSCRIPT_TO_CYTOPLASM	83	0.552492	1.5598	0.022		TRNA_PROCESSING	108	0.536799	1.54215	0.007								REGULATION_OF_HSF1_MEDIATED_HEAT_SHOCK_RESPONSE	81	0.531919	1.60321	0.009
						CRMPS_IN_SEMA3A_SIGNALING	16	0.653809	1.55689	0.00603015		OXIDATIVE_STRESS_INDUCED_SENESCENCE	61	0.559852	1.54074	0								NGF_STIMULATED_TRANSCRIPTION	39	0.593084	1.60163	0.001001
						GLOBAL_GENOME_NUCLEOTIDE_EXCISION_REPAIR_GG_NER_	84	0.554747	1.55684	0.005		COOPERATION_OF_PDCL_PHLP1_AND_TRIC_CCT_IN_G_PROTEIN_BETA_FOLDING	42	0.594413	1.54039	0.001								DISEASES_ASSOCIATED_WITH_N_GLYCOSYLATION_OF_PROTEINS	17	0.613634	1.60161	0.00102881
						TRNA_PROCESSING	108	0.550481	1.55668	0.011		SIGNAL_AMPLIFICATION	33	0.607721	1.53896	0.004								RECOGNITION_OF_DNA_DAMAGE_BY_PCNA_CONTAINING_REPLICATION_COMPLEX	30	0.575553	1.60127	0.0241935
						RRNA_PROCESSING	203	0.541657	1.55516	0.015		P75_NTR_RECEPTOR_MEDIATED_SIGNALLING	97	0.544853	1.53804	0.001								PTEN_REGULATION	135	0.512289	1.60105	0.003
						EPHA_MEDIATED_GROWTH_CONE_COLLAPSE	29	0.618368	1.55464	0		RESOLUTION_OF_AP_SITES_VIA_THE_MULTIPLE_NUCLEOTIDE_PATCH_REPLACEMENT_PATHWAY	24	0.595573	1.53716	0.0251004								MOLECULES_ASSOCIATED_WITH_ELASTIC_FIBRES	38	0.585223	1.60045	0.012024
						PROTEIN_UBIQUITINATION	64	0.557775	1.55412	0.012012		VEGFR2_MEDIATED_VASCULAR_PERMEABILITY	27	0.593771	1.5364	0.00502008								NRAGE_SIGNALS_DEATH_THROUGH_JNK	59	0.547952	1.60015	0.001
						BIOSYNTHESIS_OF_THE_N_GLYCAN_PRECURSOR_DOLICHOL_LIPID_LINKED_OLIGOSACCHARIDE_LLO_AND_TRANSFER_TO_A_NASCENT_PROTEIN	77	0.564656	1.55408	0		TRANSCRIPTIONAL_REGULATION_BY_SMALL_RNAS	44	0.561263	1.53542	0.0481444								NICOTINATE_METABOLISM	31	0.598573	1.60011	0.002002
						RNA_POLYMERASE_I_TRANSCRIPTION	51	0.577207	1.55406	0.005		G_PROTEIN_MEDIATED_EVENTS	54	0.577504	1.53542	0								DEUBIQUITINATION	263	0.493829	1.59782	0.005
						SIGNAL_TRANSDUCTION_BY_L1	21	0.629289	1.55367	0.00601805		TRNA_PROCESSING_IN_THE_NUCLEUS	58	0.556415	1.53467	0.022								SIGNALING_BY_VEGF	106	0.519947	1.59762	0.004
						G_PROTEIN_MEDIATED_EVENTS	54	0.585681	1.5535	0.001		CTLA4_INHIBITORY_SIGNALING	21	0.613324	1.53428	0.0130785								METABOLISM_OF_WATER_SOLUBLE_VITAMINS_AND_COFACTORS	121	0.53245	1.59712	0
						RNA_POLYMERASE_III_TRANSCRIPTION_INITIATION_FROM_TYPE_1_PROMOTER	28	0.600929	1.55171	0.00802407		REGULATION_OF_TP53_ACTIVITY_THROUGH_PHOSPHORYLATION	92	0.544913	1.53416	0.01								EPIGENETIC_REGULATION_OF_GENE_EXPRESSION	88	0.52315	1.59603	0.018
						RNA_POLYMERASE_I_PROMOTER_ESCAPE	31	0.601234	1.55018	0.004		RHO_GTPASES_ACTIVATE_NADPH_OXIDASES	24	0.621587	1.53393	0.00900901								CYCLIN_D_ASSOCIATED_EVENTS_IN_G1	47	0.554633	1.595	0.004
						TRANSCRIPTIONAL_REGULATION_OF_GRANULOPOIESIS	30	0.59598	1.54901	0.00200401		SIGNALING_BY_NOTCH4	82	0.544802	1.53277	0.002								NUCLEAR_ENVELOPE_NE_REASSEMBLY	75	0.539436	1.59385	0.005
						RESPIRATORY_ELECTRON_TRANSPORT	99	0.546537	1.54898	0.01		SUMOYLATION_OF_SUMOYLATION_PROTEINS	34	0.570803	1.53257	0.0491474								BASE_EXCISION_REPAIR	44	0.546865	1.59378	0.018
						SIGNALING_BY_NOTCH4	82	0.545498	1.54832	0.002		RNA_POLYMERASE_III_TRANSCRIPTION	41	0.579066	1.53218	0.002								METABOLISM_OF_FOLATE_AND_PTERINES	17	0.630541	1.5937	0.00808081
						SYNTHESIS_OF_SUBSTRATES_IN_N_GLYCAN_BIOSYTHESIS	62	0.571652	1.54824	0		EPH_EPHRIN_SIGNALING	92	0.557626	1.53175	0								TRANSPORT_OF_MATURE_MRNAS_DERIVED_FROM_INTRONLESS_TRANSCRIPTS	42	0.541591	1.59146	0.0431727
						HOMOLOGY_DIRECTED_REPAIR	103	0.54661	1.54814	0.022		INTRACELLULAR_SIGNALING_BY_SECOND_MESSENGERS	300	0.525343	1.53085	0								DEATH_RECEPTOR_SIGNALLING	141	0.508392	1.59078	0.001
						RAF_ACTIVATION	34	0.595128	1.54793	0.005005		ADP_SIGNALLING_THROUGH_P2Y_PURINOCEPTOR_1	25	0.614307	1.5307	0.005								ACTIVATION_OF_GENE_EXPRESSION_BY_SREBF_SREBP_	42	0.55394	1.59035	0.00900901
						G2_M_DNA_DAMAGE_CHECKPOINT	61	0.564661	1.54598	0.03		CD209_DC_SIGN_SIGNALING	21	0.614998	1.53039	0.00703518								COSTIMULATION_BY_THE_CD28_FAMILY	72	0.524047	1.58946	0.0580581
						OTHER_SEMAPHORIN_INTERACTIONS	19	0.642952	1.54553	0.0111111		HOST_INTERACTIONS_OF_HIV_FACTORS	130	0.532107	1.52917	0.001								MITOCHONDRIAL_PROTEIN_IMPORT	65	0.539795	1.58759	0.007
						DNA_DOUBLE_STRAND_BREAK_REPAIR	131	0.538502	1.54539	0.021		ACTIVATION_OF_ANTERIOR_HOX_GENES_IN_HINDBRAIN_DEVELOPMENT_DURING_EARLY_EMBRYOGENESIS	62	0.561268	1.52887	0.005								SUMOYLATION_OF_SUMOYLATION_PROTEINS	34	0.552385	1.58278	0.0455466
						DAP12_SIGNALING	29	0.605686	1.54395	0.0240722		SIGNALING_BY_NOTCH1_PEST_DOMAIN_MUTANTS_IN_CANCER	58	0.551004	1.52855	0.004								UCH_PROTEINASES	85	0.516084	1.58099	0.007
						INTRA_GOLGI_AND_RETROGRADE_GOLGI_TO_ER_TRAFFIC	202	0.532177	1.5409	0.004		HCMV_INFECTION	98	0.542038	1.52696	0.007								BIOSYNTHESIS_OF_THE_N_GLYCAN_PRECURSOR_DOLICHOL_LIPID_LINKED_OLIGOSACCHARIDE_LLO_AND_TRANSFER_TO_A_NASCENT_PROTEIN	77	0.524874	1.57988	0
						DAG_AND_IP3_SIGNALING	41	0.586168	1.54076	0.001		GOLGI_TO_ER_RETROGRADE_TRANSPORT	133	0.541274	1.52577	0								SIGNALING_BY_TGFB_FAMILY_MEMBERS	102	0.521363	1.57892	0.005
						SNRNP_ASSEMBLY	53	0.563152	1.54035	0.031		INTEGRATION_OF_ENERGY_METABOLISM	108	0.551193	1.52489	0								VEGFR2_MEDIATED_VASCULAR_PERMEABILITY	27	0.578536	1.5776	0.00902708
						DNA_REPLICATION_PRE_INITIATION	85	0.546212	1.53819	0.022		PHOSPHORYLATION_SITE_MUTANTS_OF_CTNNB1_ARE_NOT_TARGETED_TO_THE_PROTEASOME_BY_THE_DESTRUCTION_COMPLEX	15	0.632512	1.52446	0.0288066								TRANSLESION_SYNTHESIS_BY_POLH	19	0.599227	1.57745	0.0174538
						DEATH_RECEPTOR_SIGNALLING	141	0.537482	1.53792	0.001		HCMV_LATE_EVENTS	53	0.549685	1.52387	0.031								SIGNALLING_TO_ERKS	34	0.562239	1.57692	0.013
						PKMTS_METHYLATE_HISTONE_LYSINES	44	0.570775	1.53767	0.018		PKA_MEDIATED_PHOSPHORYLATION_OF_CREB	20	0.611584	1.52371	0.00501002								REGULATION_OF_PTEN_STABILITY_AND_ACTIVITY	69	0.524107	1.5752	0.014014
						GLUCAGON_TYPE_LIGAND_RECEPTORS	33	0.610732	1.53688	0.001		AMINO_ACIDS_REGULATE_MTORC1	55	0.556088	1.52355	0								RORA_ACTIVATES_GENE_EXPRESSION	18	0.614487	1.57515	0.0224719
						CA_DEPENDENT_EVENTS	37	0.591452	1.53629	0.001		MITOTIC_PROPHASE	81	0.540287	1.52198	0.026								RNA_POLYMERASE_II_TRANSCRIPTION_TERMINATION	66	0.519679	1.57493	0.027
						ACTIVATION_OF_GENE_EXPRESSION_BY_SREBF_SREBP_	42	0.574154	1.53588	0.001		RESPIRATORY_ELECTRON_TRANSPORT	99	0.531574	1.52177	0.013								DISEASES_OF_MITOTIC_CELL_CYCLE	36	0.560675	1.57332	0.00501505
						DNA_REPAIR	283	0.521705	1.53479	0.011		ACTIVATION_OF_IRF3_IRF7_MEDIATED_BY_TBK1_IKK_EPSILON	17	0.621593	1.52142	0.00813835								APC_C_CDH1_MEDIATED_DEGRADATION_OF_CDC20_AND_OTHER_APC_C_CDH1_TARGETED_PROTEINS_IN_LATE_MITOSIS_EARLY_G1	74	0.519695	1.5733	0.014
						FORMATION_OF_INCISION_COMPLEX_IN_GG_NER	43	0.567183	1.53374	0.006		TRANSCRIPTIONAL_REGULATION_BY_TP53	357	0.515195	1.52022	0.001								METABOLISM_OF_NITRIC_OXIDE_NOS3_ACTIVATION_AND_REGULATION	15	0.624913	1.5723	0.0164779
						NEGATIVE_REGULATION_OF_MAPK_PATHWAY	43	0.578556	1.532	0		ERCC6_CSB_AND_EHMT2_G9A_POSITIVELY_REGULATE_RRNA_EXPRESSION	16	0.630852	1.52019	0.0263959								REGULATION_OF_CHOLESTEROL_BIOSYNTHESIS_BY_SREBP_SREBF_	55	0.530002	1.57147	0.016
						CELLULAR_SENESCENCE	126	0.538383	1.53014	0.001		TRNA_MODIFICATION_IN_THE_NUCLEUS_AND_CYTOSOL	42	0.554871	1.52018	0.008								TRANSPORT_OF_MATURE_TRANSCRIPT_TO_CYTOPLASM	83	0.510937	1.57121	0.028
						METABOLISM_OF_POLYAMINES	59	0.558114	1.52957	0.004		PTEN_REGULATION	135	0.523106	1.52001	0								REGULATION_OF_GLUCOKINASE_BY_GLUCOKINASE_REGULATORY_PROTEIN	31	0.555025	1.57018	0.0496957
						PI_METABOLISM	84	0.548953	1.52875	0.007		DAG_AND_IP3_SIGNALING	41	0.573681	1.51887	0.001								FORMATION_OF_INCISION_COMPLEX_IN_GG_NER	43	0.535604	1.56956	0.011011
						DUAL_INCISION_IN_TC_NER	65	0.551582	1.52859	0.008		GLYCOSAMINOGLYCAN_METABOLISM	124	0.5543	1.51867	0.001								SCF_SKP2_MEDIATED_DEGRADATION_OF_P27_P21	60	0.531171	1.56743	0.019
						AMINO_ACIDS_REGULATE_MTORC1	55	0.562758	1.52832	0		KINESINS	60	0.569442	1.51751	0.013								CELLULAR_RESPONSE_TO_HEAT_STRESS	100	0.513277	1.56651	0.013
						PERK_REGULATES_GENE_EXPRESSION	32	0.587273	1.52832	0		GENE_SILENCING_BY_RNA	73	0.552465	1.51718	0.02								PROCESSING_OF_CAPPED_INTRON_CONTAINING_PRE_MRNA	241	0.48089	1.56556	0.028
						GLYCOSAMINOGLYCAN_METABOLISM	124	0.55997	1.52811	0		EXTRA_NUCLEAR_ESTROGEN_SIGNALING	75	0.564163	1.51707	0								TIGHT_JUNCTION_INTERACTIONS	30	0.600297	1.56537	0.001
						DNA_REPLICATION	128	0.53179	1.52781	0.021		PRESYNAPTIC_FUNCTION_OF_KAINATE_RECEPTORS	21	0.613983	1.5169	0.00700701								APOPTOTIC_EXECUTION_PHASE	46	0.548303	1.56215	0.01
						M_PHASE	353	0.514617	1.5273	0.022		INTRAFLAGELLAR_TRANSPORT	54	0.558608	1.51666	0.012								SUMOYLATION_OF_UBIQUITINYLATION_PROTEINS	38	0.536504	1.56071	0.0480962
						SEPARATION_OF_SISTER_CHROMATIDS	190	0.524646	1.52671	0.025		GOLGI_ASSOCIATED_VESICLE_BIOGENESIS	56	0.547494	1.51658	0.009								PCNA_DEPENDENT_LONG_PATCH_BASE_EXCISION_REPAIR	21	0.586296	1.56057	0.0450358
						GAP_FILLING_DNA_REPAIR_SYNTHESIS_AND_LIGATION_IN_GG_NER	25	0.597467	1.52374	0.0241206		POLO_LIKE_KINASE_MEDIATED_EVENTS	16	0.626738	1.51578	0.0747863								MAPK_TARGETS_NUCLEAR_EVENTS_MEDIATED_BY_MAP_KINASES	31	0.568862	1.55953	0.01001
						GPVI_MEDIATED_ACTIVATION_CASCADE	35	0.58187	1.52265	0.0261044		MEIOTIC_SYNAPSIS	33	0.590505	1.51526	0.00600601								ERCC6_CSB_AND_EHMT2_G9A_POSITIVELY_REGULATE_RRNA_EXPRESSION	16	0.611791	1.55907	0.0267765
						CELL_CELL_COMMUNICATION	130	0.561435	1.52254	0		DISASSEMBLY_OF_THE_DESTRUCTION_COMPLEX_AND_RECRUITMENT_OF_AXIN_TO_THE_MEMBRANE	31	0.578974	1.51508	0.005005								METABOLISM_OF_NUCLEOTIDES	97	0.521335	1.55725	0
						SIGNALING_BY_VEGF	106	0.540705	1.52161	0.005		MYOGENESIS	29	0.611994	1.51474	0.005								REGULATION_OF_TP53_ACTIVITY	160	0.496505	1.55469	0.008
						MYD88_INDEPENDENT_TLR4_CASCADE_	97	0.540308	1.52154	0.001		METABOLISM_OF_STEROIDS	151	0.554006	1.51458	0								MITOTIC_G2_G2_M_PHASES	198	0.492268	1.55457	0.009
						CELL_JUNCTION_ORGANIZATION	92	0.568498	1.52142	0		FORMATION_OF_INCISION_COMPLEX_IN_GG_NER	43	0.562555	1.51425	0.006								PROTEIN_FOLDING	101	0.532442	1.55412	0.001
						MITOCHONDRIAL_CALCIUM_ION_TRANSPORT	23	0.596811	1.51786	0.00701403		CD28_DEPENDENT_PI3K_AKT_SIGNALING	22	0.597028	1.51369	0.0120846								EXPORT_OF_VIRAL_RIBONUCLEOPROTEINS_FROM_NUCLEUS	32	0.545168	1.55404	0.0617409
						OPIOID_SIGNALLING	90	0.558997	1.51783	0		DEADENYLATION_DEPENDENT_MRNA_DECAY	54	0.551325	1.5136	0.021								HOST_INTERACTIONS_OF_HIV_FACTORS	130	0.495613	1.55392	0.012
						NUCLEAR_ENVELOPE_BREAKDOWN	52	0.558217	1.51762	0.043043		CD28_CO_STIMULATION	33	0.574575	1.51327	0.00900901								REGULATION_OF_RUNX3_EXPRESSION_AND_ACTIVITY	55	0.523663	1.55377	0.019019
						MITOTIC_METAPHASE_AND_ANAPHASE	235	0.517065	1.5167	0.028		NUCLEAR_EVENTS_KINASE_AND_TRANSCRIPTION_FACTOR_ACTIVATION_	61	0.566986	1.51282	0.005								THROMBOXANE_SIGNALLING_THROUGH_TP_RECEPTOR	24	0.588471	1.55217	0.00200401
						SYNTHESIS_OF_BILE_ACIDS_AND_BILE_SALTS_VIA_7ALPHA_HYDROXYCHOLESTEROL	24	0.631882	1.51391	0.004		MRNA_CAPPING	29	0.579372	1.51104	0.016								DAP12_INTERACTIONS	40	0.552143	1.55195	0.023023
						TP53_REGULATES_TRANSCRIPTION_OF_CELL_CYCLE_GENES	49	0.56335	1.51313	0.012		CELL_CYCLE_MITOTIC	497	0.506754	1.51055	0.021								POSTMITOTIC_NUCLEAR_PORE_COMPLEX_NPC_REFORMATION	27	0.557515	1.55155	0.0496957
						TIGHT_JUNCTION_INTERACTIONS	30	0.617237	1.51298	0		PRE_NOTCH_PROCESSING_IN_GOLGI	18	0.620134	1.51013	0.0040201								ONCOGENIC_MAPK_SIGNALING	81	0.525065	1.55131	0.009
						POSTMITOTIC_NUCLEAR_PORE_COMPLEX_NPC_REFORMATION	27	0.583089	1.51271	0.0594159		HIV_TRANSCRIPTION_ELONGATION	43	0.562731	1.50984	0.00700701								DEGRADATION_OF_DVL	57	0.524903	1.55063	0.0180361
						COPI_DEPENDENT_GOLGI_TO_ER_RETROGRADE_TRAFFIC	99	0.541266	1.51201	0.006		TRANSCRIPTION_COUPLED_NUCLEOTIDE_EXCISION_REPAIR_TC_NER_	78	0.53627	1.50953	0.008								INTERACTIONS_OF_VPR_WITH_HOST_CELLULAR_PROTEINS	36	0.535454	1.55063	0.0523139
						NEGATIVE_REGULATION_OF_NMDA_RECEPTOR_MEDIATED_NEURONAL_TRANSMISSION	21	0.626435	1.51164	0.00401204		SYNTHESIS_OF_BILE_ACIDS_AND_BILE_SALTS_VIA_27_HYDROXYCHOLESTEROL	15	0.672138	1.50513	0.00300903								NRIF_SIGNALS_CELL_DEATH_FROM_THE_NUCLEUS	16	0.615967	1.54968	0.00613497
						DARPP_32_EVENTS	24	0.601919	1.51139	0.003		SIGNALING_BY_NOTCH	183	0.522696	1.50425	0								NEGATIVE_REGULATION_OF_NOTCH4_SIGNALING	54	0.523242	1.54911	0.0260521
						NGF_STIMULATED_TRANSCRIPTION	39	0.591893	1.51075	0.008		HDACS_DEACETYLATE_HISTONES	32	0.561606	1.50424	0.0341365								GROWTH_HORMONE_RECEPTOR_SIGNALING	24	0.581012	1.54908	0.00802407
						GLUCAGON_SIGNALING_IN_METABOLIC_REGULATION	33	0.585949	1.51042	0.003		GLOBAL_GENOME_NUCLEOTIDE_EXCISION_REPAIR_GG_NER_	84	0.532021	1.50385	0.008								ABC_TRANSPORTERS_IN_LIPID_HOMEOSTASIS	18	0.624525	1.549	0.00707071
						THE_CITRIC_ACID_TCA_CYCLE_AND_RESPIRATORY_ELECTRON_TRANSPORT	173	0.521803	1.51008	0.005		CHEMOKINE_RECEPTORS_BIND_CHEMOKINES	57	0.583452	1.50284	0.014								DEFECTS_OF_CONTACT_ACTIVATION_SYSTEM_CAS_AND_KALLIKREIN_KININ_SYSTEM_KKS_	16	0.657309	1.54863	0.00703518
						THROMBIN_SIGNALLING_THROUGH_PROTEINASE_ACTIVATED_RECEPTORS_PARS_	32	0.590154	1.50985	0.008		REGULATION_OF_INSULIN_SECRETION	78	0.555178	1.50248	0.001								TRNA_PROCESSING	108	0.497601	1.54699	0.017
						KERATAN_SULFATE_KERATIN_METABOLISM	34	0.588322	1.50983	0.004		CELL_CYCLE_CHECKPOINTS	258	0.513166	1.50202	0.029								RNA_POLYMERASE_III_TRANSCRIPTION_INITIATION_FROM_TYPE_3_PROMOTER	28	0.560669	1.54681	0.012024
						SEMA4D_INDUCED_CELL_MIGRATION_AND_GROWTH_CONE_COLLAPSE	20	0.615252	1.50841	0.007		DNA_REPAIR	283	0.506926	1.50159	0.018								TRNA_PROCESSING_IN_THE_NUCLEUS	58	0.517971	1.5461	0.037
						PROCESSING_OF_DNA_DOUBLE_STRAND_BREAK_ENDS	64	0.547143	1.50796	0.031														DNA_DAMAGE_BYPASS	48	0.52801	1.54486	0.014
						TRANSCRIPTIONAL_REGULATION_BY_TP53	357	0.513022	1.50794	0.006														MRNA_SPLICING_MINOR_PATHWAY	52	0.518203	1.54318	0.025025
						GOLGI_TO_ER_RETROGRADE_TRANSPORT	133	0.530672	1.50737	0.005														SYNTHESIS_OF_PIPS_AT_THE_GOLGI_MEMBRANE	18	0.606526	1.5424	0.0182927
						G_BETA_GAMMA_SIGNALLING_THROUGH_PI3KGAMMA	25	0.599256	1.50707	0.01002														SIGNALING_BY_KIT_IN_DISEASE	20	0.579305	1.54234	0.0352697
						AUTOPHAGY	150	0.526175	1.50668	0.002														CELLULAR_SENESCENCE	126	0.498058	1.54213	0.004
						INTRACELLULAR_SIGNALING_BY_SECOND_MESSENGERS	300	0.518781	1.5061	0														RHO_GTPASES_ACTIVATE_PKNS	34	0.561936	1.54207	0.005005
						TNF_RECEPTOR_SUPERFAMILY_TNFSF_MEMBERS_MEDIATING_NON_CANONICAL_NF_KB_PATHWAY	17	0.62381	1.50558	0.0584016														EPHA_MEDIATED_GROWTH_CONE_COLLAPSE	29	0.580465	1.54128	0.003
						NEDDYLATION	234	0.515101	1.50541	0														CYCLIN_A_CDK2_ASSOCIATED_EVENTS_AT_S_PHASE_ENTRY	85	0.509014	1.54048	0.018
						DAP12_INTERACTIONS	40	0.581754	1.50491	0.02														GAP_FILLING_DNA_REPAIR_SYNTHESIS_AND_LIGATION_IN_GG_NER	25	0.557724	1.5371	0.0293225
						PYRUVATE_METABOLISM_AND_CITRIC_ACID_TCA_CYCLE	55	0.552607	1.50491	0														CROSS_PRESENTATION_OF_SOLUBLE_EXOGENOUS_ANTIGENS_ENDOSOMES_	50	0.530742	1.53664	0.023023
						SIGNAL_AMPLIFICATION	33	0.593755	1.50461	0.001														INTRACELLULAR_SIGNALING_BY_SECOND_MESSENGERS	300	0.487771	1.53502	0
						METABOLISM_OF_VITAMINS_AND_COFACTORS	187	0.528822	1.50437	0														TRANSCRIPTIONAL_REGULATION_OF_WHITE_ADIPOCYTE_DIFFERENTIATION	84	0.508842	1.53487	0.004
						LAMININ_INTERACTIONS	30	0.593097	1.50407	0.0441767														INTERLEUKIN_7_SIGNALING	23	0.571339	1.5347	0.0192698
						UNFOLDED_PROTEIN_RESPONSE_UPR_	92	0.533841	1.50396	0.001														PROTEIN_UBIQUITINATION	64	0.507183	1.53158	0.016016
						METABOLISM_OF_STEROIDS	151	0.546723	1.50255	0														INTRA_GOLGI_TRAFFIC	44	0.521878	1.53097	0.03
						INTEGRIN_SIGNALING	27	0.637524	1.50207	0														INTERACTIONS_OF_REV_WITH_HOST_CELLULAR_PROTEINS	36	0.529971	1.53035	0.0585267
						TRANSCRIPTION_COUPLED_NUCLEOTIDE_EXCISION_REPAIR_TC_NER_	78	0.536632	1.50167	0.009														CITRIC_ACID_CYCLE_TCA_CYCLE_	22	0.569848	1.53011	0.0202224
						RECOGNITION_OF_DNA_DAMAGE_BY_PCNA_CONTAINING_REPLICATION_COMPLEX	30	0.579624	1.50153	0.0270812														PROCESSING_OF_CAPPED_INTRONLESS_PRE_MRNA	28	0.547469	1.52895	0.0406504
																								RHO_GTPASE_CYCLE	140	0.499101	1.52887	0.004
																								RRNA_MODIFICATION_IN_THE_NUCLEUS_AND_CYTOSOL	59	0.512489	1.52881	0.0360721
																								TNFR2_NON_CANONICAL_NF_KB_PATHWAY	101	0.505061	1.52866	0.011
																								REGULATION_OF_TP53_ACTIVITY_THROUGH_METHYLATION	19	0.577071	1.52799	0.0224719
																								TELOMERE_MAINTENANCE	65	0.509587	1.52786	0.023023
																								HCMV_EARLY_EVENTS	74	0.52045	1.52634	0.012
																								RNA_POLYMERASE_III_CHAIN_ELONGATION	18	0.583488	1.52576	0.0275229
																								HCMV_INFECTION	98	0.50464	1.52499	0.007
																								LAMININ_INTERACTIONS	30	0.566218	1.52477	0.0577508
																								P130CAS_LINKAGE_TO_MAPK_SIGNALING_FOR_INTEGRINS	15	0.639312	1.52475	0.0232089
																								SIGNALING_BY_BRAF_AND_RAF_FUSIONS	64	0.522188	1.52428	0.012
																								CD28_DEPENDENT_PI3K_AKT_SIGNALING	22	0.572378	1.52423	0.0184049
																								HCMV_LATE_EVENTS	53	0.510879	1.52404	0.0310621
																								CHONDROITIN_SULFATE_DERMATAN_SULFATE_METABOLISM	50	0.548856	1.52345	0.006
																								SIGNALING_BY_NTRKS	134	0.509004	1.52138	0.003
																								ASPARAGINE_N_LINKED_GLYCOSYLATION	301	0.472735	1.52134	0.005
																								MAPK6_MAPK4_SIGNALING	88	0.506038	1.52097	0.012
																								TRANSCRIPTIONAL_REGULATION_BY_TP53	357	0.473755	1.52085	0.008
																								ER_QUALITY_CONTROL_COMPARTMENT_ERQC_	20	0.569387	1.51919	0.0263959
																								SIGNALING_BY_NOTCH	183	0.480799	1.51823	0.001
																								INTERCONVERSION_OF_NUCLEOTIDE_DI_AND_TRIPHOSPHATES	29	0.547886	1.51685	0.0151057
																								INTERLEUKIN_2_FAMILY_SIGNALING	44	0.541289	1.51658	0.0460922
																								ACTIVATION_OF_THE_MRNA_UPON_BINDING_OF_THE_CAP_BINDING_COMPLEX_AND_EIFS_AND_SUBSEQUENT_BINDING_TO_43S	60	0.503854	1.51427	0.0700701
																								NS1_MEDIATED_EFFECTS_ON_HOST_PATHWAYS	40	0.518499	1.51402	0.0651303
																								COPI_MEDIATED_ANTEROGRADE_TRANSPORT	101	0.494327	1.51153	0.007
																								TP53_REGULATES_TRANSCRIPTION_OF_DNA_REPAIR_GENES	62	0.511119	1.51129	0.017
																								COOPERATION_OF_PREFOLDIN_AND_TRIC_CCT_IN_ACTIN_AND_TUBULIN_FOLDING	33	0.574269	1.511	0.01
																								E3_UBIQUITIN_LIGASES_UBIQUITINATE_TARGET_PROTEINS	44	0.518719	1.51072	0.0170683
																								RA_BIOSYNTHESIS_PATHWAY	22	0.589102	1.51071	0.007
																								INTERLEUKIN_4_AND_INTERLEUKIN_13_SIGNALING	111	0.526252	1.51063	0.003
																								RNA_POLYMERASE_III_TRANSCRIPTION	41	0.523311	1.50992	0.017
																								FLT3_SIGNALING	292	0.491361	1.50929	0.001
																								BMAL1_CLOCK_NPAS2_ACTIVATES_CIRCADIAN_GENE_EXPRESSION	27	0.571295	1.50882	0.0170512
																								DOWNSTREAM_SIGNALING_EVENTS_OF_B_CELL_RECEPTOR_BCR_	81	0.494931	1.50717	0.017
																								DEGRADATION_OF_THE_EXTRACELLULAR_MATRIX	140	0.529675	1.50543	0.006
																								UB_SPECIFIC_PROCESSING_PROTEASES	186	0.473766	1.50535	0.015
																								MRNA_SPLICING	188	0.465661	1.50438	0.042
																								RNA_POLYMERASE_III_TRANSCRIPTION_INITIATION_FROM_TYPE_1_PROMOTER	28	0.534189	1.50261	0.028169
																								SUMOYLATION_OF_TRANSCRIPTION_COFACTORS	42	0.520085	1.50141	0.0230461
																								INTEGRIN_SIGNALING	27	0.577655	1.50125	0.0120361
																								ASYMMETRIC_LOCALIZATION_OF_PCP_PROTEINS	64	0.504295	1.50091	0.022
																								DEGRADATION_OF_AXIN	55	0.508082	1.50067	0.031031
																								MET_ACTIVATES_PTK2_SIGNALING	30	0.555378	1.50056	0.0707071
																								DISEASES_OF_IMMUNE_SYSTEM	24	0.558808	1.50017	0.0363269

## Sheet: Analysis II Ductal_LumA
ABS_Group_A_ductal_lumA (NES > 1.5 n=34)						ABS_Group_B_ductal_lumA (NES > 1.5 n=11)						ABS_Group_B1_ductal_lumA (NES > 1.5 n=14)						ABS_Group_B2_ductal_lumA (NES > 1.5 n=2)						ABS_Group_C_ductal_lumA (NES > 1.5 n=10)						ABS_Group_D_ductal_lumA (NES > 1.5 n=9)						ABS_Group_D1_ductal_lumA (NES > 1.5 n=1)						ABS_Group_D2_ductal_lumA (NES > 1.5 n=13)
NAME	SIZE	ES	NES	NOM p-val		NAME	SIZE	ES	NES	NOM p-val		NAME	SIZE	ES	NES	NOM p-val		NAME	SIZE	ES	NES	NOM p-val	c	NAME	SIZE	ES	NES	NOM p-val	D	NAME	SIZE	ES	NES	NOM p-val	d1	NAME	SIZE	ES	NES	NOM p-val	d2	NAME	SIZE	ES	NES	NOM p-val
COOPERATION_OF_PREFOLDIN_AND_TRIC_CCT_IN_ACTIN_AND_TUBULIN_FOLDING	33	0.702424	1.65005	0.001		NRIF_SIGNALS_CELL_DEATH_FROM_THE_NUCLEUS	16	0.710745	1.61901	0.00100604		BASE_EXCISION_REPAIR_AP_SITE_FORMATION	17	0.752602	1.7005	0		MITOCHONDRIAL_TRNA_AMINOACYLATION	18	0.721427	1.5547	0.00401606		REGULATION_OF_TP53_ACTIVITY_THROUGH_METHYLATION	19	0.640932	1.60501	0.00504541		ANTIGEN_PRESENTATION_FOLDING_ASSEMBLY_AND_PEPTIDE_LOADING_OF_CLASS_I_MHC	25	0.702979	1.66836	0.00906344		INHIBITION_OF_DNA_RECOMBINATION_AT_TELOMERE	20	0.67806	1.50231	0.00401204		TELOMERE_EXTENSION_BY_TELOMERASE	23	0.740052	1.70831	0
EUKARYOTIC_TRANSLATION_ELONGATION	94	0.615655	1.63676	0.0671343		DAP12_SIGNALING	29	0.684167	1.61157	0.00601202		VEGFR2_MEDIATED_CELL_PROLIFERATION	19	0.702935	1.59365	0.001002		TRNA_AMINOACYLATION	24	0.678765	1.50534	0.001001		INTERCONVERSION_OF_NUCLEOTIDE_DI_AND_TRIPHOSPHATES	29	0.607052	1.58372	0.00301508		TELOMERE_EXTENSION_BY_TELOMERASE	23	0.668829	1.56032	0		BASE_EXCISION_REPAIR_AP_SITE_FORMATION	17	0.654124	1.42627	0.00701403		ANTIGEN_PRESENTATION_FOLDING_ASSEMBLY_AND_PEPTIDE_LOADING_OF_CLASS_I_MHC	25	0.692365	1.62777	0.0150451
CHOLESTEROL_BIOSYNTHESIS	25	0.689074	1.6203	0.004		NOTCH3_ACTIVATION_AND_TRANSMISSION_OF_SIGNAL_TO_THE_NUCLEUS	25	0.668305	1.5918	0		SIGNALING_BY_ERBB2_ECD_MUTANTS	16	0.723663	1.58545	0.00301205		ASSOCIATION_OF_TRIC_CCT_WITH_TARGET_PROTEINS_DURING_BIOSYNTHESIS	39	0.605909	1.35678	0.005		ASSOCIATION_OF_TRIC_CCT_WITH_TARGET_PROTEINS_DURING_BIOSYNTHESIS	39	0.593905	1.58207	0.001		BASE_EXCISION_REPAIR_AP_SITE_FORMATION	17	0.693155	1.55904	0.00100301		NUCLEOTIDE_LIKE_PURINERGIC_RECEPTORS	15	0.675956	1.42	0.011022		PROCESSIVE_SYNTHESIS_ON_THE_C_STRAND_OF_THE_TELOMERE	19	0.687862	1.59069	0.001002
SIGNALLING_TO_RAS	20	0.683337	1.59914	0.002002		G1_S_SPECIFIC_TRANSCRIPTION	29	0.667817	1.58864	0.014014		REGULATION_OF_KIT_SIGNALING	16	0.711561	1.5827	0.00301205		INSERTION_OF_TAIL_ANCHORED_PROTEINS_INTO_THE_ENDOPLASMIC_RETICULUM_MEMBRANE	20	0.633338	1.35645	0.02		SIGNALLING_TO_RAS	20	0.62214	1.57416	0.0130785		POLYMERASE_SWITCHING_ON_THE_C_STRAND_OF_THE_TELOMERE	26	0.649128	1.54541	0.003003		PROLACTIN_RECEPTOR_SIGNALING	15	0.658843	1.4158	0.0191147		EXTENSION_OF_TELOMERES	51	0.640729	1.58571	0.001
FORMATION_OF_TUBULIN_FOLDING_INTERMEDIATES_BY_CCT_TRIC	26	0.694103	1.59426	0.001		MITOCHONDRIAL_TRNA_AMINOACYLATION	18	0.681234	1.57596	0.0241206		NOTCH3_ACTIVATION_AND_TRANSMISSION_OF_SIGNAL_TO_THE_NUCLEUS	25	0.665125	1.55697	0		RNA_POLYMERASE_III_CHAIN_ELONGATION	18	0.635239	1.35579	0.014		RAS_ACTIVATION_UPON_CA2_INFLUX_THROUGH_NMDA_RECEPTOR	20	0.631005	1.56512	0.00502513		TELOMERE_C_STRAND_LAGGING_STRAND_SYNTHESIS	34	0.630395	1.53898	0.004		KERATAN_SULFATE_KERATIN_METABOLISM	34	0.619078	1.41192	0.01		CHROMOSOME_MAINTENANCE	92	0.615246	1.56548	0.003
TRANSFERRIN_ENDOCYTOSIS_AND_RECYCLING	31	0.655188	1.58846	0		INTERCONVERSION_OF_NUCLEOTIDE_DI_AND_TRIPHOSPHATES	29	0.656175	1.57495	0		CHEMOKINE_RECEPTORS_BIND_CHEMOKINES	57	0.664436	1.55129	0.015		SIGNALING_BY_HIPPO	20	0.621033	1.3453	0.0651956		INTRA_GOLGI_TRAFFIC	44	0.558454	1.5492	0.012		INHIBITION_OF_DNA_RECOMBINATION_AT_TELOMERE	20	0.665785	1.53589	0.0060241		METABOLISM_OF_COFACTORS	19	0.637966	1.39427	0.009		MITOCHONDRIAL_PROTEIN_IMPORT	65	0.616001	1.55602	0
ACTIVATION_OF_THE_MRNA_UPON_BINDING_OF_THE_CAP_BINDING_COMPLEX_AND_EIFS_AND_SUBSEQUENT_BINDING_TO_43S	60	0.608758	1.58243	0.041		SIGNALING_BY_ERBB2_ECD_MUTANTS	16	0.677241	1.52756	0.00502513		WNT5A_DEPENDENT_INTERNALIZATION_OF_FZD4	15	0.703707	1.53691	0.001001		CYCLIN_A_B1_B2_ASSOCIATED_EVENTS_DURING_G2_M_TRANSITION	25	0.611747	1.33828	0.0510511		PROTEIN_METHYLATION	17	0.609953	1.5378	0.0182927		PROLACTIN_RECEPTOR_SIGNALING	15	0.692848	1.53391	0.00703518		MTORC1_MEDIATED_SIGNALLING	23	0.599847	1.35594	0.024024		AMINO_ACIDS_REGULATE_MTORC1	55	0.624517	1.54899	0
CITRIC_ACID_CYCLE_TCA_CYCLE_	22	0.678782	1.58048	0.001001		KERATAN_SULFATE_KERATIN_METABOLISM	34	0.656673	1.52455	0.002		INTERCONVERSION_OF_NUCLEOTIDE_DI_AND_TRIPHOSPHATES	29	0.640562	1.53514	0.001		FORMATION_OF_TUBULIN_FOLDING_INTERMEDIATES_BY_CCT_TRIC	26	0.641625	1.33561	0.019		CHOLESTEROL_BIOSYNTHESIS	25	0.609235	1.51605	0.0210843		METABOLISM_OF_COFACTORS	19	0.671768	1.52708	0		PROCESSING_OF_CAPPED_INTRONLESS_PRE_MRNA	28	0.586255	1.35189	0.045		TELOMERE_MAINTENANCE	65	0.620054	1.54581	0
ASSOCIATION_OF_TRIC_CCT_WITH_TARGET_PROTEINS_DURING_BIOSYNTHESIS	39	0.64483	1.57998	0.002		BASE_EXCISION_REPAIR_AP_SITE_FORMATION	17	0.675833	1.52178	0.00300601		FORMATION_OF_THE_BETA_CATENIN_TCF_TRANSACTIVATING_COMPLEX	31	0.638726	1.52835	0.003		FATTY_ACYL_COA_BIOSYNTHESIS	37	0.619618	1.33547	0.006		COOPERATION_OF_PREFOLDIN_AND_TRIC_CCT_IN_ACTIN_AND_TUBULIN_FOLDING	33	0.60384	1.50815	0.005		PROCESSIVE_SYNTHESIS_ON_THE_C_STRAND_OF_THE_TELOMERE	19	0.656036	1.51217	0.00301508		PHOSPHORYLATION_SITE_MUTANTS_OF_CTNNB1_ARE_NOT_TARGETED_TO_THE_PROTEASOME_BY_THE_DESTRUCTION_COMPLEX	15	0.607294	1.33514	0.0732932		DEPOSITION_OF_NEW_CENPA_CONTAINING_NUCLEOSOMES_AT_THE_CENTROMERE	28	0.646088	1.54244	0.027027
INTRA_GOLGI_TRAFFIC	44	0.636341	1.57663	0.002		EPH_EPHRIN_MEDIATED_REPULSION_OF_CELLS	51	0.623694	1.51876	0		DAP12_SIGNALING	29	0.658194	1.52765	0.019019		SYNTHESIS_OF_VERY_LONG_CHAIN_FATTY_ACYL_COAS	24	0.641612	1.32587	0.012		ZINC_TRANSPORTERS	17	0.636702	1.50066	0.0120846		EXTENSION_OF_TELOMERES	51	0.597055	1.49166	0.001		VEGFR2_MEDIATED_VASCULAR_PERMEABILITY	27	0.582833	1.33058	0.031		INHIBITION_OF_DNA_RECOMBINATION_AT_TELOMERE	20	0.678776	1.54003	0.001002
CARBOXYTERMINAL_POST_TRANSLATIONAL_MODIFICATIONS_OF_TUBULIN	42	0.652062	1.57607	0		CONSTITUTIVE_SIGNALING_BY_EGFRVIII	15	0.670429	1.51051	0.0120968		SIGNALING_BY_KIT_IN_DISEASE	20	0.65165	1.52	0.0181452		COOPERATION_OF_PDCL_PHLP1_AND_TRIC_CCT_IN_G_PROTEIN_BETA_FOLDING	42	0.608796	1.32551	0.004		FORMATION_OF_THE_BETA_CATENIN_TCF_TRANSACTIVATING_COMPLEX	31	0.557238	1.49552	0.0310933		HIV_ELONGATION_ARREST_AND_RECOVERY	33	0.612115	1.47514	0.002002		REGULATION_OF_MECP2_EXPRESSION_AND_ACTIVITY	28	0.587992	1.32981	0.034		CALNEXIN_CALRETICULIN_CYCLE	25	0.656204	1.53017	0.002
SRP_DEPENDENT_COTRANSLATIONAL_PROTEIN_TARGETING_TO_MEMBRANE	113	0.591263	1.57544	0.06		RETROGRADE_TRANSPORT_AT_THE_TRANS_GOLGI_NETWORK	49	0.60148	1.49349	0.012		EPH_EPHRIN_MEDIATED_REPULSION_OF_CELLS	51	0.628429	1.51863	0		INTERCONVERSION_OF_NUCLEOTIDE_DI_AND_TRIPHOSPHATES	29	0.597039	1.3172	0.015		CREB1_PHOSPHORYLATION_THROUGH_NMDA_RECEPTOR_MEDIATED_ACTIVATION_OF_RAS_SIGNALING	28	0.57668	1.48783	0.014014		SYNTHESIS_OF_BILE_ACIDS_AND_BILE_SALTS_VIA_27_HYDROXYCHOLESTEROL	15	0.732765	1.46338	0.002		KERATAN_SULFATE_BIOSYNTHESIS	28	0.585622	1.32074	0.033		TELOMERE_C_STRAND_LAGGING_STRAND_SYNTHESIS	34	0.628257	1.52418	0.005
BASE_EXCISION_REPAIR_AP_SITE_FORMATION	17	0.67943	1.57081	0.00100503		SYNTHESIS_OF_VERY_LONG_CHAIN_FATTY_ACYL_COAS	24	0.664149	1.493	0.001		CONSTITUTIVE_SIGNALING_BY_EGFRVIII	15	0.680928	1.51794	0.00804829		METABOLISM_OF_POLYAMINES	59	0.572229	1.31666	0.003		N_GLYCAN_ANTENNAE_ELONGATION_IN_THE_MEDIAL_TRANS_GOLGI	26	0.60845	1.48286	0.003		TELOMERE_MAINTENANCE	65	0.577475	1.45965	0.002		ANTIGEN_PRESENTATION_FOLDING_ASSEMBLY_AND_PEPTIDE_LOADING_OF_CLASS_I_MHC	25	0.575223	1.31496	0.125881		CD28_DEPENDENT_PI3K_AKT_SIGNALING	22	0.644791	1.51482	0.00903614
NONSENSE_MEDIATED_DECAY_NMD_	116	0.589866	1.5666	0.053		TRANSCRIPTION_OF_E2F_TARGETS_UNDER_NEGATIVE_CONTROL_BY_DREAM_COMPLEX	19	0.636981	1.48711	0.0260521		ATF4_ACTIVATES_GENES_IN_RESPONSE_TO_ENDOPLASMIC_RETICULUM_STRESS	27	0.637791	1.51123	0.003		BASE_EXCISION_REPAIR_AP_SITE_FORMATION	17	0.614895	1.31491	0.041041		FOXO_MEDIATED_TRANSCRIPTION_OF_CELL_DEATH_GENES	16	0.597337	1.47708	0.0262626		CHROMOSOME_MAINTENANCE	92	0.563639	1.45002	0.01		CONSTITUTIVE_SIGNALING_BY_AKT1_E17K_IN_CANCER	26	0.575492	1.30266	0.051		N_GLYCAN_TRIMMING_IN_THE_ER_AND_CALNEXIN_CALRETICULIN_CYCLE	34	0.614209	1.49006	0.003
TRANSPORT_OF_CONNEXONS_TO_THE_PLASMA_MEMBRANE	20	0.703359	1.56074	0.001001		SHC_MEDIATED_CASCADE_FGFR1	21	0.670902	1.48239	0.001		MTORC1_MEDIATED_SIGNALLING	23	0.640133	1.4947	0.00400802		COOPERATION_OF_PREFOLDIN_AND_TRIC_CCT_IN_ACTIN_AND_TUBULIN_FOLDING	33	0.610117	1.30653	0.02		DEACTIVATION_OF_THE_BETA_CATENIN_TRANSACTIVATING_COMPLEX	42	0.541615	1.46902	0.012012		RAB_GERANYLGERANYLATION	65	0.576896	1.44985	0		BUDDING_AND_MATURATION_OF_HIV_VIRION	28	0.561447	1.2968	0.031		BASE_EXCISION_REPAIR_AP_SITE_FORMATION	17	0.669592	1.48614	0.00300903
DEACTIVATION_OF_THE_BETA_CATENIN_TRANSACTIVATING_COMPLEX	42	0.639712	1.56066	0		NUCLEOTIDE_SALVAGE	23	0.636283	1.47741	0.002002		INFLAMMASOMES	20	0.645464	1.49138	0.019019		PROTEIN_METHYLATION	17	0.602647	1.30248	0.042		TRNA_AMINOACYLATION	24	0.561929	1.46201	0.0363269		REGULATION_OF_TP53_EXPRESSION_AND_DEGRADATION	37	0.592284	1.44852	0.008		NEF_MEDIATES_DOWN_MODULATION_OF_CELL_SURFACE_RECEPTORS_BY_RECRUITING_THEM_TO_CLATHRIN_ADAPTERS	21	0.585551	1.29324	0.0830831		BETA_CATENIN_PHOSPHORYLATION_CASCADE	17	0.649252	1.48359	0.0151362
MTORC1_MEDIATED_SIGNALLING	23	0.662503	1.55946	0.003		KERATAN_SULFATE_BIOSYNTHESIS	28	0.647863	1.47052	0.003		NUCLEOTIDE_SALVAGE	23	0.647241	1.48391	0		CLASS_I_PEROXISOMAL_MEMBRANE_PROTEIN_IMPORT	20	0.612501	1.30028	0.033		PINK1_PRKN_MEDIATED_MITOPHAGY	22	0.597211	1.45367	0.0290873		INTERCONVERSION_OF_NUCLEOTIDE_DI_AND_TRIPHOSPHATES	29	0.607569	1.44096	0.004004		POLYMERASE_SWITCHING_ON_THE_C_STRAND_OF_THE_TELOMERE	26	0.564099	1.28631	0.056		INTRINSIC_PATHWAY_FOR_APOPTOSIS	52	0.593829	1.48034	0
SELENOAMINO_ACID_METABOLISM	109	0.584851	1.54782	0.072		ONCOGENE_INDUCED_SENESCENCE	30	0.615705	1.4683	0.002		ENERGY_DEPENDENT_REGULATION_OF_MTOR_BY_LKB1_AMPK	29	0.618204	1.47574	0.004		DEPOSITION_OF_NEW_CENPA_CONTAINING_NUCLEOSOMES_AT_THE_CENTROMERE	28	0.582988	1.29824	0.0660661		SIGNALLING_TO_ERKS	34	0.539125	1.45024	0.027027		MITOCHONDRIAL_TRNA_AMINOACYLATION	18	0.618182	1.44014	0.0342397		HCMV_LATE_EVENTS	53	0.532793	1.2855	0.078		REGULATION_OF_INSULIN_SECRETION	78	0.604032	1.4717	0
TELOMERE_EXTENSION_BY_TELOMERASE	23	0.651969	1.54175	0.008		NOTCH2_ACTIVATION_AND_TRANSMISSION_OF_SIGNAL_TO_THE_NUCLEUS	22	0.620049	1.45475	0.00901804		TNFS_BIND_THEIR_PHYSIOLOGICAL_RECEPTORS	29	0.663231	1.4755	0.033		G1_S_DNA_DAMAGE_CHECKPOINTS	68	0.558486	1.2906	0.007		NRIF_SIGNALS_CELL_DEATH_FROM_THE_NUCLEUS	16	0.58599	1.45016	0.0433905		PEROXISOMAL_LIPID_METABOLISM	29	0.623466	1.43847	0.009		SEMA4D_INDUCED_CELL_MIGRATION_AND_GROWTH_CONE_COLLAPSE	20	0.588985	1.28499	0.055		INTERCONVERSION_OF_NUCLEOTIDE_DI_AND_TRIPHOSPHATES	29	0.617016	1.46265	0.003
RESPONSE_OF_EIF2AK4_GCN2_TO_AMINO_ACID_DEFICIENCY	102	0.581601	1.54017	0.08		REGULATION_OF_PTEN_GENE_TRANSCRIPTION	61	0.574216	1.44049	0.003		INTRA_GOLGI_TRAFFIC	44	0.607265	1.47542	0.008		CYTOSOLIC_SULFONATION_OF_SMALL_MOLECULES	23	0.616036	1.28901	0.016016		MITOCHONDRIAL_TRNA_AMINOACYLATION	18	0.58238	1.44284	0.0377166		REGULATION_OF_INSULIN_SECRETION	78	0.580421	1.43775	0.001		GLYCOSPHINGOLIPID_METABOLISM	44	0.562171	1.28257	0.015		POLYMERASE_SWITCHING_ON_THE_C_STRAND_OF_THE_TELOMERE	26	0.618559	1.45947	0.019
ABERRANT_REGULATION_OF_MITOTIC_EXIT_IN_CANCER_DUE_TO_RB1_DEFECTS	20	0.655413	1.53499	0.00901804		INTRA_GOLGI_TRAFFIC	44	0.584676	1.43468	0.009		NRIF_SIGNALS_CELL_DEATH_FROM_THE_NUCLEUS	16	0.651766	1.47409	0.00300903		STABILIZATION_OF_P53	57	0.559189	1.28875	0.011		FORMATION_OF_TUBULIN_FOLDING_INTERMEDIATES_BY_CCT_TRIC	26	0.594702	1.43815	0.019		AMINO_ACIDS_REGULATE_MTORC1	55	0.575911	1.43057	0.003		SULFUR_AMINO_ACID_METABOLISM	28	0.583901	1.28066	0.028		KSRP_KHSRP_BINDS_AND_DESTABILIZES_MRNA	17	0.643983	1.45944	0.0060423
BASE_EXCISION_REPAIR	44	0.611426	1.53469	0.006		INTERLEUKIN_10_SIGNALING	45	0.605961	1.42758	0.046		CITRIC_ACID_CYCLE_TCA_CYCLE_	22	0.652546	1.47401	0.002002		PROCESSING_OF_SMDT1	16	0.60454	1.28342	0.0512563		TRANSLOCATION_OF_SLC2A4_GLUT4_TO_THE_PLASMA_MEMBRANE	71	0.51849	1.43479	0.011		BASE_EXCISION_REPAIR	44	0.578663	1.42971	0.004		BASE_EXCISION_REPAIR	44	0.5423	1.27865	0.03		TBC_RABGAPS	44	0.598121	1.45795	0.001
RHO_GTPASES_ACTIVATE_IQGAPS	31	0.651461	1.53194	0.002		MTORC1_MEDIATED_SIGNALLING	23	0.612167	1.42535	0.008		ACTIVATION_OF_BH3_ONLY_PROTEINS	30	0.611593	1.46918	0.002		MITOCHONDRIAL_CALCIUM_ION_TRANSPORT	23	0.590489	1.28308	0.03		E3_UBIQUITIN_LIGASES_UBIQUITINATE_TARGET_PROTEINS	44	0.516522	1.42562	0.03003		DEPOSITION_OF_NEW_CENPA_CONTAINING_NUCLEOSOMES_AT_THE_CENTROMERE	28	0.59184	1.4273	0.039039		CASPASE_ACTIVATION_VIA_DEATH_RECEPTORS_IN_THE_PRESENCE_OF_LIGAND	16	0.597518	1.27231	0.119238		PROLACTIN_RECEPTOR_SIGNALING	15	0.655076	1.45727	0.0110553
SYNTHESIS_OF_GLYCOSYLPHOSPHATIDYLINOSITOL_GPI_	18	0.666221	1.52941	0.0262097		CD209_DC_SIGN_SIGNALING	21	0.621267	1.42481	0.00701403		SIGNALING_BY_ERYTHROPOIETIN	25	0.624988	1.46815	0.0200401		G1_S_SPECIFIC_TRANSCRIPTION	29	0.574413	1.27721	0.107		PKMTS_METHYLATE_HISTONE_LYSINES	44	0.52545	1.42122	0.041		TRANSFERRIN_ENDOCYTOSIS_AND_RECYCLING	31	0.598637	1.41818	0.007		HIV_ELONGATION_ARREST_AND_RECOVERY	33	0.552228	1.27146	0.052		ATTENUATION_PHASE	28	0.621528	1.4537	0.008
SEALING_OF_THE_NUCLEAR_ENVELOPE_NE_BY_ESCRT_III	31	0.649813	1.52817	0		SHC_MEDIATED_CASCADE_FGFR4	20	0.658418	1.4243	0.003		DEPOLYMERISATION_OF_THE_NUCLEAR_LAMINA	15	0.655018	1.46567	0.00901804		KERATAN_SULFATE_KERATIN_METABOLISM	34	0.5839	1.27426	0.05		ENERGY_DEPENDENT_REGULATION_OF_MTOR_BY_LKB1_AMPK	29	0.535047	1.41386	0.0381143		NOTCH3_ACTIVATION_AND_TRANSMISSION_OF_SIGNAL_TO_THE_NUCLEUS	25	0.599231	1.41629	0.01		PROCESSIVE_SYNTHESIS_ON_THE_C_STRAND_OF_THE_TELOMERE	19	0.5698	1.26943	0.074		VEGFR2_MEDIATED_VASCULAR_PERMEABILITY	27	0.610671	1.44995	0.006
APC_CDC20_MEDIATED_DEGRADATION_OF_NEK2A	26	0.634678	1.52505	0.005005		CONSTITUTIVE_SIGNALING_BY_LIGAND_RESPONSIVE_EGFR_CANCER_VARIANTS	19	0.61612	1.42288	0.025025		NOTCH2_ACTIVATION_AND_TRANSMISSION_OF_SIGNAL_TO_THE_NUCLEUS	22	0.630478	1.46227	0.006		RAP1_SIGNALLING	16	0.612961	1.269	0.061		MITOPHAGY	29	0.554879	1.41212	0.035		ACTIVATION_OF_BAD_AND_TRANSLOCATION_TO_MITOCHONDRIA_	15	0.626667	1.41628	0.0150451		EPHA_MEDIATED_GROWTH_CONE_COLLAPSE	29	0.571144	1.26858	0.033		METABOLISM_OF_COFACTORS	19	0.642486	1.44582	0.004004
DISEASES_ASSOCIATED_WITH_N_GLYCOSYLATION_OF_PROTEINS	17	0.668395	1.52322	0.0161453		SIGNALLING_TO_RAS	20	0.617806	1.42278	0.0180542		MTOR_SIGNALLING	40	0.598002	1.46077	0.004		KERATAN_SULFATE_BIOSYNTHESIS	28	0.591036	1.26843	0.068		INTERACTIONS_OF_REV_WITH_HOST_CELLULAR_PROTEINS	36	0.505736	1.40095	0.0811623		SIGNAL_TRANSDUCTION_BY_L1	21	0.631093	1.41378	0.00900901		SIGNAL_TRANSDUCTION_BY_L1	21	0.594192	1.26375	0.05		CONSTITUTIVE_SIGNALING_BY_AKT1_E17K_IN_CANCER	26	0.60451	1.44231	0.011
CONVERSION_FROM_APC_C_CDC20_TO_APC_C_CDH1_IN_LATE_ANAPHASE	20	0.653639	1.52311	0.01002		ENERGY_DEPENDENT_REGULATION_OF_MTOR_BY_LKB1_AMPK	29	0.595066	1.41958	0.009		SIGNALING_BY_NOTCH3	49	0.592835	1.45687	0.002		ASYMMETRIC_LOCALIZATION_OF_PCP_PROTEINS	64	0.548132	1.26304	0.012		STABILIZATION_OF_P53	57	0.512564	1.40077	0.022		PKA_MEDIATED_PHOSPHORYLATION_OF_CREB	20	0.623486	1.41137	0.01002		RNA_POLYMERASE_II_TRANSCRIPTION_TERMINATION	66	0.519483	1.26329	0.054		RAB_GERANYLGERANYLATION	65	0.576575	1.43853	0
EPH_EPHRIN_MEDIATED_REPULSION_OF_CELLS	51	0.622361	1.52253	0		VEGFR2_MEDIATED_CELL_PROLIFERATION	19	0.628065	1.41935	0.019019		RNA_POLYMERASE_III_TRANSCRIPTION_TERMINATION	23	0.622863	1.45056	0.007		VITAMIN_B5_PANTOTHENATE_METABOLISM	17	0.606427	1.26212	0.06		SHC_MEDIATED_CASCADE_FGFR3	18	0.615708	1.4006	0.0251256		OTHER_INTERLEUKIN_SIGNALING	24	0.624745	1.40942	0.008		MICRORNA_MIRNA_BIOGENESIS	21	0.56534	1.25518	0.066		ACTIVATION_OF_BH3_ONLY_PROTEINS	30	0.598287	1.4351	0.006
EUKARYOTIC_TRANSLATION_INITIATION	120	0.569641	1.52046	0.069		SIGNALING_BY_NOTCH3	49	0.568406	1.41325	0.003		SIGNALING_BY_SCF_KIT	43	0.593459	1.43852	0.008		DEGRADATION_OF_GLI1_BY_THE_PROTEASOME	60	0.543182	1.26086	0.014		METABOLISM_OF_NUCLEOTIDES	97	0.487754	1.3976	0.005		MITOCHONDRIAL_PROTEIN_IMPORT	65	0.562186	1.40893	0.006		GENE_SILENCING_BY_RNA	73	0.517169	1.25433	0.072		RESOLUTION_OF_D_LOOP_STRUCTURES	33	0.593207	1.43497	0.023023
FORMATION_OF_THE_BETA_CATENIN_TCF_TRANSACTIVATING_COMPLEX	31	0.634117	1.51844	0.00700701		SIGNALING_BY_PDGFR_IN_DISEASE	20	0.607979	1.41297	0.0401204		GASTRIN_CREB_SIGNALLING_PATHWAY_VIA_PKC_AND_MAPK	18	0.635678	1.43515	0.0200401		RAF_ACTIVATION	34	0.559941	1.25818	0.048		CITRIC_ACID_CYCLE_TCA_CYCLE_	22	0.55086	1.39557	0.0483871		INTRAFLAGELLAR_TRANSPORT	54	0.579533	1.40521	0.006		ASSEMBLY_OF_THE_HIV_VIRION	16	0.564676	1.25325	0.0931864		APOPTOTIC_FACTOR_MEDIATED_RESPONSE	17	0.625889	1.42901	0.0180542
BBSOME_MEDIATED_CARGO_TARGETING_TO_CILIUM	23	0.64259	1.50676	0.012		METABOLISM_OF_NUCLEOTIDES	97	0.55614	1.40932	0		SIGNALING_BY_NTRK3_TRKC_	17	0.635405	1.43444	0.0230924		SCF_SKP2_MEDIATED_DEGRADATION_OF_P27_P21	60	0.548121	1.25741	0.015		SYNTHESIS_OF_GLYCOSYLPHOSPHATIDYLINOSITOL_GPI_	18	0.559996	1.39541	0.061554		INTEGRATION_OF_ENERGY_METABOLISM	108	0.55615	1.40452	0		EICOSANOID_LIGAND_BINDING_RECEPTORS	15	0.618352	1.25305	0.084		REGULATION_OF_TP53_EXPRESSION_AND_DEGRADATION	37	0.587848	1.4265	0.008
RNA_POLYMERASE_III_CHAIN_ELONGATION	18	0.650262	1.50658	0.00900901		MAP2K_AND_MAPK_ACTIVATION	40	0.5978	1.40891	0.002		TELOMERE_EXTENSION_BY_TELOMERASE	23	0.611227	1.43391	0.009		SHC_MEDIATED_CASCADE_FGFR3	18	0.590023	1.25723	0.06		ZBP1_DAI_MEDIATED_INDUCTION_OF_TYPE_I_IFNS	21	0.542254	1.39336	0.0513595		MITOCHONDRIAL_FATTY_ACID_BETA_OXIDATION	36	0.57681	1.40027	0.009		MTOR_SIGNALLING	40	0.530671	1.25211	0.047		PEROXISOMAL_LIPID_METABOLISM	29	0.618281	1.42214	0.007
SIGNALING_BY_PDGFR_IN_DISEASE	20	0.631864	1.50385	0.0321932		SHC_MEDIATED_CASCADE_FGFR3	18	0.652593	1.40671	0.004		SHC_MEDIATED_CASCADE_FGFR1	21	0.668696	1.43299	0.002		CELLULAR_RESPONSE_TO_HYPOXIA	75	0.538495	1.25312	0.01		KERATAN_SULFATE_BIOSYNTHESIS	28	0.532344	1.39261	0.051		CONSTITUTIVE_SIGNALING_BY_AKT1_E17K_IN_CANCER	26	0.584795	1.39732	0.019019		PENTOSE_PHOSPHATE_PATHWAY	15	0.586951	1.2516	0.0911824		INTEGRATION_OF_ENERGY_METABOLISM	108	0.569433	1.42049	0
PHOSPHORYLATION_OF_THE_APC_C	20	0.639151	1.49406	0.0130653		RNA_POLYMERASE_II_TRANSCRIPTION_TERMINATION	66	0.550552	1.40229	0.026		DAP12_INTERACTIONS	40	0.614796	1.43127	0.016		ENERGY_DEPENDENT_REGULATION_OF_MTOR_BY_LKB1_AMPK	29	0.564107	1.24983	0.063		NUCLEAR_IMPORT_OF_REV_PROTEIN	33	0.506441	1.38907	0.0953815		DEACTIVATION_OF_THE_BETA_CATENIN_TRANSACTIVATING_COMPLEX	42	0.578333	1.39236	0.003		GLYCOLYSIS	71	0.517865	1.24841	0.055		INSERTION_OF_TAIL_ANCHORED_PROTEINS_INTO_THE_ENDOPLASMIC_RETICULUM_MEMBRANE	20	0.617607	1.41923	0.00800801
MTOR_SIGNALLING	40	0.608619	1.49276	0.002		GASTRIN_CREB_SIGNALLING_PATHWAY_VIA_PKC_AND_MAPK	18	0.619125	1.39976	0.0261044		PERK_REGULATES_GENE_EXPRESSION	32	0.596903	1.42965	0.004		DISASSEMBLY_OF_THE_DESTRUCTION_COMPLEX_AND_RECRUITMENT_OF_AXIN_TO_THE_MEMBRANE	31	0.572274	1.24745	0.05		TICAM1_RIP1_MEDIATED_IKK_COMPLEX_RECRUITMENT	19	0.5496	1.38699	0.0720081		PKA_ACTIVATION_IN_GLUCAGON_SIGNALLING	17	0.627914	1.39099	0.02002		MITOCHONDRIAL_TRNA_AMINOACYLATION	18	0.550362	1.24825	0.142285		ER_QUALITY_CONTROL_COMPARTMENT_ERQC_	20	0.614942	1.4167	0.011
SIGNALING_BY_ERBB2_ECD_MUTANTS	16	0.655663	1.49113	0.0160643		TRNA_AMINOACYLATION	24	0.58898	1.3995	0.0560561		DEPOSITION_OF_NEW_CENPA_CONTAINING_NUCLEOSOMES_AT_THE_CENTROMERE	28	0.606583	1.42886	0.0330661		RUNX1_REGULATES_TRANSCRIPTION_OF_GENES_INVOLVED_IN_DIFFERENTIATION_OF_HSCS	70	0.535904	1.24672	0.019		DAP12_SIGNALING	29	0.521225	1.38446	0.121399		SIGNALING_BY_FGFR2_IIIA_TM	19	0.612919	1.38705	0.023		N_GLYCAN_ANTENNAE_ELONGATION	15	0.585386	1.24554	0.0760761		DISEASES_ASSOCIATED_WITH_N_GLYCOSYLATION_OF_PROTEINS	17	0.619485	1.41668	0.0262097
ACTIVATION_OF_AMPK_DOWNSTREAM_OF_NMDARS	28	0.642878	1.48866	0.003		RAF_ACTIVATION	34	0.572492	1.39393	0.00800801		INTRINSIC_PATHWAY_FOR_APOPTOSIS	52	0.575377	1.42632	0		MYOGENESIS	29	0.58247	1.24648	0.026		CA_DEPENDENT_EVENTS	37	0.527273	1.38212	0.033		BETA_CATENIN_PHOSPHORYLATION_CASCADE	17	0.600181	1.37835	0.0623742		GLYOXYLATE_METABOLISM_AND_GLYCINE_DEGRADATION	31	0.540678	1.24526	0.06		HIV_ELONGATION_ARREST_AND_RECOVERY	33	0.597229	1.41431	0.004
SIGNALING_BY_KIT_IN_DISEASE	20	0.63854	1.48848	0.012012		RAS_PROCESSING	24	0.595298	1.39392	0.01		INTERLEUKIN_10_SIGNALING	45	0.605631	1.42473	0.034		DEGRADATION_OF_DVL	57	0.538974	1.24447	0.028		REGULATION_OF_TP53_ACTIVITY_THROUGH_ACETYLATION	30	0.520212	1.379	0.0541082		MTOR_SIGNALLING	40	0.567721	1.37412	0.012		P130CAS_LINKAGE_TO_MAPK_SIGNALING_FOR_INTEGRINS	15	0.63352	1.24341	0.039		MITOCHONDRIAL_CALCIUM_ION_TRANSPORT	23	0.609677	1.41216	0.003003
COPI_MEDIATED_ANTEROGRADE_TRANSPORT	101	0.579999	1.48496	0		SIGNALLING_TO_ERKS	34	0.57791	1.39369	0.013		DISEASES_ASSOCIATED_WITH_N_GLYCOSYLATION_OF_PROTEINS	17	0.644786	1.42379	0.017		DEGRADATION_OF_BETA_CATENIN_BY_THE_DESTRUCTION_COMPLEX	84	0.527942	1.24362	0.017		ER_QUALITY_CONTROL_COMPARTMENT_ERQC_	20	0.539759	1.37792	0.0523666		RRNA_MODIFICATION_IN_THE_NUCLEUS_AND_CYTOSOL	59	0.537287	1.37114	0.03		RIPK1_MEDIATED_REGULATED_NECROSIS	20	0.566227	1.24113	0.12		MITOCHONDRIAL_FATTY_ACID_BETA_OXIDATION	36	0.596292	1.41056	0.003003
INTERCONVERSION_OF_NUCLEOTIDE_DI_AND_TRIPHOSPHATES	29	0.618087	1.48192	0.003		SIGNALING_BY_ERYTHROPOIETIN	25	0.600092	1.39005	0.032		KERATAN_SULFATE_KERATIN_METABOLISM	34	0.622916	1.41734	0.001		PI_3K_CASCADE_FGFR3	18	0.589475	1.24326	0.054		METAL_ION_SLC_TRANSPORTERS	26	0.564769	1.37622	0.034034		PROTEIN_LOCALIZATION	162	0.527102	1.37032	0.002		GLUCOSE_METABOLISM	91	0.512299	1.23827	0.035		FGFR2_ALTERNATIVE_SPLICING	27	0.598981	1.40689	0.01
RHO_GTPASES_ACTIVATE_FORMINS	138	0.563205	1.48117	0.02		SYNTHESIS_OF_GLYCOSYLPHOSPHATIDYLINOSITOL_GPI_	18	0.606401	1.38926	0.0311558		CA2_PATHWAY	58	0.570222	1.41532	0		NEGATIVE_REGULATION_OF_NOTCH4_SIGNALING	54	0.538429	1.23949	0.034		RAF_ACTIVATION	34	0.505314	1.37416	0.0480962		SPRY_REGULATION_OF_FGF_SIGNALING	16	0.604623	1.36934	0.0271903		CELLULAR_HEXOSE_TRANSPORT	21	0.572322	1.23748	0.067		BASE_EXCISION_REPAIR	44	0.575846	1.40593	0.008
POLYMERASE_SWITCHING_ON_THE_C_STRAND_OF_THE_TELOMERE	26	0.620411	1.4811	0.0210421		SIGNALING_BY_FGFR1_IN_DISEASE	37	0.587515	1.38802	0.006		RAF_ACTIVATION	34	0.586949	1.41414	0.006		PHOSPHORYLATION_SITE_MUTANTS_OF_CTNNB1_ARE_NOT_TARGETED_TO_THE_PROTEASOME_BY_THE_DESTRUCTION_COMPLEX	15	0.579906	1.23882	0.121364		TGF_BETA_RECEPTOR_SIGNALING_IN_EMT_EPITHELIAL_TO_MESENCHYMAL_TRANSITION_	16	0.54747	1.36528	0.0744898		CYCLIN_A_B1_B2_ASSOCIATED_EVENTS_DURING_G2_M_TRANSITION	25	0.575914	1.36811	0.0480962		HSF1_DEPENDENT_TRANSACTIVATION	38	0.54953	1.23654	0.051		ACTIVATION_OF_BAD_AND_TRANSLOCATION_TO_MITOCHONDRIA_	15	0.624277	1.40568	0.0241206
SIGNALING_BY_EGFR_IN_CANCER	25	0.617949	1.47592	0.004004		FOXO_MEDIATED_TRANSCRIPTION_OF_CELL_DEATH_GENES	16	0.623583	1.38608	0.0200401		G_BETA_GAMMA_SIGNALLING_THROUGH_PI3KGAMMA	25	0.607678	1.41383	0.019019		RAB_GERANYLGERANYLATION	65	0.543347	1.23587	0.012		CELL_DEATH_SIGNALLING_VIA_NRAGE_NRIF_AND_NADE	76	0.468359	1.36399	0.025		BRANCHED_CHAIN_AMINO_ACID_CATABOLISM	21	0.58471	1.36749	0.0551102		PURINERGIC_SIGNALING_IN_LEISHMANIASIS_INFECTION	24	0.55976	1.23599	0.123		CHONDROITIN_SULFATE_BIOSYNTHESIS	20	0.626583	1.39996	0.0442211
SULFUR_AMINO_ACID_METABOLISM	28	0.624024	1.47389	0		FORMATION_OF_THE_BETA_CATENIN_TCF_TRANSACTIVATING_COMPLEX	31	0.573325	1.38605	0.028		SHC1_EVENTS_IN_ERBB2_SIGNALING	22	0.63933	1.4127	0.005005		CROSS_PRESENTATION_OF_SOLUBLE_EXOGENOUS_ANTIGENS_ENDOSOMES_	50	0.541492	1.23533	0.033		PROCESSIVE_SYNTHESIS_ON_THE_C_STRAND_OF_THE_TELOMERE	19	0.542337	1.3614	0.062753		VEGFR2_MEDIATED_VASCULAR_PERMEABILITY	27	0.57158	1.36443	0.022		ENDOSOMAL_SORTING_COMPLEX_REQUIRED_FOR_TRANSPORT_ESCRT_	31	0.53789	1.23302	0.066		MTORC1_MEDIATED_SIGNALLING	23	0.594171	1.39673	0.016
RNA_POLYMERASE_III_TRANSCRIPTION_TERMINATION	23	0.623896	1.47352	0.005		SIGNALING_BY_NTRK2_TRKB_	25	0.604148	1.37311	0.012		SYNTHESIS_OF_GLYCOSYLPHOSPHATIDYLINOSITOL_GPI_	18	0.618439	1.40829	0.0281974		BLOOD_GROUP_SYSTEMS_BIOSYNTHESIS	21	0.60793	1.23375	0.037		OXIDATIVE_STRESS_INDUCED_SENESCENCE	61	0.488569	1.35911	0.03		UPTAKE_AND_ACTIONS_OF_BACTERIAL_TOXINS	29	0.583012	1.36413	0.012		SYNTHESIS_OF_PC	28	0.569161	1.23299	0.04		TRANSFERRIN_ENDOCYTOSIS_AND_RECYCLING	31	0.589293	1.39645	0.005
ATF4_ACTIVATES_GENES_IN_RESPONSE_TO_ENDOPLASMIC_RETICULUM_STRESS	27	0.616919	1.47085	0.002002		TELOMERE_EXTENSION_BY_TELOMERASE	23	0.576475	1.36767	0.02		RETROGRADE_TRANSPORT_AT_THE_TRANS_GOLGI_NETWORK	49	0.575857	1.40771	0.018		METABOLISM_OF_COFACTORS	19	0.570249	1.23262	0.086		MTORC1_MEDIATED_SIGNALLING	23	0.526832	1.35883	0.0665323		FGFR2_ALTERNATIVE_SPLICING	27	0.570759	1.3622	0.032032		CTLA4_INHIBITORY_SIGNALING	21	0.562084	1.23157	0.131263		MTOR_SIGNALLING	40	0.578164	1.39273	0.006
TRANSLOCATION_OF_SLC2A4_GLUT4_TO_THE_PLASMA_MEMBRANE	71	0.584926	1.47033	0.006		CA2_PATHWAY	58	0.555937	1.36687	0.001		TP53_REGULATES_TRANSCRIPTION_OF_CELL_DEATH_GENES	44	0.579966	1.4066	0.002		TP53_REGULATES_TRANSCRIPTION_OF_ADDITIONAL_CELL_CYCLE_GENES_WHOSE_EXACT_ROLE_IN_THE_P53_PATHWAY_REMAIN_UNCERTAIN	21	0.569355	1.23076	0.083		SYNTHESIS_OF_LEUKOTRIENES_LT_AND_EOXINS_EX_	21	0.561012	1.35783	0.0340681		INSULIN_RECEPTOR_RECYCLING	26	0.577213	1.36069	0.016		TRAF6_MEDIATED_INDUCTION_OF_TAK1_COMPLEX_WITHIN_TLR4_COMPLEX	16	0.557662	1.2288	0.127255		BRANCHED_CHAIN_AMINO_ACID_CATABOLISM	21	0.612918	1.38987	0.0310621
RAS_PROCESSING	24	0.62546	1.46726	0.006		SUMOYLATION_OF_INTRACELLULAR_RECEPTORS	30	0.604199	1.36651	0.004		MITOCHONDRIAL_TRNA_AMINOACYLATION	18	0.632717	1.40476	0.035035		THE_ROLE_OF_GTSE1_IN_G2_M_PROGRESSION_AFTER_G2_CHECKPOINT	78	0.537224	1.2288	0.024		G1_S_DNA_DAMAGE_CHECKPOINTS	68	0.495043	1.35601	0.025		DARPP_32_EVENTS	24	0.582226	1.35986	0.0300601		PROCESSING_OF_INTRONLESS_PRE_MRNAS	19	0.55456	1.228	0.147147		PROTEIN_LOCALIZATION	162	0.533518	1.38563	0.001
MITOCHONDRIAL_FATTY_ACID_BETA_OXIDATION	36	0.614984	1.46705	0.002		DAP12_INTERACTIONS	40	0.57468	1.36609	0.052		RAS_PROCESSING	24	0.602561	1.40421	0.00900901		GLYCOSAMINOGLYCAN_METABOLISM	124	0.540861	1.22856	0.02		RAB_GERANYLGERANYLATION	65	0.487389	1.3541	0.023		GROWTH_HORMONE_RECEPTOR_SIGNALING	24	0.587436	1.35158	0.031031		HOST_INTERACTIONS_OF_HIV_FACTORS	130	0.490871	1.2262	0.049		VEGFR2_MEDIATED_CELL_PROLIFERATION	19	0.609175	1.38497	0.026
																														MUSCLE_CONTRACTION	205	0.260395	0.734971	0.897081								REGULATION_OF_PYRUVATE_DEHYDROGENASE_PDH_COMPLEX	16	0.349465	0.884807	0.619658
																														MAPK_TARGETS_NUCLEAR_EVENTS_MEDIATED_BY_MAP_KINASES	31	0.285758	0.732855	0.774793								CYTOCHROME_P450_ARRANGED_BY_SUBSTRATE_TYPE	65	0.272257	0.880993	0.69244
																														GLUCURONIDATION	25	0.322504	0.731678	0.797005								MRNA_DECAY_BY_5_TO_3_EXORIBONUCLEASE	15	0.346022	0.87993	0.632231
																														G_PROTEIN_BETA_GAMMA_SIGNALLING	32	0.256304	0.729908	0.839015								EGFR_DOWNREGULATION	31	0.304753	0.879061	0.617977
																														SIGNALING_BY_ERBB2	50	0.250946	0.728208	0.789168								ZBP1_DAI_MEDIATED_INDUCTION_OF_TYPE_I_IFNS	21	0.348635	0.87765	0.598441
																														NEGATIVE_REGULATION_OF_MAPK_PATHWAY	40	0.256391	0.725345	0.798828								SIGNALING_BY_WNT	265	0.244169	0.877262	0.657609
																														MEIOTIC_RECOMBINATION	26	0.288832	0.723957	0.791075								REGULATION_OF_FZD_BY_UBIQUITINATION	21	0.314005	0.877115	0.678373
																														SIGNALING_BY_MET	79	0.240572	0.722372	0.791583								AMYLOID_FIBER_FORMATION	51	0.269822	0.876382	0.662745
																														HDMS_DEMETHYLATE_HISTONES	23	0.312866	0.720887	0.764356								RHO_GTPASE_CYCLE	139	0.287107	0.876083	0.603175
																														DISEASES_OF_METABOLISM	244	0.215331	0.719307	0.888073								COSTIMULATION_BY_THE_CD28_FAMILY	72	0.352712	0.874376	0.599244
																														FRS_MEDIATED_FGFR1_SIGNALING	23	0.251094	0.717336	0.919598								CGMP_EFFECTS	16	0.372936	0.873542	0.637255
																														CYTOCHROME_P450_ARRANGED_BY_SUBSTRATE_TYPE	65	0.22453	0.715375	0.960265								SIGNALING_BY_PDGFR_IN_DISEASE	20	0.356737	0.872557	0.612576
																														CITRIC_ACID_CYCLE_TCA_CYCLE	22	0.287237	0.715273	0.771372								PRE_NOTCH_PROCESSING_IN_GOLGI	18	0.338825	0.871521	0.636538
																														IRE1ALPHA_ACTIVATES_CHAPERONES	50	0.258066	0.714513	0.809981								SIGNALING_BY_SCF_KIT	43	0.333686	0.869659	0.617871
																														METAL_ION_SLC_TRANSPORTERS	26	0.267489	0.710791	0.844037								CLASS_C_3_METABOTROPIC_GLUTAMATE_PHEROMONE_RECEPTORS	39	0.299797	0.868467	0.624299
																														RETROGRADE_TRANSPORT_AT_THE_TRANS_GOLGI_NETWORK	49	0.269194	0.707947	0.784585								NEGATIVE_REGULATION_OF_MAPK_PATHWAY	40	0.301533	0.868255	0.645669
																														PI_3K_CASCADE_FGFR1	21	0.25791	0.707471	0.927835								METALLOPROTEASE_DUBS	20	0.345099	0.863618	0.621118
																														SIGNALING_BY_RETINOIC_ACID	43	0.223936	0.707337	0.927273								INTERLEUKIN_37_SIGNALING	21	0.342678	0.862247	0.624242
																														RESOLUTION_OF_D_LOOP_STRUCTURES_THROUGH_SYNTHESIS_DEPENDENT_STRAND_ANNEALING_SDSA	26	0.292627	0.70611	0.772201								ACTIVATION_OF_IRF3_IRF7_MEDIATED_BY_TBK1_IKK_EPSILON	17	0.349336	0.860656	0.619883
																														METALLOPROTEASE_DUBS	20	0.285634	0.70311	0.798403								REGULATION_OF_BETA_CELL_DEVELOPMENT	42	0.276191	0.860652	0.705882
																														REGULATION_OF_MECP2_EXPRESSION_AND_ACTIVITY	28	0.262592	0.702419	0.830476								EXTRA_NUCLEAR_ESTROGEN_SIGNALING	75	0.26974	0.859933	0.671287
																														PROCESSING_OF_DNA_DOUBLE_STRAND_BREAK_ENDS	64	0.253189	0.701692	0.78937								TRANSPORT_TO_THE_GOLGI_AND_SUBSEQUENT_MODIFICATION	183	0.263185	0.855423	0.64466
																														GENE_SILENCING_BY_RNA	73	0.235324	0.7011	0.819923								TELOMERE_MAINTENANCE	44	0.326609	0.855013	0.623782
																														TRANSLESION_SYNTHESIS_BY_Y_FAMILY_DNA_POLYMERASES_BYPASSES_LESIONS_ON_DNA_TEMPLATE	39	0.253028	0.700382	0.823755								EXTENSION_OF_TELOMERES	44	0.326609	0.855013	0.623782
																														DOWNSTREAM_SIGNALING_OF_ACTIVATED_FGFR4	27	0.240605	0.695581	0.924429								DOWNREGULATION_OF_SMAD2_3_SMAD4_TRANSCRIPTIONAL_ACTIVITY	23	0.329471	0.854907	0.62449
																														SIGNALING_BY_SCF_KIT	43	0.256097	0.693735	0.797349								TRANSCRIPTIONAL_REGULATION_BY_SMALL_RNAS	44	0.31159	0.854176	0.631365
																														ERK_MAPK_TARGETS	22	0.279526	0.69373	0.843552								ER_TO_GOLGI_ANTEROGRADE_TRANSPORT	152	0.26666	0.851747	0.642147
																														POSTMITOTIC_NUCLEAR_PORE_COMPLEX_NPC_REFORMATION	27	0.292951	0.693482	0.763636								DOWNSTREAM_SIGNALING_OF_ACTIVATED_FGFR3	25	0.296726	0.84998	0.68932
																														RORA_ACTIVATES_GENE_EXPRESSION	18	0.298681	0.69045	0.799611								SIGNALING_BY_NOTCH	183	0.245186	0.848413	0.694184
																														NETRIN_1_SIGNALING	49	0.232266	0.689912	0.901487								TRANSCRIPTIONAL_ACTIVITY_OF_SMAD2_SMAD3_SMAD4_HETEROTRIMER	44	0.304478	0.84758	0.616842
																														COSTIMULATION_BY_THE_CD28_FAMILY	72	0.278885	0.688098	0.798828								REGULATION_OF_EXPRESSION_OF_SLITS_AND_ROBOS	172	0.306921	0.845894	0.595376
																														GLYCOGEN_SYNTHESIS	16	0.286044	0.684391	0.844488								POSTMITOTIC_NUCLEAR_PORE_COMPLEX_NPC_REFORMATION	27	0.35907	0.844596	0.634454
																														FRS_MEDIATED_FGFR4_SIGNALING	22	0.242321	0.683906	0.958264								INTRA_GOLGI_AND_RETROGRADE_GOLGI_TO_ER_TRAFFIC	202	0.264121	0.844551	0.652525
																														RAB_GEFS_EXCHANGE_GTP_FOR_GDP_ON_RABS	88	0.227443	0.682046	0.823301								ACTIVATION_OF_AMPK_DOWNSTREAM_OF_NMDARS	28	0.307779	0.844105	0.702048
																														SUMOYLATION_OF_SUMOYLATION_PROTEINS	34	0.276474	0.676548	0.789047								CREB1_PHOSPHORYLATION_THROUGH_NMDA_RECEPTOR_MEDIATED_ACTIVATION_OF_RAS_SIGNALING	28	0.311462	0.84383	0.712032
																														PI_3K_CASCADE_FGFR4	20	0.246938	0.670048	0.958054								NCAM1_INTERACTIONS	42	0.296877	0.839531	0.672598
																														TRNA_PROCESSING	108	0.225814	0.668274	0.850099								PHOSPHOLIPID_METABOLISM	206	0.255696	0.838271	0.688525
																														CELL_EXTRACELLULAR_MATRIX_INTERACTIONS	18	0.298414	0.664619	0.820346								EGR2_AND_SOX10_MEDIATED_INITIATION_OF_SCHWANN_CELL_MYELINATION	29	0.316697	0.836819	0.672655
																														SMOOTH_MUSCLE_CONTRACTION	38	0.254541	0.661097	0.859684								ZINC_TRANSPORTERS	17	0.320902	0.834982	0.706564
																														ZBP1_DAI_MEDIATED_INDUCTION_OF_TYPE_I_IFNS	21	0.265406	0.660123	0.856333								SRP_DEPENDENT_COTRANSLATIONAL_PROTEIN_TARGETING_TO_MEMBRANE	113	0.361854	0.833184	0.607843
																														RHO_GTPASES_ACTIVATE_ROCKS	19	0.264127	0.659482	0.887473								ORGANIC_CATION_ANION_ZWITTERION_TRANSPORT	15	0.318812	0.832174	0.719711
																														NUCLEOTIDE_BINDING_DOMAIN_LEUCINE_RICH_REPEAT_CONTAINING_RECEPTOR_NLR_SIGNALING_PATHWAYS	55	0.232588	0.653009	0.845714								SHC_MEDIATED_CASCADE_FGFR3	18	0.301872	0.826295	0.75
																														HOMOLOGOUS_DNA_PAIRING_AND_STRAND_EXCHANGE	42	0.258581	0.651476	0.817647								DEADENYLATION_OF_MRNA	23	0.355222	0.825649	0.650206
																														PHASE_4_RESTING_MEMBRANE_POTENTIAL	19	0.251112	0.646447	0.943005								SUMOYLATION_OF_CHROMATIN_ORGANIZATION_PROTEINS	56	0.3103	0.823289	0.665272
																														RECEPTOR_TYPE_TYROSINE_PROTEIN_PHOSPHATASES	20	0.24503	0.642319	0.949033								ERK_MAPK_TARGETS	22	0.323244	0.822745	0.684959
																														EGFR_DOWNREGULATION	31	0.231276	0.641571	0.905326								ION_HOMEOSTASIS	54	0.309387	0.820647	0.734291
																														SIGNALING_BY_PDGF	58	0.22509	0.641565	0.881262								FORMATION_OF_THE_CORNIFIED_ENVELOPE	129	0.294737	0.817814	0.686207
																														CRISTAE_FORMATION	28	0.249608	0.639888	0.879771								NUCLEOBASE_CATABOLISM	36	0.274594	0.817319	0.748593
																														XENOBIOTICS	24	0.253661	0.637402	0.957724								RAB_GEFS_EXCHANGE_GTP_FOR_GDP_ON_RABS	88	0.267573	0.817123	0.660679
																														SIGNALING_BY_BMP	28	0.253253	0.635465	0.893082								SIGNALING_BY_MET	79	0.271783	0.815358	0.658203
																														EPIGENETIC_REGULATION_OF_GENE_EXPRESSION	88	0.222356	0.635254	0.884692								ACTIVATION_OF_GENE_EXPRESSION_BY_SREBF_SREBP	42	0.307092	0.811775	0.691532
																														SIGNALING_BY_PDGFR_IN_DISEASE	20	0.264466	0.631354	0.86037								RETROGRADE_TRANSPORT_AT_THE_TRANS_GOLGI_NETWORK	49	0.308756	0.81124	0.660455
																														APOPTOTIC_EXECUTION_PHASE	46	0.225887	0.630507	0.89697								SLC_TRANSPORTER_DISORDERS	98	0.247069	0.80851	0.763705
																														DEADENYLATION_OF_MRNA	23	0.265096	0.621761	0.844								MUSCLE_CONTRACTION	205	0.29153	0.807705	0.832215
																														ACTIVATION_OF_IRF3_IRF7_MEDIATED_BY_TBK1_IKK_EPSILON	17	0.253771	0.619787	0.907197								SYNTHESIS_OF_IP3_AND_IP4_IN_THE_CYTOSOL	26	0.292462	0.804633	0.729572
																														RNA_POLYMERASE_I_TRANSCRIPTION_TERMINATION	31	0.219919	0.611916	0.94041								MAPK_TARGETS_NUCLEAR_EVENTS_MEDIATED_BY_MAP_KINASES	31	0.307259	0.804224	0.67835
																														PI_METABOLISM	84	0.21519	0.611502	0.894422								COPII_MEDIATED_VESICLE_TRANSPORT	68	0.274254	0.803312	0.682828
																														DNA_STRAND_ELONGATION	32	0.263814	0.605261	0.814961								SUMOYLATION_OF_SUMOYLATION_PROTEINS	34	0.327913	0.802697	0.665245
																														IKK_COMPLEX_RECRUITMENT_MEDIATED_BY_RIP1	23	0.233745	0.604581	0.942857								SUMOYLATION_OF_UBIQUITINYLATION_PROTEINS	38	0.321334	0.799295	0.679245
																														TRNA_PROCESSING_IN_THE_NUCLEUS	58	0.214739	0.591271	0.916501								NEGATIVE_REGULATION_OF_THE_PI3K_AKT_NETWORK	110	0.247952	0.799287	0.777989
																														PURINE_CATABOLISM	18	0.22444	0.585323	0.978221								GLYCOLYSIS	71	0.269214	0.797304	0.733855
																														ELASTIC_FIBRE_FORMATION	45	0.234802	0.584936	0.913402								DETOXIFICATION_OF_REACTIVE_OXYGEN_SPECIES	37	0.292972	0.796162	0.732975
																														B_WICH_COMPLEX_POSITIVELY_REGULATES_RRNA_EXPRESSION	31	0.20924	0.559649	0.956693								G_PROTEIN_BETA_GAMMA_SIGNALLING	32	0.283446	0.795637	0.746
																														ECM_PROTEOGLYCANS	76	0.195725	0.53052	0.950287								METAL_ION_SLC_TRANSPORTERS	26	0.298187	0.791311	0.745174
																																										CONSTITUTIVE_SIGNALING_BY_LIGAND_RESPONSIVE_EGFR_CANCER_VARIANTS	19	0.295969	0.784749	0.769857
																																										NR1H3_NR1H2_REGULATE_GENE_EXPRESSION_LINKED_TO_CHOLESTEROL_TRANSPORT_AND_EFFLUX	33	0.277645	0.779968	0.762376
																																										DNA_STRAND_ELONGATION	32	0.34228	0.779886	0.690141
																																										APOPTOTIC_CLEAVAGE_OF_CELLULAR_PROTEINS	38	0.279068	0.778451	0.737475
																																										RHO_GTPASES_ACTIVATE_WASPS_AND_WAVES	36	0.292718	0.777934	0.727088
																																										O_LINKED_GLYCOSYLATION	111	0.249777	0.77692	0.751852
																																										CELL_EXTRACELLULAR_MATRIX_INTERACTIONS	18	0.357938	0.776377	0.712406
																																										ENDOGENOUS_STEROLS	27	0.270244	0.775886	0.796512
																																										TRANSCRIPTIONAL_REGULATION_OF_GRANULOPOIESIS	30	0.288111	0.775452	0.76
																																										FLT3_SIGNALING	264	0.221445	0.774394	0.846296
																																										PHOSPHORYLATION_OF_THE_APC_C	19	0.30542	0.768637	0.744939
																																										MITOTIC_PROPHASE	81	0.273316	0.767635	0.702259
																																										APOPTOTIC_EXECUTION_PHASE	46	0.273241	0.763423	0.731006
																																										PI_METABOLISM	84	0.27108	0.76334	0.726695
																																										ACYL_CHAIN_REMODELLING_OF_PE	24	0.268859	0.762984	0.841046
																																										GLUCONEOGENESIS	34	0.296275	0.757928	0.739623
																																										TRANS_GOLGI_NETWORK_VESICLE_BUDDING	72	0.261072	0.755623	0.755511
																																										PI_3K_CASCADE_FGFR2	23	0.270522	0.751361	0.872798
																																										PINK_PARKIN_MEDIATED_MITOPHAGY	22	0.286158	0.74881	0.79845
																																										ACTIVATION_OF_THE_PRE_REPLICATIVE_COMPLEX	33	0.313112	0.7463	0.718447
																																										E2F_MEDIATED_REGULATION_OF_DNA_REPLICATION	22	0.309333	0.745884	0.724551
																																										TRNA_PROCESSING_IN_THE_NUCLEUS	58	0.265111	0.74409	0.767677
																																										CLATHRIN_MEDIATED_ENDOCYTOSIS	145	0.222316	0.740788	0.839388
																																										TRANSCRIPTIONAL_REGULATION_BY_E2F6	34	0.29684	0.738858	0.766316
																																										PHASE_4_RESTING_MEMBRANE_POTENTIAL	19	0.292217	0.738492	0.830018
																																										INTERLEUKIN_1_FAMILY_SIGNALING	139	0.230344	0.736689	0.86803
																																										SIGNALING_BY_BMP	28	0.28628	0.73588	0.782427
																																										TRNA_PROCESSING	108	0.238243	0.732772	0.787698
																																										EXPORT_OF_VIRAL_RIBONUCLEOPROTEINS_FROM_NUCLEUS	32	0.301819	0.732724	0.73444
																																										GOLGI_ASSOCIATED_VESICLE_BIOGENESIS	56	0.260713	0.731757	0.764113
																																										RAP1_SIGNALLING	15	0.283515	0.724207	0.848948
																																										TRANSPORT_OF_THE_SLBP_DEPENDANT_MATURE_MRNA	35	0.302896	0.723286	0.744235
																																										SIGNALING_BY_EGFR_IN_CANCER	25	0.264845	0.722332	0.85098
																																										B_WICH_COMPLEX_POSITIVELY_REGULATES_RRNA_EXPRESSION	31	0.261026	0.722268	0.818548
																																										NETRIN_1_SIGNALING	49	0.248094	0.720998	0.848303
																																										MRNA_CAPPING	29	0.256185	0.715713	0.836327
																																										SIGNALING_BY_PDGF	58	0.251244	0.714912	0.822018
																																										RHO_GTPASES_ACTIVATE_ROCKS	19	0.294975	0.714686	0.820866
																																										ELASTIC_FIBRE_FORMATION	45	0.287364	0.709961	0.755859
																																										INOSITOL_PHOSPHATE_METABOLISM	48	0.234168	0.707595	0.895372
																																										INHIBITION_OF_THE_PROTEOLYTIC_ACTIVITY_OF_APC_C_REQUIRED_FOR_THE_ONSET_OF_ANAPHASE_BY_MITOTIC_SPINDLE_CHECKPOINT_COMPONENTS	20	0.276962	0.705735	0.814286
																																										PI3K_EVENTS_IN_ERBB2_SIGNALING	16	0.285458	0.702268	0.870229
																																										PLATELET_ACTIVATION_SIGNALING_AND_AGGREGATION	261	0.20876	0.701297	0.891993
																																										TRANSPORT_OF_MATURE_MRNAS_DERIVED_FROM_INTRONLESS_TRANSCRIPTS	42	0.283248	0.700915	0.775
																																										INTERLEUKIN_6_FAMILY_SIGNALING	24	0.283665	0.697798	0.808765
																																										PI_3K_CASCADE_FGFR4	20	0.259832	0.696941	0.942688
																																										CRISTAE_FORMATION	28	0.270649	0.690089	0.83619
																																										CD209_DC_SIGN_SIGNALING	21	0.271637	0.684592	0.868627
																																										IRE1ALPHA_ACTIVATES_CHAPERONES	50	0.240974	0.683848	0.878431
																																										INTERLEUKIN_RECEPTOR_SHC_SIGNALING	27	0.286641	0.682985	0.81391
																																										EPIGENETIC_REGULATION_OF_GENE_EXPRESSION	88	0.236703	0.679185	0.848361
																																										NEGATIVE_REGULATORS_OF_DDX58_IFIH1_SIGNALING	34	0.262184	0.677012	0.858252
																																										INTERLEUKIN_2_FAMILY_SIGNALING	44	0.289652	0.672302	0.782609
																																										SIGNALING_BY_ERYTHROPOIETIN	25	0.269839	0.671701	0.842
																																										INTERACTIONS_OF_VPR_WITH_HOST_CELLULAR_PROTEINS	36	0.264377	0.668226	0.839248
																																										THE_PHOTOTRANSDUCTION_CASCADE	34	0.223397	0.666615	0.955684
																																										PURINE_CATABOLISM	18	0.262204	0.665827	0.921101
																																										STING_MEDIATED_INDUCTION_OF_HOST_IMMUNE_RESPONSES	15	0.28368	0.656545	0.880769
																																										NOTCH3_INTRACELLULAR_DOMAIN_REGULATES_TRANSCRIPTION	25	0.242748	0.65361	0.924752
																																										TNF_RECEPTOR_SUPERFAMILY_TNFSF_MEMBERS_MEDIATING_NON_CANONICAL_NF_KB_PATHWAY	17	0.30752	0.653241	0.826493
																																										SYNTHESIS_OF_PIPS_AT_THE_PLASMA_MEMBRANE	53	0.247021	0.644105	0.838362
																																										CROSSLINKING_OF_COLLAGEN_FIBRILS	18	0.306515	0.639126	0.821892
																																										G2_M_DNA_DAMAGE_CHECKPOINT	61	0.236295	0.636073	0.849398
																																										XENOBIOTICS	24	0.247982	0.635241	0.960549
																																										INTERACTION_BETWEEN_L1_AND_ANKYRINS	30	0.232085	0.630097	0.951673
																																										FRS_MEDIATED_FGFR4_SIGNALING	22	0.223873	0.627781	0.988615
																																										MOLECULES_ASSOCIATED_WITH_ELASTIC_FIBRES	38	0.249242	0.626776	0.86692
																																										REGULATION_OF_TLR_BY_ENDOGENOUS_LIGAND	19	0.270431	0.626574	0.944541
																																										NUCLEAR_ENVELOPE_BREAKDOWN	52	0.230591	0.624516	0.866667
																																										PENTOSE_PHOSPHATE_PATHWAY	15	0.259081	0.624386	0.920078
																																										DOWNSTREAM_SIGNALING_OF_ACTIVATED_FGFR4	27	0.217338	0.622706	0.994036
																																										MYOGENESIS	29	0.247273	0.622465	0.959184
																																										ECM_PROTEOGLYCANS	76	0.227196	0.599788	0.899807
																																										SMOOTH_MUSCLE_CONTRACTION	38	0.236947	0.59755	0.921533
																																										INTERACTIONS_OF_REV_WITH_HOST_CELLULAR_PROTEINS	36	0.243403	0.597378	0.875519
																																										NUCLEAR_IMPORT_OF_REV_PROTEIN	33	0.243848	0.584748	0.884696
																																										DISEASES_ASSOCIATED_WITH_GLYCOSAMINOGLYCAN_METABOLISM	41	0.223312	0.570752	0.939048
																																										NEGATIVE_EPIGENETIC_REGULATION_OF_RRNA_EXPRESSION	49	0.194897	0.552067	0.956967
