# Supplementary material for: Aberrations of Chromosomes 1 and 16 in Breast Cancer: A Framework for Cooperation of Transcriptionally Dysregulated Genes
Source: Cancers (Basel). 2021 Mar 30;13(7):1585. doi: 10.3390/cancers13071585 (PMC8037453; doi:10.3390/cancers13071585)
Supplement: Supplementary file 1 [file cancers-13-01585-s001.zip › cancers-1132998-supplementary materials/Table S7 LvsD DEGs.xlsx]

## Sheet: 16q-LvsD-DEGs shared A,B1,D
1q-16q-DEGs (lobular vs ductal; linear fold-change >1.5 or <-1.5; adjp<0.05) shared accross groups A, B1 and D																	Group A					Group B1					Group D
Gene.stable.ID.version_GRGh38	Gene.name_GRGh38	NCBI.gene.ID	Gene.description_GRGh38	Chromosome.scaffold.name_GRGh38	Karyotype.band_GRGh38	Strand_GRGh38	Transcript.name_GRGh38	Transcript.type_GRGh38	AFFY.HTA.2.0.probe_GRGh38	Gene.start..bp._GRGh38	Gene.end..bp._GRGh38	Gene.stable.ID	Gene.Namefrom RNAseq	pvalue_lob_vs_ductal_group_a	adjpvalue_ob_vs_ductal_group_a	log_lob_vs_ductal_group_a	Linear_Lob_vs_Ductal_group_A		pvalue_lob_vs_ductal_group_B1	adjpvalue_ob_vs_ductal_group_B1	log_ob_vs_ductal_group_B1	Linear_Lob_vs_Ductal_group_B1		pvalue_lob_vs_ductal_group_D	adjpvalue_ob_vs_ductal_group_D	log_ob_vs_ductal_group_D	Linear_Lob_vs_Ductal_group_D
ENSG00000205078.6	SYCE1L	100130958	synaptonemal complex central element protein 1 like [Source:HGNC Symbol;Acc:HGNC:37236]	16	q23.1	1	SYCE1L-201; SYCE1L-203; SYCE1L-202	protein_coding; retained_intron; protein_coding	TC16002060.hg; TC16001648.hg; TC16001648.hg; TC16001648.hg	77199408	77213215	ENSG00000205078.5	ENSG00000205078.5	1.90709e-05	0.000392156	0.892267	1.85609		0.00451819	0.0351649	1.00947	2.01317		0.00127809	0.0495137	1.31489	2.48783
ENSG00000263126.1	AC040162.3	0	novel transcript	16	q22.1	1	AC040162.3-201	lncRNA	TC16002081.hg; TC16001609.hg	67882461	67886367	ENSG00000263126.1	ENSG00000263126.1	8.22876e-07	3.34583e-05	0.647608	1.56657		0.000150875	0.00329895	0.70096	1.62559		0.000898286	0.0402134	0.918442	1.89007
ENSG00000213398.8	LCAT	3931	lecithin-cholesterol acyltransferase [Source:HGNC Symbol;Acc:HGNC:6522]	16	q22.1	-1	LCAT-201; LCAT-205; LCAT-202; LCAT-204; LCAT-208; LCAT-209; LCAT-203; LCAT-206; LCAT-207	protein_coding; nonsense_mediated_decay; protein_coding; protein_coding; nonsense_mediated_decay; protein_coding; protein_coding; retained_intron; retained_intron	; ; ; ; ; ; ; ;	67939750	67944131	ENSG00000213398.6	ENSG00000213398.3	1.58131e-08	1.46324e-06	0.74088	1.67119		6.72596e-10	1.96327e-07	1.15629	2.22884		0.00118965	0.0477228	0.922336	1.89518
ENSG00000187185.4	AC092118.1	388282	uncharacterized LOC388282 [Source:NCBI gene;Acc:388282]	16	q21	1	AC092118.1-201; AC092118.1-202; AC092118.1-203	lncRNA; lncRNA; lncRNA	; ; ADDON000314.hg; TC16000497.hg	57798186	57816946	ENSG00000187185.4	ENSG00000187185.3	2.79942e-06	8.7933e-05	1.107	2.15397		0.000101305	0.0024394	1.62441	3.08315		0.000851804	0.0392585	1.67266	3.18801
ENSG00000224631.4	RPS27AP16	0	ribosomal protein S27a pseudogene 16 [Source:HGNC Symbol;Acc:HGNC:36855]	16	q21	-1	RPS27AP16-202; RPS27AP16-201	processed_transcript; transcribed_processed_pseudogene	18670243; 18670237; 18670243; 18670237	61055399	61055964	ENSG00000224631.4	ENSG00000224631.3	6.78322e-05	0.00103721	0.58918	1.50439		4.80771e-09	9.8635e-07	1.24063	2.36302		0.000171424	0.0137688	1.09852	2.14135
ENSG00000159648.11	TEPP	374739	testis, prostate and placenta expressed [Source:HGNC Symbol;Acc:HGNC:33745]	16	q21	1	TEPP-201; TEPP-202; TEPP-204; TEPP-203	protein_coding; protein_coding; processed_transcript; retained_intron	TC16000498.hg; TC16000498.hg; TC16000498.hg;	57976435	57988116	ENSG00000159648.10	ENSG00000159648.7	6.41769e-07	2.74303e-05	1.245	2.37018		3.57601e-07	3.27249e-05	1.91924	3.78223		0.000442745	0.0254334	1.79207	3.46312
ENSG00000039068.19	CDH1	999	cadherin 1 [Source:HGNC Symbol;Acc:HGNC:1748]	16	q22.1	1	CDH1-201; CDH1-210; CDH1-202; CDH1-209; CDH1-205; CDH1-206; CDH1-207; CDH1-203; CDH1-211; CDH1-208; CDH1-204; CDH1-213; CDH1-214; CDH1-212	protein_coding; nonsense_mediated_decay; protein_coding; nonsense_mediated_decay; processed_transcript; processed_transcript; processed_transcript; nonsense_mediated_decay; retained_intron; retained_intron; retained_intron; protein_coding; protein_coding; protein_coding	TC16000559.hg; TC16000559.hg; TC16000559.hg; TC16000559.hg; TC16000559.hg; ; ; ; ; ; ; TC16000559.hg; TC16000559.hg; TC16000559.hg	68737292	68835541	ENSG00000039068.17	ENSG00000039068.14	3.1202e-29	5.60123e-25	-1.90036	-3.73306		2.54868e-10	8.47271e-08	-2.00181	-4.00502		3.63772e-12	5.22421e-09	-2.5291	-5.77211
ENSG00000157368.10	IL34	146433	interleukin 34 [Source:HGNC Symbol;Acc:HGNC:28529]	16	q22.1	1	IL34-203; IL34-205; IL34-201; IL34-206; IL34-204; IL34-202	protein_coding; processed_transcript; protein_coding; retained_intron; protein_coding; protein_coding	; ; TC16000582.hg; ; ; TC16000582.hg	70579895	70660682	ENSG00000157368.9	ENSG00000157368.6	4.50104e-07	2.06387e-05	0.785301	1.72345		6.09643e-05	0.00168499	1.07612	2.10836		6.03495e-07	0.000212424	1.67454	3.19218

## Sheet: 1q-LvsD-DEGs shared A,B1
Gene.stable.ID.version_GRGh38	Gene.name_GRGh38	NCBI.gene.ID	Gene.description_GRGh38	Chromosome.scaffold.name_GRGh38	Karyotype.band_GRGh38	Strand_GRGh38	Transcript.name_GRGh38	Transcript.type_GRGh38	AFFY.HTA.2.0.probe_GRGh38	Gene.start..bp._GRGh38	Gene.end..bp._GRGh38	Gene.stable.ID	Gene.Name totale from RNAseq	pvalue_lob_vs_ductal_group_a	adjpvalue_ob_vs_ductal_group_a	log_lob_vs_ductal_group_a	Linear_Lob_vs_Ductal_group_a		pvalue_lob_vs_ductal_group_B1	adjpvalue_ob_vs_ductal_group_B1	log_ob_vs_ductal_group_B1	Linear_Lob_vs_Ductal_group_B1
GRGh38	GRGh38	GRGh38	GRGh38	GRGh38	GRGh38	GRGh38	GRGh38	GRGh38	GRGh38	GRGh38	GRGh38	Gene.stable.ID	Control con tutti 60483	Group A	Group A	Group A	Group A		BRCA Group B1 Ductal n = 62	BRCA Group B1 Ductal n = 62	BRCA Group B1 Ductal n = 62	Group B1
ENSG00000073756.12	PTGS2	5743	prostaglandin-endoperoxide synthase 2 [Source:HGNC Symbol;Acc:HGNC:9605]	1	q31.1	-1	PTGS2-201; PTGS2-203; PTGS2-204; PTGS2-202; PTGS2-205	protein_coding; processed_transcript; nonsense_mediated_decay; processed_transcript; processed_transcript	TC01003638.hg; TC01003638.hg; TC01003638.hg; ;	186671791	186680423	ENSG00000073756.10	ENSG00000073756.7	0.00189434	0.013341	0.710314	1.63616		3.53154e-07	3.24278e-05	1.43557	2.70489
ENSG00000163534.15	FCRL1	115350	Fc receptor like 1 [Source:HGNC Symbol;Acc:HGNC:18509]	1	q23.1	-1	FCRL1-204; FCRL1-206; FCRL1-201; FCRL1-202; FCRL1-203; FCRL1-208; FCRL1-207; FCRL1-205	processed_transcript; processed_transcript; protein_coding; processed_transcript; protein_coding; processed_transcript; protein_coding; processed_transcript	TC01003367.hg; TC01003367.hg; TC01003367.hg; TC01003367.hg; TC01003367.hg; ; ;	157794403	157820120	ENSG00000163534.13	ENSG00000163534.10	0.010986	0.0488336	0.869922	1.82756		0.00106517	0.0130211	1.43088	2.6961
ENSG00000163395.17	IGFN1	91156	immunoglobulin like and fibronectin type III domain containing 1 [Source:HGNC Symbol;Acc:HGNC:24607]	1	q32.1	1	IGFN1-202; IGFN1-203; IGFN1-204; IGFN1-205; IGFN1-201	protein_coding; nonsense_mediated_decay; retained_intron; retained_intron; protein_coding	TC01001657.hg; TC01001657.hg; ; ; TC01001657.hg	201190824	201228952	ENSG00000163395.15	ENSG00000163395.12	7.35359e-08	4.92567e-06	1.55375	2.9358		1.23161e-08	2.11572e-06	2.15324	4.44826
ENSG00000163239.12	TDRD10	126668	tudor domain containing 10 [Source:HGNC Symbol;Acc:HGNC:25316]	1	q21.3	1	TDRD10-202; TDRD10-201; TDRD10-205; TDRD10-204; TDRD10-203	protein_coding; protein_coding; processed_transcript; processed_transcript; processed_transcript	TC01001277.hg; TC01001277.hg; ; ;	154502219	154548147	ENSG00000163239.11	ENSG00000163239.8	2.56653e-05	0.000494082	0.657923	1.57781		2.98475e-08	4.28646e-06	1.65885	3.15766
ENSG00000170075.9	GPR37L1	9283	G protein-coupled receptor 37 like 1 [Source:HGNC Symbol;Acc:HGNC:14923]	1	q32.1	1	GPR37L1-201	protein_coding	TC01004952.hg; TC01004951.hg; TC01001671.hg; TC01004950.hg	202122917	202133592	ENSG00000170075.8	ENSG00000170075.8	0.00427418	0.0246148	-0.605487	-1.52149		0.00403447	0.0326099	-1.11731	-2.16942
ENSG00000231563.2	AL139288.1	0	novel transcript	1	q42.13	1	AL139288.1-201; AL139288.1-202	lncRNA; lncRNA	TC01001892.hg; TC01001892.hg	228407365	228410870	ENSG00000231563.1	ENSG00000231563.1	6.71824e-09	7.49084e-07	1.10045	2.14421		0.00313985	0.0274149	0.897801	1.86322
ENSG00000143452.16	HORMAD1	84072	HORMA domain containing 1 [Source:HGNC Symbol;Acc:HGNC:25245]	1	q21.3	-1	HORMAD1-204; HORMAD1-201; HORMAD1-202; HORMAD1-206; HORMAD1-208; HORMAD1-203; HORMAD1-205; HORMAD1-207	protein_coding; protein_coding; protein_coding; processed_transcript; processed_transcript; protein_coding; protein_coding; processed_transcript	TC01003209.hg; TC01003209.hg; TC01003209.hg; ; ; ; ;	150698060	150720895	ENSG00000143452.14	ENSG00000143452.11	0.00717287	0.0359826	-0.687451	-1.61044		1.09622e-07	1.21474e-05	-3.90699	-15.001
ENSG00000223774.5	AL513217.1	0	novel transcript	1	q32.1	1	AL513217.1-201; AL513217.1-202	lncRNA; lncRNA	TC01001666.hg; TC01001666.hg	201893842	201899978	ENSG00000223774.4	ENSG00000223774.1	5.7762e-05	0.000922112	0.85173	1.80466		7.15877e-05	0.00190075	1.20766	2.30962
ENSG00000133048.13	CHI3L1	1116	chitinase 3 like 1 [Source:HGNC Symbol;Acc:HGNC:1932]	1	q32.1	-1	CHI3L1-204; CHI3L1-201; CHI3L1-202; CHI3L1-205; CHI3L1-203	retained_intron; protein_coding; protein_coding; retained_intron; retained_intron	; TC01003718.hg; ; ; TC01003718.hg	203178931	203186704	ENSG00000133048.11	ENSG00000133048.8	7.45183e-05	0.00111523	0.965843	1.9532		0.00655018	0.04494	0.929978	1.90525
ENSG00000249007.1	AL691482.4	0	novel transcript	1	q32.1	1	AL691482.4-201	lncRNA		202011370	202015657	ENSG00000249007.1	ENSG00000249007.1	0.000363344	0.00381214	0.902857	1.86977		2.14081e-10	7.39053e-08	2.0102	4.02838
ENSG00000272668.2	AL590560.3	0	novel transcript, antisense to VSIG8	1	q23.2	1	AL590560.3-201	lncRNA		159854870	159867685	ENSG00000272668.1	ENSG00000272668.1	0.000175376	0.00216301	0.735541	1.66502		5.58668e-10	1.68553e-07	1.97498	3.93124
ENSG00000143194.13	MAEL	84944	maelstrom spermatogenic transposon silencer [Source:HGNC Symbol;Acc:HGNC:25929]	1	q24.1	1	MAEL-202; MAEL-203; MAEL-205; MAEL-204; MAEL-206; MAEL-201	protein_coding; protein_coding; processed_transcript; processed_transcript; protein_coding; protein_coding	TC01001453.hg; ; TC01001453.hg; TC01001454.hg; TC01001453.hg; TC01001453.hg	166975582	167022214	ENSG00000143194.11	ENSG00000143194.8	1.26543e-12	4.83326e-10	-2.0291	-4.0815		1.11503e-08	1.9624e-06	-4.24472	-18.9578
ENSG00000232721.2	AC239800.2	0	novel transcript	1	q21.1	1	AC239800.2-201	lncRNA	TC01004723.hg; TC01001156.hg	143736066	143739506	ENSG00000232721.2	ENSG00000232721.1	0.000492159	0.00478472	0.855259	1.80908		8.75696e-09	1.58789e-06	2.46962	5.53897
ENSG00000241666.2	AL031733.2	0	novel transcript	1	q24.2	-1	AL031733.2-201	lncRNA		167627385	167630674	ENSG00000241666.2	ENSG00000241666.2	0.00386044	0.0228547	0.675135	1.59675		0.000451913	0.00714759	1.1852	2.27395
ENSG00000244414.6	CFHR1	3078	complement factor H related 1 [Source:HGNC Symbol;Acc:HGNC:4888]	1	q31.3	1	CFHR1-201; CFHR1-202; CFHR1-204; CFHR1-203; CFHR1-205	protein_coding; protein_coding; processed_transcript; retained_intron; retained_intron	TC01006294.hg; ; ; ;	196819757	196832189	ENSG00000244414.5	ENSG00000244414.2	3.21003e-06	9.84198e-05	1.95173	3.86838		0.00175543	0.0184446	1.48637	2.80183
ENSG00000225217.1	HSPA7	0	heat shock protein family A (Hsp70) member 7 [Source:HGNC Symbol;Acc:HGNC:5240]	1	q23.3	1	HSPA7-201	unprocessed_pseudogene	TC01001407.hg; TC01004796.hg; TC01004797.hg	161606291	161608217	ENSG00000225217.1	ENSG00000225217.1	3.43738e-05	0.000617062	0.774322	1.71039		0.00172189	0.018188	0.749663	1.6814
ENSG00000224260.6	AL023754.1	0	novel transcript	1	q32.2	-1	AL023754.1-201; AL023754.1-202	lncRNA; lncRNA	TC01006080.hg; TC01003783.hg; TC01006080.hg; TC01003783.hg	209528455	209567673	ENSG00000224260.5	ENSG00000224260.2	1.69577e-05	0.000358348	-1.62169	-3.07735		6.68948e-05	0.00180717	-2.54584	-5.83947
ENSG00000203782.6	LOR	4014	loricrin [Source:HGNC Symbol;Acc:HGNC:6663]	1	q21.3	1	LOR-201	protein_coding	TC01004754.hg; TC01001252.hg	153259687	153262124	ENSG00000203782.5	ENSG00000203782.5	0.000146872	0.00189064	1.24864	2.37617		6.46436e-18	1.93408e-14	5.40534	42.3808
ENSG00000116183.11	PAPPA2	60676	pappalysin 2 [Source:HGNC Symbol;Acc:HGNC:14615]	1	q25.2	1	PAPPA2-201; PAPPA2-202; PAPPA2-205; PAPPA2-204; PAPPA2-203	protein_coding; protein_coding; processed_transcript; processed_transcript; processed_transcript	TC01004845.hg; TC01001534.hg; TC01004845.hg; TC01004846.hg; TC01004845.hg; TC01004845.hg;	176463171	176845601	ENSG00000116183.9	ENSG00000116183.6	2.43026e-08	2.06274e-06	-1.82757	-3.5494		4.87002e-05	0.00142153	-2.0243	-4.06795
ENSG00000198570.5	RD3	343035	retinal degeneration 3, GUCY2D regulator [Source:HGNC Symbol;Acc:HGNC:19689]	1	q32.3	-1	RD3-202; RD3-201	processed_transcript; protein_coding	TC01003795.hg; TC01003795.hg	211476522	211492917	ENSG00000198570.5	ENSG00000198570.5	8.75844e-09	9.22154e-07	1.35953	2.56601		0.000918473	0.0117019	0.98139	1.97437
ENSG00000158874.11	APOA2	336	apolipoprotein A2 [Source:HGNC Symbol;Acc:HGNC:601]	1	q23.3	-1	APOA2-208; APOA2-201; APOA2-205; APOA2-203; APOA2-209; APOA2-207; APOA2-204; APOA2-210; APOA2-202; APOA2-206	retained_intron; protein_coding; protein_coding; protein_coding; nonsense_mediated_decay; protein_coding; protein_coding; protein_coding; protein_coding; protein_coding	TC01003422.hg; TC01003422.hg; ; ; TC01003422.hg; ; TC01003422.hg; ; TC01003422.hg; TC01003422.hg	161222292	161223631	ENSG00000158874.10	ENSG00000158874.7	9.69867e-15	6.33112e-12	5.25302	38.1343		2.16421e-06	0.000135043	2.76591	6.80175
ENSG00000227579.6	AL136114.1	0	novel transcript	1	q25.2	-1	AL136114.1-201; AL136114.1-202; AL136114.1-203; AL136114.1-204; AL136114.1-205; AL136114.1-206; AL136114.1-207; AL136114.1-208; AL136114.1-209; AL136114.1-210; AL136114.1-211; AL136114.1-212	lncRNA; lncRNA; lncRNA; lncRNA; lncRNA; lncRNA; lncRNA; lncRNA; lncRNA; lncRNA; lncRNA; lncRNA	TC01003559.hg; ADDON000532.hg; TC01005958.hg; ADDON001241.hg; TC01003559.hg; ADDON000532.hg; TC01005958.hg; ADDON001241.hg; ADDON000532.hg; TC01005958.hg; ADDON001241.hg; ADDON000532.hg; ADDON001241.hg; TC01003559.hg; ADDON000532.hg; TC01005958.hg; ADDON001241.hg; TC01003559.hg; ADDON000532.hg; TC01005958.hg; ADDON001241.hg; ADDON000532.hg; ADDON001241.hg; TC01003559.hg; ADDON000532.hg; TC0100595…	177392667	177920152	ENSG00000227579.4	ENSG00000227579.1	4.13379e-06	0.000120077	-1.69014	-3.22689		0.00489565	0.0370663	-1.27979	-2.42803
ENSG00000117593.12	DARS2	55157	aspartyl-tRNA synthetase 2, mitochondrial [Source:HGNC Symbol;Acc:HGNC:25538]	1	q25.1	1	DARS2-209; DARS2-208; DARS2-204; DARS2-210; DARS2-203; DARS2-212; DARS2-206; DARS2-202; DARS2-201; DARS2-205; DARS2-213; DARS2-207; DARS2-211	protein_coding; protein_coding; nonsense_mediated_decay; protein_coding; nonsense_mediated_decay; protein_coding; nonsense_mediated_decay; protein_coding; nonsense_mediated_decay; retained_intron; retained_intron; protein_coding; protein_coding	TC01001516.hg; TC01001516.hg; TC01001516.hg; TC01001516.hg; TC01001516.hg; TC01001516.hg; TC01001516.hg; TC01001516.hg; TC01001516.hg; ; TC01001516.hg; TC01001516.hg;	173824653	173858808	ENSG00000117593.9	ENSG00000117593.8	1.4926e-09	2.15217e-07	-0.592696	-1.50806		8.53285e-05	0.00214384	-0.607253	-1.52336
ENSG00000127074.14	RGS13	6003	regulator of G protein signaling 13 [Source:HGNC Symbol;Acc:HGNC:9995]	1	q31.2	1	RGS13-201; RGS13-202; RGS13-203; RGS13-204	protein_coding; processed_transcript; processed_transcript; protein_coding	TC01001623.hg; TC01001623.hg; TC01001623.hg; TC01001623.hg	192636138	192660306	ENSG00000127074.13	ENSG00000127074.10	1.45657e-05	0.000316556	0.85311	1.80639		0.000417353	0.00675306	0.943071	1.92262
ENSG00000133063.16	CHIT1	1118	chitinase 1 [Source:HGNC Symbol;Acc:HGNC:1936]	1	q32.1	-1	CHIT1-205; CHIT1-204; CHIT1-202; CHIT1-206; CHIT1-201; CHIT1-207; CHIT1-208; CHIT1-209; CHIT1-203	processed_transcript; processed_transcript; protein_coding; nonsense_mediated_decay; protein_coding; nonsense_mediated_decay; processed_transcript; processed_transcript; processed_transcript	; ; ; ; ; ; ; ;	203212827	203273641	ENSG00000133063.14	ENSG00000133063.11	5.17444e-08	3.70814e-06	2.09632	4.27617		8.33014e-09	1.53373e-06	2.73185	6.64306
ENSG00000272405.1	AL365181.3	0	novel transcript, antisense to BCAN	1	q23.1	-1	AL365181.3-201	lncRNA	TC01003345.hg; TC01005864.hg	156641666	156644887	ENSG00000272405.1	ENSG00000272405.1	0.00152531	0.011349	-0.887502	-1.84997		0.0022759	0.0220962	-1.49641	-2.8214
ENSG00000143228.13	NUF2	83540	NUF2 component of NDC80 kinetochore complex [Source:HGNC Symbol;Acc:HGNC:14621]	1	q23.3	1	NUF2-212; NUF2-204; NUF2-208; NUF2-203; NUF2-202; NUF2-201; NUF2-206; NUF2-205; NUF2-207; NUF2-210; NUF2-209; NUF2-211	protein_coding; protein_coding; protein_coding; protein_coding; protein_coding; protein_coding; processed_transcript; retained_intron; nonsense_mediated_decay; retained_intron; retained_intron; retained_intron	; ; TC01001430.hg; ; TC01001430.hg; TC01001430.hg; ; ; ; ; ;	163266576	163355764	ENSG00000143228.11	ENSG00000143228.8	0.000288859	0.00318428	-0.656005	-1.57571		0.00580639	0.0416101	-0.737	-1.66671
ENSG00000132693.12	CRP	1401	C-reactive protein [Source:HGNC Symbol;Acc:HGNC:2367]	1	q23.2	-1	CRP-201; CRP-206; CRP-204; CRP-203; CRP-207; CRP-202; CRP-205	protein_coding; processed_transcript; protein_coding; protein_coding; processed_transcript; protein_coding; protein_coding	TC01003389.hg; TC01003389.hg; TC01003389.hg; ; ; TC01003389.hg; TC01003389.hg	159712289	159714589	ENSG00000132693.11	ENSG00000132693.8	0.000201444	0.00240681	1.30961	2.47875		1.2978e-05	0.000519452	1.74383	3.34922
ENSG00000143595.13	AQP10	89872	aquaporin 10 [Source:HGNC Symbol;Acc:HGNC:16029]	1	q21.3	1	AQP10-202; AQP10-201; AQP10-203	processed_transcript; protein_coding; protein_coding	TC01001273.hg; TC01001273.hg; TC01001273.hg	154321090	154325325	ENSG00000143595.11	ENSG00000143595.8	0.000506244	0.00486762	0.848121	1.80015		0.000195265	0.00397889	1.1784	2.26326
ENSG00000170498.9	KISS1	3814	KiSS-1 metastasis suppressor [Source:HGNC Symbol;Acc:HGNC:6341]	1	q32.1	-1	KISS1-201; KISS1-202	protein_coding; protein_coding	TC01003727.hg; TC01003727.hg	204190341	204196491	ENSG00000170498.8	ENSG00000170498.7	3.95655e-05	0.000689908	1.10712	2.15414		5.47017e-05	0.00155656	1.61009	3.05272
ENSG00000270882.2	H4C14	8370	H4 clustered histone 14 [Source:HGNC Symbol;Acc:HGNC:4794]	1	q21.2	1	H4C14-201; H4C14-204; H4C14-203; H4C14-202	protein_coding; nonsense_mediated_decay; nonsense_mediated_decay; nonsense_mediated_decay	ADDON002794.hg; ADDON002776.hg; ADDON002794.hg; TC01003192.hg; TC01001173.hg; ADDON002776.hg; ADDON002794.hg; TC01003192.hg; TC01001173.hg; ADDON002776.hg; ADDON002794.hg; TC01003192.hg; TC01001173.hg; ADDON002776.hg	149832659	149839767	ENSG00000270882.2	ENSG00000270882.1	0.000196254	0.00235498	-0.841923	-1.79244		9.43066e-09	1.66793e-06	-2.16211	-4.4757
ENSG00000162706.13	CADM3	57863	cell adhesion molecule 3 [Source:HGNC Symbol;Acc:HGNC:17601]	1	q23.2	1	CADM3-201; CADM3-202; CADM3-203	protein_coding; protein_coding; protein_coding	TC01006336.hg; TC01006336.hg; TC01006337.hg;	159171609	159203313	ENSG00000162706.11	ENSG00000162706.8	0.00103504	0.00840367	0.812106	1.75577		0.00169064	0.0179264	1.0919	2.13154
ENSG00000225670.4	CADM3-AS1	0	CADM3 antisense RNA 1 [Source:HGNC Symbol;Acc:HGNC:40812]	1	q23.2	-1	CADM3-AS1-201; CADM3-AS1-202	lncRNA; lncRNA	TC01003385.hg; TC01005877.hg;	159194325	159207973	ENSG00000225670.4	ENSG00000225670.3	5.36591e-05	0.000871838	1.00447	2.0062		3.40614e-08	4.68546e-06	1.88174	3.6852
ENSG00000228044.3	AL160408.1	0	novel transcript	1	q42.3	1	AL160408.1-201; AL160408.1-202; AL160408.1-203; AL160408.1-204; AL160408.1-205	lncRNA; retained_intron; lncRNA; lncRNA; lncRNA	; ; ; ;	234646289	234683176	ENSG00000228044.2	ENSG00000228044.2	0.000835984	0.00714122	-1.4019	-2.64249		0.000439114	0.00700689	-2.16255	-4.47706
ENSG00000274895.1	AC011700.1	0	novel transcript, antisense to PROX1	1	q32.3	-1	AC011700.1-201	lncRNA		213983793	213986419	ENSG00000274895.1	NA	0.00187717	0.0132444	1.10405	2.14957		0.00096665	0.0121221	1.93248	3.8171
ENSG00000117322.17	CR2	1380	complement C3d receptor 2 [Source:HGNC Symbol;Acc:HGNC:2336]	1	q32.2	1	CR2-202; CR2-201; CR2-203; CR2-205; CR2-206; CR2-204; CR2-207	protein_coding; protein_coding; protein_coding; processed_transcript; processed_transcript; processed_transcript; protein_coding	TC01001737.hg; TC01004988.hg; TC01001737.hg; TC01001737.hg; ; ; ;	207454230	207489895	ENSG00000117322.15	ENSG00000117322.12	6.85086e-05	0.00104469	1.69422	3.23602		4.03037e-08	5.37928e-06	2.9179	7.55745
ENSG00000242252.2	BGLAP	632	bone gamma-carboxyglutamate protein [Source:HGNC Symbol;Acc:HGNC:1043]	1	q22	1	BGLAP-201; BGLAP-202	protein_coding; retained_intron	;	156242184	156243317	ENSG00000242252.1	ENSG00000242252.1	2.32073e-05	0.000457054	0.794877	1.73493		7.03574e-08	8.5052e-06	1.39728	2.63405
ENSG00000162772.17	ATF3	467	activating transcription factor 3 [Source:HGNC Symbol;Acc:HGNC:785]	1	q32.3	1	ATF3-203; ATF3-208; ATF3-202; ATF3-205; ATF3-209; ATF3-201; ATF3-207; ATF3-204; ATF3-210; ATF3-206; ATF3-211	protein_coding; retained_intron; protein_coding; protein_coding; processed_transcript; protein_coding; nonsense_mediated_decay; protein_coding; protein_coding; protein_coding; protein_coding	; TC01001777.hg; TC01001777.hg; ; ; ; ; ; ; ;	212565334	212620777	ENSG00000162772.15	ENSG00000162772.12	0.00010494	0.00146204	0.959424	1.94453		7.51599e-05	0.00196109	1.09899	2.14204
ENSG00000082482.13	KCNK2	3776	potassium two pore domain channel subfamily K member 2 [Source:HGNC Symbol;Acc:HGNC:6277]	1	q41	1	KCNK2-209; KCNK2-205; KCNK2-202; KCNK2-208; KCNK2-201; KCNK2-206; KCNK2-207; KCNK2-203; KCNK2-204	nonsense_mediated_decay; nonsense_mediated_decay; protein_coding; protein_coding; protein_coding; nonsense_mediated_decay; nonsense_mediated_decay; protein_coding; protein_coding	TC01001792.hg; ; ; ; ; ; ; TC01001792.hg;	215005775	215237093	ENSG00000082482.12	ENSG00000082482.9	0.000204762	0.00243914	-1.09983	-2.1433		7.53952e-06	0.000350183	-2.2973	-4.91538
ENSG00000236439.4	AC099336.2	0	ribosomal protein S27 (metallopanstimulin 1) (RPS27) pseudogene	1	q32.1	-1	AC099336.2-201	processed_pseudogene		202471864	202472117	ENSG00000236439.4	ENSG00000236439.3	3.18243e-07	1.54613e-05	0.923402	1.89658		1.27286e-10	4.48035e-08	1.65282	3.14448
ENSG00000163354.15	DCST2	127579	DC-STAMP domain containing 2 [Source:HGNC Symbol;Acc:HGNC:26562]	1	q21.3	-1	DCST2-204; DCST2-201; DCST2-202; DCST2-203; DCST2-205	nonsense_mediated_decay; retained_intron; protein_coding; nonsense_mediated_decay; retained_intron	TC01003301.hg; TC01003301.hg; TC01003301.hg; ;	155018520	155033781	ENSG00000163354.13	ENSG00000163354.10	0.000150057	0.0019194	0.600249	1.51598		3.40446e-06	0.000188918	1.06558	2.09301
ENSG00000159388.6	BTG2	7832	BTG anti-proliferation factor 2 [Source:HGNC Symbol;Acc:HGNC:1131]	1	q32.1	1	BTG2-202; BTG2-201	nonsense_mediated_decay; protein_coding	TC01001685.hg; TC01001685.hg	203305491	203309602	ENSG00000159388.5	ENSG00000159388.5	0.000282301	0.00312823	0.604726	1.52069		7.14486e-07	5.67896e-05	1.05719	2.08087
ENSG00000198835.4	GJC2	57165	gap junction protein gamma 2 [Source:HGNC Symbol;Acc:HGNC:17494]	1	q42.13	1	GJC2-201	protein_coding	TC01005084.hg; TC01001886.hg	228149930	228159826	ENSG00000198835.3	ENSG00000198835.3	4.11033e-06	0.000119589	0.693206	1.61687		1.45719e-08	2.45623e-06	1.4403	2.71377
ENSG00000230987.2	AL359976.1	0	DEAH (Asp-Glu-Ala-His) box polypeptide 29 (DHX29) pseudogene	1	q31.1	-1	AL359976.1-201	processed_pseudogene		189989570	189993097	ENSG00000230987.2	ENSG00000230987.2	0.00723156	0.0361883	-0.792429	-1.73199		0.00737973	0.0487407	-1.1664	-2.24452
ENSG00000162897.16	FCAMR	83953	Fc fragment of IgA and IgM receptor [Source:HGNC Symbol;Acc:HGNC:24692]	1	q32.1	-1	FCAMR-202; FCAMR-201; FCAMR-204; FCAMR-205; FCAMR-203	nonsense_mediated_decay; protein_coding; protein_coding; retained_intron; protein_coding	TC01003769.hg; TC01003769.hg; TC01003769.hg; ; TC01003769.hg	206957965	206970625	ENSG00000162897.13	ENSG00000162897.10	0.00838408	0.0402801	0.99219	1.9892		0.000160413	0.00344456	1.55284	2.93395
ENSG00000273093.1	AC097065.2	0	novel transcript	1	q32.1	-1	AC097065.2-201	lncRNA		200315435	200315967	ENSG00000273093.1	ENSG00000273093.1	3.6082e-05	0.000640361	1.34291	2.53662		0.000398047	0.00655554	1.86874	3.65212
ENSG00000120332.16	TNN	63923	tenascin N [Source:HGNC Symbol;Acc:HGNC:22942]	1	q25.1	1	TNN-201; TNN-202; TNN-203	protein_coding; protein_coding; protein_coding	TC01001527.hg; TC01001527.hg; TC01001527.hg	175067833	175148075	ENSG00000120332.14	ENSG00000120332.11	4.7003e-05	0.00078747	0.881128	1.84181		0.0055306	0.0403505	0.770011	1.70528

## Sheet: Venn 1q-OverUpT _16q-UnderT Fig
BRCA 1q-OverUpT														BRCA 16q-UnderT
																													Pink background indicates genes OveUpT or UnderT overlapping with LvD-DEGs
[Group_B1]	[Group_C]	[Group_D]	[Group_A]	[Group_A] and [Group_B1]	[Group_A] and [Group_B1] and [Group_C]	[Group_A] and [Group_B1] and [Group_C] and [Group_D]	[Group_B1] and [Group_C]	[Group_A] and [Group_B1] and [Group_D]	[Group_A] and [Group_D]	[Group_A] and [Group_C] and [Group_D]	[Group_A] and [Group_C]	[Group_C] and [Group_D]		[Group_B1]	[Group_C]	[Group_D]	[Group_A]	[Group_A] and [Group_B1]	[Group_A] and [Group_B1] and [Group_C]	[Group_A] and [Group_B1] and [Group_C] and [Group_D]	[Group_B1] and [Group_C]	[Group_B1] and [Group_C] and [Group_D]	[Group_B1] and [Group_D]	[Group_A] and [Group_B1] and [Group_D]	[Group_A] and [Group_D]	[Group_A] and [Group_C] and [Group_D]	[Group_A] and [Group_C]		1q-LvsD-DEGs shared among A and B1	16q-LvD-DEGs shared across A, B1, D
AL365440.1	LEMD1-AS1	MYOC	IL20	DNM3-IT1	DESI2	TRIM46	LINC02818	AL391335.1	AL592310.1	ESRRG	DYRK3-AS1	GPR37L1		MOCS1P1	MMP2	AC009054.2	ITFG1-AS1	MT1A	AC010547.4	MT1L	CDH5	CES1	AC027682.7	CALB2	ZNF778	LINC02169	CDH16		PTGS2	SYCE1L
ERO1B	PGLYRP4	MIXL1	OR6F1	AL591806.2	TMCO1	SLC19A2	FALEC	AC239804.2			AL390728.2			NPIPB15	AC027348.1	CCDC113	ZFHX3	AC027281.2	AC092718.6	GNAO1	RRAD	TEPP	EXOC3L1	FHOD1	SYCE1L	AC131888.1	CBLN1		FCRL1	AC040162.3
MIR194-1	AL929236.1	STUM	RNU6-481P	DAP3P1	KDM5B	BCL9	FAM72D	KIAA0040			AL353807.2			AC092376.2		AC009120.1	ATMIN	AC009097.4		IRF8	AC134312.1		LCAT	KATNB1	LINC00311	CES1P1			IGFN1	LCAT
GALNT2	LEFTY2		GAS5	FMO5	PPOX	CRABP2	SMYD2				AL035414.1			AC092384.2		AC092718.7	BEAN1	AC092718.5		AC009102.2	AC084064.1		LPCAT2	TMED6	ZNF821				TDRD10	AC092118.1
KRT8P45	AL360091.3		AL365436.3	BRINP3	C1orf35	SOX13	PACC1				AC118555.1			HMGB3P32		LINC02128	AC009120.5	AC009053.3		AC099524.1			HSF4	VAC14	ADAT1				GPR37L1	RPS27AP16
SHISA4	RNVU1-6		AC245100.8	TEX35	VPS45	AL136987.1	CAPN2				DPM3			CMTM2		AC009120.2	AC106793.1	AC106779.1		AC040168.1			MT1JP	ZC3H18	AC092115.4				AL139288.1	TEPP
H2AC18	Z99127.2		NOS1AP	AL591848.3	POGK	SLC30A1	PFDN2				LIX1L-AS1			AC010542.1		AC126696.1	AC007906.1	CES4A		AC092145.1			AC092718.3	AC040162.3	BRD7				HORMAD1	CDH1
LINC01645	AL512326.3		AL391069.3	LINC02806	ISG20L2	CIART	AL139288.1				PKLR			NRN1L		IRX6	MT1DP	AC040169.3		AC009063.3			AC009159.2	PKD1L3	NUDT7				AL513217.1	IL34
ETV3	SNORA14B		AC245100.4	RNU6-307P	AL358472.2	DENND1B	CAMSAP2				RABGAP1L-IT1			AC012181.2		AC027279.1	AC009108.3	AC009108.1		MT2A			FBXL8	ZNF23	AARS1				CHI3L1
AL596325.1	RGSL1		AL590483.3	AL592295.2	FBXO28	C1orf100	ARF1				RABGAP1L			CTRB2		AC009022.1	LONP2	TERB1		C16orf86			AC007906.2	MARVELD3	TMEM231				AL691482.4
AC092809.4	AL606468.1		AL160286.3	NBPF15	AL590666.3	AL391001.1	DHX9				RPL29P7			AC007336.1		AC018557.2	RSPRY1	GPT2		HSD17B2			CDK10	CHMP1A	CIAPIN1				AL590560.3
S100A14	PGBD5		OR1C1	ZNF648	PBX1	TUFT1	MGAT4EP				PDZK1P1			HSPE1P5		AC020978.7	VPS35	NFAT5		JPH3			CCDC102A	ATP6V0D1	AC092384.3				MAEL
VAMP4	ARPC5		OR3D1P	AC096637.1	MINDY1	TRAF5	GPR89A				EEF1A1P32			AC105429.1		AC079416.2	AC099521.2	LINC01227		HAS3			MAF	MBTPS1	PRMT7				AC239800.2
RNU6-403P	H3C13		PMF1-BGLAP	AL139011.1	NEK2	PIAS3	AL356441.1				AL162431.1			AC012181.1		AC092118.1	SNTB2	AC009060.2		AMFR			AC027682.4	COTL1	SPIRE2				AL031733.2
LYPD8	COA6-AS1		AL445435.1	AL390728.3	GPR89B	AGT	HCN3				Z99127.1			AC009084.2		LINC00304	PHKB	AC007342.7		DPEP2			AC040174.1	MMP15	SLC22A31				CFHR1
AL353689.1	AL359265.1		AL078645.1	SWT1	LINC01740	IL19	AC243772.2				FTH1P25			AC018695.6		RPS27AP16	IL17C	MIR6774		SNAI3			AC025287.3	CMTM4	FANCA				HSPA7
LINC00628	HORMAD1		MIR215	GLUL	LGALS8	CFAP45	AL591806.1				ARHGEF2-AS1			ATP2C2-AS1		AC009090.3	C16orf87	AC092140.2		MT1E			LINC02139	TAT-AS1	AC010547.2				AL023754.1
AL445305.1	BTNL10		AL121987.2	C1orf147	F11R	F13B	AC241584.1				RNVU1-22			AC044802.2		BANP	AC116667.1	RNU6-1061P		ADAD2				AFG3L1P	SLC38A7				LOR
AL592295.1	ZNF670		AL096803.3	AL021068.1	RAB3GAP2	ANXA9	LHX9				LINC01136			CLEC18C		MC1R	AC007225.1	MIR6772		LINC02132				TK2	CES3				PAPPA2
AC096642.1	AVPR1B		CNIH3-AS1	GABPB2	PRCC		EXO1				H2AC21			AC009159.1		AC040160.1	AC022165.1	ARLNC1		MT1M				TXNL4B	CMTR2				RD3
TLR5	ADORA1		AL353807.1	AC114402.1	TAF1A-AS1		ILF2				H2AC20			ZFPM1		AC138028.6	AC092718.2	AC092140.1		ADAMTS18				TUBB3	GINS3				APOA2
ETNK2	AL078644.2		LINC01138	AL691482.4	KIFAP3		DTL				SPATA46			ZNF19		FOXC2-AS1	AC027682.6	NETO2		FTO				AC136621.1	PSME3IP1				AL136114.1
ADCY10	IGSF8		MIR29B2CHG	RNU1-155P	AC234582.1		PSMB4				DUSP10			AC025280.2		AC130462.3	AC092723.1	PHLPP2		AC096996.2				AC009108.5	LINC01229				DARS2
EDARADD	RHBG		LINGO4	LINC00970	C1orf56		C1orf74				KIF26B-AS1			FOXF1		AC092134.1	ADCY7	CDYL2		AC108097.1				DEF8	CNEP1R1				RGS13
LPGAT1-AS1	LEMD1		RNVU1-21	TRIM58	AL391994.1		SMG5									AC138028.4	VAC14-AS1	ANKRD26P1		CA7				TAF1C	CKLF				CHIT1
LINC01351	Z99572.1		SEC22B4P	CATSPERE	LINC02771		MROH3P										CA5A	RIPOR1		ST3GAL2				MAP1LC3B	PRSS54				AL365181.3
VDAC1P4	AC105940.1		AL162258.2	AL590560.3	AL356310.1		GPR52										CYLD	AC009053.1		CDH8				RPL13	WWOX				NUF2
FAM91A3P	RABGAP1L-DT		C1orf53	DISP1	TSACC		ABL2										AC007497.1	AC009090.5		LRRC29				ANKRD11	HEATR3				CRP
TNR	KIAA1614-AS1		C1orf226	MIR6739	TMCO1-AS1		AC092803.1										AC138305.3	AC009163.6		LINC02137				ENKD1	MON1B				AQP10
LRRC52	FAM163A		MROH9	NME7	GON4L		OPN3										RBL2	ABCC11		AC105411.1				SLC6A2	MEAK7				KISS1
MTR	AL596087.2		RAB13	SELENBP1	SCAMP3		TIMM17A										PHBP21	AC004943.3		AC009159.3				AC009061.2	WWP2				H4C14
FLG2	LAD1		RNVU1-29	MIR554	AL591623.1		CGN										AC007336.2	MT1G		MT1X				AC010531.6	AC025284.1				CADM3
CBX1P3	LEMD1-DT		RNU6-171P	RPS21P1	AL391825.1		TMEM81										HSDL1	CDH15		CETP				CHST5	MTHFSD				CADM3-AS1
PGLYRP3	AL590714.1		AL390860.1	RNA5SP82	SNRPE		S100A11										AC007493.2	KCNG4						AC135782.1	TERF2				AL160408.1
SUSD4	AL591043.2		AC245297.4	RPL23AP25	RUSC1		ELK4										KIAA0513	ATXN1L						CTRL	CENPN				AC011700.1
FAM177B	FAM78B		APOA2	SPATA17	LAMTOR2		VASH2										VPS9D1-AS1	ZFP1						AC138028.2	ADGRG1				CR2
C1orf116	C1orf198		HNRNPA1P54	VSIG8	DAP3		GLRX2										SHCBP1	ADGRG5						AC007610.2	CYB5B				BGLAP
UBBP2	SLC26A9		TGFB2-AS1	AL031275.1	ARHGEF2		SMG7										CNTNAP4	AC010653.1						ZNRF1	AC133540.1				ATF3
AL358115.1	AL590632.1		AL160286.2	RN7SL333P	AL357568.2		POU2F1										AKTIP							SMG1P7	CNOT1				KCNK2
	ASCL5		LINC01132	LINC02774	AC104335.1		SEPTIN14P12										NUDT21							CYBA	CAPNS2				AC099336.2
	AC099336.1		AL390863.1	ZBTB7B	CCSAP		SRGAP2										AC009102.1							HERPUD1	TMEM208				DCST2
	AL606489.2		AL160286.1	AL390728.4	SETDB1		AL353708.3										DNAJA2							EMC8	AC009131.1				BTG2
	AL353807.3		MIR556	AXDND1	RAB4A		UCK2										NDRG4							FCSK	COQ9				GJC2
	AL358472.3		AL365181.3	CAPN8	BLZF1		PCAT6										AC126696.3							AC127455.1	BCO1				AL359976.1
	H2BU1		RPS10P7	AC246785.2	TDRD5		JMJD4										AC012186.2							SLC9A5	CHST4				FCAMR
	TMCC2		FCGR3B	NBPF10	LINC01344		RNF187										LINC02181							CX3CL1	MLKL				AC097065.2
	S100A8		TGFB2	AL451007.1	BECN2		AURKAP1										PDPR							CFDP1	AC079414.3				TNN
	LRRC52-AS1		AL606489.1	KCNK1	ACBD3		RPSAP16										ZDHHC7							AGRP	TMPOP2
	Z99943.2		AL590666.2	OR2W3	USP21		HHIPL2										SIAH1							AC106738.1	DHODH
	RNVU1-31		AL096803.4	AL353593.1	AL445524.1		TPM3										ITFG1							ZNF276	HSBP1
	H4C15		SERPINC1	AL139412.1	USF1		CCT3										PPIAP49							KARS1	DDX28
	MAP3K21		AC239809.3	GAS5-AS1	INTS7		AL591806.4										RNU7-71P							VAT1L	CBFB
	RHEX		SCARNA4	AL162734.1	SNAP47-AS1		INAVA																	ACD	AC092123.1
	CHD1L		AC096631.1	PFN1P4	FLAD1		FAM72C																	CARMIL2	SLC7A6OS
	CHRM3		RC3H1-IT1	ZBTB18	BPNT1		FDPS																	DDX19B	ESRP2
	S100A7A		AL451085.1	IBA57-DT	SERTAD4		DSTYK																	CES2	FTLP14
	H2BC21		RNVU1-3	CYB5R1	SDE2																			CPNE2	ABCC12
	RPL23AP20		TEDDM1	RD3	KLHDC9																			TMEM170A	THAP11
	TRIM67		NBPF11	ASH1L	NUP133																			PSMB10	USP10
	CDK18		AC245100.1	AC245014.1	AL589765.4																			KLHDC4	MTSS2
	H2AW		AL096803.1	APOBEC4	CENPF																			KIAA0895L	NUP93
	CEP170		RPSAP18	RN7SL444P	UAP1																			GALNS	AC009148.1
	S100A9		BTG2	AL591895.1	SNX25P1																			FBXO31	C16orf70
	RBM8A		AL590560.2	FMO9P	AL359510.2																			KIFC3	ORC6
	VN1R5		SPATA17-AS1	C1orf220	FAM72A																			LDHD	AC009139.1
	C1orf105		ATP1A4	OCLM	GTF2IP20																			CNGB1	SPATA2L
	ZNF687-AS1		RNVU1-2	AL445228.3	AL589765.5																			CLEC18B	FA2H
	BCAN		AL360091.2	CCT8P1	CRTC2																			AC009118.2	SLC7A5
	IER5		OR2T8	AL596325.2	HEATR1																			ATP2C2	NAE1
	RPS7P3		AC097065.2	LRRC71	PGBD2																			GSE1	GOT2
	H2BP2			AL591848.4	SCNM1																			FOXC2	ARL2BP
	S100A1			AL359921.1	AC098934.3																			MPHOSPH6	RNU1-103P
	AL672291.1			OR14K1	ZNF672																			CFAP20	RFWD3
	AC098935.1			PTPN2P1	SCCPDH																			OSGIN1	NFATC3
	RNVU1-30			AL451054.1	TRIM11																			AC004943.1	SF3B3
	Z99127.3			C1orf21	CAPN9																			USB1	CMC2
	AL078644.1			MEF2D	LGALS8-AS1																			GABARAPL2	POLR2C
	SFT2D2			RRM2P2	MTMR11																			AC092718.1	PLA2G15
	RNVU1-7			AL356356.2	ZBTB37																			AC092718.4	SLC7A6
	AL591848.2			AC119673.1	METTL18																			SETD6	AC020763.3
	RXFP4			RNF115	AL355388.1																			AC137932.3
	AL356292.1			AL591806.3	PRUNE1																			DUS2
	ZNF101P2			MIR181A1HG	TMEM63A																			B3GNT9
	SLC45A3			POU5F1P4	AHCTF1																			KLHL36
				AL078645.2	SLC50A1																			AC009053.2
				ASH1L-IT1	AC096637.3																			AC040160.2
				RPS27	CDC73																			CDH3
				BGLAP	FDPSP8																			PDF
				AL451050.2	COG2																			DHX38
				ERLNC1	IARS2																			AC092142.1
				AL592435.2	FAM189B																			CSNK2A2
				AC138393.3	TADA1																			AC126773.4
				RN7SL269P	MPC2																			COG8
				DCST2	AL031864.1																			MVD
				PPIAL4H	AC245014.3																			AC007728.2
				USH2A	S100A13																			GCSH
				RNASEL	XPR1																			WDR59
				RNU6-884P	PIP5K1A																			ELMO3
				RNY4P25	COA6																			COX4I1
				MR1	NENF																			SDR42E1
				NBPF9	AL139132.1																			DOK4
				AC245100.2	ZNF281																			TERF2IP
				RNA5SP78	NDUFB1P2																			AC004943.2
					FCF1P7																			OGFOD1
					SDCCAG8																			AC012184.3
					NUDT17																			AC009107.2
					NAXE																			TCF25
					AL118511.2																			AC020978.4
					LYSMD1																			AC092384.1
					ACBD3-AS1																			VPS4A
					KIF28P																			BCAR1
					GPATCH2																			CENPT
					GNPAT																			AC025287.2
					RAB25																			MLYCD
					AC098934.2																			TMEM231P1
					STX6																			CIAO2B
					PLEKHA6																			SPG7
					AL357568.1																			SLC12A4
					MUC1																			GLG1
					AC098934.1																			UTP4
					AL356356.1																			IST1
					ANGEL2																			CDT1
					NVL																			AC009163.7
					THEM4																			AC009113.1
					TOR1AIP2																			EDC4
					PIGM																			NUTF2
					CNIH4																			AC018553.1
					IRF6																			AC020763.1
					HAX1																			AC020763.4
					ASPM																			GAS8
					FAM204BP																			CENPBD1
					GORAB																			AC027682.1
					HHAT																			NLRC5
					INTS3																			RANBP10
					UBE2Q1																			GINS2
					AL360093.1																			NOL3
					POLR3C																			VPS9D1
					C2CD4D																			TRAPPC2L
					MRPL24																			TRADD
					ZNF695																			AP1G1
					FH																			AC099521.3
					FAM20B																			ZFP90
					BNIPL																			AC010531.1
					AL512328.1																			AC009090.4
					ADIPOR1																			E2F4
					AC244034.2																			SMPD3
					TP53BP2																			SLC12A3
					SNX27																			LINC02188
					HSPA6																			SNAI3-AS1
					ACP6																			PDP2
					MDM4																			NIP7
					AL162595.1																			AC018695.4
					LINC01341																			TENT4B
					POGZ																			AC010542.6
					TMEM9																			AC009123.1
					TPR																			NOB1
					RABIF																			AC040169.2
					TOMM40L																			FENDRR
					ACBD6																			AC018845.3
					ZNF847P																			AC138305.1
					ZBTB41																			AC135782.3
					AL592148.1																			CLEC18A
					AL512343.2																			DBNDD1
					H2BC19P																			AC010547.1
					PEX11B																			GFOD2
					TAF5L																			GAN
					AL589765.7																			CHD9
					AL139128.1																			ADGRG3
					OTUD7B																			AC044802.1
					PRRC2C																			PMFBP1
					LENEP																			AC010531.5
					AL590133.1																			CBFA2T3
					C1orf131																			ACSF3
					AL357556.1																			EXOSC6
					AC243547.1																			MT1F
					SRP9																			DYNC1LI2
					SNAP47																			LINC00920
					IGSF9																			AC040169.1
					RNVU1-27																			AC009137.2
					AL118511.1																			C16orf95
					LYPLAL1																			PARD6A
					ELF3																			CCL17
					LHX4																			PSMD7
					EFNA3																			AC092720.1
					AL591848.1																			DDX19A
					HNRNPA1P59																			RNF166
					RORC																			PIEZO1
					MRPS21																			AC092118.2
					TMEM79																			AC138627.1
					TDRKH																			CDH1
					ADAR																			LINC01572
					AL023754.1																			APRT
					RALGPS2																			IL34
					TIPRL																			TANGO6
					ATP1B1																			ZNF319
					EFNA1																			AC040162.1
					AC099066.3																			PLCG2
					COPA																			MAFTRR
					CACYBP																			COG4
					C1orf189																			ZCCHC14
					RIIAD1																			AC010536.1
					GBAP1																			SNX20
					ZNF687																			BBS2
					AL360091.1																			TAT
					AC096632.1																			PSKH1
					GOLT1A																			CMIP
					PFKFB2																			CTU2
					TFB2M																			AC009118.3
					AC244033.1
					TARS2
					RPS6KC1
					TRMT1L
					RBM34
					RPL22P24
					SNAPIN
					MSTO2P
					LINC02809
					GGPS1
					YOD1
					AL589765.6
					TDRKH-AS1
					UTP25
					RRNAD1
					ARID4B
					TOR3A
					TGIF2P1
					SUCO
					NDUFS2
					UBQLN4
					IRF2BP2
					CEP350
					SPRTN
					NIT1
					CLK2
					CHTOP
					KCNH1
					PRPF3
					APH1A
					ZNF496
					SLC25A39P1
					ZNF692
					ADAM15
					RPRD2
					PIGC
					ANKRD34A
					DARS2
					AL390728.6
					GOLPH3L
					RUSC1-AS1
					DCST1
					RO60
					UBAP2L
					LRRN2
					ATF6
					TTC13
					ARHGEF11
					IPO8P1
					ZNF678
					NSL1
					KRTCAP2
					HDGF
					AL365436.1
					KLHL12
					RFX5
					ODR4
					TATDN3
					HSD17B7
					RCOR3
					COP1
					CNST
					NUF2
					PDIA3P1
					SNORA58B
					VPS72
					UFC1
					SDHC
					EEF1AKNMT
					LINC02804
					UBE2T
					MRPS14
					DEDD
					AL513325.1
					H2BC20P
					GPR137B
					CERS2
					TARBP1
					KISS1
					SCYL3
					LINC00467
					MIR4258
					MIR320B2
					BROX
					TSTD1
					DUSP23
					AC114402.2
					AL353807.4
					TSEN15
					H4C14
					AC239799.1
					PAQR6
					PMF1
					JTB
					DEGS1
					EPRS1
					IKBKE
					AC092809.5
					AL513523.3
					IQGAP3
					PMVK
					UHMK1
					KIF14
					ADSS2
					SEMA4A
					ARV1
					AL392172.1
					SSR2
					RRP15
					COX20
					GATAD2B
					TMEM183A
					MSTO1
					NTPCR
					OAZ3
					DUSP12
					URB2
					NR1I3
					UCHL5
					SMYD3
					B3GALNT2
					RNF2
					ZC3H11A
					DCAF6
					MAPKAPK2
					DCST1-AS1
					DNAH14
					AL117350.2
					TOMM20
					LPGAT1
					TAF1A
					ARL8A
					VANGL2
					DDX59-AS1
					SLC39A1
					EXOC8
					C1orf43
					IPO9
					SNORA80E
					MTX1
					LEFTY1
					LIN9
					LINC01703
					DCAF8
					ZNF669
					WDR26
					MEX3A
					AC242426.2
					AL096803.2
					PSEN2
					GPATCH4
					HNRNPU
					B4GALT3
					ABCB10
					TSNAX
					PYGO2
					SLC25A44
					RNPEP
					YY1AP1
					DDX59
					NCSTN
					NBPF14
					ANP32E
					EFNA4
					ZNF124
					KCNH1-IT1
					C1orf112
					CDC42SE1
					MTX1P1
					NUCKS1
					CHML
					GBA
					FLVCR1
					CD46
					ZNF670-ZNF695
					MIA3
					PI4KB
					NECTIN4
					AL449106.1
					AL359921.2
					ASH1L-AS1
					AL359979.2
					PYCR2
					AL592435.1
					H3-3A
					ELF3-AS1
					MRPL9
					KHDC4
					RBBP5
					CKS1B
					SF3B4
					CREB3L4
					SH3BP5L
					RIT1
					PARP1
					MRPL55
					RPL23AP23
					SMYD3-IT1
					KCTD3
					GLMP
					CENPL
					TAGLN2
					ENAH
					H2BC18
					PSMD4
					EDEM3
					BOLA1
					AL365436.2
					ENSA
					AC104462.1
